# Supplementary material for: Sequential lexicon enhanced bidirectional encoder representations from transformers: Chinese named entity recognition using sequential lexicon enhanced BERT
Source: PeerJ Comput Sci. 2024 Oct 18;10:e2344. doi: 10.7717/peerj-cs.2344 (PMC11622993; doi:10.7717/peerj-cs.2344)
Supplement: Supplemental Information 1 [file peerj-cs-10-2344-s001.zip]

Archive with 74 entries (58 files):
- SLEBERT/
- SLEBERT/.idea/
- SLEBERT/.idea/.gitignore
- SLEBERT/.idea/.name
- SLEBERT/.idea/LEBERT-NER-Chinese-master.iml
- SLEBERT/.idea/inspectionProfiles/
- SLEBERT/.idea/inspectionProfiles/Project_Default.xml
- SLEBERT/.idea/inspectionProfiles/profiles_settings.xml
- SLEBERT/.idea/misc.xml
- SLEBERT/.idea/modules.xml
- SLEBERT/.idea/workspace.xml
- SLEBERT/losses/
- SLEBERT/losses/__init__.py
- SLEBERT/losses/__pycache__/
- SLEBERT/losses/__pycache__/__init__.cpython-310.pyc
- SLEBERT/losses/__pycache__/__init__.cpython-38.pyc
- SLEBERT/losses/__pycache__/focal_loss.cpython-310.pyc
- SLEBERT/losses/__pycache__/focal_loss.cpython-38.pyc
- SLEBERT/losses/__pycache__/label_smoothing.cpython-310.pyc
- SLEBERT/losses/__pycache__/label_smoothing.cpython-38.pyc
- SLEBERT/losses/focal_loss.py
- SLEBERT/losses/label_smoothing.py
- SLEBERT/metrics/
- SLEBERT/metrics/__pycache__/
- SLEBERT/metrics/__pycache__/ner_metrics.cpython-310.pyc
- SLEBERT/metrics/__pycache__/ner_metrics.cpython-38.pyc
- SLEBERT/metrics/ner_metrics.py
- SLEBERT/models/
- SLEBERT/models/__init__.py
- SLEBERT/models/__pycache__/
- SLEBERT/models/__pycache__/__init__.cpython-310.pyc
- SLEBERT/models/__pycache__/__init__.cpython-38.pyc
- SLEBERT/models/__pycache__/crf.cpython-310.pyc
- SLEBERT/models/__pycache__/crf.cpython-38.pyc
- SLEBERT/models/__pycache__/lebert.cpython-310.pyc
- SLEBERT/models/__pycache__/lebert.cpython-38.pyc
- SLEBERT/models/__pycache__/ner_model.cpython-310.pyc
- SLEBERT/models/__pycache__/ner_model.cpython-38.pyc
- SLEBERT/models/crf.py
- SLEBERT/models/lebert.py
- SLEBERT/models/ner_model.py
- SLEBERT/myplot.py
- SLEBERT/output/
- SLEBERT/plot.py
- SLEBERT/pretrain_model/
- SLEBERT/processors/
- SLEBERT/processors/__pycache__/
- SLEBERT/processors/__pycache__/dataset.cpython-310.pyc
- SLEBERT/processors/__pycache__/dataset.cpython-38.pyc
- SLEBERT/processors/__pycache__/processor.cpython-310.pyc
- SLEBERT/processors/__pycache__/processor.cpython-38.pyc
- SLEBERT/processors/__pycache__/trie_tree.cpython-310.pyc
- SLEBERT/processors/__pycache__/trie_tree.cpython-38.pyc
- SLEBERT/processors/__pycache__/vocab.cpython-310.pyc
- SLEBERT/processors/__pycache__/vocab.cpython-38.pyc
- SLEBERT/processors/convert_format.py
- SLEBERT/processors/cut.py
- SLEBERT/processors/dataset.py
- SLEBERT/processors/my.py
- SLEBERT/processors/processor.py
- SLEBERT/processors/trie_tree.py
- SLEBERT/processors/vocab.py
- SLEBERT/requirements.txt
- SLEBERT/script/
- SLEBERT/script/train.sh
- SLEBERT/train.py
- SLEBERT/utils/
- SLEBERT/utils/__pycache__/
- SLEBERT/utils/__pycache__/get_entity.cpython-310.pyc
- SLEBERT/utils/__pycache__/get_entity.cpython-38.pyc
- SLEBERT/utils/__pycache__/utils.cpython-310.pyc
- SLEBERT/utils/__pycache__/utils.cpython-38.pyc
- SLEBERT/utils/get_entity.py
- SLEBERT/utils/utils.py
