# Supplementary material for: Sequential lexicon enhanced bidirectional encoder representations from transformers: Chinese named entity recognition using sequential lexicon enhanced BERT
Source: PeerJ Comput Sci. 2024 Oct 18;10:e2344. doi: 10.7717/peerj-cs.2344 (PMC11622993; doi:10.7717/peerj-cs.2344)
Supplement: Supplemental Information 1 [file peerj-cs-10-2344-s001.zip › SLEBERT/losses/focal_loss.py]

import torch
import torch.nn as nn
import torch.nn.functional as F

class FocalLoss(nn.Module):
    '''Multi-class Focal loss implementation'''
    def __init__(self, gamma=2, weight=None,ignore_index=-100):
        super(FocalLoss, self).__init__()
        self.gamma = gamma
        self.weight = weight
        self.ignore_index=ignore_index

    def forward(self, input, target):
        """
        input: [N, C]
        target: [N, ]
        """
        logpt = F.log_softmax(input, dim=1)
        pt = torch.exp(logpt)
        logpt = (1-pt)**self.gamma * logpt
        loss = F.nll_loss(logpt, target, self.weight,ignore_index=self.ignore_index)
        return loss
