# Supplementary material for: Sequential lexicon enhanced bidirectional encoder representations from transformers: Chinese named entity recognition using sequential lexicon enhanced BERT
Source: PeerJ Comput Sci. 2024 Oct 18;10:e2344. doi: 10.7717/peerj-cs.2344 (PMC11622993; doi:10.7717/peerj-cs.2344)
Supplement: Supplemental Information 1 [file peerj-cs-10-2344-s001.zip › SLEBERT/processors/dataset.py]

from torch.utils.data import Dataset, DataLoader


class NERDataset(Dataset):
    def __init__(self, features):
        self.features = features

    def __len__(self):
        return len(self.features)

    def __getitem__(self, index):
        feature = self.features[index]
        return feature
