# Supplementary material for: Sequential lexicon enhanced bidirectional encoder representations from transformers: Chinese named entity recognition using sequential lexicon enhanced BERT
Source: PeerJ Comput Sci. 2024 Oct 18;10:e2344. doi: 10.7717/peerj-cs.2344 (PMC11622993; doi:10.7717/peerj-cs.2344)
Supplement: Supplemental Information 1 [file peerj-cs-10-2344-s001.zip › SLEBERT/processors/my.py]

# text='吴重阳，中国国籍，大学本科，教授级高工，享受国务院特殊津贴，历任邮电部侯马电缆厂仪表试制组长'
#
# char_index2words=[[], ['重阳'], ['重阳'], [], ['中国', '中国国籍'], ['中国', '中国国籍', '国国'], ['中国国籍', '国国', '国籍'], ['中国国籍', '国籍'], [], ['大学', '大学本科'], ['大学', '大学本科'], ['大学本科', '本科'], ['大学本科', '本科'], [], ['教授', '教授级', '教授级高工'], ['教授', '教授级', '教授级高工'], ['教授级', '教授级高工', '级高'], ['教授级高工', '级高', '高工'], ['教授级高工', '高工'], [], ['享受', '享受国务院', '享受国务院特殊津贴'], ['享受', '享受国务院', '享受国务院特殊津贴'], ['享受国务院', '享受国务院特殊津贴', '国务', '国务院', '国务院特殊津贴'], ['享受国务院', '享受国务院特殊津贴', '国务', '国务院', '国务院特殊津贴', '务院'], ['享受国务院', '享受国务院特殊津贴', '国务院', '国务院特殊津贴', '务院'], ['享受国务院特殊津贴', '国务院特殊津贴', '特殊', '特殊津贴'], ['享受国务院特殊津贴', '国务院特殊津贴', '特殊', '特殊津贴'], ['享受国务院特殊津贴', '国务院特殊津贴', '特殊津贴', '津贴'], ['享受国务院特殊津贴', '国务院特殊津贴', '特殊津贴', '津贴'], [], ['历任'], ['历任'], ['邮电', '邮电部'], ['邮电', '邮电部'], ['邮电部'], ['侯马'], ['侯马'], ['电缆', '电缆厂'], ['电缆', '电缆厂'], ['电缆厂'], ['仪表'], ['仪表'], ['试制'], ['试制'], ['组长'], ['组长']]
#
#
# def get_squences(text, char_index2words):
#     text_len = len(text)
#     start_char_words = [[] for _ in range(text_len)]
#     squences = {}
#     squences_len = {}
#     key = 0
#     new_squences = {}
#     new_char2words = [[] for _ in range(text_len)]
#     for i in range(text_len):
#         start_char_words[i] = []
#         for word in char_index2words[i]:
#             if word and word[0] == text[i]:
#                 start_char_words[i].append(word)
#     for i in range(text_len):
#         for word in start_char_words[i]:
#             index = i
#             squences[key] = []
#             while word:
#                 squences[key].append(word)
#                 index = index + len(word)
#                 while index < text_len and not start_char_words[index]:
#                     index = index + 1
#                 if index < text_len:
#                     word = start_char_words[index][-1]
#                 else:
#                     break
#             key = key + 1
#     for key in squences.keys():
#         squences_len[key] = len(''.join(squences[key]))
#     squences_len = sorted(squences_len.items(), key=lambda x: x[1], reverse=True)
#
#     max_num = 3
#     i = 0
#     for key, value in squences_len:
#         if i < max_num:
#             new_squences[key] = squences[key]
#             i = i + 1
#             pre = value
#         elif pre == value:
#             new_squences[key] = squences[key]
#
#         else:
#             break
#     for key, value in new_squences.items():
#         bid = 0
#         for word in value:
#             eid = bid + len(word)
#             while (eid < text_len and text[bid:eid] != word):
#                 bid += 1
#                 eid = bid + len(word)
#             if (text[bid:eid] == word):
#                 for i in range(bid, eid):
#                     if word not in new_char2words[i]:
#                        new_char2words[i].append(word)
#     #logger.info('{} after 构造词序列:{}'.format(text, new_char2words))
#     return new_char2words
#
# print("修改前：",char_index2words)
# char_index2words=get_squences(text,char_index2words)
# print("修改后：",char_index2words)

#test_l=['重阳', '中国国籍', '大学本科', '教授级高工', '享受国务院特殊津贴', '历任', '邮电部', '侯马', '电缆厂', '仪表', '试制', '组长']

# while(1):
#     t = input("input: ")
#     if t not in test_l:
#         print(t)
#     else:
#         print('yes')
import torch
# tensor1 = torch.rand(32, 150, 3, 200) #[32, 150, 3, 200]
# tensor2 = torch.rand(32, 150, 768) #[32, 150, 768]
# tensor2=tensor2[:, :, :200]
# tensor2=tensor2.unsqueeze(2).expand(-1, -1, 3, -1)
# tensor1+=tensor2


# d_model = 200
# max_len = 150
# batchsize = 256
# max_word = 3
# pe = torch.zeros(max_len, d_model)
# position = torch.arange(0, max_len, dtype=torch.float).unsqueeze(1)
# div_term = torch.exp(torch.arange(0, d_model, 2).float() * (-torch.log(torch.tensor(10000.0)) / d_model))
# pe[:, 0::2] = torch.sin(position * div_term)
# pe[:, 1::2] = torch.cos(position * div_term)
# pe = pe.unsqueeze(0).transpose(0, 1)
# pe = pe.expand(1, -1, max_word, -1)
#
# e=torch.rand(256, 150, 3, 200)
# e=+pe
# print(e)
# print(pe)
# print(pe.shape)

# import torch
#
# # 假设我们有一个形状为 [batch_size, channels, height, width] 的四维张量
# attn = torch.randn(32, 150, 3, 1)  # 例如，一个包含10张3通道32x32大小的图像的批次
# #[b_size, len_input, num_word, 1]
# # 打印原始张量和缩小后的张量的形状
# print("Original shape:", attn.shape)
# # 如果我们想要缩小 'height' 维度，例如通过取每个像素行的平均值
# attn = torch.mean(attn, dim=1, keepdim=True)  # keepdim=True 保持了维度数
# print("Reduced shape:", attn.shape)
# attn = attn.expand(-1, 150, -1, -1)
# print("expend",attn.shape)


import matplotlib.pyplot as plt

# weibo
# x1 = ["train", "dev", "test"]
# y1 = [0.1903,0.1890,0.1883]
#
# x2 = ["train", "dev", "test"]
# y2 = [0.1697,0.1650,0.1631]
#
# # resume
# x1 = ["train", "dev", "test"]
# y1 = [0.0301,0.0315,0.0305]
#
# x2 = ["train", "dev", "test"]
# y2 = [0.0301,0.0315,0.0305]
#
# # on
# x1 = ["train", "dev", "test"]
# y1 = [0.0280,0.0183,0.0186]
#
# x2 = ["train", "dev", "test"]
# y2 = [0.0280,0.0183,0.0186]
#
# # mrsa
# x1 = ["train", "dev", "test"]
# y1 = [0.1819,0.1832,0.1670]
#
# x2 = ["train", "dev", "test"]
# y2 = [0.0189,0.02,0.0208]


# 第二组数据
# x2 = [1, 3, 5, 10]
# y2 = [95.48, 95.77, 95.77, 95.77]

# 第三组数据
# x3 = [1, 3, 5, 10]
# y3 = [69.81, 71.25, 71.25, 71.25]

# 第四组数据
# x4 = [1, 3, 5, 10]
# y4 = [96.21, 96.38, 96.38, 96.38]

# 绘制折线图

x1 = ['< 20', '40','60','80','100','>100']
x2=x1
y1 = [0.88, 0.85, 0.83, 0.79, 0.80, 0.785]  # 原
y2 = [0.885, 0.88, 0.845, 0.81, 0.815, 0.795]

plt.plot(x1, y1,marker='*', label='LEBERT',color='blue')  # 使用虚线
plt.plot(x2, y2, marker='d',label='SLEBERT',color='red')  # 使用点划线
# plt.plot(x3, y3, marker='^',label='Weibo',color='black')   # 使用点线
# plt.plot(x4, y4, marker='d',label='Resume',color='red')                  # 默认实线

# 添加标题和标签
plt.xlabel('types of datasets')
plt.ylabel('lexical conflict proportion value')

# 隐藏右边和上边的轴线
#plt.gca().spines['right'].set_visible(False)
#plt.gca().spines['top'].set_visible(False)

#plt.xlim(0, 11)  # x轴范围从-1到5
plt.ylim(0.759, 0.889)  # y轴范围从-5到40
#plt.ylim(0.01, 0.199)  # y轴范围从-5到40


# 添加图例
plt.legend( loc='upper right')

# 显示网格（可选）
plt.tight_layout()
# 显示图形
plt.show()


#第一组数据
# x1 = ['LEBERT', 'SLEBERT\n(no Positional Encoding\nno Weight Adjustment)', 'SLEBERT\n(no Weight Adjustment)', 'SLEBERT']
# y1 = [82.08, 82.23, 82.23, 82.23]
#
# # 第二组数据
# x2 = x1
# y2 = [95.70, 95.70, 95.77, 95.77]
#
# # 第三组数据
# x3 = x2
# y3 = [70.75, 70.97, 71.09, 71.25]
#
# # 第四组数据
# x4 = x3
# y4 = [96.08, 96.21, 96.21, 96.38]
#
# # 绘制折线图
#
# plt.plot(x1, y1,marker='o', label='OntoNotes4.0',color='green')  # 使用虚线
# plt.plot(x2, y2, marker='s',label='MARA',color='blue')  # 使用点划线
# plt.plot(x3, y3, marker='^',label='Weibo',color='black')   # 使用点线
# plt.plot(x4, y4, marker='d',label='Resume',color='red')                  # 默认实线
#
# # 添加标题和标签
# # plt.xlabel('TOP Value')
# plt.ylabel('F1%')
#
# # 隐藏右边和上边的轴线
# #plt.gca().spines['right'].set_visible(False)
# #plt.gca().spines['top'].set_visible(False)
#
# # plt.xlim(0, 11)  # x轴范围从-1到5
# plt.ylim(60.1, 98)  # y轴范围从-5到40
#
#
# # 添加图例
# plt.legend( loc='lower right')
#
# # 显示网格（可选）
# labels = plt.xticks()[1]
# # 使x轴的每个标签倾斜显示
# for label in labels:
#     label.set_rotation(15)
#     label.set_horizontalalignment('right')
#
# plt.tight_layout()
# # 显示图形
# plt.show()


import matplotlib.pyplot as plt

# 数据
import matplotlib.pyplot as plt

# import matplotlib.pyplot as plt
# import numpy as np
#
# # 数据
# x = ['LEBERT', 'SLEBERT--', 'SLEBERT-', 'SLEBERT']
# y1 = [82.08, 82.23, 82.23, 82.23]
# y2 = [95.70, 95.70, 95.77, 95.77]
# y3 = [70.75, 70.97, 71.09, 71.25]
# y4 = [96.08, 96.21, 96.21, 96.38]
#
# # 为了在柱状图中显示多组数据，我们需要将它们合并为一个二维数组
# data = np.array([y1, y2, y3, y4])
#
# # 创建一个图形和轴对象
# fig, ax = plt.subplots()
#
# # 绘制柱状图
# bar_width = 0.1  # 柱状的宽度
# for i in range(data.shape[1]):
#     ax.bar([p + i * bar_width for p in range(len(x))], data[:, i], width=bar_width, label=f'Dataset {i+1}')
#
# # 添加标题和标签
# ax.set_xlabel('Model Variations')
# ax.set_ylabel('F1 Score (%)')
#
# # 设置x轴的刻度位置和刻度标签
# ax.set_xticks([p + bar_width / 2 for p in range(len(x))])
# ax.set_xticklabels(x)
#
# # 添加图例
# ax.legend(loc='lower right')
#
# # 显示网格（可选）
# ax.grid(axis='y', linestyle='--', alpha=0.7)
#
# # 显示图形
# plt.tight_layout()
# plt.show()


# import torch
# import torch.nn.functional as F
# target = torch.rand(1855) #torch.Size([1855]
# log_preds = torch.rand(1855,22) #torch.Size([1855, 22]
# c=log_preds.size(1)
# one_hot = torch.zeros(len(target), c)
# target = target.long()
# # 使用 scatter_ 将 target 中的索引位置设置为 1
# one_hot = one_hot.scatter_(1, target.unsqueeze(1), 1)
# euclidean_distance = F.pairwise_distance(log_preds, one_hot)
# myloss = torch.sqrt(torch.sum(euclidean_distance ** 2))
#
# print(myloss)
