# Supplementary material for: Sequential lexicon enhanced bidirectional encoder representations from transformers: Chinese named entity recognition using sequential lexicon enhanced BERT
Source: PeerJ Comput Sci. 2024 Oct 18;10:e2344. doi: 10.7717/peerj-cs.2344 (PMC11622993; doi:10.7717/peerj-cs.2344)
Supplement: Supplemental Information 1 [file peerj-cs-10-2344-s001.zip › SLEBERT/train.py]

import torch
from models.ner_model import BertSoftmaxForNer, LEBertSoftmaxForNer, LEBertCrfForNer, BertCrfForNer
import argparse
from torch.utils.tensorboard import SummaryWriter
import random
import os
import numpy as np
from os.path import join
from loguru import logger
import time
from transformers import BertTokenizer, BertConfig
from torch.utils.data import Dataset, DataLoader
from processors.processor import LEBertProcessor, BertProcessor
import json
from tqdm import tqdm
from metrics.ner_metrics import SeqEntityScore
import transformers
from sklearn.metrics import classification_report


def set_train_args():
    parser = argparse.ArgumentParser()
    parser.add_argument("--device", type=str, default='gpu', choices=['gpu', 'cpu'], help="gpu or cpu")
    parser.add_argument('--no_cuda', action='store_true', help='不使用GPU进行训练')
    parser.add_argument("--output_path", type=str, default='output/', help='模型与预处理数据的存放位置')
    parser.add_argument("--pretrain_embed_path", type=str, default='datasets/tencent-ailab-embedding-zh-d200-v0.2.0-s/tencent-ailab-embedding-zh-d200-v0.2.0-s.txt', help='预训练词向量路径')

    parser.add_argument('--loss_type', default='ce', type=str, choices=['lsr', 'focal', 'ce'], help='损失函数类型')
    parser.add_argument('--add_layer', default=1, type=str, help='在bert的第几层后面融入词汇信息')
    parser.add_argument("--lr", type=float, default=1e-5, help='Bert的学习率')
    parser.add_argument("--crf_lr", default=1e-3, type=float, help="crf的学习率")
    parser.add_argument("--adapter_lr", default=1e-3, type=float, help="crf的学习率")
    parser.add_argument("--weight_decay", default=0.01, type=float, help="Weight decay if we apply some.")
    parser.add_argument('--eps', default=1.0e-04, type=float, required=False, help='AdamW优化器的衰减率')
    parser.add_argument("--epochs", type=int, default=3)
    parser.add_argument("--batch_size_train", type=int, default=4)
    parser.add_argument("--batch_size_eval", type=int, default=4)
    parser.add_argument("--eval_step", type=int, default=4, help="训练多少步，查看验证集的指标")
    parser.add_argument("--max_seq_len", type=int, default=150, help="输入的最大长度")
    parser.add_argument("--max_word_num", type=int, default=4, help="每个汉字最多融合多少个词汇信息")
    parser.add_argument("--max_scan_num", type=int, default=10000, help="取预训练词向量的前max_scan_num个构造字典树")
    parser.add_argument("--data_path", type=str, default="datasets/weibo/", help='数据集存放路径')
    # parser.add_argument("--train_file", type=str, default="datasets/cner/train.txt")
    # parser.add_argument("--dev_file", type=str, default="datasets/cner/dev.txt")
    # parser.add_argument("--test_file", type=str, default="datasets/cner/test.txt")
    parser.add_argument("--dataset_name", type=str, choices=['resume', "weibo", 'ontonote4', 'msra'], default='weibo', help='数据集名称')
    parser.add_argument("--model_class", type=str, choices=['lebert-softmax', 'bert-softmax', 'bert-crf', 'lebert-crf'],
                        default='lebert-crf', help='模型类别')
    parser.add_argument("--pretrain_model_path", type=str, default="pretrain_model/bert-base-chinese")
    parser.add_argument("--overwrite", action='store_true', default=True, help="覆盖数据处理的结果")
    parser.add_argument("--do_train", action='store_true', default=True)
    parser.add_argument("--do_eval", action='store_true', default=True)
    parser.add_argument("--load_word_embed", action='store_true', default=True, help='是否加载预训练的词向量')

    parser.add_argument('--markup', default='bios', type=str, choices=['bios', 'bio'], help='数据集的标注方式')
    parser.add_argument('--grad_acc_step', default=1, type=int, required=False, help='梯度积累的步数')
    parser.add_argument('--max_grad_norm', default=1.0, type=float, required=False, help='梯度裁剪阈值')
    parser.add_argument('--seed', type=int, default=42, help='设置随机种子')
    parser.add_argument('--num_workers', type=int, default=0, help="dataloader加载数据时使用的线程数量")
    # parser.add_argument('--patience', type=int, default=0, help="用于early stopping,设为0时,不进行early stopping.early stop得到的模型的生成效果不一定会更好。")
    parser.add_argument('--warmup_proportion', type=float, default=0.1, help='Proportion of training to perform linear learning rate warmup for,E.g., 0.1 = 10% of training.')
    args = parser.parse_args()
    return args


def seed_everything(seed=42):
    """
    设置整个开发环境的seed
    :param seed:
    :return:
    """
    random.seed(seed)
    os.environ['PYTHONHASHSEED'] = str(seed)
    np.random.seed(seed)
    torch.manual_seed(seed)
    torch.cuda.manual_seed(seed)
    torch.cuda.manual_seed_all(seed)
    # some cudnn methods can be random even after fixing the seed
    # unless you tell it to be deterministic
    torch.backends.cudnn.deterministic = True


def get_optimizer(model, args, warmup_steps, t_total):
    # todo 检查
    no_bert = ["word_embedding_adapter", "word_embeddings", "classifier",  "crf"]
    no_bert = ["word_embeddings", "classifier", "crf"]
    no_decay = ['bias', 'LayerNorm.bias', 'LayerNorm.weight']
    optimizer_grouped_parameters = [
        # bert no_decay
        {
            "params": [p for n, p in model.named_parameters()
                       if (not any(nd in n for nd in no_bert) or n == 'bert.embeddings.word_embeddings.weight') and any(nd in n for nd in no_decay)],
            "weight_decay": 0.0, 'lr': args.lr
        },
        # bert decay
        {
            "params": [p for n, p in model.named_parameters()
                       if (not any(nd in n for nd in no_bert) or n == 'bert.embeddings.word_embeddings.weight') and not any(nd in n for nd in no_decay)],
            "weight_decay": args.weight_decay, 'lr': args.lr
        },
        # other no_decay
        {
            "params": [p for n, p in model.named_parameters()
                       if any(nd in n for nd in no_bert) and n != 'bert.embeddings.word_embeddings.weight' and any(nd in n for nd in no_decay)],
            "weight_decay": 0.0, "lr": args.adapter_lr
        },
        # other decay
        {
            "params": [p for n, p in model.named_parameters() if
                       any(nd in n for nd in no_bert) and n != 'bert.embeddings.word_embeddings.weight' and not any(nd in n for nd in no_decay)],
            "weight_decay": args.weight_decay, "lr": args.adapter_lr
        }
    ]
    optimizer = transformers.AdamW(optimizer_grouped_parameters, lr=args.lr, eps=args.eps)
    scheduler = transformers.get_linear_schedule_with_warmup(
        optimizer, num_warmup_steps=warmup_steps, num_training_steps=t_total
    )
    return optimizer, scheduler


def train(model, train_loader, dev_loader, test_loader, optimizer, scheduler, args):
    logger.info("start training")
    model.train()
    device = args.device
    best = 0
    dev = 0
    logger.info('======{}'.format(args.epochs))
    for epoch in range(args.epochs):
        logger.info('start {}-th epoch training'.format(epoch + 1))
        logger.info('======{}'.format(len(tqdm(train_loader))))
        for batch_idx, data in enumerate(tqdm(train_loader)):
            step = epoch * len(train_loader) + batch_idx + 1
            input_ids = data['input_ids'].to(device)
            token_type_ids = data['token_type_ids'].to(device)
            attention_mask = data['attention_mask'].to(device)
            label_ids = data['label_ids'].to(device)
            # 不同模型输入不同
            if args.model_class == 'bert-softmax':
                loss, logits = model(input_ids, attention_mask, token_type_ids, args.ignore_index, label_ids)
            elif args.model_class == 'bert-crf':
                loss, logits = model(input_ids, attention_mask, token_type_ids, label_ids)
            elif args.model_class == 'lebert-softmax':
                word_ids = data['word_ids'].to(device)
                word_mask = data['word_mask'].to(device)
                loss, logits = model(input_ids, attention_mask, token_type_ids, word_ids, word_mask, args.ignore_index, label_ids)
            elif args.model_class == 'lebert-crf':
                word_ids = data['word_ids'].to(device)
                word_mask = data['word_mask'].to(device)
                loss, logits = model(input_ids, attention_mask, token_type_ids, word_ids, word_mask, label_ids)

            loss = loss.mean()  # 对多卡的loss取平均

            # 梯度累积
            loss = loss / args.grad_acc_step
            loss.backward()
            # 梯度裁剪
            torch.nn.utils.clip_grad_norm_(model.parameters(), args.max_grad_norm)
            # 进行一定step的梯度累计之后，更新参数
            if step % args.grad_acc_step == 0:
                # 更新参数
                optimizer.step()
                # 更新学习率
                scheduler.step()
                # 清空梯度信息
                optimizer.zero_grad()

            # 评测验证集和测试集上的指标
            if step % args.eval_step == 0:
                logger.info('evaluate dev set')
                dev_result = evaluate(args, model, dev_loader)
                logger.info('evaluate test set')
                test_result = evaluate(args, model, test_loader)
                writer.add_scalar('dev loss', dev_result['loss'], step)
                writer.add_scalar('dev f1', dev_result['f1'], step)
                writer.add_scalar('dev precision', dev_result['acc'], step)
                writer.add_scalar('dev recall', dev_result['recall'], step)

                writer.add_scalar('test loss', test_result['loss'], step)
                writer.add_scalar('test f1', test_result['f1'], step)
                writer.add_scalar('test precision', test_result['acc'], step)
                writer.add_scalar('test recall', test_result['recall'], step)

                model.train()
                if best < test_result['f1']:
                    best = test_result['f1']
                    dev = dev_result['f1']
                    logger.info('higher f1 of testset is {}, dev is {} in step {} epoch {}'.format(best, dev, step, epoch+1))
                    # save_path = join(args.output_path, 'checkpoint-{}'.format(step))
                    model_to_save = model.module if hasattr(model, 'module') else model
                    model_to_save.save_pretrained(args.output_path)
    logger.info('best f1 of test is {}, dev is {}'.format(best, dev))


def evaluate(args, model, dataloader):
    """
    计算数据集上的指标
    :param args:
    :param model:
    :param dataloader:
    :return:
    """
    model.eval()
    device = args.device
    metric = SeqEntityScore(args.id2label, markup=args.markup)
    # Eval!
    logger.info("***** Running evaluation *****")
    # logger.info("  Num examples = {}".format(len(dataloader)))
    # logger.info("  Batch size = {}".format(args.batch_size_eval))
    eval_loss = 0.0  #
    with torch.no_grad():
        for data in tqdm(dataloader):
            input_ids = data['input_ids'].to(device)
            token_type_ids = data['token_type_ids'].to(device)
            attention_mask = data['attention_mask'].to(device)
            label_ids = data['label_ids'].to(device)
            # 不同模型输入不同
            if args.model_class == 'bert-softmax':
                loss, logits = model(input_ids, attention_mask, token_type_ids, args.ignore_index, label_ids)
            elif args.model_class == 'bert-crf':
                loss, logits = model(input_ids, attention_mask, token_type_ids, label_ids)
            elif args.model_class == 'lebert-softmax':
                word_ids = data['word_ids'].to(device)
                word_mask = data['word_mask'].to(device)
                loss, logits = model(input_ids, attention_mask, token_type_ids, word_ids, word_mask, args.ignore_index,
                                     label_ids)
            elif args.model_class == 'lebert-crf':
                word_ids = data['word_ids'].to(device)
                word_mask = data['word_mask'].to(device)
                loss, logits = model(input_ids, attention_mask, token_type_ids, word_ids, word_mask, label_ids)
            loss = loss.mean()  # 对多卡的loss取平均
            eval_loss += loss

            input_lens = (torch.sum(input_ids != 0, dim=-1) - 2).tolist()   # 减去padding的[CLS]与[SEP]
            if args.model_class in ['lebert-crf', 'bert-crf']:
                preds = model.crf.decode(logits, attention_mask).squeeze(0)
                preds = preds[:, 1:].tolist()  # 减去padding的[CLS]
            else:
                preds = torch.argmax(logits, dim=2)[:, 1:].tolist()  # 减去padding的[CLS]
            label_ids = label_ids[:, 1:].tolist()   # 减去padding的[CLS]
            # preds = np.argmax(logits.cpu().numpy(), axis=2).tolist()
            # label_ids = label_ids.cpu().numpy().tolist()
            y_true=[]
            y_pred=[]
            for i in range(len(label_ids)):
                input_len = input_lens[i]
                pred = preds[i][:input_len]
                label = label_ids[i][:input_len]
                y_true.append(label)
                y_pred.append(pred)
                metric.update(pred_paths=[pred], label_paths=[label])
    report = classification_report(y_true, y_pred)
    logger.info("========{}==========".format(report))
    logger.info("\n")
    eval_loss = eval_loss / len(dataloader)
    eval_info, entity_info = metric.result()
    results = {f'{key}': value for key, value in eval_info.items()}
    results['loss'] = eval_loss
    logger.info("***** Eval results *****")
    info = "-".join([f' {key}: {value:.4f} ' for key, value in results.items()])
    logger.info(info)
    logger.info("***** Entity results *****")
    for key in sorted(entity_info.keys()):
        logger.info("******* %s results ********"%key)
        info = "-".join([f' {key}: {value:.4f} ' for key, value in entity_info[key].items()])
        logger.info(info)
    return results


MODEL_CLASS = {
    'lebert-softmax': LEBertSoftmaxForNer,
    'lebert-crf': LEBertCrfForNer,
    'bert-softmax': BertSoftmaxForNer,
    'bert-crf': BertCrfForNer
}
PROCESSOR_CLASS = {
    'lebert-softmax': LEBertProcessor,
    'lebert-crf': LEBertProcessor,
    'bert-softmax': BertProcessor,
    'bert-crf': BertProcessor
}


def main(args):
    # 分词器
    tokenizer = BertTokenizer.from_pretrained(args.pretrain_model_path, do_lower_case=True)
    # 数据处理器
    processor = PROCESSOR_CLASS[args.model_class](args, tokenizer)
    args.id2label = processor.label_vocab.idx2token
    args.ignore_index = processor.label_vocab.convert_token_to_id('[PAD]')
    # 初始化模型配置
    config = BertConfig.from_pretrained(args.pretrain_model_path)
    config.num_labels = processor.label_vocab.size
    config.loss_type = args.loss_type
    if args.model_class in ['lebert-softmax', 'lebert-crf']:
        config.add_layer = args.add_layer
        config.word_vocab_size = processor.word_embedding.shape[0]
        config.word_embed_dim = processor.word_embedding.shape[1]
    # 初始化模型
    model = MODEL_CLASS[args.model_class].from_pretrained(args.pretrain_model_path, config=config).to(args.device)
    # 初始化模型的词向量
    if args.model_class in ['lebert-softmax', 'lebert-crf'] and args.load_word_embed:
        logger.info('initialize word_embeddings with pretrained embedding')
        model.word_embeddings.weight.data.copy_(torch.from_numpy(processor.word_embedding))

    # 训练
    if args.do_train:
        # 加载数据集
        train_dataset = processor.get_train_data()
        # train_dataset = train_dataset[:8]
        train_dataloader = DataLoader(train_dataset, batch_size=args.batch_size_train, shuffle=True,
                                      num_workers=args.num_workers)
        dev_dataset = processor.get_dev_data()
        # dev_dataset = dev_dataset[:4]
        dev_dataloader = DataLoader(dev_dataset, batch_size=args.batch_size_eval, shuffle=False,
                                    num_workers=args.num_workers)
        test_dataset = processor.get_test_data()
        # test_dataset = test_dataset[:4]
        test_dataloader = DataLoader(test_dataset, batch_size=args.batch_size_eval, shuffle=False,
                                     num_workers=args.num_workers)
        t_total = len(train_dataloader) // args.grad_acc_step * args.epochs
        warmup_steps = int(t_total * args.warmup_proportion)
        # optimizer = transformers.AdamW(model.parameters(), lr=args.lr, eps=args.eps)
        # scheduler = transformers.get_linear_schedule_with_warmup(
        #     optimizer, num_warmup_steps=warmup_steps, num_training_steps=t_total
        # )
        optimizer, scheduler = get_optimizer(model, args, warmup_steps, t_total)
        train(model, train_dataloader, dev_dataloader, test_dataloader, optimizer, scheduler, args)

    # 测试集上的指标
    if args.do_eval:
        # 加载验证集
        dev_dataset = processor.get_dev_data()
        # dev_dataset = dev_dataset[:4]
        dev_dataloader = DataLoader(dev_dataset, batch_size=args.batch_size_eval, shuffle=False,
                                    num_workers=args.num_workers)
        # 加载测试集
        test_dataset = processor.get_test_data()
        # test_dataset = test_dataset[:4]
        test_dataloader = DataLoader(test_dataset, batch_size=args.batch_size_eval, shuffle=False,
                                     num_workers=args.num_workers)
        model = MODEL_CLASS[args.model_class].from_pretrained(args.output_path, config=config).to(args.device)
        model.eval()

        result = evaluate(args, model, dev_dataloader)
        logger.info('devset precision:{}, recall:{}, f1:{}, loss:{}'.format(result['acc'], result['recall'], result['f1'], result['loss'].item()))
        # 测试集上的指标
        result = evaluate(args, model, test_dataloader)
        logger.info(
            'testset precision:{}, recall:{}, f1:{}, loss:{}'.format(result['acc'], result['recall'], result['f1'],
                                                                     result['loss'].item()))


if __name__ == '__main__':
    # 设置参数
    args = set_train_args()
    seed_everything(args.seed)
    args.device = torch.device("cuda:0" if torch.cuda.is_available() and args.device == 'gpu' else "cpu")

    pretrain_model = 'mengzi' if 'mengzi' in args.pretrain_model_path else 'bert-base'
    args.output_path = join(args.output_path, args.dataset_name, args.model_class, pretrain_model, 'load_word_embed' if args.load_word_embed else 'not_load_word_embed')
    args.train_file = join(args.data_path, 'train.json')
    args.dev_file = join(args.data_path, 'dev.json')
    args.test_file = join(args.data_path, 'test.json')
    args.label_path = join(args.data_path, 'labels.txt')
    if not os.path.exists(args.output_path):
        os.makedirs(args.output_path)

    if args.do_train:
        cur_time = time.strftime("%Y%m%d%H%M%S", time.localtime())
        logger.add(join(args.output_path, 'train-{}.log'.format(cur_time)))
        logger.info(args)
        writer = SummaryWriter(args.output_path)
    main(args)
