# Supplementary material for: Sequential lexicon enhanced bidirectional encoder representations from transformers: Chinese named entity recognition using sequential lexicon enhanced BERT
Source: PeerJ Comput Sci. 2024 Oct 18;10:e2344. doi: 10.7717/peerj-cs.2344 (PMC11622993; doi:10.7717/peerj-cs.2344)
Supplement: Supplemental Information 1 [file peerj-cs-10-2344-s001.zip › SLEBERT/utils/get_entity.py]

def get_entity_bios(seq,id2label):
    """Gets entities from sequence.
    note: BIOS
    Args:
        seq (list): sequence of labels.
    Returns:
        list: list of (chunk_type, chunk_start, chunk_end).
    Example:
        # >>> seq = ['B-PER', 'I-PER', 'O', 'S-LOC']
        # >>> get_entity_bios(seq)
        [['PER', 0,1], ['LOC', 3, 3]]
    """
    chunks = []
    chunk = [-1, -1, -1]
    for indx, tag in enumerate(seq):
        if not isinstance(tag, str):
            tag = id2label[tag]
        if tag.startswith("S-"):
            if chunk[2] != -1:
                chunks.append(chunk)
            chunk = [-1, -1, -1]
            chunk[1] = indx
            chunk[2] = indx
            chunk[0] = tag.split('-')[1]
            chunks.append(chunk)
            chunk = (-1, -1, -1)
        if tag.startswith("B-"):
            if chunk[2] != -1:
                chunks.append(chunk)
            chunk = [-1, -1, -1]
            chunk[1] = indx
            chunk[0] = tag.split('-')[1]
        elif tag.startswith('I-') and chunk[1] != -1:
            _type = tag.split('-')[1]
            if _type == chunk[0]:
                chunk[2] = indx
            if indx == len(seq) - 1:
                chunks.append(chunk)
        else:
            if chunk[2] != -1:
                chunks.append(chunk)
            chunk = [-1, -1, -1]
    return chunks

def get_entity_bio(seq,id2label):
    """Gets entities from sequence.
    note: BIO
    Args:
        seq (list): sequence of labels.
    Returns:
        list: list of (chunk_type, chunk_start, chunk_end).
    Example:
        seq = ['B-PER', 'I-PER', 'O', 'B-LOC']
        get_entity_bio(seq)
        #output
        [['PER', 0,1], ['LOC', 3, 3]]
    """
    chunks = []
    chunk = [-1, -1, -1]
    for indx, tag in enumerate(seq):
        if not isinstance(tag, str):
            tag = id2label[tag]
        if tag.startswith("B-"):
            if chunk[2] != -1:
                chunks.append(chunk)
            chunk = [-1, -1, -1]
            chunk[1] = indx
            chunk[0] = tag.split('-')[1]
            chunk[2] = indx
            if indx == len(seq) - 1:
                chunks.append(chunk)
        elif tag.startswith('I-') and chunk[1] != -1:
            _type = tag.split('-')[1]
            if _type == chunk[0]:
                chunk[2] = indx

            if indx == len(seq) - 1:
                chunks.append(chunk)
        else:
            if chunk[2] != -1:
                chunks.append(chunk)
            chunk = [-1, -1, -1]
    return chunks


def get_entities(seq,id2label,markup='bios'):
    '''
    :param seq:
    :param id2label:
    :param markup:
    :return:
    '''
    assert markup in ['bio','bios']
    if markup =='bio':
        return get_entity_bio(seq,id2label)
    else:
        return get_entity_bios(seq,id2label)
