# Supplementary material for: Sequential lexicon enhanced bidirectional encoder representations from transformers: Chinese named entity recognition using sequential lexicon enhanced BERT
Source: PeerJ Comput Sci. 2024 Oct 18;10:e2344. doi: 10.7717/peerj-cs.2344 (PMC11622993; doi:10.7717/peerj-cs.2344)
Supplement: Supplemental Information 3 [file peerj-cs-10-2344-s003.zip]

Archive with 6 entries (4 files):
- OUTPUT DATA/OUTPUT/
- OUTPUT DATA/OUTPUT/MARA.log
- OUTPUT DATA/OUTPUT/ontonote.log
- OUTPUT DATA/OUTPUT/resume.log
- OUTPUT DATA/OUTPUT/weibo.log
- OUTPUT DATA/
