# Supplementary material for: Sequential lexicon enhanced bidirectional encoder representations from transformers: Chinese named entity recognition using sequential lexicon enhanced BERT
Source: PeerJ Comput Sci. 2024 Oct 18;10:e2344. doi: 10.7717/peerj-cs.2344 (PMC11622993; doi:10.7717/peerj-cs.2344)
Supplement: Supplemental Information 3 [file peerj-cs-10-2344-s003.zip › OUTPUT DATA/OUTPUT/MARA.log]

2024-05-03 16:32:34.747 | INFO     | __main__:<module>:373 - Namespace(adapter_lr=0.0001, add_layer='1', batch_size_eval=256, batch_size_train=32, crf_lr=0.0001, data_path='datasets/msra/', dataset_name='msra', dev_file='datasets/msra/dev.json', device=device(type='cpu'), do_eval=True, do_train=True, epochs=10, eps=1e-08, eval_step=100, grad_acc_step=1, label_path='datasets/msra/labels.txt', load_word_embed=True, loss_type='ce', lr=1e-05, markup='bios', max_grad_norm=1.0, max_scan_num=3000000, max_seq_len=150, max_word_num=3, model_class='lebert-softmax', no_cuda=False, num_workers=0, output_path='output/msra/lebert-softmax/bert-base/load_word_embed', overwrite=True, pretrain_embed_path='pretrain_model/tencent-ailab-embedding-zh-d200-v0.2.0-s.txt', pretrain_model_path='pretrain_model/bert-base-chinese', seed=42, test_file='datasets/msra/test.json', train_file='datasets/msra/train.json', warmup_proportion=0.1, weight_decay=0.01)
2024-05-03 16:32:34.815 | INFO     | processors.processor:load_word_embedding:151 - loading word embedding from pretrain

0it [00:00, ?it/s]
977it [00:00, 9765.63it/s]
1954it [00:00, 9674.51it/s]
2922it [00:00, 9671.49it/s]
3890it [00:00, 9643.86it/s]
4855it [00:00, 9602.37it/s]
5816it [00:00, 9503.53it/s]
6780it [00:00, 9546.54it/s]
7752it [00:00, 9600.50it/s]
8713it [00:00, 9600.06it/s]
9674it [00:01, 9570.25it/s]
10634it [00:01, 9578.97it/s]
11592it [00:01, 9565.52it/s]
12555it [00:01, 9582.82it/s]
13514it [00:01, 9101.17it/s]
14430it [00:01, 8906.85it/s]
15333it [00:01, 8939.59it/s]
16230it [00:01, 8945.73it/s]
17147it [00:01, 9010.87it/s]
18050it [00:01, 8984.51it/s]
18950it [00:02, 8901.01it/s]
19850it [00:02, 8927.13it/s]
20744it [00:02, 8885.32it/s]
21665it [00:02, 8981.28it/s]
22564it [00:02, 8983.12it/s]
23463it [00:02, 8975.14it/s]
24365it [00:02, 8988.37it/s]
25292it [00:02, 9072.26it/s]
26200it [00:02, 9070.45it/s]
27108it [00:02, 9064.51it/s]
28015it [00:03, 9033.30it/s]
28919it [00:03, 9007.89it/s]
29820it [00:03, 8853.13it/s]
30706it [00:03, 8842.93it/s]
31609it [00:03, 8898.23it/s]
32500it [00:03, 8901.03it/s]
33391it [00:03, 8841.71it/s]
34276it [00:03, 8790.99it/s]
35156it [00:03, 8776.12it/s]
36034it [00:03, 8773.98it/s]
36916it [00:04, 8785.27it/s]
37796it [00:04, 8787.89it/s]
38700it [00:04, 8863.14it/s]
39592it [00:04, 8878.65it/s]
40480it [00:04, 8870.01it/s]
41368it [00:04, 8852.78it/s]
42277it [00:04, 8923.30it/s]
43170it [00:04, 8889.66it/s]
44060it [00:04, 8884.71it/s]
44949it [00:04, 8793.13it/s]
45829it [00:05, 8583.05it/s]
46689it [00:05, 7997.57it/s]
47566it [00:05, 8212.52it/s]
48451it [00:05, 8394.61it/s]
49343it [00:05, 8545.00it/s]
50243it [00:05, 8677.57it/s]
51131it [00:05, 8734.73it/s]
52041it [00:05, 8842.90it/s]
52948it [00:05, 8910.21it/s]
53841it [00:05, 8895.81it/s]
54732it [00:06, 8861.45it/s]
55619it [00:06, 8863.22it/s]
56517it [00:06, 8894.94it/s]
57407it [00:06, 8884.75it/s]
58317it [00:06, 8947.62it/s]
59222it [00:06, 8975.51it/s]
60120it [00:06, 8967.47it/s]
61045it [00:06, 9049.68it/s]
61951it [00:06, 9038.34it/s]
62870it [00:07, 9081.41it/s]
63779it [00:07, 9068.22it/s]
64686it [00:07, 8907.63it/s]
65578it [00:07, 8819.18it/s]
66474it [00:07, 8859.74it/s]
67381it [00:07, 8921.98it/s]
68321it [00:07, 9063.74it/s]
69228it [00:07, 9029.52it/s]
70132it [00:07, 9021.78it/s]
71035it [00:07, 8973.23it/s]
71933it [00:08, 8873.96it/s]
72821it [00:08, 8842.85it/s]
73723it [00:08, 8894.53it/s]
74622it [00:08, 8922.72it/s]
75532it [00:08, 8974.84it/s]
76441it [00:08, 9008.79it/s]
77355it [00:08, 9046.33it/s]
78260it [00:08, 8810.04it/s]
79144it [00:08, 8816.45it/s]
80049it [00:08, 8883.95it/s]
80960it [00:09, 8949.55it/s]
81865it [00:09, 8977.19it/s]
82785it [00:09, 9042.59it/s]
83699it [00:09, 9071.35it/s]
84607it [00:09, 9021.54it/s]
85510it [00:09, 8946.00it/s]
86405it [00:09, 8920.04it/s]
87298it [00:09, 8841.20it/s]
88183it [00:09, 8747.23it/s]
89079it [00:09, 8807.43it/s]
89961it [00:10, 8728.89it/s]
90835it [00:10, 8531.64it/s]
91707it [00:10, 8584.67it/s]
92567it [00:10, 8537.90it/s]
93443it [00:10, 8600.19it/s]
94334it [00:10, 8690.04it/s]
95232it [00:10, 8775.20it/s]
96123it [00:10, 8814.28it/s]
97024it [00:10, 8872.09it/s]
97912it [00:10, 8801.19it/s]
98793it [00:11, 8733.88it/s]
99680it [00:11, 8771.02it/s]
100558it [00:11, 8725.80it/s]
101440it [00:11, 8753.31it/s]
102332it [00:11, 8800.28it/s]
103226it [00:11, 8841.33it/s]
104124it [00:11, 8881.29it/s]
105013it [00:11, 8877.52it/s]
105901it [00:11, 8835.38it/s]
106801it [00:11, 8882.18it/s]
107690it [00:12, 8849.04it/s]
108584it [00:12, 8873.67it/s]
109472it [00:12, 8854.57it/s]
110358it [00:12, 8848.92it/s]
111243it [00:12, 8805.83it/s]
112127it [00:12, 8815.72it/s]
113012it [00:12, 8824.41it/s]
113895it [00:12, 8821.88it/s]
114778it [00:12, 8782.43it/s]
115665it [00:12, 8808.43it/s]
116548it [00:13, 8812.21it/s]
117452it [00:13, 8877.19it/s]
118340it [00:13, 8769.56it/s]
119228it [00:13, 8801.61it/s]
120127it [00:13, 8855.11it/s]
121013it [00:13, 8852.72it/s]
121899it [00:13, 8750.93it/s]
122775it [00:13, 8730.24it/s]
123676it [00:13, 8813.12it/s]
124558it [00:13, 8582.61it/s]
125431it [00:14, 8624.05it/s]
126323it [00:14, 8711.11it/s]
127195it [00:14, 8641.16it/s]
128092it [00:14, 8737.20it/s]
128980it [00:14, 8777.64it/s]
129884it [00:14, 8854.22it/s]
130788it [00:14, 8908.66it/s]
131696it [00:14, 8958.78it/s]
132593it [00:14, 8552.10it/s]
133480it [00:15, 8643.43it/s]
134363it [00:15, 8695.86it/s]
135269it [00:15, 8801.33it/s]
136151it [00:15, 8805.27it/s]
137045it [00:15, 8844.73it/s]
137941it [00:15, 8878.52it/s]
138846it [00:15, 8927.17it/s]
139744it [00:15, 8941.57it/s]
140651it [00:15, 8976.52it/s]
141553it [00:15, 8988.27it/s]
142458it [00:16, 9005.42it/s]
143359it [00:16, 8998.08it/s]
144273it [00:16, 9039.08it/s]
145181it [00:16, 9050.10it/s]
146087it [00:16, 8876.35it/s]
146986it [00:16, 8908.68it/s]
147889it [00:16, 8944.15it/s]
148784it [00:16, 8917.00it/s]
149686it [00:16, 8946.53it/s]
150581it [00:16, 8841.41it/s]
151466it [00:17, 8783.49it/s]
152345it [00:17, 8731.69it/s]
153219it [00:17, 8695.50it/s]
154109it [00:17, 8753.91it/s]
154988it [00:17, 8762.53it/s]
155890it [00:17, 8838.69it/s]
156800it [00:17, 8915.75it/s]
157701it [00:17, 8942.94it/s]
158609it [00:17, 8982.18it/s]
159508it [00:17, 8755.46it/s]
160385it [00:18, 8746.18it/s]
161307it [00:18, 8886.01it/s]
162211it [00:18, 8928.91it/s]
163115it [00:18, 8960.70it/s]
164012it [00:18, 8748.40it/s]
164894it [00:18, 8766.91it/s]
165791it [00:18, 8825.88it/s]
166677it [00:18, 8833.92it/s]
167577it [00:18, 8880.30it/s]
168474it [00:18, 8906.17it/s]
169371it [00:19, 8924.92it/s]
170264it [00:19, 8851.40it/s]
171178it [00:19, 8935.42it/s]
172072it [00:19, 8932.17it/s]
172966it [00:19, 8845.38it/s]
173854it [00:19, 8854.83it/s]
174753it [00:19, 8892.28it/s]
175643it [00:19, 8730.32it/s]
176549it [00:19, 8827.24it/s]
177433it [00:19, 8794.92it/s]
178313it [00:20, 8758.11it/s]
179196it [00:20, 8776.58it/s]
180074it [00:20, 8605.41it/s]
180978it [00:20, 8732.77it/s]
181854it [00:20, 8738.54it/s]
182737it [00:20, 8764.51it/s]
183644it [00:20, 8853.49it/s]
184544it [00:20, 8894.68it/s]
185438it [00:20, 8906.94it/s]
186329it [00:20, 8906.00it/s]
187234it [00:21, 8946.48it/s]
188138it [00:21, 8972.11it/s]
189036it [00:21, 8946.30it/s]
189948it [00:21, 8997.95it/s]
190848it [00:21, 8954.32it/s]
191744it [00:21, 8944.19it/s]
192641it [00:21, 8951.45it/s]
193544it [00:21, 8972.07it/s]
194461it [00:21, 9028.11it/s]
195364it [00:21, 8978.10it/s]
196262it [00:22, 8867.92it/s]
197150it [00:22, 8824.06it/s]
198042it [00:22, 8851.49it/s]
198929it [00:22, 8855.07it/s]
199842it [00:22, 8934.43it/s]
200736it [00:22, 8892.40it/s]
201626it [00:22, 8836.22it/s]
202546it [00:22, 8943.76it/s]
203441it [00:22, 8911.14it/s]
204333it [00:22, 8861.41it/s]
205242it [00:23, 8927.99it/s]
206135it [00:23, 8909.68it/s]
207027it [00:23, 8776.50it/s]
207906it [00:23, 8769.64it/s]
208814it [00:23, 8860.29it/s]
209711it [00:23, 8891.11it/s]
210601it [00:23, 8872.01it/s]
211489it [00:23, 8830.02it/s]
212373it [00:23, 8831.76it/s]
213276it [00:23, 8888.98it/s]
214174it [00:24, 8915.03it/s]
215079it [00:24, 8954.31it/s]
215975it [00:24, 8846.86it/s]
216882it [00:24, 8910.60it/s]
217774it [00:24, 8910.41it/s]
218677it [00:24, 8944.33it/s]
219572it [00:24, 8920.08it/s]
220479it [00:24, 8964.16it/s]
221376it [00:24, 8963.69it/s]
222273it [00:25, 8950.97it/s]
223172it [00:25, 8960.14it/s]
224069it [00:25, 8925.79it/s]
224980it [00:25, 8978.31it/s]
225878it [00:25, 8966.56it/s]
226776it [00:25, 8968.57it/s]
227673it [00:25, 8854.16it/s]
228578it [00:25, 8911.83it/s]
229472it [00:25, 8919.95it/s]
230388it [00:25, 8990.80it/s]
231288it [00:26, 8921.16it/s]
232195it [00:26, 8965.05it/s]
233092it [00:26, 8934.78it/s]
233986it [00:26, 8902.51it/s]
234877it [00:26, 8901.45it/s]
235768it [00:26, 8894.06it/s]
236676it [00:26, 8948.08it/s]
237588it [00:26, 8996.28it/s]
238502it [00:26, 9037.35it/s]
239409it [00:26, 9044.99it/s]
240319it [00:27, 9060.73it/s]
241228it [00:27, 9067.36it/s]
242135it [00:27, 8916.78it/s]
243028it [00:27, 8817.91it/s]
243935it [00:27, 8889.83it/s]
244825it [00:27, 8834.18it/s]
245714it [00:27, 8847.85it/s]
246600it [00:27, 8788.81it/s]
247507it [00:27, 8871.74it/s]
248408it [00:27, 8911.92it/s]
249306it [00:28, 8930.59it/s]
250219it [00:28, 8988.67it/s]
251129it [00:28, 9019.67it/s]
252043it [00:28, 9055.16it/s]
252949it [00:28, 8938.94it/s]
253853it [00:28, 8967.22it/s]
254765it [00:28, 9012.49it/s]
255683it [00:28, 9060.19it/s]
256590it [00:28, 9056.04it/s]
257496it [00:28, 9027.60it/s]
258399it [00:29, 9002.58it/s]
259300it [00:29, 8997.50it/s]
260200it [00:29, 8967.23it/s]
261108it [00:29, 8999.95it/s]
262009it [00:29, 8973.39it/s]
262920it [00:29, 9012.89it/s]
263832it [00:29, 9042.20it/s]
264737it [00:29, 8942.12it/s]
265657it [00:29, 9016.30it/s]
266559it [00:29, 8895.11it/s]
267476it [00:30, 8973.96it/s]
268374it [00:30, 8916.45it/s]
269266it [00:30, 8913.75it/s]
270158it [00:30, 8736.10it/s]
271064it [00:30, 8829.06it/s]
271957it [00:30, 8856.38it/s]
272865it [00:30, 8921.55it/s]
273758it [00:30, 8908.66it/s]
274650it [00:30, 8857.23it/s]
275554it [00:30, 8910.15it/s]
276446it [00:31, 8841.56it/s]
277345it [00:31, 8884.78it/s]
278248it [00:31, 8927.92it/s]
279141it [00:31, 8906.33it/s]
280032it [00:31, 8904.30it/s]
280926it [00:31, 8911.92it/s]
281845it [00:31, 8994.62it/s]
282745it [00:31, 8953.57it/s]
283641it [00:31, 8876.13it/s]
284529it [00:31, 8772.88it/s]
285407it [00:32, 8742.49it/s]
286307it [00:32, 8818.50it/s]
287209it [00:32, 8876.89it/s]
288097it [00:32, 8844.03it/s]
288991it [00:32, 8870.55it/s]
289899it [00:32, 8930.37it/s]
290797it [00:32, 8943.11it/s]
291714it [00:32, 9010.82it/s]
292616it [00:32, 8962.54it/s]
293513it [00:32, 8895.86it/s]
294405it [00:33, 8902.33it/s]
295296it [00:33, 8896.74it/s]
296205it [00:33, 8953.81it/s]
297101it [00:33, 8891.96it/s]
297991it [00:33, 8875.50it/s]
298896it [00:33, 8926.01it/s]
299799it [00:33, 8955.25it/s]
300697it [00:33, 8961.04it/s]
301594it [00:33, 8955.46it/s]
302490it [00:33, 8950.24it/s]
303386it [00:34, 8924.39it/s]
304291it [00:34, 8959.90it/s]
305197it [00:34, 8989.19it/s]
306096it [00:34, 8976.74it/s]
306994it [00:34, 8947.21it/s]
307889it [00:34, 8893.18it/s]
308779it [00:34, 8849.04it/s]
309685it [00:34, 8910.55it/s]
310593it [00:34, 8959.37it/s]
311490it [00:34, 8867.92it/s]
312378it [00:35, 8684.44it/s]
313278it [00:35, 8775.83it/s]
314165it [00:35, 8801.01it/s]
315068it [00:35, 8866.78it/s]
315970it [00:35, 8911.16it/s]
316862it [00:35, 8895.38it/s]
317752it [00:35, 8895.41it/s]
318661it [00:35, 8953.02it/s]
319557it [00:35, 8946.71it/s]
320452it [00:36, 8911.78it/s]
321344it [00:36, 8906.65it/s]
322235it [00:36, 8899.78it/s]
323126it [00:36, 8858.30it/s]
324022it [00:36, 8887.30it/s]
324920it [00:36, 8914.66it/s]
325825it [00:36, 8953.44it/s]
326722it [00:36, 8956.83it/s]
327618it [00:36, 8935.39it/s]
328512it [00:36, 8849.40it/s]
329408it [00:37, 8880.41it/s]
330310it [00:37, 8920.48it/s]
331212it [00:37, 8948.59it/s]
332117it [00:37, 8978.21it/s]
333023it [00:37, 9001.09it/s]
333924it [00:37, 9001.51it/s]
334825it [00:37, 8952.72it/s]
335730it [00:37, 8980.70it/s]
336639it [00:37, 9011.41it/s]
337541it [00:37, 8972.87it/s]
338439it [00:38, 8931.72it/s]
339333it [00:38, 8929.21it/s]
340226it [00:38, 8913.34it/s]
341118it [00:38, 8799.29it/s]
342010it [00:38, 8832.67it/s]
342898it [00:38, 8845.09it/s]
343783it [00:38, 8828.80it/s]
344678it [00:38, 8862.57it/s]
345565it [00:38, 8819.34it/s]
346453it [00:38, 8835.32it/s]
347345it [00:39, 8859.75it/s]
348245it [00:39, 8900.51it/s]
349140it [00:39, 8912.73it/s]
350032it [00:39, 8399.75it/s]
350906it [00:39, 8495.18it/s]
351787it [00:39, 8585.32it/s]
352677it [00:39, 8676.86it/s]
353566it [00:39, 8739.54it/s]
354461it [00:39, 8800.21it/s]
355355it [00:39, 8840.44it/s]
356241it [00:40, 8695.30it/s]
357112it [00:40, 8533.92it/s]
358013it [00:40, 8671.81it/s]
358886it [00:40, 8686.54it/s]
359756it [00:40, 8486.10it/s]
360625it [00:40, 8545.19it/s]
361504it [00:40, 8616.44it/s]
362409it [00:40, 8742.22it/s]
363285it [00:40, 8710.10it/s]
364157it [00:40, 8638.52it/s]
365032it [00:41, 8670.64it/s]
365919it [00:41, 8729.43it/s]
366813it [00:41, 8790.34it/s]
367693it [00:41, 8763.77it/s]
368584it [00:41, 8806.64it/s]
369494it [00:41, 8893.54it/s]
370420it [00:41, 9000.52it/s]
371332it [00:41, 9034.18it/s]
372236it [00:41, 9031.48it/s]
373155it [00:41, 9077.67it/s]
374063it [00:42, 9014.30it/s]
374980it [00:42, 9058.13it/s]
375891it [00:42, 9071.63it/s]
376799it [00:42, 9035.62it/s]
377703it [00:42, 8992.97it/s]
378607it [00:42, 9006.66it/s]
379519it [00:42, 9038.01it/s]
380423it [00:42, 9008.10it/s]
381341it [00:42, 9058.25it/s]
382247it [00:42, 9002.44it/s]
383148it [00:43, 8844.29it/s]
384058it [00:43, 8918.73it/s]
384951it [00:43, 8901.15it/s]
385848it [00:43, 8920.06it/s]
386746it [00:43, 8935.44it/s]
387642it [00:43, 8940.45it/s]
388544it [00:43, 8963.93it/s]
389441it [00:43, 8908.37it/s]
390345it [00:43, 8945.41it/s]
391240it [00:43, 8865.87it/s]
392130it [00:44, 8874.56it/s]
393025it [00:44, 8894.20it/s]
393915it [00:44, 8895.39it/s]
394818it [00:44, 8933.64it/s]
395726it [00:44, 8975.44it/s]
396631it [00:44, 8996.30it/s]
397541it [00:44, 9026.41it/s]
398452it [00:44, 9048.55it/s]
399357it [00:44, 8866.84it/s]
400257it [00:45, 8904.07it/s]
401174it [00:45, 8982.35it/s]
402079it [00:45, 9000.54it/s]
402980it [00:45, 8992.31it/s]
403880it [00:45, 8941.48it/s]
404782it [00:45, 8962.55it/s]
405705it [00:45, 9039.41it/s]
406618it [00:45, 9063.60it/s]
407525it [00:45, 9012.29it/s]
408427it [00:45, 8993.47it/s]
409345it [00:46, 9047.75it/s]
410250it [00:46, 9041.06it/s]
411155it [00:46, 9031.75it/s]
412061it [00:46, 9039.11it/s]
412965it [00:46, 9018.44it/s]
413867it [00:46, 9018.48it/s]
414772it [00:46, 9026.32it/s]
415675it [00:46, 9005.00it/s]
416576it [00:46, 8822.54it/s]
417471it [00:46, 8857.49it/s]
418358it [00:47, 8780.97it/s]
419257it [00:47, 8840.39it/s]
420162it [00:47, 8900.08it/s]
421076it [00:47, 8970.53it/s]
421977it [00:47, 8980.85it/s]
422897it [00:47, 9044.27it/s]
423802it [00:47, 8994.82it/s]
424723it [00:47, 9058.25it/s]
425653it [00:47, 9130.30it/s]
426578it [00:47, 9162.44it/s]
427495it [00:48, 9085.82it/s]
428408it [00:48, 9097.18it/s]
429323it [00:48, 9111.36it/s]
430248it [00:48, 9151.42it/s]
431164it [00:48, 9072.97it/s]
432072it [00:48, 8949.96it/s]
432978it [00:48, 8982.18it/s]
433877it [00:48, 8806.09it/s]
434759it [00:48, 8802.55it/s]
435663it [00:48, 8870.41it/s]
436581it [00:49, 8960.44it/s]
437493it [00:49, 9005.74it/s]
438403it [00:49, 9031.30it/s]
439307it [00:49, 9004.57it/s]
440208it [00:49, 8928.45it/s]
441102it [00:49, 8856.09it/s]
442006it [00:49, 8908.63it/s]
442937it [00:49, 9025.38it/s]
443840it [00:49, 8978.60it/s]
444739it [00:49, 8976.30it/s]
445637it [00:50, 8900.82it/s]
446528it [00:50, 8841.08it/s]
447413it [00:50, 8824.96it/s]
448308it [00:50, 8861.11it/s]
449219it [00:50, 8934.04it/s]
450113it [00:50, 8767.52it/s]
450991it [00:50, 8597.06it/s]
451889it [00:50, 8707.11it/s]
452806it [00:50, 8841.51it/s]
453719it [00:50, 8924.23it/s]
454615it [00:51, 8933.92it/s]
455520it [00:51, 8968.40it/s]
456418it [00:51, 8949.20it/s]
457314it [00:51, 8922.56it/s]
458207it [00:51, 8892.54it/s]
459106it [00:51, 8921.04it/s]
460013it [00:51, 8963.94it/s]
460925it [00:51, 9008.35it/s]
461826it [00:51, 8997.36it/s]
462726it [00:51, 8959.85it/s]
463627it [00:52, 8973.32it/s]
464527it [00:52, 8978.91it/s]
465425it [00:52, 8858.87it/s]
466321it [00:52, 8886.42it/s]
467210it [00:52, 8883.96it/s]
468102it [00:52, 8893.65it/s]
469016it [00:52, 8967.10it/s]
469913it [00:52, 8933.14it/s]
470807it [00:52, 8906.02it/s]
471698it [00:52, 8840.65it/s]
472589it [00:53, 8859.75it/s]
473494it [00:53, 8915.72it/s]
474404it [00:53, 8970.41it/s]
475302it [00:53, 8922.46it/s]
476195it [00:53, 8920.89it/s]
477090it [00:53, 8929.27it/s]
478002it [00:53, 8984.44it/s]
478919it [00:53, 9037.83it/s]
479824it [00:53, 9039.54it/s]
480742it [00:53, 9081.15it/s]
481651it [00:54, 9049.79it/s]
482557it [00:54, 9052.28it/s]
483463it [00:54, 8993.10it/s]
484372it [00:54, 9019.38it/s]
485275it [00:54, 9005.37it/s]
486176it [00:54, 8923.17it/s]
487078it [00:54, 8949.38it/s]
487978it [00:54, 8963.95it/s]
488875it [00:54, 8961.80it/s]
489782it [00:54, 8991.47it/s]
490713it [00:55, 9084.62it/s]
491623it [00:55, 9087.53it/s]
492548it [00:55, 9134.26it/s]
493464it [00:55, 9141.26it/s]
494379it [00:55, 9075.66it/s]
495287it [00:55, 9055.46it/s]
496193it [00:55, 9046.90it/s]
497098it [00:55, 9007.68it/s]
498007it [00:55, 9032.06it/s]
498911it [00:56, 8913.76it/s]
499803it [00:56, 8883.18it/s]
500719it [00:56, 8962.61it/s]
501621it [00:56, 8979.59it/s]
502542it [00:56, 9047.55it/s]
503447it [00:56, 9023.01it/s]
504350it [00:56, 9019.90it/s]
505260it [00:56, 9041.92it/s]
506165it [00:56, 8855.74it/s]
507052it [00:56, 8798.06it/s]
507939it [00:57, 8816.72it/s]
508823it [00:57, 8823.46it/s]
509732it [00:57, 8901.94it/s]
510638it [00:57, 8947.49it/s]
511533it [00:57, 8923.04it/s]
512449it [00:57, 8991.78it/s]
513349it [00:57, 8961.68it/s]
514260it [00:57, 9005.50it/s]
515161it [00:57, 8996.89it/s]
516074it [00:57, 9033.88it/s]
516978it [00:58, 9000.78it/s]
517897it [00:58, 9055.63it/s]
518803it [00:58, 9019.60it/s]
519732it [00:58, 9098.39it/s]
520642it [00:58, 9068.07it/s]
521549it [00:58, 9052.70it/s]
522464it [00:58, 9080.96it/s]
523373it [00:58, 9069.70it/s]
524281it [00:58, 9069.57it/s]
525188it [00:58, 8965.18it/s]
526085it [00:59, 8886.40it/s]
526974it [00:59, 8856.81it/s]
527887it [00:59, 8937.06it/s]
528795it [00:59, 8977.98it/s]
529694it [00:59, 8981.18it/s]
530596it [00:59, 8992.47it/s]
531507it [00:59, 9024.90it/s]
532422it [00:59, 9061.07it/s]
533341it [00:59, 9097.51it/s]
534256it [00:59, 9111.20it/s]
535168it [01:00, 9059.29it/s]
536075it [01:00, 9055.46it/s]
536981it [01:00, 9034.83it/s]
537885it [01:00, 9001.66it/s]
538788it [01:00, 9008.73it/s]
539689it [01:00, 8914.69it/s]
540581it [01:00, 8898.80it/s]
541472it [01:00, 8708.99it/s]
542344it [01:00, 8494.73it/s]
543234it [01:00, 8611.66it/s]
544139it [01:01, 8737.77it/s]
545039it [01:01, 8812.82it/s]
545959it [01:01, 8926.51it/s]
546868it [01:01, 8974.36it/s]
547771it [01:01, 8989.69it/s]
548671it [01:01, 8975.09it/s]
549585it [01:01, 9022.91it/s]
550493it [01:01, 9038.19it/s]
551411it [01:01, 9077.67it/s]
552319it [01:01, 8925.10it/s]
553213it [01:02, 8850.50it/s]
554112it [01:02, 8890.48it/s]
555014it [01:02, 8926.17it/s]
555923it [01:02, 8972.50it/s]
556829it [01:02, 8997.81it/s]
557745it [01:02, 9045.28it/s]
558653it [01:02, 9054.71it/s]
559559it [01:02, 9055.05it/s]
560467it [01:02, 9059.93it/s]
561374it [01:02, 9019.35it/s]
562277it [01:03, 8993.02it/s]
563177it [01:03, 8904.26it/s]
564068it [01:03, 8904.45it/s]
564959it [01:03, 8651.27it/s]
565826it [01:03, 8604.77it/s]
566688it [01:03, 8414.88it/s]
567538it [01:03, 8438.14it/s]
568407it [01:03, 8509.21it/s]
569288it [01:03, 8597.11it/s]
570182it [01:03, 8696.17it/s]
571080it [01:04, 8777.91it/s]
571991it [01:04, 8874.52it/s]
572884it [01:04, 8889.00it/s]
573774it [01:04, 8889.58it/s]
574668it [01:04, 8902.59it/s]
575559it [01:04, 8895.92it/s]
576451it [01:04, 8902.05it/s]
577342it [01:04, 8846.47it/s]
578227it [01:04, 8847.29it/s]
579112it [01:05, 8731.18it/s]
579986it [01:05, 8727.14it/s]
580871it [01:05, 8763.17it/s]
581765it [01:05, 8815.05it/s]
582657it [01:05, 8845.13it/s]
583545it [01:05, 8854.68it/s]
584457it [01:05, 8931.75it/s]
585357it [01:05, 8952.06it/s]
586253it [01:05, 8951.06it/s]
587154it [01:05, 8966.05it/s]
588054it [01:06, 8973.65it/s]
588952it [01:06, 8959.54it/s]
589850it [01:06, 8963.12it/s]
590749it [01:06, 8969.75it/s]
591646it [01:06, 8931.46it/s]
592540it [01:06, 8857.79it/s]
593451it [01:06, 8932.04it/s]
594345it [01:06, 8897.19it/s]
595254it [01:06, 8951.45it/s]
596153it [01:06, 8959.77it/s]
597050it [01:07, 8931.85it/s]
597944it [01:07, 8788.72it/s]
598848it [01:07, 8861.72it/s]
599735it [01:07, 8847.90it/s]
600621it [01:07, 8830.51it/s]
601521it [01:07, 8879.07it/s]
602410it [01:07, 8859.60it/s]
603297it [01:07, 8624.28it/s]
604168it [01:07, 8648.34it/s]
605059it [01:07, 8723.34it/s]
605941it [01:08, 8748.94it/s]
606830it [01:08, 8789.85it/s]
607740it [01:08, 8880.96it/s]
608633it [01:08, 8894.70it/s]
609529it [01:08, 8912.28it/s]
610421it [01:08, 8909.92it/s]
611319it [01:08, 8930.02it/s]
612236it [01:08, 9000.60it/s]
613137it [01:08, 8911.91it/s]
614029it [01:08, 8913.24it/s]
614921it [01:09, 8874.47it/s]
615834it [01:09, 8949.28it/s]
616730it [01:09, 8891.52it/s]
617620it [01:09, 8890.70it/s]
618515it [01:09, 8906.48it/s]
619414it [01:09, 8928.81it/s]
620314it [01:09, 8947.51it/s]
621231it [01:09, 9010.78it/s]
622138it [01:09, 9026.87it/s]
623041it [01:09, 9002.75it/s]
623942it [01:10, 9004.65it/s]
624843it [01:10, 8988.27it/s]
625742it [01:10, 8920.72it/s]
626635it [01:10, 8917.84it/s]
627530it [01:10, 8925.08it/s]
628430it [01:10, 8944.84it/s]
629332it [01:10, 8966.62it/s]
630249it [01:10, 9027.02it/s]
631152it [01:10, 8910.24it/s]
632044it [01:10, 8720.51it/s]
632918it [01:11, 8494.66it/s]
633791it [01:11, 8560.39it/s]
634683it [01:11, 8663.51it/s]
635560it [01:11, 8691.95it/s]
636458it [01:11, 8775.55it/s]
637361it [01:11, 8850.13it/s]
638247it [01:11, 8818.73it/s]
639138it [01:11, 8843.60it/s]
640034it [01:11, 8876.96it/s]
640922it [01:11, 8866.71it/s]
641822it [01:12, 8903.63it/s]
642726it [01:12, 8941.91it/s]
643621it [01:12, 8919.64it/s]
644529it [01:12, 8966.79it/s]
645426it [01:12, 8941.72it/s]
646342it [01:12, 9006.00it/s]
647244it [01:12, 9008.69it/s]
648145it [01:12, 8980.88it/s]
649044it [01:12, 8964.02it/s]
649941it [01:12, 8957.08it/s]
650837it [01:13, 8918.97it/s]
651729it [01:13, 8864.92it/s]
652616it [01:13, 8837.35it/s]
653518it [01:13, 8889.92it/s]
654415it [01:13, 8913.24it/s]
655307it [01:13, 8601.99it/s]
656179it [01:13, 8634.23it/s]
657069it [01:13, 8711.16it/s]
657958it [01:13, 8762.19it/s]
658836it [01:13, 8657.62it/s]
659703it [01:14, 8613.24it/s]
660575it [01:14, 8642.50it/s]
661481it [01:14, 8764.91it/s]
662402it [01:14, 8895.06it/s]
663303it [01:14, 8928.96it/s]
664204it [01:14, 8952.17it/s]
665113it [01:14, 8993.00it/s]
666013it [01:14, 8947.47it/s]
666908it [01:14, 8934.96it/s]
667808it [01:14, 8952.03it/s]
668704it [01:15, 8900.01it/s]
669601it [01:15, 8918.08it/s]
670497it [01:15, 8928.88it/s]
671404it [01:15, 8969.41it/s]
672304it [01:15, 8978.46it/s]
673202it [01:15, 8953.74it/s]
674098it [01:15, 8950.77it/s]
674994it [01:15, 8878.42it/s]
675913it [01:15, 8969.96it/s]
676811it [01:16, 8801.33it/s]
677715it [01:16, 8869.79it/s]
678632it [01:16, 8957.00it/s]
679529it [01:16, 8802.18it/s]
680435it [01:16, 8875.28it/s]
681329it [01:16, 8892.35it/s]
682221it [01:16, 8897.72it/s]
683112it [01:16, 8822.15it/s]
683999it [01:16, 8835.68it/s]
684883it [01:16, 8779.71it/s]
685762it [01:17, 8755.13it/s]
686644it [01:17, 8774.05it/s]
687547it [01:17, 8848.15it/s]
688445it [01:17, 8884.45it/s]
689340it [01:17, 8902.97it/s]
690231it [01:17, 8817.63it/s]
691133it [01:17, 8877.59it/s]
692042it [01:17, 8938.96it/s]
692941it [01:17, 8953.95it/s]
693840it [01:17, 8962.36it/s]
694742it [01:18, 8979.51it/s]
695641it [01:18, 8959.39it/s]
696542it [01:18, 8973.41it/s]
697440it [01:18, 8959.63it/s]
698352it [01:18, 9005.15it/s]
699253it [01:18, 8336.85it/s]
700141it [01:18, 8489.12it/s]
701042it [01:18, 8638.63it/s]
701942it [01:18, 8743.19it/s]
702835it [01:18, 8797.22it/s]
703737it [01:19, 8862.24it/s]
704657it [01:19, 8960.01it/s]
705555it [01:19, 8957.98it/s]
706453it [01:19, 8929.38it/s]
707347it [01:19, 8858.87it/s]
708237it [01:19, 8869.69it/s]
709148it [01:19, 8939.50it/s]
710058it [01:19, 8985.33it/s]
710957it [01:19, 8947.98it/s]
711853it [01:19, 8916.69it/s]
712745it [01:20, 8856.48it/s]
713641it [01:20, 8885.71it/s]
714534it [01:20, 8898.13it/s]
715432it [01:20, 8919.58it/s]
716325it [01:20, 8920.51it/s]
717218it [01:20, 8845.96it/s]
718103it [01:20, 8793.13it/s]
718983it [01:20, 8753.61it/s]
719859it [01:20, 8751.57it/s]
720756it [01:20, 8815.47it/s]
721652it [01:21, 8858.03it/s]
722538it [01:21, 8719.44it/s]
723419it [01:21, 8746.02it/s]
724301it [01:21, 8766.52it/s]
725190it [01:21, 8801.09it/s]
726101it [01:21, 8890.77it/s]
726993it [01:21, 8898.70it/s]
727884it [01:21, 8896.22it/s]
728774it [01:21, 8888.17it/s]
729663it [01:21, 8881.26it/s]
730573it [01:22, 8946.20it/s]
731468it [01:22, 8841.38it/s]
732366it [01:22, 8882.03it/s]
733255it [01:22, 8858.55it/s]
734154it [01:22, 8896.40it/s]
735044it [01:22, 8870.07it/s]
735946it [01:22, 8911.91it/s]
736865it [01:22, 8994.57it/s]
737765it [01:22, 8873.41it/s]
738653it [01:22, 8769.70it/s]
739531it [01:23, 8741.32it/s]
740431it [01:23, 8815.06it/s]
741345it [01:23, 8909.46it/s]
742258it [01:23, 8974.51it/s]
743156it [01:23, 8960.59it/s]
744053it [01:23, 8923.67it/s]
744946it [01:23, 8894.08it/s]
745836it [01:23, 8785.41it/s]
746736it [01:23, 8846.76it/s]
747630it [01:24, 8872.58it/s]
748518it [01:24, 8864.62it/s]
749412it [01:24, 8886.24it/s]
750311it [01:24, 8914.63it/s]
751203it [01:24, 8907.28it/s]
752094it [01:24, 8795.79it/s]
752975it [01:24, 8797.57it/s]
753868it [01:24, 8835.78it/s]
754761it [01:24, 8863.75it/s]
755648it [01:24, 8862.71it/s]
756535it [01:25, 8713.68it/s]
757407it [01:25, 8710.74it/s]
758298it [01:25, 8768.70it/s]
759204it [01:25, 8852.94it/s]
760100it [01:25, 8883.09it/s]
760989it [01:25, 8835.38it/s]
761896it [01:25, 8902.55it/s]
762787it [01:25, 8902.36it/s]
763678it [01:25, 8890.82it/s]
764589it [01:25, 8953.06it/s]
765485it [01:26, 8911.72it/s]
766389it [01:26, 8949.11it/s]
767284it [01:26, 8944.32it/s]
768179it [01:26, 8931.41it/s]
769073it [01:26, 8879.64it/s]
769962it [01:26, 8863.73it/s]
770864it [01:26, 8908.71it/s]
771769it [01:26, 8949.77it/s]
772667it [01:26, 8958.51it/s]
773563it [01:26, 8937.19it/s]
774458it [01:27, 8938.58it/s]
775352it [01:27, 8901.97it/s]
776254it [01:27, 8935.83it/s]
777165it [01:27, 8986.04it/s]
778064it [01:27, 8963.19it/s]
778961it [01:27, 8850.05it/s]
779848it [01:27, 8853.92it/s]
780741it [01:27, 8873.83it/s]
781629it [01:27, 8868.67it/s]
782530it [01:27, 8908.55it/s]
783441it [01:28, 8968.09it/s]
784339it [01:28, 8969.77it/s]
785237it [01:28, 8938.90it/s]
786131it [01:28, 8888.41it/s]
787020it [01:28, 8840.03it/s]
787918it [01:28, 8880.82it/s]
788812it [01:28, 8898.12it/s]
789702it [01:28, 8889.44it/s]
790591it [01:28, 8881.88it/s]
791480it [01:28, 8798.73it/s]
792361it [01:29, 8764.54it/s]
793238it [01:29, 8763.78it/s]
794137it [01:29, 8830.31it/s]
795032it [01:29, 8865.25it/s]
795919it [01:29, 8845.20it/s]
796826it [01:29, 8911.11it/s]
797721it [01:29, 8921.20it/s]
798636it [01:29, 8987.62it/s]
799535it [01:29, 8981.32it/s]
800434it [01:29, 8803.98it/s]
801325it [01:30, 8834.19it/s]
802214it [01:30, 8850.16it/s]
803100it [01:30, 8844.36it/s]
803986it [01:30, 8847.07it/s]
804871it [01:30, 8840.62it/s]
805775it [01:30, 8898.45it/s]
806667it [01:30, 8903.73it/s]
807579it [01:30, 8967.84it/s]
808476it [01:30, 8931.98it/s]
809376it [01:30, 8949.68it/s]
810272it [01:31, 8912.67it/s]
811171it [01:31, 8933.94it/s]
812065it [01:31, 8783.11it/s]
812944it [01:31, 8621.71it/s]
813860it [01:31, 8778.26it/s]
814758it [01:31, 8836.29it/s]
815669it [01:31, 8915.09it/s]
816570it [01:31, 8940.99it/s]
817465it [01:31, 8925.98it/s]
818358it [01:31, 8855.99it/s]
819244it [01:32, 8827.20it/s]
820143it [01:32, 8875.14it/s]
821039it [01:32, 8899.48it/s]
821930it [01:32, 8881.09it/s]
822819it [01:32, 8877.87it/s]
823721it [01:32, 8919.98it/s]
824626it [01:32, 8956.73it/s]
825522it [01:32, 8951.37it/s]
826426it [01:32, 8976.86it/s]
827324it [01:32, 8977.54it/s]
828241it [01:33, 9034.43it/s]
829145it [01:33, 8927.72it/s]
830055it [01:33, 8978.41it/s]
830958it [01:33, 8991.57it/s]
831865it [01:33, 9011.83it/s]
832780it [01:33, 9051.40it/s]
833686it [01:33, 9035.34it/s]
834604it [01:33, 9077.23it/s]
835512it [01:33, 9036.99it/s]
836416it [01:33, 9024.45it/s]
837340it [01:34, 9087.73it/s]
838249it [01:34, 9041.22it/s]
839154it [01:34, 9023.66it/s]
840057it [01:34, 8909.39it/s]
840969it [01:34, 8971.19it/s]
841867it [01:34, 8967.41it/s]
842764it [01:34, 8939.92it/s]
843670it [01:34, 8973.99it/s]
844568it [01:34, 8937.90it/s]
845462it [01:34, 8896.95it/s]
846352it [01:35, 8868.39it/s]
847244it [01:35, 8881.06it/s]
848142it [01:35, 8910.22it/s]
849041it [01:35, 8932.61it/s]
849935it [01:35, 8902.93it/s]
850832it [01:35, 8922.83it/s]
851744it [01:35, 8979.17it/s]
852642it [01:35, 8805.63it/s]
853530it [01:35, 8827.03it/s]
854414it [01:35, 8830.39it/s]
855298it [01:36, 8822.57it/s]
856221it [01:36, 8943.27it/s]
857116it [01:36, 8835.67it/s]
858004it [01:36, 8847.37it/s]
858904it [01:36, 8891.41it/s]
859794it [01:36, 8828.30it/s]
860689it [01:36, 8863.36it/s]
861607it [01:36, 8956.14it/s]
862504it [01:36, 8958.45it/s]
863400it [01:37, 8901.88it/s]
864314it [01:37, 8970.38it/s]
865212it [01:37, 8943.12it/s]
866108it [01:37, 8947.34it/s]
867022it [01:37, 9002.31it/s]
867923it [01:37, 8960.87it/s]
868824it [01:37, 8973.86it/s]
869722it [01:37, 8914.19it/s]
870620it [01:37, 8932.94it/s]
871514it [01:37, 8886.80it/s]
872403it [01:38, 8844.04it/s]
873288it [01:38, 8841.81it/s]
874184it [01:38, 8874.29it/s]
875090it [01:38, 8928.20it/s]
875983it [01:38, 8895.33it/s]
876888it [01:38, 8940.19it/s]
877783it [01:38, 8908.37it/s]
878674it [01:38, 8906.15it/s]
879565it [01:38, 8849.32it/s]
880453it [01:38, 8855.69it/s]
881346it [01:39, 8875.28it/s]
882243it [01:39, 8903.06it/s]
883143it [01:39, 8929.95it/s]
884037it [01:39, 8870.42it/s]
884926it [01:39, 8873.62it/s]
885814it [01:39, 8873.77it/s]
886702it [01:39, 8830.15it/s]
887588it [01:39, 8838.59it/s]
888476it [01:39, 8850.07it/s]
889362it [01:39, 8852.73it/s]
890248it [01:40, 8777.79it/s]
891159it [01:40, 8874.99it/s]
892053it [01:40, 8893.13it/s]
892943it [01:40, 8876.76it/s]
893831it [01:40, 8842.54it/s]
894716it [01:40, 8793.34it/s]
895596it [01:40, 8747.54it/s]
896486it [01:40, 8791.57it/s]
897376it [01:40, 8821.72it/s]
898259it [01:40, 8742.20it/s]
899134it [01:41, 8711.80it/s]
900012it [01:41, 8731.40it/s]
900886it [01:41, 8732.55it/s]
901772it [01:41, 8767.85it/s]
902649it [01:41, 8658.74it/s]
903516it [01:41, 8537.17it/s]
904383it [01:41, 8575.44it/s]
905279it [01:41, 8687.66it/s]
906162it [01:41, 8729.80it/s]
907070it [01:41, 8832.84it/s]
907966it [01:42, 8868.14it/s]
908866it [01:42, 8905.87it/s]
909758it [01:42, 8909.04it/s]
910670it [01:42, 8969.37it/s]
911568it [01:42, 8909.45it/s]
912481it [01:42, 8974.32it/s]
913379it [01:42, 8967.30it/s]
914287it [01:42, 8999.68it/s]
915188it [01:42, 7893.43it/s]
916040it [01:42, 8062.75it/s]
916934it [01:43, 8306.15it/s]
917816it [01:43, 8451.37it/s]
918711it [01:43, 8593.59it/s]
919607it [01:43, 8700.71it/s]
920484it [01:43, 8691.71it/s]
921370it [01:43, 8740.34it/s]
922250it [01:43, 8757.13it/s]
923128it [01:43, 8756.61it/s]
924006it [01:43, 8753.24it/s]
924883it [01:44, 8677.16it/s]
925752it [01:44, 8373.55it/s]
926642it [01:44, 8524.29it/s]
927523it [01:44, 8605.32it/s]
928419it [01:44, 8709.39it/s]
929292it [01:44, 8677.20it/s]
930179it [01:44, 8733.14it/s]
931068it [01:44, 8778.69it/s]
931947it [01:44, 8064.14it/s]
932774it [01:44, 8121.59it/s]
933649it [01:45, 8300.03it/s]
934531it [01:45, 8449.63it/s]
935427it [01:45, 8598.89it/s]
936320it [01:45, 8695.19it/s]
937201it [01:45, 8727.42it/s]
938092it [01:45, 8781.41it/s]
938980it [01:45, 8808.93it/s]
939885it [01:45, 8878.98it/s]
940774it [01:45, 8860.65it/s]
941687it [01:45, 8939.75it/s]
942587it [01:46, 8955.97it/s]
943483it [01:46, 8918.96it/s]
944376it [01:46, 8910.22it/s]
945268it [01:46, 8865.01it/s]
946180it [01:46, 8939.07it/s]
947075it [01:46, 8862.68it/s]
947969it [01:46, 8884.36it/s]
948887it [01:46, 8972.01it/s]
949785it [01:46, 8948.24it/s]
950693it [01:46, 8986.55it/s]
951600it [01:47, 9010.18it/s]
952502it [01:47, 8930.99it/s]
953396it [01:47, 8886.77it/s]
954291it [01:47, 8904.26it/s]
955191it [01:47, 8931.09it/s]
956088it [01:47, 8941.41it/s]
956987it [01:47, 8954.26it/s]
957883it [01:47, 8952.53it/s]
958779it [01:47, 8942.01it/s]
959674it [01:47, 8905.26it/s]
960565it [01:48, 8803.99it/s]
961469it [01:48, 8872.87it/s]
962366it [01:48, 8901.42it/s]
963267it [01:48, 8931.80it/s]
964163it [01:48, 8939.84it/s]
965061it [01:48, 8949.20it/s]
965957it [01:48, 8852.64it/s]
966843it [01:48, 8694.52it/s]
967740it [01:48, 8772.84it/s]
968638it [01:48, 8832.63it/s]
969534it [01:49, 8868.15it/s]
970448it [01:49, 8947.81it/s]
971356it [01:49, 8986.00it/s]
972264it [01:49, 9013.26it/s]
973166it [01:49, 8908.20it/s]
974067it [01:49, 8936.72it/s]
974969it [01:49, 8958.78it/s]
975875it [01:49, 8985.39it/s]
976774it [01:49, 8979.72it/s]
977673it [01:49, 8891.43it/s]
978563it [01:50, 8834.81it/s]
979447it [01:50, 8828.67it/s]
980331it [01:50, 8824.42it/s]
981224it [01:50, 8854.97it/s]
982111it [01:50, 8858.07it/s]
983014it [01:50, 8906.99it/s]
983917it [01:50, 8934.05it/s]
984812it [01:50, 8937.27it/s]
985706it [01:50, 8924.77it/s]
986614it [01:50, 8969.06it/s]
987518it [01:51, 8989.18it/s]
988425it [01:51, 9012.34it/s]
989336it [01:51, 9038.97it/s]
990240it [01:51, 9035.84it/s]
991144it [01:51, 8969.49it/s]
992042it [01:51, 8835.15it/s]
992926it [01:51, 8650.58it/s]
993841it [01:51, 8795.58it/s]
994747it [01:51, 8873.26it/s]
995636it [01:52, 8856.36it/s]
996528it [01:52, 8873.29it/s]
997419it [01:52, 8883.53it/s]
998321it [01:52, 8923.93it/s]
999214it [01:52, 8908.73it/s]
1000108it [01:52, 8917.85it/s]
1001004it [01:52, 8928.57it/s]
1001930it [01:52, 9026.43it/s]
1002833it [01:52, 8993.05it/s]
1003733it [01:52, 8871.62it/s]
1004621it [01:53, 8765.01it/s]
1005502it [01:53, 8778.01it/s]
1006381it [01:53, 8765.77it/s]
1007271it [01:53, 8804.48it/s]
1008154it [01:53, 8811.04it/s]
1009055it [01:53, 8869.74it/s]
1009948it [01:53, 8885.91it/s]
1010844it [01:53, 8906.84it/s]
1011735it [01:53, 8905.03it/s]
1012626it [01:53, 8905.85it/s]
1013517it [01:54, 8880.02it/s]
1014406it [01:54, 8850.76it/s]
1015292it [01:54, 8825.09it/s]
1016175it [01:54, 8786.68it/s]
1017061it [01:54, 8806.07it/s]
1017975it [01:54, 8904.82it/s]
1018878it [01:54, 8940.63it/s]
1019773it [01:54, 8911.17it/s]
1020679it [01:54, 8954.12it/s]
1021575it [01:54, 8879.90it/s]
1022464it [01:55, 8877.18it/s]
1023377it [01:55, 8950.96it/s]
1024273it [01:55, 8941.12it/s]
1025168it [01:55, 8843.67it/s]
1026053it [01:55, 8823.74it/s]
1026952it [01:55, 8870.43it/s]
1027860it [01:55, 8930.44it/s]
1028768it [01:55, 8972.88it/s]
1029666it [01:55, 8911.13it/s]
1030558it [01:55, 8886.78it/s]
1031447it [01:56, 8811.40it/s]
1032339it [01:56, 8841.35it/s]
1033231it [01:56, 8862.96it/s]
1034118it [01:56, 8853.74it/s]
1035004it [01:56, 8854.74it/s]
1035897it [01:56, 8875.74it/s]
1036785it [01:56, 8871.94it/s]
1037703it [01:56, 8961.51it/s]
1038600it [01:56, 8876.01it/s]
1039488it [01:56, 8773.38it/s]
1040391it [01:57, 8846.89it/s]
1041277it [01:57, 8837.67it/s]
1042161it [01:57, 8813.46it/s]
1043045it [01:57, 8820.83it/s]
1043928it [01:57, 8819.93it/s]
1044819it [01:57, 8846.39it/s]
1045713it [01:57, 8872.17it/s]
1046601it [01:57, 8859.40it/s]
1047487it [01:57, 8819.68it/s]
1048370it [01:57, 8768.95it/s]
1049255it [01:58, 8792.77it/s]
1050144it [01:58, 8819.20it/s]
1051026it [01:58, 8805.93it/s]
1051912it [01:58, 8820.51it/s]
1052795it [01:58, 8808.75it/s]
1053688it [01:58, 8843.02it/s]
1054589it [01:58, 8891.82it/s]
1055479it [01:58, 8877.56it/s]
1056393it [01:58, 8955.70it/s]
1057289it [01:58, 8906.68it/s]
1058180it [01:59, 8819.35it/s]
1059063it [01:59, 8808.76it/s]
1059956it [01:59, 8843.28it/s]
1060857it [01:59, 8892.14it/s]
1061762it [01:59, 8939.13it/s]
1062657it [01:59, 8923.57it/s]
1063550it [01:59, 8875.54it/s]
1064457it [01:59, 8931.49it/s]
1065351it [01:59, 8888.38it/s]
1066240it [01:59, 8784.93it/s]
1067119it [02:00, 8770.84it/s]
1068003it [02:00, 8789.04it/s]
1068895it [02:00, 8825.99it/s]
1069796it [02:00, 8878.52it/s]
1070684it [02:00, 8862.61it/s]
1071571it [02:00, 8782.69it/s]
1072450it [02:00, 8716.18it/s]
1073334it [02:00, 8751.54it/s]
1074211it [02:00, 8754.47it/s]
1075099it [02:00, 8789.84it/s]
1075988it [02:01, 8819.07it/s]
1076870it [02:01, 8803.68it/s]
1077771it [02:01, 8861.83it/s]
1078659it [02:01, 8866.97it/s]
1079554it [02:01, 8891.24it/s]
1080472it [02:01, 8976.66it/s]
1081370it [02:01, 8936.63it/s]
1082264it [02:01, 8818.72it/s]
1083147it [02:01, 8597.48it/s]
1084009it [02:01, 8587.58it/s]
1084885it [02:02, 8636.07it/s]
1085772it [02:02, 8705.12it/s]
1086672it [02:02, 8792.16it/s]
1087552it [02:02, 8721.56it/s]
1088428it [02:02, 8732.28it/s]
1089346it [02:02, 8862.75it/s]
1090242it [02:02, 8888.83it/s]
1091142it [02:02, 8921.67it/s]
1092048it [02:02, 8962.26it/s]
1092945it [02:02, 8939.67it/s]
1093840it [02:03, 8903.90it/s]
1094762it [02:03, 8995.84it/s]
1095662it [02:03, 8984.35it/s]
1096561it [02:03, 8975.19it/s]
1097459it [02:03, 8917.36it/s]
1098364it [02:03, 8954.19it/s]
1099260it [02:03, 8865.99it/s]
1100147it [02:03, 8846.29it/s]
1101048it [02:03, 8891.96it/s]
1101938it [02:04, 8803.68it/s]
1102835it [02:04, 8852.43it/s]
1103724it [02:04, 8863.04it/s]
1104611it [02:04, 8847.60it/s]
1105496it [02:04, 8801.13it/s]
1106377it [02:04, 8794.84it/s]
1107297it [02:04, 8913.34it/s]
1108189it [02:04, 8839.63it/s]
1109095it [02:04, 8903.97it/s]
1109986it [02:04, 8801.51it/s]
1110867it [02:05, 8768.30it/s]
1111745it [02:05, 8692.68it/s]
1112648it [02:05, 8792.17it/s]
1113528it [02:05, 8769.85it/s]
1114425it [02:05, 8827.81it/s]
1115318it [02:05, 8856.68it/s]
1116209it [02:05, 8869.49it/s]
1117112it [02:05, 8917.25it/s]
1118004it [02:05, 8908.21it/s]
1118895it [02:05, 8867.00it/s]
1119784it [02:06, 8872.79it/s]
1120685it [02:06, 8913.34it/s]
1121577it [02:06, 8869.89it/s]
1122474it [02:06, 8899.54it/s]
1123366it [02:06, 8904.29it/s]
1124257it [02:06, 8777.22it/s]
1125154it [02:06, 8832.27it/s]
1126038it [02:06, 8833.41it/s]
1126922it [02:06, 8770.27it/s]
1127815it [02:06, 8814.95it/s]
1128697it [02:07, 8781.21it/s]
1129577it [02:07, 8785.99it/s]
1130456it [02:07, 8755.06it/s]
1131371it [02:07, 8872.69it/s]
1132259it [02:07, 8868.90it/s]
1133146it [02:07, 8839.09it/s]
1134036it [02:07, 8854.51it/s]
1134922it [02:07, 8833.24it/s]
1135820it [02:07, 8873.73it/s]
1136708it [02:07, 8845.12it/s]
1137593it [02:08, 8790.82it/s]
1138473it [02:08, 8750.35it/s]
1139358it [02:08, 8778.81it/s]
1140244it [02:08, 8802.94it/s]
1141125it [02:08, 8759.73it/s]
1142018it [02:08, 8807.07it/s]
1142899it [02:08, 8651.95it/s]
1143786it [02:08, 8713.97it/s]
1144669it [02:08, 8747.24it/s]
1145545it [02:08, 8743.07it/s]
1146429it [02:09, 8770.26it/s]
1147314it [02:09, 8793.39it/s]
1148214it [02:09, 8853.59it/s]
1149100it [02:09, 8843.73it/s]
1150010it [02:09, 8919.75it/s]
1150932it [02:09, 9009.22it/s]
1151833it [02:09, 8960.82it/s]
1152730it [02:09, 8910.88it/s]
1153622it [02:09, 8899.35it/s]
1154513it [02:09, 8876.14it/s]
1155429it [02:10, 8958.96it/s]
1156329it [02:10, 8968.67it/s]
1157226it [02:10, 8938.75it/s]
1158120it [02:10, 8914.53it/s]
1159012it [02:10, 8899.49it/s]
1159906it [02:10, 8909.17it/s]
1160797it [02:10, 8902.22it/s]
1161703it [02:10, 8947.27it/s]
1162600it [02:10, 8953.97it/s]
1163496it [02:10, 8846.43it/s]
1164381it [02:11, 8813.93it/s]
1165263it [02:11, 8811.07it/s]
1166149it [02:11, 8824.12it/s]
1167034it [02:11, 8828.93it/s]
1167917it [02:11, 8799.40it/s]
1168817it [02:11, 8857.70it/s]
1169713it [02:11, 8885.49it/s]
1170610it [02:11, 8910.26it/s]
1171519it [02:11, 8962.23it/s]
1172416it [02:11, 8767.48it/s]
1173294it [02:12, 8520.12it/s]
1174193it [02:12, 8654.73it/s]
1175076it [02:12, 8704.06it/s]
1175976it [02:12, 8790.13it/s]
1176866it [02:12, 8820.38it/s]
1177754it [02:12, 8837.90it/s]
1178651it [02:12, 8874.68it/s]
1179539it [02:12, 8869.39it/s]
1180427it [02:12, 8800.92it/s]
1181308it [02:12, 8730.61it/s]
1182182it [02:13, 8695.73it/s]
1183068it [02:13, 8742.77it/s]
1183943it [02:13, 8728.70it/s]
1184845it [02:13, 8813.20it/s]
1185730it [02:13, 8821.89it/s]
1186622it [02:13, 8849.90it/s]
1187508it [02:13, 8848.21it/s]
1188393it [02:13, 8774.85it/s]
1189282it [02:13, 8807.63it/s]
1190163it [02:14, 8758.70it/s]
1191040it [02:14, 8728.53it/s]
1191927it [02:14, 8768.75it/s]
1192823it [02:14, 8825.37it/s]
1193716it [02:14, 8855.32it/s]
1194602it [02:14, 8833.88it/s]
1195498it [02:14, 8870.17it/s]
1196387it [02:14, 8873.23it/s]
1197288it [02:14, 8913.15it/s]
1198203it [02:14, 8981.38it/s]
1199102it [02:15, 8932.43it/s]
1199996it [02:15, 8907.48it/s]
1200887it [02:15, 8883.43it/s]
1201776it [02:15, 8842.22it/s]
1202661it [02:15, 8721.18it/s]
1203549it [02:15, 8766.97it/s]
1204453it [02:15, 8846.75it/s]
1205348it [02:15, 8876.56it/s]
1206236it [02:15, 8848.01it/s]
1207121it [02:15, 8840.14it/s]
1208006it [02:16, 8840.32it/s]
1208893it [02:16, 8847.30it/s]
1209783it [02:16, 8862.13it/s]
1210696it [02:16, 8941.46it/s]
1211591it [02:16, 8941.79it/s]
1212486it [02:16, 8814.26it/s]
1213368it [02:16, 8703.92it/s]
1214260it [02:16, 8766.22it/s]
1215155it [02:16, 8820.01it/s]
1216038it [02:16, 8779.17it/s]
1216917it [02:17, 8763.37it/s]
1217810it [02:17, 8812.61it/s]
1218715it [02:17, 8883.02it/s]
1219613it [02:17, 8910.17it/s]
1220505it [02:17, 8901.95it/s]
1221396it [02:17, 8883.34it/s]
1222324it [02:17, 9000.41it/s]
1223225it [02:17, 8881.59it/s]
1224120it [02:17, 8901.70it/s]
1225025it [02:17, 8943.62it/s]
1225937it [02:18, 8996.01it/s]
1226856it [02:18, 9052.85it/s]
1227769it [02:18, 9075.12it/s]
1228677it [02:18, 9011.98it/s]
1229579it [02:18, 8979.38it/s]
1230495it [02:18, 9031.48it/s]
1231399it [02:18, 8989.21it/s]
1232314it [02:18, 9034.46it/s]
1233218it [02:18, 9012.41it/s]
1234120it [02:18, 8919.80it/s]
1235013it [02:19, 8908.18it/s]
1235904it [02:19, 8902.30it/s]
1236800it [02:19, 8916.74it/s]
1237703it [02:19, 8949.86it/s]
1238599it [02:19, 8848.84it/s]
1239486it [02:19, 8854.30it/s]
1240372it [02:19, 8832.10it/s]
1241276it [02:19, 8893.95it/s]
1242166it [02:19, 8875.65it/s]
1243054it [02:19, 8787.43it/s]
1243933it [02:20, 8178.76it/s]
1244818it [02:20, 8367.87it/s]
1245717it [02:20, 8544.40it/s]
1246594it [02:20, 8608.35it/s]
1247493it [02:20, 8720.37it/s]
1248369it [02:20, 8647.22it/s]
1249241it [02:20, 8666.16it/s]
1250139it [02:20, 8758.23it/s]
1251017it [02:20, 8734.88it/s]
1251909it [02:20, 8788.00it/s]
1252791it [02:21, 8796.99it/s]
1253681it [02:21, 8826.67it/s]
1254564it [02:21, 8817.60it/s]
1255461it [02:21, 8862.95it/s]
1256348it [02:21, 8838.51it/s]
1257232it [02:21, 8800.38it/s]
1258113it [02:21, 8776.01it/s]
1258991it [02:21, 8761.83it/s]
1259904it [02:21, 8869.83it/s]
1260797it [02:21, 8885.66it/s]
1261686it [02:22, 8880.82it/s]
1262575it [02:22, 8661.83it/s]
1263466it [02:22, 8732.92it/s]
1264348it [02:22, 8758.11it/s]
1265225it [02:22, 8757.52it/s]
1266106it [02:22, 8771.39it/s]
1266984it [02:22, 8684.52it/s]
1267873it [02:22, 8744.10it/s]
1268766it [02:22, 8798.63it/s]
1269647it [02:23, 8740.14it/s]
1270528it [02:23, 8760.35it/s]
1271411it [02:23, 8779.42it/s]
1272290it [02:23, 8739.54it/s]
1273168it [02:23, 8735.84it/s]
1274057it [02:23, 8781.35it/s]
1274946it [02:23, 8811.80it/s]
1275828it [02:23, 8777.56it/s]
1276706it [02:23, 8763.19it/s]
1277583it [02:23, 8757.08it/s]
1278459it [02:24, 8716.92it/s]
1279331it [02:24, 8686.44it/s]
1280238it [02:24, 8798.09it/s]
1281118it [02:24, 8755.95it/s]
1282016it [02:24, 8822.29it/s]
1282899it [02:24, 8761.38it/s]
1283792it [02:24, 8810.61it/s]
1284674it [02:24, 8787.18it/s]
1285553it [02:24, 8768.89it/s]
1286430it [02:24, 8741.75it/s]
1287323it [02:25, 8795.86it/s]
1288203it [02:25, 8793.41it/s]
1289092it [02:25, 8821.85it/s]
1289983it [02:25, 8847.99it/s]
1290880it [02:25, 8881.67it/s]
1291777it [02:25, 8905.77it/s]
1292679it [02:25, 8937.50it/s]
1293579it [02:25, 8956.04it/s]
1294475it [02:25, 8932.68it/s]
1295369it [02:25, 8837.07it/s]
1296253it [02:26, 8733.07it/s]
1297127it [02:26, 8734.63it/s]
1298021it [02:26, 8792.89it/s]
1298910it [02:26, 8820.86it/s]
1299827it [02:26, 8922.53it/s]
1300720it [02:26, 8881.07it/s]
1301609it [02:26, 8734.11it/s]
1302502it [02:26, 8791.10it/s]
1303382it [02:26, 8789.42it/s]
1304272it [02:26, 8821.03it/s]
1305167it [02:27, 8856.96it/s]
1306091it [02:27, 8970.87it/s]
1306989it [02:27, 8874.22it/s]
1307903it [02:27, 8951.09it/s]
1308799it [02:27, 8953.24it/s]
1309695it [02:27, 8936.56it/s]
1310601it [02:27, 8973.25it/s]
1311512it [02:27, 9012.22it/s]
1312414it [02:27, 8996.41it/s]
1313314it [02:27, 8892.35it/s]
1314204it [02:28, 8823.08it/s]
1315092it [02:28, 8839.65it/s]
1315979it [02:28, 8847.81it/s]
1316875it [02:28, 8878.37it/s]
1317766it [02:28, 8887.21it/s]
1318661it [02:28, 8904.48it/s]
1319552it [02:28, 8829.59it/s]
1320446it [02:28, 8861.85it/s]
1321334it [02:28, 8864.92it/s]
1322221it [02:28, 8822.84it/s]
1323108it [02:29, 8833.88it/s]
1324016it [02:29, 8906.24it/s]
1324907it [02:29, 8872.10it/s]
1325795it [02:29, 8863.67it/s]
1326703it [02:29, 8926.41it/s]
1327596it [02:29, 8924.36it/s]
1328489it [02:29, 8923.93it/s]
1329382it [02:29, 8913.17it/s]
1330274it [02:29, 8911.70it/s]
1331175it [02:29, 8939.67it/s]
1332069it [02:30, 8916.80it/s]
1332961it [02:30, 8906.75it/s]
1333852it [02:30, 8841.25it/s]
1334762it [02:30, 8918.13it/s]
1335658it [02:30, 8928.61it/s]
1336560it [02:30, 8954.78it/s]
1337457it [02:30, 8958.98it/s]
1338374it [02:30, 9021.04it/s]
1339277it [02:30, 8955.05it/s]
1340173it [02:30, 8915.09it/s]
1341077it [02:31, 8951.05it/s]
1341979it [02:31, 8970.80it/s]
1342877it [02:31, 8912.31it/s]
1343769it [02:31, 8879.01it/s]
1344657it [02:31, 8816.81it/s]
1345543it [02:31, 8826.27it/s]
1346432it [02:31, 8842.89it/s]
1347317it [02:31, 8832.42it/s]
1348201it [02:31, 8819.26it/s]
1349083it [02:31, 8745.90it/s]
1349958it [02:32, 8731.32it/s]
1350833it [02:32, 8736.71it/s]
1351707it [02:32, 8624.67it/s]
1352570it [02:32, 8477.47it/s]
1353441it [02:32, 8545.21it/s]
1354314it [02:32, 8599.61it/s]
1355211it [02:32, 8707.67it/s]
1356084it [02:32, 8711.93it/s]
1356970it [02:32, 8753.94it/s]
1357846it [02:32, 8751.40it/s]
1358722it [02:33, 8709.59it/s]
1359610it [02:33, 8757.41it/s]
1360486it [02:33, 8754.94it/s]
1361386it [02:33, 8827.93it/s]
1362269it [02:33, 8810.91it/s]
1363159it [02:33, 8835.95it/s]
1364053it [02:33, 8866.69it/s]
1364943it [02:33, 8876.11it/s]
1365838it [02:33, 8897.06it/s]
1366743it [02:33, 8942.56it/s]
1367638it [02:34, 8920.24it/s]
1368547it [02:34, 8969.68it/s]
1369453it [02:34, 8994.54it/s]
1370353it [02:34, 8995.36it/s]
1371253it [02:34, 8914.74it/s]
1372145it [02:34, 8906.63it/s]
1373038it [02:34, 8913.23it/s]
1373930it [02:34, 8914.78it/s]
1374837it [02:34, 8960.13it/s]
1375734it [02:34, 8853.48it/s]
1376620it [02:35, 8741.10it/s]
1377517it [02:35, 8807.75it/s]
1378412it [02:35, 8847.53it/s]
1379303it [02:35, 8866.02it/s]
1380199it [02:35, 8891.16it/s]
1381103it [02:35, 8934.85it/s]
1382011it [02:35, 8976.99it/s]
1382910it [02:35, 8979.72it/s]
1383809it [02:35, 8888.65it/s]
1384711it [02:36, 8926.31it/s]
1385604it [02:36, 8913.90it/s]
1386498it [02:36, 8920.76it/s]
1387391it [02:36, 8863.91it/s]
1388278it [02:36, 8849.31it/s]
1389164it [02:36, 8850.68it/s]
1390063it [02:36, 8889.69it/s]
1390966it [02:36, 8929.11it/s]
1391887it [02:36, 9010.57it/s]
1392789it [02:36, 8932.28it/s]
1393683it [02:37, 8909.30it/s]
1394575it [02:37, 8801.34it/s]
1395462it [02:37, 8819.23it/s]
1396346it [02:37, 8824.27it/s]
1397231it [02:37, 8831.63it/s]
1398115it [02:37, 7655.35it/s]
1398994it [02:37, 7959.85it/s]
1399871it [02:37, 8182.95it/s]
1400755it [02:37, 8368.67it/s]
1401623it [02:37, 8456.33it/s]
1402504it [02:38, 8558.62it/s]
1403386it [02:38, 8634.01it/s]
1404261it [02:38, 8666.06it/s]
1405159it [02:38, 8757.97it/s]
1406054it [02:38, 8814.71it/s]
1406946it [02:38, 8824.56it/s]
1407831it [02:38, 8830.13it/s]
1408725it [02:38, 8838.24it/s]
1409625it [02:38, 8884.06it/s]
1410516it [02:38, 8890.68it/s]
1411406it [02:39, 8874.72it/s]
1412298it [02:39, 8886.79it/s]
1413197it [02:39, 8916.10it/s]
1414095it [02:39, 8932.74it/s]
1414989it [02:39, 8926.96it/s]
1415882it [02:39, 8896.31it/s]
1416773it [02:39, 8899.25it/s]
1417673it [02:39, 8927.41it/s]
1418566it [02:39, 8898.73it/s]
1419456it [02:39, 8874.49it/s]
1420357it [02:40, 8912.65it/s]
1421249it [02:40, 8859.85it/s]
1422143it [02:40, 8881.31it/s]
1423032it [02:40, 8820.84it/s]
1423924it [02:40, 8847.63it/s]
1424809it [02:40, 8805.08it/s]
1425690it [02:40, 8774.10it/s]
1426568it [02:40, 8744.08it/s]
1427443it [02:40, 8723.93it/s]
1428316it [02:40, 8704.19it/s]
1429187it [02:41, 8632.06it/s]
1430067it [02:41, 8681.20it/s]
1430960it [02:41, 8752.60it/s]
1431850it [02:41, 8794.65it/s]
1432739it [02:41, 8820.97it/s]
1433629it [02:41, 8842.23it/s]
1434514it [02:41, 8661.79it/s]
1435385it [02:41, 8675.05it/s]
1436284it [02:41, 8767.91it/s]
1437165it [02:41, 8780.09it/s]
1438064it [02:42, 8841.63it/s]
1438949it [02:42, 8841.66it/s]
1439862it [02:42, 8926.70it/s]
1440755it [02:42, 8920.55it/s]
1441648it [02:42, 8686.22it/s]
1442540it [02:42, 8753.58it/s]
1443419it [02:42, 8764.02it/s]
1444316it [02:42, 8823.56it/s]
1445199it [02:42, 8784.58it/s]
1446078it [02:43, 8770.12it/s]
1446966it [02:43, 8801.44it/s]
1447856it [02:43, 8827.67it/s]
1448739it [02:43, 8819.82it/s]
1449622it [02:43, 8795.64it/s]
1450502it [02:43, 8794.17it/s]
1451382it [02:43, 8786.37it/s]
1452261it [02:43, 8693.38it/s]
1453144it [02:43, 8732.14it/s]
1454023it [02:43, 8745.84it/s]
1454898it [02:44, 8642.54it/s]
1455777it [02:44, 8683.83it/s]
1456646it [02:44, 8684.84it/s]
1457531it [02:44, 8732.16it/s]
1458436it [02:44, 8826.09it/s]
1459319it [02:44, 8771.88it/s]
1460208it [02:44, 8804.84it/s]
1461106it [02:44, 8856.24it/s]
1462014it [02:44, 8921.61it/s]
1462907it [02:44, 8873.13it/s]
1463797it [02:45, 8879.68it/s]
1464700it [02:45, 8922.57it/s]
1465593it [02:45, 8924.51it/s]
1466498it [02:45, 8961.36it/s]
1467395it [02:45, 8933.84it/s]
1468293it [02:45, 8947.15it/s]
1469188it [02:45, 8933.64it/s]
1470082it [02:45, 8916.12it/s]
1470974it [02:45, 8865.21it/s]
1471861it [02:45, 8844.91it/s]
1472746it [02:46, 8809.27it/s]
1473645it [02:46, 8862.26it/s]
1474532it [02:46, 8854.95it/s]
1475440it [02:46, 8919.55it/s]
1476333it [02:46, 8832.30it/s]
1477230it [02:46, 8872.30it/s]
1478131it [02:46, 8911.86it/s]
1479023it [02:46, 8896.50it/s]
1479913it [02:46, 8870.39it/s]
1480801it [02:46, 8826.60it/s]
1481684it [02:47, 8796.44it/s]
1482564it [02:47, 8785.56it/s]
1483445it [02:47, 8791.94it/s]
1484334it [02:47, 8819.25it/s]
1485220it [02:47, 8830.69it/s]
1486125it [02:47, 8894.46it/s]
1487021it [02:47, 8913.74it/s]
1487926it [02:47, 8951.95it/s]
1488822it [02:47, 8950.93it/s]
1489718it [02:47, 8936.22it/s]
1490612it [02:48, 8905.33it/s]
1491511it [02:48, 8929.46it/s]
1492404it [02:48, 8854.69it/s]
1493303it [02:48, 8893.84it/s]
1494204it [02:48, 8926.77it/s]
1495109it [02:48, 8935.50it/s]
1496003it [02:48, 8879.20it/s]
1496917it [02:48, 8955.37it/s]
1497813it [02:48, 8921.31it/s]
1498706it [02:48, 8866.23it/s]
1499593it [02:49, 8862.81it/s]
1500481it [02:49, 8866.75it/s]
1501368it [02:49, 8866.02it/s]
1502259it [02:49, 8878.28it/s]
1503147it [02:49, 8702.09it/s]
1504031it [02:49, 8740.89it/s]
1504920it [02:49, 8784.59it/s]
1505809it [02:49, 8813.36it/s]
1506691it [02:49, 8810.66it/s]
1507573it [02:49, 8800.93it/s]
1508454it [02:50, 8729.86it/s]
1509334it [02:50, 8747.50it/s]
1510228it [02:50, 8802.79it/s]
1511114it [02:50, 8819.40it/s]
1511997it [02:50, 8791.16it/s]
1512877it [02:50, 8690.78it/s]
1513772it [02:50, 8766.80it/s]
1514649it [02:50, 8738.29it/s]
1515524it [02:50, 8736.67it/s]
1516406it [02:50, 8758.55it/s]
1517282it [02:51, 8642.47it/s]
1518181it [02:51, 8744.35it/s]
1519090it [02:51, 8844.83it/s]
1519980it [02:51, 8859.43it/s]
1520867it [02:51, 8765.39it/s]
1521768it [02:51, 8835.83it/s]
1522666it [02:51, 8876.78it/s]
1523575it [02:51, 8939.94it/s]
1524470it [02:51, 8929.57it/s]
1525364it [02:51, 8845.80it/s]
1526278it [02:52, 8930.68it/s]
1527172it [02:52, 8924.82it/s]
1528073it [02:52, 8947.14it/s]
1528976it [02:52, 8970.52it/s]
1529874it [02:52, 8889.81it/s]
1530764it [02:52, 8751.44it/s]
1531640it [02:52, 8519.51it/s]
1532534it [02:52, 8641.50it/s]
1533417it [02:52, 8695.42it/s]
1534288it [02:53, 8645.56it/s]
1535156it [02:53, 8654.41it/s]
1536041it [02:53, 8711.76it/s]
1536926it [02:53, 8750.30it/s]
1537823it [02:53, 8814.05it/s]
1538706it [02:53, 8818.16it/s]
1539607it [02:53, 8872.79it/s]
1540505it [02:53, 8904.16it/s]
1541396it [02:53, 8876.35it/s]
1542314it [02:53, 8964.79it/s]
1543211it [02:54, 8944.04it/s]
1544119it [02:54, 8984.56it/s]
1545018it [02:54, 8904.27it/s]
1545909it [02:54, 8764.90it/s]
1546798it [02:54, 8799.98it/s]
1547679it [02:54, 8801.02it/s]
1548560it [02:54, 8701.37it/s]
1549472it [02:54, 8822.79it/s]
1550355it [02:54, 8807.73it/s]
1551258it [02:54, 8873.27it/s]
1552161it [02:55, 8917.92it/s]
1553068it [02:55, 8960.63it/s]
1553965it [02:55, 8924.45it/s]
1554864it [02:55, 8942.02it/s]
1555765it [02:55, 8961.46it/s]
1556681it [02:55, 9019.01it/s]
1557583it [02:55, 8952.60it/s]
1558480it [02:55, 8956.23it/s]
1559380it [02:55, 8969.00it/s]
1560277it [02:55, 8901.55it/s]
1561168it [02:56, 8775.84it/s]
1562047it [02:56, 8772.21it/s]
1562935it [02:56, 8802.03it/s]
1563833it [02:56, 8852.53it/s]
1564724it [02:56, 8867.68it/s]
1565619it [02:56, 8891.39it/s]
1566509it [02:56, 8877.14it/s]
1567397it [02:56, 8876.00it/s]
1568285it [02:56, 8754.24it/s]
1569161it [02:56, 8733.46it/s]
1570040it [02:57, 8748.98it/s]
1570924it [02:57, 8774.00it/s]
1571802it [02:57, 8773.92it/s]
1572688it [02:57, 8798.57it/s]
1573575it [02:57, 8818.70it/s]
1574457it [02:57, 8768.23it/s]
1575363it [02:57, 8854.14it/s]
1576252it [02:57, 8864.65it/s]
1577139it [02:57, 8818.88it/s]
1578035it [02:57, 8860.03it/s]
1578922it [02:58, 8840.83it/s]
1579813it [02:58, 8859.02it/s]
1580699it [02:58, 8707.99it/s]
1581589it [02:58, 8762.15it/s]
1582468it [02:58, 8769.27it/s]
1583354it [02:58, 8794.45it/s]
1584262it [02:58, 8879.34it/s]
1585162it [02:58, 8913.03it/s]
1586055it [02:58, 8917.02it/s]
1586947it [02:58, 8820.69it/s]
1587830it [02:59, 8790.70it/s]
1588710it [02:59, 8785.55it/s]
1589589it [02:59, 8769.09it/s]
1590488it [02:59, 8832.21it/s]
1591372it [02:59, 8792.48it/s]
1592258it [02:59, 8810.00it/s]
1593148it [02:59, 8836.70it/s]
1594060it [02:59, 8919.68it/s]
1594953it [02:59, 8897.66it/s]
1595843it [02:59, 8886.03it/s]
1596732it [03:00, 8861.23it/s]
1597619it [03:00, 8857.73it/s]
1598525it [03:00, 8915.78it/s]
1599426it [03:00, 8942.67it/s]
1600321it [03:00, 8930.01it/s]
1601215it [03:00, 8829.50it/s]
1602099it [03:00, 8808.64it/s]
1602981it [03:00, 8807.84it/s]
1603868it [03:00, 8823.52it/s]
1604751it [03:00, 8824.55it/s]
1605634it [03:01, 8521.20it/s]
1606554it [03:01, 8718.61it/s]
1607428it [03:01, 8723.19it/s]
1608311it [03:01, 8753.76it/s]
1609213it [03:01, 8832.14it/s]
1610098it [03:01, 8816.08it/s]
1610981it [03:01, 8815.48it/s]
1611863it [03:01, 8805.86it/s]
1612763it [03:01, 8862.78it/s]
1613650it [03:01, 8772.30it/s]
1614528it [03:02, 8739.61it/s]
1615403it [03:02, 8730.34it/s]
1616299it [03:02, 8796.91it/s]
1617185it [03:02, 8813.51it/s]
1618082it [03:02, 8859.17it/s]
1618973it [03:02, 8872.83it/s]
1619875it [03:02, 8914.84it/s]
1620767it [03:02, 8751.50it/s]
1621643it [03:02, 8565.93it/s]
1622535it [03:03, 8667.67it/s]
1623403it [03:03, 8623.43it/s]
1624291it [03:03, 8697.63it/s]
1625168it [03:03, 8718.54it/s]
1626063it [03:03, 8784.64it/s]
1626945it [03:03, 8794.19it/s]
1627825it [03:03, 8758.39it/s]
1628702it [03:03, 8708.10it/s]
1629573it [03:03, 8691.89it/s]
1630446it [03:03, 8701.62it/s]
1631336it [03:04, 8759.46it/s]
1632213it [03:04, 8739.99it/s]
1633089it [03:04, 8745.70it/s]
1633987it [03:04, 8814.23it/s]
1634886it [03:04, 8865.06it/s]
1635782it [03:04, 8892.43it/s]
1636672it [03:04, 8829.42it/s]
1637564it [03:04, 8855.67it/s]
1638467it [03:04, 8907.00it/s]
1639358it [03:04, 8891.16it/s]
1640248it [03:05, 8732.85it/s]
1641123it [03:05, 8736.97it/s]
1642016it [03:05, 8793.07it/s]
1642910it [03:05, 8836.01it/s]
1643803it [03:05, 8863.57it/s]
1644707it [03:05, 8913.72it/s]
1645618it [03:05, 8970.73it/s]
1646516it [03:05, 8884.25it/s]
1647424it [03:05, 8940.98it/s]
1648320it [03:05, 8943.91it/s]
1649221it [03:06, 8961.80it/s]
1650118it [03:06, 8843.61it/s]
1651003it [03:06, 8838.36it/s]
1651888it [03:06, 8775.47it/s]
1652787it [03:06, 8838.46it/s]
1653672it [03:06, 8816.54it/s]
1654559it [03:06, 8831.40it/s]
1655456it [03:06, 8870.87it/s]
1656344it [03:06, 8847.41it/s]
1657233it [03:06, 8857.98it/s]
1658119it [03:07, 8764.70it/s]
1659027it [03:07, 8856.23it/s]
1659913it [03:07, 8855.98it/s]
1660799it [03:07, 8814.43it/s]
1661688it [03:07, 8836.38it/s]
1662585it [03:07, 8874.19it/s]
1663473it [03:07, 8831.05it/s]
1664357it [03:07, 8829.20it/s]
1665243it [03:07, 8835.71it/s]
1666127it [03:07, 8814.89it/s]
1667009it [03:08, 8754.83it/s]
1667885it [03:08, 8741.88it/s]
1668760it [03:08, 8739.52it/s]
1669637it [03:08, 8746.75it/s]
1670512it [03:08, 8729.14it/s]
1671409it [03:08, 8799.95it/s]
1672303it [03:08, 8841.62it/s]
1673188it [03:08, 8800.03it/s]
1674069it [03:08, 8791.47it/s]
1674949it [03:08, 8777.46it/s]
1675848it [03:09, 8838.13it/s]
1676732it [03:09, 8797.75it/s]
1677626it [03:09, 8839.09it/s]
1678511it [03:09, 8841.71it/s]
1679401it [03:09, 8858.03it/s]
1680287it [03:09, 8777.25it/s]
1681179it [03:09, 8818.17it/s]
1682087it [03:09, 8894.93it/s]
1682977it [03:09, 8860.35it/s]
1683864it [03:09, 8849.53it/s]
1684763it [03:10, 8890.40it/s]
1685653it [03:10, 8863.21it/s]
1686540it [03:10, 8850.49it/s]
1687426it [03:10, 8848.96it/s]
1688313it [03:10, 8855.06it/s]
1689199it [03:10, 8804.08it/s]
1690090it [03:10, 8834.99it/s]
1690974it [03:10, 8803.43it/s]
1691878it [03:10, 8873.37it/s]
1692766it [03:10, 8820.80it/s]
1693649it [03:11, 8796.44it/s]
1694529it [03:11, 8768.66it/s]
1695439it [03:11, 8866.60it/s]
1696335it [03:11, 8891.63it/s]
1697225it [03:11, 8608.74it/s]
1698116it [03:11, 8694.70it/s]
1698988it [03:11, 8694.59it/s]
1699885it [03:11, 8774.90it/s]
1700779it [03:11, 8823.34it/s]
1701687it [03:11, 8897.89it/s]
1702582it [03:12, 8911.41it/s]
1703474it [03:12, 8884.12it/s]
1704387it [03:12, 8954.84it/s]
1705283it [03:12, 8892.14it/s]
1706175it [03:12, 8899.14it/s]
1707066it [03:12, 8887.17it/s]
1707972it [03:12, 8937.27it/s]
1708873it [03:12, 8958.39it/s]
1709769it [03:12, 8923.63it/s]
1710662it [03:12, 8708.50it/s]
1711534it [03:13, 8466.59it/s]
1712390it [03:13, 8490.83it/s]
1713241it [03:13, 8442.02it/s]
1714147it [03:13, 8620.91it/s]
1715043it [03:13, 8718.81it/s]
1715942it [03:13, 8798.14it/s]
1716845it [03:13, 8865.67it/s]
1717761it [03:13, 8952.85it/s]
1718665it [03:13, 8975.55it/s]
1719563it [03:14, 8877.34it/s]
1720452it [03:14, 8835.19it/s]
1721343it [03:14, 8856.41it/s]
1722229it [03:14, 8809.14it/s]
1723112it [03:14, 8813.65it/s]
1723998it [03:14, 8826.82it/s]
1724899it [03:14, 8880.84it/s]
1725788it [03:14, 8872.09it/s]
1726684it [03:14, 8896.35it/s]
1727586it [03:14, 8933.18it/s]
1728480it [03:15, 8919.14it/s]
1729379it [03:15, 8938.69it/s]
1730273it [03:15, 8913.92it/s]
1731165it [03:15, 8877.12it/s]
1732053it [03:15, 8813.08it/s]
1732939it [03:15, 8826.73it/s]
1733835it [03:15, 8864.41it/s]
1734722it [03:15, 8664.17it/s]
1735590it [03:15, 8424.62it/s]
1736435it [03:15, 8410.42it/s]
1737303it [03:16, 8489.08it/s]
1738177it [03:16, 8562.86it/s]
1739061it [03:16, 8644.13it/s]
1739939it [03:16, 8683.30it/s]
1740821it [03:16, 8721.55it/s]
1741694it [03:16, 8495.29it/s]
1742580it [03:16, 8599.97it/s]
1743474it [03:16, 8698.36it/s]
1744365it [03:16, 8759.76it/s]
1745242it [03:16, 8734.16it/s]
1746116it [03:17, 8731.60it/s]
1747009it [03:17, 8789.23it/s]
1747896it [03:17, 8813.11it/s]
1748778it [03:17, 8794.87it/s]
1749659it [03:17, 8797.00it/s]
1750539it [03:17, 8754.72it/s]
1751416it [03:17, 8757.59it/s]
1752295it [03:17, 8765.09it/s]
1753176it [03:17, 8777.29it/s]
1754059it [03:17, 8792.86it/s]
1754939it [03:18, 8781.77it/s]
1755818it [03:18, 8765.16it/s]
1756695it [03:18, 8732.69it/s]
1757587it [03:18, 8788.15it/s]
1758482it [03:18, 8833.86it/s]
1759371it [03:18, 8848.30it/s]
1760257it [03:18, 8850.69it/s]
1761158it [03:18, 8897.77it/s]
1762048it [03:18, 8869.52it/s]
1762946it [03:18, 8900.78it/s]
1763837it [03:19, 8868.29it/s]
1764728it [03:19, 8878.75it/s]
1765624it [03:19, 8900.04it/s]
1766515it [03:19, 8833.47it/s]
1767401it [03:19, 8838.69it/s]
1768285it [03:19, 8782.59it/s]
1769169it [03:19, 8798.80it/s]
1770049it [03:19, 8760.30it/s]
1770926it [03:19, 8703.51it/s]
1771797it [03:19, 8695.02it/s]
1772667it [03:20, 8667.30it/s]
1773553it [03:20, 8724.44it/s]
1774447it [03:20, 8787.11it/s]
1775326it [03:20, 8748.74it/s]
1776201it [03:20, 8745.37it/s]
1777076it [03:20, 8661.57it/s]
1777943it [03:20, 8657.54it/s]
1778839it [03:20, 8745.92it/s]
1779716it [03:20, 8750.23it/s]
1780592it [03:20, 8719.26it/s]
1781470it [03:21, 8736.65it/s]
1782360it [03:21, 8783.85it/s]
1783239it [03:21, 8766.49it/s]
1784116it [03:21, 8708.77it/s]
1784994it [03:21, 8729.71it/s]
1785880it [03:21, 8766.50it/s]
1786760it [03:21, 8775.71it/s]
1787646it [03:21, 8800.50it/s]
1788527it [03:21, 8747.09it/s]
1789427it [03:21, 8820.58it/s]
1790327it [03:22, 8871.54it/s]
1791215it [03:22, 8836.68it/s]
1792099it [03:22, 8733.07it/s]
1792985it [03:22, 8770.37it/s]
1793872it [03:22, 8797.28it/s]
1794768it [03:22, 8843.20it/s]
1795659it [03:22, 8860.68it/s]
1796551it [03:22, 8878.01it/s]
1797439it [03:22, 8876.38it/s]
1798327it [03:22, 8720.84it/s]
1799200it [03:23, 8646.96it/s]
1800066it [03:23, 8537.00it/s]
1800921it [03:23, 8453.37it/s]
1801785it [03:23, 8506.46it/s]
1802662it [03:23, 8584.21it/s]
1803534it [03:23, 8622.29it/s]
1804408it [03:23, 8654.48it/s]
1805293it [03:23, 8710.98it/s]
1806165it [03:23, 8690.66it/s]
1807070it [03:23, 8796.84it/s]
1807951it [03:24, 8798.51it/s]
1808831it [03:24, 8795.62it/s]
1809711it [03:24, 8762.60it/s]
1810588it [03:24, 8750.56it/s]
1811464it [03:24, 8747.52it/s]
1812340it [03:24, 8748.64it/s]
1813229it [03:24, 8790.09it/s]
1814109it [03:24, 8784.85it/s]
1814988it [03:24, 8729.26it/s]
1815873it [03:25, 8765.16it/s]
1816765it [03:25, 8809.94it/s]
1817652it [03:25, 8825.13it/s]
1818547it [03:25, 8860.69it/s]
1819448it [03:25, 8903.69it/s]
1820339it [03:25, 8877.60it/s]
1821227it [03:25, 8875.56it/s]
1822115it [03:25, 8870.00it/s]
1823004it [03:25, 8875.80it/s]
1823902it [03:25, 8903.69it/s]
1824793it [03:26, 8869.52it/s]
1825680it [03:26, 8842.31it/s]
1826565it [03:26, 8664.90it/s]
1827433it [03:26, 8647.78it/s]
1828335it [03:26, 8756.06it/s]
1829212it [03:26, 8680.59it/s]
1830084it [03:26, 8691.90it/s]
1830954it [03:26, 8683.26it/s]
1831830it [03:26, 8704.72it/s]
1832701it [03:26, 8675.09it/s]
1833578it [03:27, 8702.39it/s]
1834461it [03:27, 8738.71it/s]
1835335it [03:27, 8668.71it/s]
1836224it [03:27, 8734.27it/s]
1837111it [03:27, 8772.33it/s]
1837998it [03:27, 8800.42it/s]
1838888it [03:27, 8830.03it/s]
1839780it [03:27, 8855.43it/s]
1840676it [03:27, 8886.59it/s]
1841581it [03:27, 8932.77it/s]
1842475it [03:28, 8919.58it/s]
1843367it [03:28, 8857.06it/s]
1844267it [03:28, 8897.94it/s]
1845157it [03:28, 8861.89it/s]
1846044it [03:28, 8830.73it/s]
1846928it [03:28, 8810.04it/s]
1847810it [03:28, 8781.22it/s]
1848689it [03:28, 8762.38it/s]
1849579it [03:28, 8802.00it/s]
1850460it [03:28, 8750.61it/s]
1851336it [03:29, 8700.54it/s]
1852207it [03:29, 8686.42it/s]
1853085it [03:29, 8712.45it/s]
1853957it [03:29, 8710.74it/s]
1854840it [03:29, 8744.06it/s]
1855718it [03:29, 8742.14it/s]
1856634it [03:29, 8864.02it/s]
1857521it [03:29, 8801.14it/s]
1858411it [03:29, 8828.71it/s]
1859294it [03:29, 8816.64it/s]
1860176it [03:30, 8805.63it/s]
1861060it [03:30, 8813.78it/s]
1861942it [03:30, 8792.73it/s]
1862830it [03:30, 8816.33it/s]
1863712it [03:30, 8788.29it/s]
1864595it [03:30, 8799.97it/s]
1865477it [03:30, 8804.07it/s]
1866370it [03:30, 8839.56it/s]
1867266it [03:30, 8872.62it/s]
1868166it [03:30, 8908.49it/s]
1869059it [03:31, 8913.64it/s]
1869951it [03:31, 8832.50it/s]
1870838it [03:31, 8841.91it/s]
1871738it [03:31, 8888.32it/s]
1872627it [03:31, 8874.05it/s]
1873515it [03:31, 8839.18it/s]
1874417it [03:31, 8890.35it/s]
1875307it [03:31, 8886.18it/s]
1876198it [03:31, 8892.43it/s]
1877088it [03:31, 8830.04it/s]
1877972it [03:32, 8739.71it/s]
1878856it [03:32, 8766.97it/s]
1879739it [03:32, 8784.62it/s]
1880619it [03:32, 8785.82it/s]
1881507it [03:32, 8812.86it/s]
1882396it [03:32, 8833.17it/s]
1883285it [03:32, 8847.21it/s]
1884170it [03:32, 8834.81it/s]
1885060it [03:32, 8854.21it/s]
1885946it [03:32, 8791.42it/s]
1886826it [03:33, 8700.96it/s]
1887697it [03:33, 8653.77it/s]
1888595it [03:33, 8747.94it/s]
1889471it [03:33, 8657.84it/s]
1890338it [03:33, 8470.53it/s]
1891215it [03:33, 8557.69it/s]
1892093it [03:33, 8621.12it/s]
1892983it [03:33, 8702.37it/s]
1893856it [03:33, 8710.23it/s]
1894733it [03:33, 8726.76it/s]
1895632it [03:34, 8802.84it/s]
1896538it [03:34, 8879.53it/s]
1897434it [03:34, 8903.33it/s]
1898325it [03:34, 8842.26it/s]
1899210it [03:34, 8833.61it/s]
1900094it [03:34, 8765.98it/s]
1900991it [03:34, 8824.20it/s]
1901879it [03:34, 8838.22it/s]
1902763it [03:34, 8809.31it/s]
1903645it [03:34, 8746.51it/s]
1904520it [03:35, 8722.04it/s]
1905404it [03:35, 8755.26it/s]
1906284it [03:35, 8768.20it/s]
1907162it [03:35, 8768.37it/s]
1908043it [03:35, 8780.23it/s]
1908934it [03:35, 8816.53it/s]
1909816it [03:35, 8777.38it/s]
1910709it [03:35, 8822.31it/s]
1911606it [03:35, 8864.99it/s]
1912493it [03:35, 8847.96it/s]
1913383it [03:36, 8862.83it/s]
1914281it [03:36, 8897.54it/s]
1915178it [03:36, 8917.77it/s]
1916070it [03:36, 8838.30it/s]
1916955it [03:36, 8800.75it/s]
1917851it [03:36, 8845.35it/s]
1918736it [03:36, 8838.33it/s]
1919628it [03:36, 8861.38it/s]
1920515it [03:36, 8858.69it/s]
1921405it [03:36, 8868.30it/s]
1922334it [03:37, 8993.18it/s]
1923245it [03:37, 9026.41it/s]
1924162it [03:37, 9068.24it/s]
1925069it [03:37, 9045.94it/s]
1925978it [03:37, 9056.05it/s]
1926884it [03:37, 8932.88it/s]
1927796it [03:37, 8985.79it/s]
1928697it [03:37, 8991.34it/s]
1929597it [03:37, 8954.19it/s]
1930493it [03:38, 8896.06it/s]
1931383it [03:38, 8875.39it/s]
1932281it [03:38, 8905.49it/s]
1933195it [03:38, 8973.03it/s]
1934101it [03:38, 8963.67it/s]
1935005it [03:38, 8985.87it/s]
1935918it [03:38, 9026.20it/s]
1936827it [03:38, 9044.48it/s]
1937732it [03:38, 9025.34it/s]
1938635it [03:38, 9019.04it/s]
1939543it [03:39, 9034.68it/s]
1940447it [03:39, 8960.90it/s]
1941344it [03:39, 8925.55it/s]
1942237it [03:39, 8924.71it/s]
1943130it [03:39, 8911.86it/s]
1944022it [03:39, 8900.74it/s]
1944924it [03:39, 8934.34it/s]
1945818it [03:39, 8857.97it/s]
1946704it [03:39, 8830.14it/s]
1947607it [03:39, 8886.74it/s]
1948518it [03:40, 8951.10it/s]
1949429it [03:40, 8997.18it/s]
1950344it [03:40, 9042.45it/s]
1951249it [03:40, 9029.25it/s]
1952152it [03:40, 8991.40it/s]
1953052it [03:40, 8955.45it/s]
1953948it [03:40, 8943.57it/s]
1954843it [03:40, 8860.43it/s]
1955753it [03:40, 8930.67it/s]
1956647it [03:40, 8902.74it/s]
1957538it [03:41, 8877.93it/s]
1958441it [03:41, 8922.35it/s]
1959334it [03:41, 8748.62it/s]
1960248it [03:41, 8862.94it/s]
1961162it [03:41, 8942.55it/s]
1962071it [03:41, 8984.11it/s]
1962983it [03:41, 9023.92it/s]
1963890it [03:41, 9037.40it/s]
1964794it [03:41, 9013.83it/s]
1965696it [03:41, 8967.22it/s]
1966600it [03:42, 8987.62it/s]
1967523it [03:42, 9057.68it/s]
1968432it [03:42, 9064.36it/s]
1969339it [03:42, 9050.25it/s]
1970245it [03:42, 9020.40it/s]
1971155it [03:42, 9042.41it/s]
1972060it [03:42, 9031.81it/s]
1972964it [03:42, 9023.05it/s]
1973867it [03:42, 8985.12it/s]
1974766it [03:42, 8974.00it/s]
1975664it [03:43, 8926.40it/s]
1976570it [03:43, 8965.75it/s]
1977482it [03:43, 9009.12it/s]
1978383it [03:43, 8968.22it/s]
1979289it [03:43, 8992.57it/s]
1980189it [03:43, 8811.54it/s]
1981071it [03:43, 8641.73it/s]
1981937it [03:43, 8633.88it/s]
1982829it [03:43, 8716.60it/s]
1983702it [03:43, 8700.77it/s]
1984595it [03:44, 8765.92it/s]
1985491it [03:44, 8821.13it/s]
1986392it [03:44, 8874.84it/s]
1987290it [03:44, 8904.03it/s]
1988181it [03:44, 8896.54it/s]
1989071it [03:44, 8868.31it/s]
1989960it [03:44, 8874.34it/s]
1990873it [03:44, 8948.99it/s]
1991776it [03:44, 8970.43it/s]
1992674it [03:44, 8925.76it/s]
1993569it [03:45, 8932.66it/s]
1994467it [03:45, 8943.72it/s]
1995362it [03:45, 8872.58it/s]
1996264it [03:45, 8915.37it/s]
1997157it [03:45, 8917.34it/s]
1998049it [03:45, 8909.82it/s]
1998941it [03:45, 8768.73it/s]
1999834it [03:45, 8816.18it/s]
2000001it [03:45, 8857.73it/s]
2024-05-03 16:36:20.608 | INFO     | processors.processor:load_word_embedding:171 - word_embed_dim:200
2024-05-03 16:36:20.610 | INFO     | processors.processor:load_word_embedding:172 - size of word_embed_dict:2000000
2024-05-03 16:36:20.610 | INFO     | processors.processor:load_word_embedding:173 - size of word_list:2000000
2024-05-03 16:36:20.610 | INFO     | processors.processor:build_trie_tree:184 - building trie tree
2024-05-03 16:36:55.135 | INFO     | processors.processor:get_words_from_corpus:198 - getting words from corpus

  0%|          | 0/41728 [00:00<?, ?it/s]
  0%|          | 115/41728 [00:00<00:36, 1142.42it/s]
  1%|          | 238/41728 [00:00<00:35, 1182.83it/s]
  1%|          | 368/41728 [00:00<00:33, 1231.73it/s]
  1%|          | 497/41728 [00:00<00:32, 1252.83it/s]
  1%|▏         | 623/41728 [00:00<00:33, 1244.05it/s]
  2%|▏         | 748/41728 [00:00<00:33, 1224.30it/s]
  2%|▏         | 871/41728 [00:00<00:34, 1194.54it/s]
  2%|▏         | 991/41728 [00:00<00:35, 1145.04it/s]
  3%|▎         | 1106/41728 [00:00<00:35, 1144.67it/s]
  3%|▎         | 1232/41728 [00:01<00:34, 1177.11it/s]
  3%|▎         | 1351/41728 [00:01<00:35, 1131.22it/s]
  4%|▎         | 1471/41728 [00:01<00:34, 1150.83it/s]
  4%|▍         | 1590/41728 [00:01<00:34, 1161.86it/s]
  4%|▍         | 1740/41728 [00:01<00:31, 1258.32it/s]
  4%|▍         | 1867/41728 [00:01<00:34, 1161.23it/s]
  5%|▍         | 1985/41728 [00:01<00:35, 1127.85it/s]
  5%|▌         | 2132/41728 [00:01<00:32, 1222.92it/s]
  5%|▌         | 2256/41728 [00:01<00:32, 1198.48it/s]
  6%|▌         | 2378/41728 [00:02<00:32, 1202.88it/s]
  6%|▌         | 2504/41728 [00:02<00:32, 1218.57it/s]
  6%|▋         | 2650/41728 [00:02<00:30, 1288.88it/s]
  7%|▋         | 2780/41728 [00:02<00:33, 1153.22it/s]
  7%|▋         | 2899/41728 [00:02<00:33, 1148.63it/s]
  7%|▋         | 3016/41728 [00:02<00:34, 1116.98it/s]
  8%|▊         | 3139/41728 [00:02<00:33, 1142.28it/s]
  8%|▊         | 3256/41728 [00:02<00:33, 1148.15it/s]
  8%|▊         | 3372/41728 [00:02<00:36, 1060.57it/s]
  8%|▊         | 3480/41728 [00:03<00:36, 1041.45it/s]
  9%|▊         | 3586/41728 [00:03<00:36, 1038.50it/s]
  9%|▉         | 3697/41728 [00:03<00:35, 1058.12it/s]
  9%|▉         | 3814/41728 [00:03<00:34, 1088.28it/s]
  9%|▉         | 3926/41728 [00:03<00:34, 1096.34it/s]
 10%|▉         | 4043/41728 [00:03<00:33, 1117.81it/s]
 10%|▉         | 4159/41728 [00:03<00:33, 1129.37it/s]
 10%|█         | 4273/41728 [00:03<00:33, 1105.93it/s]
 11%|█         | 4384/41728 [00:03<00:34, 1090.37it/s]
 11%|█         | 4528/41728 [00:03<00:31, 1192.11it/s]
 11%|█         | 4650/41728 [00:04<00:31, 1195.70it/s]
 11%|█▏        | 4770/41728 [00:04<00:31, 1177.50it/s]
 12%|█▏        | 4889/41728 [00:04<00:33, 1113.35it/s]
 12%|█▏        | 5004/41728 [00:04<00:32, 1118.57it/s]
 12%|█▏        | 5128/41728 [00:04<00:31, 1151.01it/s]
 13%|█▎        | 5244/41728 [00:04<00:32, 1129.92it/s]
 13%|█▎        | 5383/41728 [00:04<00:30, 1200.19it/s]
 13%|█▎        | 5504/41728 [00:04<00:30, 1177.06it/s]
 13%|█▎        | 5631/41728 [00:04<00:30, 1199.23it/s]
 14%|█▍        | 5752/41728 [00:04<00:32, 1121.35it/s]
 14%|█▍        | 5866/41728 [00:05<00:32, 1117.86it/s]
 14%|█▍        | 5983/41728 [00:05<00:31, 1132.60it/s]
 15%|█▍        | 6097/41728 [00:05<00:31, 1131.91it/s]
 15%|█▍        | 6217/41728 [00:05<00:30, 1149.70it/s]
 15%|█▌        | 6333/41728 [00:05<00:31, 1123.65it/s]
 15%|█▌        | 6450/41728 [00:05<00:31, 1135.82it/s]
 16%|█▌        | 6564/41728 [00:05<00:33, 1053.38it/s]
 16%|█▌        | 6673/41728 [00:05<00:32, 1062.99it/s]
 16%|█▋        | 6781/41728 [00:05<00:34, 1027.21it/s]
 17%|█▋        | 6911/41728 [00:06<00:31, 1101.77it/s]
 17%|█▋        | 7023/41728 [00:06<00:35, 964.82it/s] 
 17%|█▋        | 7129/41728 [00:06<00:34, 989.08it/s]
 17%|█▋        | 7239/41728 [00:06<00:33, 1018.64it/s]
 18%|█▊        | 7344/41728 [00:06<00:34, 993.73it/s] 
 18%|█▊        | 7456/41728 [00:06<00:33, 1019.76it/s]
 18%|█▊        | 7560/41728 [00:06<00:37, 912.06it/s] 
 18%|█▊        | 7667/41728 [00:06<00:35, 951.04it/s]
 19%|█▊        | 7783/41728 [00:06<00:33, 1005.86it/s]
 19%|█▉        | 7899/41728 [00:07<00:32, 1049.07it/s]
 19%|█▉        | 8025/41728 [00:07<00:30, 1108.59it/s]
 20%|█▉        | 8138/41728 [00:07<00:33, 1007.70it/s]
 20%|█▉        | 8242/41728 [00:07<00:34, 980.32it/s] 
 20%|██        | 8355/41728 [00:07<00:32, 1016.62it/s]
 20%|██        | 8461/41728 [00:07<00:32, 1027.92it/s]
 21%|██        | 8566/41728 [00:07<00:32, 1025.54it/s]
 21%|██        | 8676/41728 [00:07<00:31, 1045.10it/s]
 21%|██        | 8782/41728 [00:07<00:31, 1031.74it/s]
 21%|██▏       | 8886/41728 [00:08<00:33, 971.25it/s] 
 22%|██▏       | 9000/41728 [00:08<00:32, 1018.33it/s]
 22%|██▏       | 9103/41728 [00:08<00:32, 1002.91it/s]
 22%|██▏       | 9204/41728 [00:08<00:32, 992.11it/s] 
 22%|██▏       | 9313/41728 [00:08<00:31, 1019.79it/s]
 23%|██▎       | 9442/41728 [00:08<00:29, 1094.65it/s]
 23%|██▎       | 9552/41728 [00:08<00:31, 1026.86it/s]
 23%|██▎       | 9656/41728 [00:08<00:31, 1023.15it/s]
 23%|██▎       | 9773/41728 [00:08<00:30, 1064.77it/s]
 24%|██▎       | 9881/41728 [00:08<00:30, 1031.10it/s]
 24%|██▍       | 9985/41728 [00:09<00:31, 1005.96it/s]
 24%|██▍       | 10087/41728 [00:09<00:32, 972.81it/s]
 24%|██▍       | 10193/41728 [00:09<00:31, 993.21it/s]
 25%|██▍       | 10293/41728 [00:09<00:31, 989.55it/s]
 25%|██▍       | 10394/41728 [00:09<00:31, 993.42it/s]
 25%|██▌       | 10499/41728 [00:09<00:30, 1009.09it/s]
 25%|██▌       | 10601/41728 [00:09<00:31, 976.18it/s] 
 26%|██▌       | 10711/41728 [00:09<00:30, 1007.47it/s]
 26%|██▌       | 10813/41728 [00:09<00:31, 972.28it/s] 
 26%|██▌       | 10929/41728 [00:10<00:30, 1022.15it/s]
 26%|██▋       | 11042/41728 [00:10<00:29, 1053.27it/s]
 27%|██▋       | 11148/41728 [00:10<00:30, 991.14it/s] 
 27%|██▋       | 11249/41728 [00:10<00:32, 942.42it/s]
 27%|██▋       | 11351/41728 [00:10<00:31, 958.96it/s]
 27%|██▋       | 11448/41728 [00:10<00:33, 899.61it/s]
 28%|██▊       | 11540/41728 [00:10<00:33, 903.87it/s]
 28%|██▊       | 11632/41728 [00:10<00:33, 892.15it/s]
 28%|██▊       | 11723/41728 [00:10<00:33, 896.11it/s]
 28%|██▊       | 11814/41728 [00:11<00:37, 794.29it/s]
 29%|██▊       | 11896/41728 [00:11<00:37, 798.82it/s]
 29%|██▉       | 11997/41728 [00:11<00:34, 854.65it/s]
 29%|██▉       | 12091/41728 [00:11<00:33, 877.89it/s]
 29%|██▉       | 12185/41728 [00:11<00:33, 894.73it/s]
 29%|██▉       | 12276/41728 [00:11<00:33, 884.43it/s]
 30%|██▉       | 12381/41728 [00:11<00:31, 930.23it/s]
 30%|██▉       | 12475/41728 [00:11<00:32, 910.12it/s]
 30%|███       | 12567/41728 [00:11<00:34, 836.77it/s]
 30%|███       | 12656/41728 [00:12<00:34, 850.55it/s]
 31%|███       | 12763/41728 [00:12<00:31, 912.27it/s]
 31%|███       | 12864/41728 [00:12<00:30, 933.08it/s]
 31%|███       | 12960/41728 [00:12<00:30, 938.91it/s]
 31%|███▏      | 13056/41728 [00:12<00:30, 928.39it/s]
 32%|███▏      | 13150/41728 [00:12<00:31, 895.93it/s]
 32%|███▏      | 13246/41728 [00:12<00:31, 913.39it/s]
 32%|███▏      | 13338/41728 [00:12<00:36, 784.60it/s]
 32%|███▏      | 13433/41728 [00:12<00:34, 808.67it/s]
 32%|███▏      | 13529/41728 [00:13<00:33, 848.19it/s]
 33%|███▎      | 13617/41728 [00:13<00:32, 856.86it/s]
 33%|███▎      | 13705/41728 [00:13<00:32, 860.82it/s]
 33%|███▎      | 13809/41728 [00:13<00:30, 911.44it/s]
 33%|███▎      | 13902/41728 [00:13<00:31, 875.86it/s]
 34%|███▎      | 14006/41728 [00:13<00:30, 917.88it/s]
 34%|███▍      | 14104/41728 [00:13<00:29, 933.45it/s]
 34%|███▍      | 14206/41728 [00:13<00:28, 955.17it/s]
 34%|███▍      | 14303/41728 [00:13<00:30, 911.68it/s]
 34%|███▍      | 14395/41728 [00:13<00:31, 881.51it/s]
 35%|███▍      | 14484/41728 [00:14<00:31, 856.03it/s]
 35%|███▍      | 14590/41728 [00:14<00:29, 910.89it/s]
 35%|███▌      | 14686/41728 [00:14<00:29, 924.21it/s]
 35%|███▌      | 14779/41728 [00:14<00:30, 881.42it/s]
 36%|███▌      | 14870/41728 [00:14<00:30, 887.55it/s]
 36%|███▌      | 14960/41728 [00:14<00:30, 866.62it/s]
 36%|███▌      | 15056/41728 [00:14<00:30, 865.58it/s]
 36%|███▋      | 15143/41728 [00:14<00:31, 852.67it/s]
 36%|███▋      | 15229/41728 [00:14<00:31, 842.34it/s]
 37%|███▋      | 15317/41728 [00:15<00:30, 852.11it/s]
 37%|███▋      | 15431/41728 [00:15<00:28, 935.17it/s]
 37%|███▋      | 15533/41728 [00:15<00:27, 959.69it/s]
 37%|███▋      | 15630/41728 [00:15<00:27, 945.34it/s]
 38%|███▊      | 15737/41728 [00:15<00:26, 979.80it/s]
 38%|███▊      | 15836/41728 [00:15<00:26, 970.61it/s]
 38%|███▊      | 15942/41728 [00:15<00:25, 995.21it/s]
 38%|███▊      | 16042/41728 [00:15<00:27, 948.92it/s]
 39%|███▊      | 16138/41728 [00:15<00:27, 932.84it/s]
 39%|███▉      | 16248/41728 [00:15<00:25, 980.15it/s]
 39%|███▉      | 16360/41728 [00:16<00:24, 1016.98it/s]
 40%|███▉      | 16486/41728 [00:16<00:23, 1087.17it/s]
 40%|███▉      | 16600/41728 [00:16<00:22, 1101.44it/s]
 40%|████      | 16711/41728 [00:16<00:23, 1043.94it/s]
 40%|████      | 16817/41728 [00:16<00:24, 1004.96it/s]
 41%|████      | 16919/41728 [00:16<00:25, 962.68it/s] 
 41%|████      | 17016/41728 [00:16<00:26, 938.29it/s]
 41%|████      | 17111/41728 [00:16<00:26, 916.77it/s]
 41%|████      | 17203/41728 [00:16<00:27, 880.10it/s]
 41%|████▏     | 17296/41728 [00:17<00:27, 893.21it/s]
 42%|████▏     | 17412/41728 [00:17<00:25, 967.73it/s]
 42%|████▏     | 17525/41728 [00:17<00:23, 1014.25it/s]
 42%|████▏     | 17628/41728 [00:17<00:23, 1007.56it/s]
 42%|████▏     | 17730/41728 [00:17<00:24, 961.22it/s] 
 43%|████▎     | 17827/41728 [00:17<00:26, 891.69it/s]
 43%|████▎     | 17918/41728 [00:17<00:26, 885.94it/s]
 43%|████▎     | 18028/41728 [00:17<00:25, 944.85it/s]
 43%|████▎     | 18124/41728 [00:17<00:26, 907.82it/s]
 44%|████▎     | 18229/41728 [00:18<00:24, 945.58it/s]
 44%|████▍     | 18370/41728 [00:18<00:21, 1076.93it/s]
 44%|████▍     | 18482/41728 [00:18<00:21, 1086.61it/s]
 45%|████▍     | 18592/41728 [00:18<00:22, 1048.67it/s]
 45%|████▍     | 18698/41728 [00:18<00:22, 1019.49it/s]
 45%|████▌     | 18801/41728 [00:18<00:25, 910.81it/s] 
 45%|████▌     | 18895/41728 [00:18<00:26, 851.74it/s]
 45%|████▌     | 18983/41728 [00:18<00:26, 858.54it/s]
 46%|████▌     | 19096/41728 [00:18<00:24, 931.60it/s]
 46%|████▌     | 19212/41728 [00:19<00:22, 987.90it/s]
 46%|████▋     | 19339/41728 [00:19<00:21, 1064.87it/s]
 47%|████▋     | 19490/41728 [00:19<00:18, 1190.44it/s]
 47%|████▋     | 19651/41728 [00:19<00:16, 1309.20it/s]
 47%|████▋     | 19791/41728 [00:19<00:16, 1335.08it/s]
 48%|████▊     | 19926/41728 [00:19<00:16, 1325.50it/s]
 48%|████▊     | 20077/41728 [00:19<00:15, 1376.08it/s]
 48%|████▊     | 20216/41728 [00:19<00:15, 1348.02it/s]
 49%|████▉     | 20360/41728 [00:19<00:15, 1374.66it/s]
 49%|████▉     | 20498/41728 [00:19<00:17, 1246.46it/s]
 49%|████▉     | 20626/41728 [00:20<00:17, 1221.44it/s]
 50%|████▉     | 20756/41728 [00:20<00:16, 1241.49it/s]
 50%|█████     | 20882/41728 [00:20<00:16, 1230.15it/s]
 50%|█████     | 21021/41728 [00:20<00:16, 1266.86it/s]
 51%|█████     | 21149/41728 [00:20<00:16, 1227.98it/s]
 51%|█████     | 21274/41728 [00:20<00:16, 1231.29it/s]
 51%|█████▏    | 21401/41728 [00:20<00:16, 1241.20it/s]
 52%|█████▏    | 21527/41728 [00:20<00:16, 1246.09it/s]
 52%|█████▏    | 21652/41728 [00:20<00:16, 1194.45it/s]
 52%|█████▏    | 21773/41728 [00:21<00:16, 1182.16it/s]
 52%|█████▏    | 21892/41728 [00:21<00:18, 1086.77it/s]
 53%|█████▎    | 22003/41728 [00:21<00:18, 1048.30it/s]
 53%|█████▎    | 22109/41728 [00:21<00:19, 1013.42it/s]
 53%|█████▎    | 22218/41728 [00:21<00:18, 1031.73it/s]
 53%|█████▎    | 22322/41728 [00:21<00:19, 1003.81it/s]
 54%|█████▎    | 22423/41728 [00:21<00:19, 1000.46it/s]
 54%|█████▍    | 22524/41728 [00:21<00:19, 989.71it/s] 
 54%|█████▍    | 22626/41728 [00:21<00:19, 997.66it/s]
 54%|█████▍    | 22726/41728 [00:22<00:19, 955.13it/s]
 55%|█████▍    | 22835/41728 [00:22<00:19, 992.97it/s]
 55%|█████▍    | 22935/41728 [00:22<00:18, 991.87it/s]
 55%|█████▌    | 23035/41728 [00:22<00:19, 976.49it/s]
 55%|█████▌    | 23149/41728 [00:22<00:18, 1023.09it/s]
 56%|█████▌    | 23255/41728 [00:22<00:17, 1033.37it/s]
 56%|█████▌    | 23359/41728 [00:22<00:18, 1006.89it/s]
 56%|█████▋    | 23475/41728 [00:22<00:17, 1050.69it/s]
 57%|█████▋    | 23581/41728 [00:22<00:17, 1032.90it/s]
 57%|█████▋    | 23685/41728 [00:22<00:17, 1023.24it/s]
 57%|█████▋    | 23804/41728 [00:23<00:16, 1071.59it/s]
 57%|█████▋    | 23930/41728 [00:23<00:15, 1123.38it/s]
 58%|█████▊    | 24043/41728 [00:23<00:16, 1085.08it/s]
 58%|█████▊    | 24168/41728 [00:23<00:15, 1130.27it/s]
 58%|█████▊    | 24282/41728 [00:23<00:16, 1052.02it/s]
 58%|█████▊    | 24389/41728 [00:23<00:16, 1037.34it/s]
 59%|█████▊    | 24506/41728 [00:23<00:16, 1070.68it/s]
 59%|█████▉    | 24614/41728 [00:23<00:16, 1050.64it/s]
 59%|█████▉    | 24720/41728 [00:23<00:16, 1015.83it/s]
 59%|█████▉    | 24823/41728 [00:24<00:17, 982.29it/s] 
 60%|█████▉    | 24924/41728 [00:24<00:17, 987.49it/s]
 60%|██████    | 25041/41728 [00:24<00:16, 1038.26it/s]
 60%|██████    | 25146/41728 [00:24<00:16, 1009.82it/s]
 61%|██████    | 25248/41728 [00:24<00:17, 965.89it/s] 
 61%|██████    | 25361/41728 [00:24<00:16, 1008.88it/s]
 61%|██████    | 25478/41728 [00:24<00:15, 1051.65it/s]
 61%|██████▏   | 25584/41728 [00:24<00:16, 981.97it/s] 
 62%|██████▏   | 25685/41728 [00:24<00:16, 989.46it/s]
 62%|██████▏   | 25788/41728 [00:24<00:15, 1000.94it/s]
 62%|██████▏   | 25894/41728 [00:25<00:15, 1017.15it/s]
 62%|██████▏   | 26013/41728 [00:25<00:14, 1066.19it/s]
 63%|██████▎   | 26121/41728 [00:25<00:14, 1067.45it/s]
 63%|██████▎   | 26229/41728 [00:25<00:15, 1032.46it/s]
 63%|██████▎   | 26333/41728 [00:25<00:14, 1029.21it/s]
 63%|██████▎   | 26442/41728 [00:25<00:14, 1042.59it/s]
 64%|██████▎   | 26557/41728 [00:25<00:14, 1071.88it/s]
 64%|██████▍   | 26676/41728 [00:25<00:13, 1102.47it/s]
 64%|██████▍   | 26787/41728 [00:25<00:13, 1102.13it/s]
 64%|██████▍   | 26898/41728 [00:26<00:14, 1043.82it/s]
 65%|██████▍   | 27004/41728 [00:26<00:14, 1045.47it/s]
 65%|██████▍   | 27123/41728 [00:26<00:13, 1085.73it/s]
 65%|██████▌   | 27239/41728 [00:26<00:13, 1106.71it/s]
 66%|██████▌   | 27351/41728 [00:26<00:13, 1070.37it/s]
 66%|██████▌   | 27459/41728 [00:26<00:14, 1015.92it/s]
 66%|██████▌   | 27562/41728 [00:26<00:14, 986.67it/s] 
 66%|██████▋   | 27663/41728 [00:26<00:14, 992.33it/s]
 67%|██████▋   | 27763/41728 [00:26<00:14, 971.60it/s]
 67%|██████▋   | 27868/41728 [00:26<00:13, 991.83it/s]
 67%|██████▋   | 27989/41728 [00:27<00:13, 1053.75it/s]
 67%|██████▋   | 28095/41728 [00:27<00:13, 1020.59it/s]
 68%|██████▊   | 28198/41728 [00:27<00:13, 976.95it/s] 
 68%|██████▊   | 28297/41728 [00:27<00:13, 973.03it/s]
 68%|██████▊   | 28395/41728 [00:27<00:13, 968.23it/s]
 68%|██████▊   | 28493/41728 [00:27<00:13, 946.00it/s]
 69%|██████▊   | 28590/41728 [00:27<00:13, 952.21it/s]
 69%|██████▉   | 28692/41728 [00:27<00:13, 970.82it/s]
 69%|██████▉   | 28790/41728 [00:27<00:13, 956.12it/s]
 69%|██████▉   | 28886/41728 [00:28<00:13, 949.45it/s]
 69%|██████▉   | 28995/41728 [00:28<00:12, 989.98it/s]
 70%|██████▉   | 29095/41728 [00:28<00:14, 848.67it/s]
 70%|██████▉   | 29184/41728 [00:28<00:14, 838.86it/s]
 70%|███████   | 29286/41728 [00:28<00:14, 886.38it/s]
 70%|███████   | 29402/41728 [00:28<00:12, 961.08it/s]
 71%|███████   | 29501/41728 [00:28<00:12, 946.38it/s]
 71%|███████   | 29623/41728 [00:28<00:11, 1023.87it/s]
 71%|███████   | 29731/41728 [00:28<00:11, 1037.58it/s]
 72%|███████▏  | 29836/41728 [00:29<00:12, 951.47it/s] 
 72%|███████▏  | 29966/41728 [00:29<00:11, 1045.93it/s]
 72%|███████▏  | 30073/41728 [00:29<00:11, 1051.36it/s]
 72%|███████▏  | 30180/41728 [00:29<00:11, 995.16it/s] 
 73%|███████▎  | 30317/41728 [00:29<00:10, 1098.43it/s]
 73%|███████▎  | 30429/41728 [00:29<00:10, 1075.05it/s]
 73%|███████▎  | 30540/41728 [00:29<00:10, 1084.60it/s]
 73%|███████▎  | 30650/41728 [00:29<00:10, 1042.68it/s]
 74%|███████▎  | 30756/41728 [00:29<00:10, 1040.57it/s]
 74%|███████▍  | 30864/41728 [00:30<00:10, 1051.38it/s]
 74%|███████▍  | 30970/41728 [00:30<00:10, 1042.67it/s]
 74%|███████▍  | 31076/41728 [00:30<00:10, 1045.63it/s]
 75%|███████▍  | 31191/41728 [00:30<00:09, 1073.41it/s]
 75%|███████▌  | 31305/41728 [00:30<00:09, 1092.41it/s]
 75%|███████▌  | 31415/41728 [00:30<00:09, 1031.47it/s]
 76%|███████▌  | 31523/41728 [00:30<00:09, 1043.05it/s]
 76%|███████▌  | 31628/41728 [00:30<00:09, 1020.25it/s]
 76%|███████▌  | 31734/41728 [00:30<00:09, 1029.72it/s]
 76%|███████▋  | 31839/41728 [00:30<00:09, 1032.89it/s]
 77%|███████▋  | 31945/41728 [00:31<00:09, 1039.30it/s]
 77%|███████▋  | 32050/41728 [00:31<00:09, 1030.66it/s]
 77%|███████▋  | 32154/41728 [00:31<00:09, 981.78it/s] 
 77%|███████▋  | 32253/41728 [00:31<00:09, 970.50it/s]
 78%|███████▊  | 32357/41728 [00:31<00:09, 990.09it/s]
 78%|███████▊  | 32457/41728 [00:31<00:09, 987.62it/s]
 78%|███████▊  | 32556/41728 [00:31<00:09, 970.17it/s]
 78%|███████▊  | 32654/41728 [00:31<00:10, 867.56it/s]
 78%|███████▊  | 32743/41728 [00:31<00:10, 870.98it/s]
 79%|███████▊  | 32841/41728 [00:32<00:09, 900.77it/s]
 79%|███████▉  | 32950/41728 [00:32<00:09, 951.62it/s]
 79%|███████▉  | 33078/41728 [00:32<00:08, 1044.73it/s]
 80%|███████▉  | 33185/41728 [00:32<00:08, 1049.99it/s]
 80%|███████▉  | 33291/41728 [00:32<00:08, 1032.20it/s]
 80%|████████  | 33395/41728 [00:32<00:08, 993.80it/s] 
 80%|████████  | 33523/41728 [00:32<00:07, 1073.67it/s]
 81%|████████  | 33678/41728 [00:32<00:06, 1210.98it/s]
 81%|████████  | 33801/41728 [00:32<00:07, 1121.66it/s]
 81%|████████▏ | 33916/41728 [00:32<00:07, 1110.65it/s]
 82%|████████▏ | 34041/41728 [00:33<00:06, 1148.67it/s]
 82%|████████▏ | 34158/41728 [00:33<00:07, 1077.84it/s]
 82%|████████▏ | 34268/41728 [00:33<00:06, 1075.26it/s]
 82%|████████▏ | 34377/41728 [00:33<00:07, 1048.07it/s]
 83%|████████▎ | 34483/41728 [00:33<00:07, 946.41it/s] 
 83%|████████▎ | 34605/41728 [00:33<00:06, 1017.71it/s]
 83%|████████▎ | 34710/41728 [00:33<00:07, 1000.58it/s]
 83%|████████▎ | 34812/41728 [00:33<00:07, 919.79it/s] 
 84%|████████▎ | 34918/41728 [00:34<00:07, 956.92it/s]
 84%|████████▍ | 35052/41728 [00:34<00:06, 1061.30it/s]
 84%|████████▍ | 35161/41728 [00:34<00:06, 1059.74it/s]
 85%|████████▍ | 35276/41728 [00:34<00:05, 1083.95it/s]
 85%|████████▍ | 35386/41728 [00:34<00:05, 1072.19it/s]
 85%|████████▌ | 35495/41728 [00:34<00:06, 933.16it/s] 
 85%|████████▌ | 35598/41728 [00:34<00:06, 958.38it/s]
 86%|████████▌ | 35698/41728 [00:34<00:06, 968.37it/s]
 86%|████████▌ | 35797/41728 [00:34<00:06, 951.96it/s]
 86%|████████▌ | 35894/41728 [00:34<00:06, 890.38it/s]
 86%|████████▌ | 35989/41728 [00:35<00:06, 905.40it/s]
 87%|████████▋ | 36112/41728 [00:35<00:05, 993.93it/s]
 87%|████████▋ | 36244/41728 [00:35<00:05, 1084.80it/s]
 87%|████████▋ | 36354/41728 [00:35<00:05, 1023.44it/s]
 87%|████████▋ | 36458/41728 [00:35<00:05, 988.77it/s] 
 88%|████████▊ | 36559/41728 [00:35<00:05, 894.58it/s]
 88%|████████▊ | 36651/41728 [00:35<00:06, 843.38it/s]
 88%|████████▊ | 36738/41728 [00:35<00:05, 837.43it/s]
 88%|████████▊ | 36829/41728 [00:36<00:05, 856.54it/s]
 88%|████████▊ | 36923/41728 [00:36<00:05, 871.82it/s]
 89%|████████▊ | 37011/41728 [00:36<00:05, 845.63it/s]
 89%|████████▉ | 37097/41728 [00:36<00:05, 828.83it/s]
 89%|████████▉ | 37208/41728 [00:36<00:04, 905.62it/s]
 89%|████████▉ | 37300/41728 [00:36<00:04, 903.63it/s]
 90%|████████▉ | 37393/41728 [00:36<00:04, 903.16it/s]
 90%|████████▉ | 37498/41728 [00:36<00:04, 944.18it/s]
 90%|█████████ | 37593/41728 [00:36<00:04, 932.04it/s]
 90%|█████████ | 37688/41728 [00:36<00:04, 937.21it/s]
 91%|█████████ | 37785/41728 [00:37<00:04, 943.63it/s]
 91%|█████████ | 37880/41728 [00:37<00:04, 900.67it/s]
 91%|█████████ | 37971/41728 [00:37<00:04, 865.55it/s]
 91%|█████████ | 38059/41728 [00:37<00:04, 858.01it/s]
 92%|█████████▏| 38186/41728 [00:37<00:03, 974.68it/s]
 92%|█████████▏| 38290/41728 [00:37<00:03, 990.45it/s]
 92%|█████████▏| 38390/41728 [00:37<00:03, 988.87it/s]
 92%|█████████▏| 38490/41728 [00:37<00:03, 923.45it/s]
 92%|█████████▏| 38584/41728 [00:37<00:03, 871.82it/s]
 93%|█████████▎| 38673/41728 [00:38<00:03, 846.31it/s]
 93%|█████████▎| 38780/41728 [00:38<00:03, 903.90it/s]
 93%|█████████▎| 38904/41728 [00:38<00:02, 994.05it/s]
 94%|█████████▎| 39020/41728 [00:38<00:02, 1036.61it/s]
 94%|█████████▍| 39139/41728 [00:38<00:02, 1078.03it/s]
 94%|█████████▍| 39248/41728 [00:38<00:02, 954.66it/s] 
 94%|█████████▍| 39347/41728 [00:38<00:02, 908.24it/s]
 95%|█████████▍| 39441/41728 [00:38<00:02, 881.56it/s]
 95%|█████████▍| 39531/41728 [00:38<00:02, 874.32it/s]
 95%|█████████▍| 39624/41728 [00:39<00:02, 888.58it/s]
 95%|█████████▌| 39717/41728 [00:39<00:02, 898.32it/s]
 95%|█████████▌| 39808/41728 [00:39<00:02, 873.39it/s]
 96%|█████████▌| 39896/41728 [00:39<00:02, 846.05it/s]
 96%|█████████▌| 39982/41728 [00:39<00:02, 777.25it/s]
 96%|█████████▌| 40079/41728 [00:39<00:01, 824.57it/s]
 96%|█████████▋| 40167/41728 [00:39<00:01, 839.83it/s]
 96%|█████████▋| 40257/41728 [00:39<00:01, 856.20it/s]
 97%|█████████▋| 40380/41728 [00:39<00:01, 962.17it/s]
 97%|█████████▋| 40478/41728 [00:40<00:01, 936.06it/s]
 97%|█████████▋| 40573/41728 [00:40<00:01, 915.92it/s]
 97%|█████████▋| 40676/41728 [00:40<00:01, 947.00it/s]
 98%|█████████▊| 40794/41728 [00:40<00:00, 1014.10it/s]
 98%|█████████▊| 40897/41728 [00:40<00:00, 979.92it/s] 
 98%|█████████▊| 40996/41728 [00:40<00:00, 913.22it/s]
 98%|█████████▊| 41089/41728 [00:40<00:00, 900.80it/s]
 99%|█████████▊| 41180/41728 [00:40<00:00, 837.36it/s]
 99%|█████████▉| 41265/41728 [00:40<00:00, 794.48it/s]
 99%|█████████▉| 41346/41728 [00:41<00:00, 757.76it/s]
 99%|█████████▉| 41434/41728 [00:41<00:00, 787.97it/s]
 99%|█████████▉| 41514/41728 [00:41<00:00, 774.07it/s]
100%|█████████▉| 41600/41728 [00:41<00:00, 795.73it/s]
100%|█████████▉| 41681/41728 [00:41<00:00, 787.18it/s]
100%|██████████| 41728/41728 [00:41<00:00, 1005.11it/s]

  0%|          | 0/4636 [00:00<?, ?it/s]
  3%|▎         | 127/4636 [00:00<00:03, 1269.10it/s]
  5%|▌         | 254/4636 [00:00<00:03, 1150.98it/s]
  8%|▊         | 370/4636 [00:00<00:03, 1092.64it/s]
 11%|█         | 489/4636 [00:00<00:03, 1128.28it/s]
 13%|█▎        | 619/4636 [00:00<00:03, 1186.22it/s]
 16%|█▌        | 739/4636 [00:00<00:03, 1168.13it/s]
 19%|█▉        | 892/4636 [00:00<00:02, 1281.26it/s]
 22%|██▏       | 1021/4636 [00:00<00:02, 1234.45it/s]
 25%|██▍       | 1146/4636 [00:00<00:03, 1093.13it/s]
 27%|██▋       | 1259/4636 [00:01<00:03, 1023.38it/s]
 29%|██▉       | 1364/4636 [00:01<00:03, 978.09it/s] 
 32%|███▏      | 1464/4636 [00:01<00:03, 889.08it/s]
 34%|███▍      | 1576/4636 [00:01<00:03, 947.09it/s]
 36%|███▌      | 1674/4636 [00:01<00:03, 918.51it/s]
 38%|███▊      | 1776/4636 [00:01<00:03, 944.91it/s]
 41%|████      | 1878/4636 [00:01<00:02, 964.45it/s]
 43%|████▎     | 1977/4636 [00:01<00:02, 969.93it/s]
 45%|████▍     | 2075/4636 [00:02<00:02, 905.77it/s]
 47%|████▋     | 2174/4636 [00:02<00:02, 928.13it/s]
 49%|████▉     | 2268/4636 [00:02<00:02, 920.49it/s]
 51%|█████▏    | 2381/4636 [00:02<00:02, 978.84it/s]
 53%|█████▎    | 2480/4636 [00:02<00:02, 959.01it/s]
 56%|█████▌    | 2577/4636 [00:02<00:02, 876.18it/s]
 58%|█████▊    | 2686/4636 [00:02<00:02, 934.30it/s]
 60%|██████    | 2791/4636 [00:02<00:01, 964.31it/s]
 63%|██████▎   | 2902/4636 [00:02<00:01, 1005.23it/s]
 65%|██████▍   | 3004/4636 [00:02<00:01, 984.40it/s] 
 67%|██████▋   | 3127/4636 [00:03<00:01, 1053.62it/s]
 70%|██████▉   | 3239/4636 [00:03<00:01, 1072.82it/s]
 72%|███████▏  | 3347/4636 [00:03<00:01, 1025.61it/s]
 74%|███████▍  | 3451/4636 [00:03<00:01, 985.61it/s] 
 77%|███████▋  | 3551/4636 [00:03<00:01, 828.23it/s]
 79%|███████▉  | 3653/4636 [00:03<00:01, 875.75it/s]
 81%|████████▏ | 3772/4636 [00:03<00:00, 955.29it/s]
 84%|████████▍ | 3894/4636 [00:03<00:00, 1026.50it/s]
 86%|████████▋ | 4000/4636 [00:04<00:00, 887.72it/s] 
 88%|████████▊ | 4097/4636 [00:04<00:00, 907.22it/s]
 91%|█████████ | 4199/4636 [00:04<00:00, 935.81it/s]
 93%|█████████▎| 4296/4636 [00:04<00:00, 893.17it/s]
 95%|█████████▍| 4388/4636 [00:04<00:00, 879.29it/s]
 97%|█████████▋| 4478/4636 [00:04<00:00, 839.82it/s]
 98%|█████████▊| 4565/4636 [00:04<00:00, 846.96it/s]
100%|██████████| 4636/4636 [00:04<00:00, 971.37it/s]

  0%|          | 0/4365 [00:00<?, ?it/s]
  2%|▏         | 93/4365 [00:00<00:04, 924.97it/s]
  4%|▍         | 191/4365 [00:00<00:04, 956.94it/s]
  7%|▋         | 287/4365 [00:00<00:04, 924.05it/s]
 10%|▉         | 415/4365 [00:00<00:03, 1054.54it/s]
 12%|█▏        | 521/4365 [00:00<00:03, 1044.78it/s]
 14%|█▍        | 626/4365 [00:00<00:03, 1045.07it/s]
 17%|█▋        | 731/4365 [00:00<00:04, 872.94it/s] 
 19%|█▉        | 823/4365 [00:00<00:04, 856.93it/s]
 22%|██▏       | 939/4365 [00:00<00:03, 939.97it/s]
 24%|██▍       | 1037/4365 [00:01<00:03, 916.77it/s]
 26%|██▋       | 1152/4365 [00:01<00:03, 978.65it/s]
 29%|██▊       | 1252/4365 [00:01<00:03, 938.73it/s]
 32%|███▏      | 1392/4365 [00:01<00:02, 1060.13it/s]
 34%|███▍      | 1500/4365 [00:01<00:02, 1054.82it/s]
 38%|███▊      | 1659/4365 [00:01<00:02, 1208.11it/s]
 41%|████      | 1782/4365 [00:01<00:02, 1147.75it/s]
 44%|████▎     | 1899/4365 [00:01<00:02, 1109.42it/s]
 46%|████▌     | 2012/4365 [00:01<00:02, 1038.89it/s]
 49%|████▊     | 2118/4365 [00:02<00:02, 1036.66it/s]
 51%|█████     | 2228/4365 [00:02<00:02, 1054.19it/s]
 54%|█████▍    | 2363/4365 [00:02<00:01, 1137.55it/s]
 57%|█████▋    | 2478/4365 [00:02<00:01, 1073.05it/s]
 60%|█████▉    | 2601/4365 [00:02<00:01, 1116.57it/s]
 65%|██████▍   | 2826/4365 [00:02<00:01, 1438.60it/s]
 70%|██████▉   | 3035/4365 [00:02<00:00, 1621.71it/s]
 73%|███████▎  | 3200/4365 [00:02<00:00, 1387.36it/s]
 77%|███████▋  | 3347/4365 [00:03<00:00, 1314.09it/s]
 80%|███████▉  | 3484/4365 [00:03<00:00, 1164.08it/s]
 83%|████████▎ | 3607/4365 [00:03<00:00, 1168.34it/s]
 86%|████████▌ | 3746/4365 [00:03<00:00, 1224.63it/s]
 89%|████████▉ | 3882/4365 [00:03<00:00, 1259.96it/s]
 92%|█████████▏| 4026/4365 [00:03<00:00, 1306.56it/s]
 96%|█████████▌| 4171/4365 [00:03<00:00, 1345.77it/s]
100%|█████████▉| 4350/4365 [00:03<00:00, 1468.13it/s]
100%|██████████| 4365/4365 [00:03<00:00, 1157.85it/s]
2024-05-03 16:37:46.595 | INFO     | processors.processor:init_model_word_embedding:235 - initializing model word embedding
2024-05-03 16:37:47.704 | INFO     | processors.processor:init_model_word_embedding:255 - num of match:206071, num of not_match:2
Some weights of the model checkpoint at pretrain_model/bert-base-chinese were not used when initializing LEBertSoftmaxForNer: ['cls.predictions.bias', 'cls.predictions.transform.dense.weight', 'cls.predictions.transform.dense.bias', 'cls.predictions.decoder.weight', 'cls.seq_relationship.weight', 'cls.seq_relationship.bias', 'cls.predictions.transform.LayerNorm.weight', 'cls.predictions.transform.LayerNorm.bias']
- This IS expected if you are initializing LEBertSoftmaxForNer from the checkpoint of a model trained on another task or with another architecture (e.g. initializing a BertForSequenceClassification model from a BertForPretraining model).
- This IS NOT expected if you are initializing LEBertSoftmaxForNer from the checkpoint of a model that you expect to be exactly identical (initializing a BertForSequenceClassification model from a BertForSequenceClassification model).
Some weights of LEBertSoftmaxForNer were not initialized from the model checkpoint at pretrain_model/bert-base-chinese and are newly initialized: ['word_embeddings.weight', 'bert.encoder.word_embedding_adapter.attn_W', 'bert.encoder.word_embedding_adapter.linear1.weight', 'bert.encoder.word_embedding_adapter.linear1.bias', 'bert.encoder.word_embedding_adapter.linear2.weight', 'bert.encoder.word_embedding_adapter.linear2.bias', 'bert.encoder.word_embedding_adapter.layer_norm.weight', 'bert.encoder.word_embedding_adapter.layer_norm.bias', 'classifier.weight', 'classifier.bias']
You should probably TRAIN this model on a down-stream task to be able to use it for predictions and inference.
2024-05-03 16:37:54.582 | INFO     | __main__:main:304 - initialize word_embeddings with pretrained embedding
2024-05-03 16:37:54.594 | INFO     | processors.processor:get_train_data:31 - loading train data

  0%|          | 0/41728 [00:00<?, ?it/s]
  0%|          | 60/41728 [00:00<01:10, 590.85it/s]
  0%|          | 150/41728 [00:00<00:54, 763.26it/s]
  1%|          | 227/41728 [00:00<01:00, 688.55it/s]
  1%|          | 313/41728 [00:00<00:55, 751.23it/s]
  1%|          | 390/41728 [00:00<00:59, 691.93it/s]
  1%|          | 467/41728 [00:00<00:57, 712.47it/s]
  1%|▏         | 540/41728 [00:00<01:00, 683.16it/s]
  1%|▏         | 618/41728 [00:00<00:58, 706.30it/s]
  2%|▏         | 692/41728 [00:00<00:57, 713.50it/s]
  2%|▏         | 764/41728 [00:01<00:58, 699.50it/s]
  2%|▏         | 835/41728 [00:01<01:00, 679.50it/s]
  2%|▏         | 904/41728 [00:01<01:00, 672.18it/s]
  2%|▏         | 972/41728 [00:01<01:02, 647.55it/s]
  2%|▏         | 1037/41728 [00:01<01:03, 641.70it/s]
  3%|▎         | 1103/41728 [00:01<01:02, 644.86it/s]
  3%|▎         | 1191/41728 [00:01<00:56, 712.34it/s]
  3%|▎         | 1263/41728 [00:01<01:01, 660.89it/s]
  3%|▎         | 1330/41728 [00:01<01:03, 640.54it/s]
  3%|▎         | 1413/41728 [00:02<00:58, 690.80it/s]
  4%|▎         | 1483/41728 [00:02<01:00, 665.58it/s]
  4%|▎         | 1560/41728 [00:02<00:58, 692.44it/s]
  4%|▍         | 1630/41728 [00:02<00:58, 688.66it/s]
  4%|▍         | 1718/41728 [00:02<00:53, 742.87it/s]
  4%|▍         | 1793/41728 [00:02<00:54, 734.10it/s]
  4%|▍         | 1867/41728 [00:02<00:59, 671.59it/s]
  5%|▍         | 1940/41728 [00:02<00:58, 684.08it/s]
  5%|▍         | 2010/41728 [00:02<01:02, 635.27it/s]
  5%|▌         | 2092/41728 [00:03<00:57, 684.76it/s]
  5%|▌         | 2178/41728 [00:03<00:54, 732.36it/s]
  5%|▌         | 2253/41728 [00:03<00:55, 711.58it/s]
  6%|▌         | 2335/41728 [00:03<00:53, 740.41it/s]
  6%|▌         | 2410/41728 [00:03<00:53, 736.79it/s]
  6%|▌         | 2485/41728 [00:03<00:54, 716.85it/s]
  6%|▌         | 2561/41728 [00:03<00:53, 727.94it/s]
  6%|▋         | 2653/41728 [00:03<00:49, 781.76it/s]
  7%|▋         | 2732/41728 [00:03<00:59, 658.58it/s]
  7%|▋         | 2802/41728 [00:04<00:59, 656.84it/s]
  7%|▋         | 2871/41728 [00:04<00:59, 657.26it/s]
  7%|▋         | 2947/41728 [00:04<00:56, 684.18it/s]
  7%|▋         | 3017/41728 [00:04<00:58, 658.54it/s]
  7%|▋         | 3090/41728 [00:04<00:57, 674.16it/s]
  8%|▊         | 3170/41728 [00:04<00:54, 708.92it/s]
  8%|▊         | 3242/41728 [00:04<00:54, 700.50it/s]
  8%|▊         | 3313/41728 [00:04<01:01, 626.24it/s]
  8%|▊         | 3378/41728 [00:04<01:01, 621.32it/s]
  8%|▊         | 3442/41728 [00:05<01:01, 620.56it/s]
  8%|▊         | 3505/41728 [00:05<01:04, 592.57it/s]
  9%|▊         | 3565/41728 [00:05<01:04, 587.85it/s]
  9%|▊         | 3626/41728 [00:05<01:04, 593.30it/s]
  9%|▉         | 3699/41728 [00:05<01:00, 631.50it/s]
  9%|▉         | 3767/41728 [00:05<00:58, 643.68it/s]
  9%|▉         | 3847/41728 [00:05<00:55, 687.85it/s]
  9%|▉         | 3917/41728 [00:05<00:59, 640.85it/s]
 10%|▉         | 3986/41728 [00:05<00:57, 654.42it/s]
 10%|▉         | 4054/41728 [00:05<00:57, 659.46it/s]
 10%|▉         | 4123/41728 [00:06<00:56, 667.41it/s]
 10%|█         | 4191/41728 [00:06<00:56, 667.98it/s]
 10%|█         | 4259/41728 [00:06<00:57, 646.49it/s]
 10%|█         | 4327/41728 [00:06<00:57, 650.89it/s]
 11%|█         | 4393/41728 [00:06<00:58, 635.87it/s]
 11%|█         | 4465/41728 [00:06<00:56, 658.41it/s]
 11%|█         | 4575/41728 [00:06<00:47, 784.44it/s]
 11%|█         | 4654/41728 [00:06<00:51, 726.74it/s]
 11%|█▏        | 4728/41728 [00:06<00:52, 699.02it/s]
 12%|█▏        | 4799/41728 [00:07<00:55, 668.33it/s]
 12%|█▏        | 4868/41728 [00:07<00:54, 672.02it/s]
 12%|█▏        | 4936/41728 [00:07<00:55, 660.10it/s]
 12%|█▏        | 5004/41728 [00:07<00:55, 664.49it/s]
 12%|█▏        | 5080/41728 [00:07<00:53, 688.15it/s]
 12%|█▏        | 5153/41728 [00:07<00:52, 697.48it/s]
 13%|█▎        | 5223/41728 [00:07<00:53, 679.84it/s]
 13%|█▎        | 5301/41728 [00:07<00:51, 706.17it/s]
 13%|█▎        | 5382/41728 [00:07<00:49, 735.81it/s]
 13%|█▎        | 5456/41728 [00:08<00:49, 728.22it/s]
 13%|█▎        | 5529/41728 [00:08<00:50, 715.93it/s]
 13%|█▎        | 5601/41728 [00:08<00:53, 675.96it/s]
 14%|█▎        | 5673/41728 [00:08<00:52, 682.14it/s]
 14%|█▍        | 5742/41728 [00:08<00:55, 649.13it/s]
 14%|█▍        | 5809/41728 [00:08<00:54, 654.25it/s]
 14%|█▍        | 5875/41728 [00:08<00:56, 636.79it/s]
 14%|█▍        | 5939/41728 [00:08<00:56, 633.10it/s]
 14%|█▍        | 6015/41728 [00:08<00:53, 669.19it/s]
 15%|█▍        | 6085/41728 [00:08<00:52, 677.96it/s]
 15%|█▍        | 6155/41728 [00:09<00:52, 682.81it/s]
 15%|█▍        | 6224/41728 [00:09<00:53, 669.26it/s]
 15%|█▌        | 6292/41728 [00:09<00:53, 659.43it/s]
 15%|█▌        | 6359/41728 [00:09<00:53, 661.50it/s]
 15%|█▌        | 6428/41728 [00:09<00:52, 668.61it/s]
 16%|█▌        | 6495/41728 [00:09<00:52, 666.98it/s]
 16%|█▌        | 6562/41728 [00:09<00:58, 596.23it/s]
 16%|█▌        | 6628/41728 [00:09<00:57, 613.66it/s]
 16%|█▌        | 6691/41728 [00:09<00:57, 612.64it/s]
 16%|█▌        | 6754/41728 [00:10<00:56, 614.17it/s]
 16%|█▋        | 6829/41728 [00:10<00:53, 653.00it/s]
 17%|█▋        | 6901/41728 [00:10<00:51, 671.21it/s]
 17%|█▋        | 6969/41728 [00:10<00:59, 586.46it/s]
 17%|█▋        | 7030/41728 [00:10<01:08, 505.47it/s]
 17%|█▋        | 7095/41728 [00:10<01:04, 537.34it/s]
 17%|█▋        | 7155/41728 [00:10<01:02, 552.58it/s]
 17%|█▋        | 7219/41728 [00:10<00:59, 575.93it/s]
 17%|█▋        | 7279/41728 [00:10<01:00, 572.68it/s]
 18%|█▊        | 7338/41728 [00:11<00:59, 577.35it/s]
 18%|█▊        | 7399/41728 [00:11<00:58, 585.71it/s]
 18%|█▊        | 7462/41728 [00:11<00:57, 593.50it/s]
 18%|█▊        | 7522/41728 [00:11<01:03, 538.48it/s]
 18%|█▊        | 7578/41728 [00:11<01:09, 492.72it/s]
 18%|█▊        | 7640/41728 [00:11<01:05, 524.39it/s]
 18%|█▊        | 7704/41728 [00:11<01:01, 555.41it/s]
 19%|█▊        | 7767/41728 [00:11<00:58, 575.80it/s]
 19%|█▉        | 7843/41728 [00:11<00:54, 627.42it/s]
 19%|█▉        | 7907/41728 [00:12<00:53, 627.36it/s]
 19%|█▉        | 7985/41728 [00:12<00:50, 670.76it/s]
 19%|█▉        | 8053/41728 [00:12<00:54, 623.40it/s]
 19%|█▉        | 8117/41728 [00:12<00:59, 567.30it/s]
 20%|█▉        | 8181/41728 [00:12<00:57, 583.62it/s]
 20%|█▉        | 8241/41728 [00:12<01:00, 556.81it/s]
 20%|█▉        | 8309/41728 [00:12<00:56, 587.45it/s]
 20%|██        | 8369/41728 [00:12<00:56, 590.50it/s]
 20%|██        | 8436/41728 [00:12<00:54, 612.79it/s]
 20%|██        | 8498/41728 [00:13<00:54, 609.63it/s]
 21%|██        | 8561/41728 [00:13<00:54, 605.89it/s]
 21%|██        | 8626/41728 [00:13<00:53, 617.99it/s]
 21%|██        | 8689/41728 [00:13<00:54, 607.53it/s]
 21%|██        | 8750/41728 [00:13<00:54, 606.47it/s]
 21%|██        | 8811/41728 [00:13<00:55, 597.11it/s]
 21%|██▏       | 8871/41728 [00:13<00:58, 564.86it/s]
 21%|██▏       | 8942/41728 [00:13<00:54, 603.41it/s]
 22%|██▏       | 9004/41728 [00:13<00:53, 606.51it/s]
 22%|██▏       | 9065/41728 [00:13<00:54, 601.96it/s]
 22%|██▏       | 9126/41728 [00:14<00:55, 589.59it/s]
 22%|██▏       | 9186/41728 [00:14<00:55, 589.38it/s]
 22%|██▏       | 9247/41728 [00:14<00:54, 594.81it/s]
 22%|██▏       | 9319/41728 [00:14<00:51, 631.34it/s]
 23%|██▎       | 9402/41728 [00:14<00:47, 687.49it/s]
 23%|██▎       | 9471/41728 [00:14<00:51, 629.02it/s]
 23%|██▎       | 9535/41728 [00:14<00:54, 595.62it/s]
 23%|██▎       | 9600/41728 [00:14<00:52, 606.51it/s]
 23%|██▎       | 9662/41728 [00:14<00:52, 609.98it/s]
 23%|██▎       | 9735/41728 [00:15<00:49, 643.61it/s]
 23%|██▎       | 9800/41728 [00:15<00:50, 629.20it/s]
 24%|██▎       | 9864/41728 [00:15<00:52, 610.83it/s]
 24%|██▍       | 9926/41728 [00:15<00:52, 610.71it/s]
 24%|██▍       | 9988/41728 [00:15<00:54, 583.66it/s]
 24%|██▍       | 10047/41728 [00:15<00:56, 562.51it/s]
 24%|██▍       | 10108/41728 [00:15<00:55, 572.47it/s]
 24%|██▍       | 10174/41728 [00:15<00:53, 594.66it/s]
 25%|██▍       | 10234/41728 [00:15<00:53, 590.49it/s]
 25%|██▍       | 10294/41728 [00:16<00:53, 592.85it/s]
 25%|██▍       | 10354/41728 [00:16<00:52, 592.64it/s]
 25%|██▍       | 10422/41728 [00:16<00:50, 615.07it/s]
 25%|██▌       | 10485/41728 [00:16<00:50, 618.69it/s]
 25%|██▌       | 10547/41728 [00:16<00:52, 597.52it/s]
 25%|██▌       | 10607/41728 [00:16<00:54, 572.92it/s]
 26%|██▌       | 10676/41728 [00:16<00:51, 605.02it/s]
 26%|██▌       | 10737/41728 [00:16<00:52, 585.66it/s]
 26%|██▌       | 10799/41728 [00:16<00:52, 590.34it/s]
 26%|██▌       | 10868/41728 [00:16<00:50, 616.98it/s]
 26%|██▌       | 10935/41728 [00:17<00:48, 632.06it/s]
 26%|██▋       | 10999/41728 [00:17<00:48, 631.61it/s]
 27%|██▋       | 11067/41728 [00:17<00:47, 644.66it/s]
 27%|██▋       | 11132/41728 [00:17<00:53, 571.05it/s]
 27%|██▋       | 11191/41728 [00:17<00:54, 562.63it/s]
 27%|██▋       | 11249/41728 [00:17<00:57, 530.72it/s]
 27%|██▋       | 11305/41728 [00:17<00:56, 534.20it/s]
 27%|██▋       | 11375/41728 [00:17<00:52, 574.45it/s]
 27%|██▋       | 11434/41728 [00:17<00:57, 523.26it/s]
 28%|██▊       | 11488/41728 [00:18<00:58, 515.75it/s]
 28%|██▊       | 11547/41728 [00:18<00:56, 534.32it/s]
 28%|██▊       | 11608/41728 [00:18<00:54, 554.30it/s]
 28%|██▊       | 11665/41728 [00:18<00:58, 514.93it/s]
 28%|██▊       | 11723/41728 [00:18<00:56, 531.29it/s]
 28%|██▊       | 11777/41728 [00:18<01:07, 441.68it/s]
 28%|██▊       | 11826/41728 [00:18<01:05, 453.28it/s]
 28%|██▊       | 11886/41728 [00:18<01:01, 487.60it/s]
 29%|██▊       | 11937/41728 [00:19<01:03, 469.28it/s]
 29%|██▉       | 12001/41728 [00:19<00:57, 514.93it/s]
 29%|██▉       | 12066/41728 [00:19<00:53, 551.03it/s]
 29%|██▉       | 12123/41728 [00:19<00:56, 526.47it/s]
 29%|██▉       | 12185/41728 [00:19<00:53, 552.35it/s]
 29%|██▉       | 12242/41728 [00:19<00:53, 548.57it/s]
 29%|██▉       | 12298/41728 [00:19<00:53, 550.74it/s]
 30%|██▉       | 12354/41728 [00:19<00:53, 549.22it/s]
 30%|██▉       | 12412/41728 [00:19<00:53, 552.32it/s]
 30%|██▉       | 12470/41728 [00:19<00:53, 549.64it/s]
 30%|███       | 12526/41728 [00:20<00:58, 500.22it/s]
 30%|███       | 12577/41728 [00:20<01:02, 468.75it/s]
 30%|███       | 12642/41728 [00:20<00:56, 516.29it/s]
 30%|███       | 12707/41728 [00:20<00:52, 552.89it/s]
 31%|███       | 12768/41728 [00:20<00:51, 566.43it/s]
 31%|███       | 12831/41728 [00:20<00:49, 584.13it/s]
 31%|███       | 12891/41728 [00:20<00:49, 580.54it/s]
 31%|███       | 12950/41728 [00:20<00:50, 566.30it/s]
 31%|███       | 13008/41728 [00:20<00:50, 566.20it/s]
 31%|███▏      | 13065/41728 [00:21<00:57, 499.38it/s]
 31%|███▏      | 13117/41728 [00:21<00:57, 501.78it/s]
 32%|███▏      | 13180/41728 [00:21<00:53, 533.90it/s]
 32%|███▏      | 13235/41728 [00:21<00:54, 522.95it/s]
 32%|███▏      | 13289/41728 [00:21<00:57, 497.05it/s]
 32%|███▏      | 13340/41728 [00:21<01:11, 397.69it/s]
 32%|███▏      | 13403/41728 [00:21<01:03, 449.49it/s]
 32%|███▏      | 13452/41728 [00:21<01:06, 427.07it/s]
 32%|███▏      | 13508/41728 [00:22<01:01, 459.16it/s]
 32%|███▏      | 13557/41728 [00:22<01:01, 461.14it/s]
 33%|███▎      | 13615/41728 [00:22<00:57, 492.80it/s]
 33%|███▎      | 13672/41728 [00:22<00:54, 513.82it/s]
 33%|███▎      | 13725/41728 [00:22<00:55, 508.86it/s]
 33%|███▎      | 13779/41728 [00:22<00:54, 517.15it/s]
 33%|███▎      | 13848/41728 [00:22<00:49, 565.51it/s]
 33%|███▎      | 13906/41728 [00:22<00:58, 472.67it/s]
 33%|███▎      | 13971/41728 [00:22<00:53, 516.55it/s]
 34%|███▎      | 14028/41728 [00:23<00:59, 469.05it/s]
 34%|███▍      | 14093/41728 [00:23<00:53, 514.02it/s]
 34%|███▍      | 14160/41728 [00:23<00:49, 554.88it/s]
 34%|███▍      | 14218/41728 [00:23<00:49, 551.19it/s]
 34%|███▍      | 14275/41728 [00:23<00:49, 550.52it/s]
 34%|███▍      | 14332/41728 [00:23<00:58, 472.15it/s]
 34%|███▍      | 14384/41728 [00:23<00:56, 483.28it/s]
 35%|███▍      | 14435/41728 [00:23<01:02, 438.08it/s]
 35%|███▍      | 14489/41728 [00:24<00:59, 459.36it/s]
 35%|███▍      | 14544/41728 [00:24<00:56, 477.52it/s]
 35%|███▌      | 14607/41728 [00:24<00:52, 514.96it/s]
 35%|███▌      | 14669/41728 [00:24<00:49, 543.32it/s]
 35%|███▌      | 14725/41728 [00:24<00:57, 467.21it/s]
 35%|███▌      | 14779/41728 [00:24<00:55, 485.85it/s]
 36%|███▌      | 14830/41728 [00:24<01:02, 433.51it/s]
 36%|███▌      | 14902/41728 [00:24<00:53, 504.06it/s]
 36%|███▌      | 14956/41728 [00:25<00:59, 450.12it/s]
 36%|███▌      | 15019/41728 [00:25<00:54, 493.89it/s]
 36%|███▌      | 15072/41728 [00:25<01:00, 443.60it/s]
 36%|███▌      | 15125/41728 [00:25<00:57, 462.06it/s]
 36%|███▋      | 15174/41728 [00:25<00:57, 464.51it/s]
 36%|███▋      | 15228/41728 [00:25<00:55, 479.02it/s]
 37%|███▋      | 15280/41728 [00:25<00:54, 489.73it/s]
 37%|███▋      | 15330/41728 [00:25<00:54, 488.15it/s]
 37%|███▋      | 15404/41728 [00:25<00:47, 558.51it/s]
 37%|███▋      | 15482/41728 [00:25<00:42, 615.42it/s]
 37%|███▋      | 15545/41728 [00:26<00:46, 559.82it/s]
 37%|███▋      | 15603/41728 [00:26<00:48, 543.65it/s]
 38%|███▊      | 15659/41728 [00:26<00:50, 518.21it/s]
 38%|███▊      | 15734/41728 [00:26<00:44, 580.05it/s]
 38%|███▊      | 15794/41728 [00:26<00:47, 545.47it/s]
 38%|███▊      | 15860/41728 [00:26<00:45, 572.39it/s]
 38%|███▊      | 15920/41728 [00:26<00:50, 506.82it/s]
 38%|███▊      | 15985/41728 [00:26<00:48, 532.24it/s]
 38%|███▊      | 16040/41728 [00:27<00:52, 493.12it/s]
 39%|███▊      | 16100/41728 [00:27<00:49, 518.96it/s]
 39%|███▊      | 16154/41728 [00:27<00:49, 518.79it/s]
 39%|███▉      | 16219/41728 [00:27<00:46, 550.53it/s]
 39%|███▉      | 16298/41728 [00:27<00:41, 617.62it/s]
 39%|███▉      | 16361/41728 [00:27<00:42, 598.91it/s]
 39%|███▉      | 16433/41728 [00:27<00:39, 632.56it/s]
 40%|███▉      | 16520/41728 [00:27<00:36, 697.06it/s]
 40%|███▉      | 16591/41728 [00:27<00:38, 660.21it/s]
 40%|███▉      | 16658/41728 [00:28<00:39, 630.15it/s]
 40%|████      | 16722/41728 [00:28<00:40, 623.67it/s]
 40%|████      | 16787/41728 [00:28<00:39, 630.03it/s]
 40%|████      | 16851/41728 [00:28<00:44, 559.25it/s]
 41%|████      | 16909/41728 [00:28<00:44, 559.45it/s]
 41%|████      | 16976/41728 [00:28<00:42, 586.28it/s]
 41%|████      | 17036/41728 [00:28<00:45, 546.60it/s]
 41%|████      | 17092/41728 [00:28<00:46, 531.19it/s]
 41%|████      | 17146/41728 [00:28<00:49, 501.60it/s]
 41%|████      | 17198/41728 [00:29<00:48, 504.26it/s]
 41%|████▏     | 17249/41728 [00:29<00:49, 490.68it/s]
 42%|████▏     | 17327/41728 [00:29<00:43, 564.80it/s]
 42%|████▏     | 17408/41728 [00:29<00:38, 631.78it/s]
 42%|████▏     | 17481/41728 [00:29<00:36, 656.34it/s]
 42%|████▏     | 17548/41728 [00:29<00:38, 632.21it/s]
 42%|████▏     | 17612/41728 [00:29<00:39, 608.63it/s]
 42%|████▏     | 17674/41728 [00:29<00:42, 569.57it/s]
 42%|████▏     | 17732/41728 [00:29<00:44, 543.04it/s]
 43%|████▎     | 17787/41728 [00:30<00:47, 502.77it/s]
 43%|████▎     | 17838/41728 [00:30<00:48, 491.58it/s]
 43%|████▎     | 17895/41728 [00:30<00:46, 508.08it/s]
 43%|████▎     | 17952/41728 [00:30<00:45, 523.57it/s]
 43%|████▎     | 18022/41728 [00:30<00:41, 572.43it/s]
 43%|████▎     | 18080/41728 [00:30<00:42, 560.10it/s]
 43%|████▎     | 18137/41728 [00:30<00:43, 537.12it/s]
 44%|████▎     | 18201/41728 [00:30<00:41, 565.38it/s]
 44%|████▍     | 18267/41728 [00:30<00:39, 589.34it/s]
 44%|████▍     | 18346/41728 [00:31<00:36, 645.84it/s]
 44%|████▍     | 18418/41728 [00:31<00:34, 667.07it/s]
 44%|████▍     | 18486/41728 [00:31<00:34, 666.66it/s]
 44%|████▍     | 18553/41728 [00:31<00:37, 617.95it/s]
 45%|████▍     | 18629/41728 [00:31<00:35, 656.61it/s]
 45%|████▍     | 18696/41728 [00:31<00:41, 556.60it/s]
 45%|████▍     | 18755/41728 [00:31<00:44, 514.51it/s]
 45%|████▌     | 18809/41728 [00:31<00:47, 486.64it/s]
 45%|████▌     | 18860/41728 [00:32<00:49, 463.58it/s]
 45%|████▌     | 18920/41728 [00:32<00:45, 497.08it/s]
 45%|████▌     | 18972/41728 [00:32<00:48, 473.11it/s]
 46%|████▌     | 19028/41728 [00:32<00:45, 494.15it/s]
 46%|████▌     | 19107/41728 [00:32<00:39, 574.31it/s]
 46%|████▌     | 19167/41728 [00:32<00:39, 577.92it/s]
 46%|████▌     | 19246/41728 [00:32<00:35, 637.44it/s]
 46%|████▋     | 19317/41728 [00:32<00:34, 656.59it/s]
 47%|████▋     | 19409/41728 [00:32<00:30, 733.25it/s]
 47%|████▋     | 19490/41728 [00:32<00:29, 753.97it/s]
 47%|████▋     | 19572/41728 [00:33<00:28, 768.68it/s]
 47%|████▋     | 19661/41728 [00:33<00:27, 801.60it/s]
 47%|████▋     | 19752/41728 [00:33<00:26, 827.08it/s]
 48%|████▊     | 19835/41728 [00:33<00:26, 814.25it/s]
 48%|████▊     | 19917/41728 [00:33<00:27, 799.01it/s]
 48%|████▊     | 20009/41728 [00:33<00:26, 831.60it/s]
 48%|████▊     | 20093/41728 [00:33<00:26, 822.16it/s]
 48%|████▊     | 20181/41728 [00:33<00:25, 838.94it/s]
 49%|████▊     | 20266/41728 [00:33<00:25, 830.48it/s]
 49%|████▉     | 20350/41728 [00:33<00:25, 832.92it/s]
 49%|████▉     | 20434/41728 [00:34<00:27, 784.46it/s]
 49%|████▉     | 20514/41728 [00:34<00:29, 727.00it/s]
 49%|████▉     | 20596/41728 [00:34<00:28, 750.44it/s]
 50%|████▉     | 20673/41728 [00:34<00:28, 745.07it/s]
 50%|████▉     | 20749/41728 [00:34<00:28, 743.46it/s]
 50%|████▉     | 20824/41728 [00:34<00:28, 743.48it/s]
 50%|█████     | 20899/41728 [00:34<00:28, 729.34it/s]
 50%|█████     | 20979/41728 [00:34<00:27, 746.57it/s]
 50%|█████     | 21054/41728 [00:34<00:28, 723.99it/s]
 51%|█████     | 21127/41728 [00:35<00:29, 705.31it/s]
 51%|█████     | 21202/41728 [00:35<00:28, 714.10it/s]
 51%|█████     | 21274/41728 [00:35<00:28, 714.77it/s]
 51%|█████     | 21346/41728 [00:35<00:29, 685.66it/s]
 51%|█████▏    | 21433/41728 [00:35<00:27, 735.38it/s]
 52%|█████▏    | 21507/41728 [00:35<00:27, 731.53it/s]
 52%|█████▏    | 21581/41728 [00:35<00:30, 670.44it/s]
 52%|█████▏    | 21652/41728 [00:35<00:29, 679.81it/s]
 52%|█████▏    | 21723/41728 [00:35<00:29, 685.44it/s]
 52%|█████▏    | 21793/41728 [00:36<00:30, 656.10it/s]
 52%|█████▏    | 21860/41728 [00:36<00:31, 624.42it/s]
 53%|█████▎    | 21924/41728 [00:36<00:34, 576.00it/s]
 53%|█████▎    | 21983/41728 [00:36<00:34, 571.06it/s]
 53%|█████▎    | 22041/41728 [00:36<00:34, 567.81it/s]
 53%|█████▎    | 22099/41728 [00:36<00:35, 555.56it/s]
 53%|█████▎    | 22161/41728 [00:36<00:35, 548.40it/s]
 53%|█████▎    | 22226/41728 [00:36<00:33, 575.49it/s]
 53%|█████▎    | 22284/41728 [00:36<00:36, 538.53it/s]
 54%|█████▎    | 22339/41728 [00:37<00:36, 534.79it/s]
 54%|█████▎    | 22402/41728 [00:37<00:34, 559.45it/s]
 54%|█████▍    | 22465/41728 [00:37<00:33, 579.36it/s]
 54%|█████▍    | 22524/41728 [00:37<00:34, 558.95it/s]
 54%|█████▍    | 22588/41728 [00:37<00:33, 579.05it/s]
 54%|█████▍    | 22647/41728 [00:37<00:33, 571.77it/s]
 54%|█████▍    | 22705/41728 [00:37<00:33, 571.71it/s]
 55%|█████▍    | 22769/41728 [00:37<00:32, 589.94it/s]
 55%|█████▍    | 22829/41728 [00:37<00:32, 586.27it/s]
 55%|█████▍    | 22894/41728 [00:37<00:31, 600.04it/s]
 55%|█████▌    | 22955/41728 [00:38<00:32, 577.82it/s]
 55%|█████▌    | 23014/41728 [00:38<00:32, 567.84it/s]
 55%|█████▌    | 23071/41728 [00:38<00:32, 567.99it/s]
 55%|█████▌    | 23143/41728 [00:38<00:30, 611.39it/s]
 56%|█████▌    | 23205/41728 [00:38<00:30, 601.69it/s]
 56%|█████▌    | 23272/41728 [00:38<00:29, 620.53it/s]
 56%|█████▌    | 23335/41728 [00:38<00:29, 613.65it/s]
 56%|█████▌    | 23397/41728 [00:38<00:31, 590.81it/s]
 56%|█████▋    | 23473/41728 [00:38<00:28, 639.00it/s]
 56%|█████▋    | 23538/41728 [00:39<00:29, 619.83it/s]
 57%|█████▋    | 23601/41728 [00:39<00:30, 596.73it/s]
 57%|█████▋    | 23663/41728 [00:39<00:30, 600.64it/s]
 57%|█████▋    | 23739/41728 [00:39<00:27, 645.15it/s]
 57%|█████▋    | 23806/41728 [00:39<00:27, 651.98it/s]
 57%|█████▋    | 23877/41728 [00:39<00:26, 668.58it/s]
 57%|█████▋    | 23949/41728 [00:39<00:26, 683.38it/s]
 58%|█████▊    | 24018/41728 [00:39<00:28, 625.59it/s]
 58%|█████▊    | 24093/41728 [00:39<00:26, 660.14it/s]
 58%|█████▊    | 24161/41728 [00:40<00:26, 653.83it/s]
 58%|█████▊    | 24228/41728 [00:40<00:27, 645.95it/s]
 58%|█████▊    | 24294/41728 [00:40<00:29, 595.33it/s]
 58%|█████▊    | 24355/41728 [00:40<00:30, 575.07it/s]
 59%|█████▊    | 24425/41728 [00:40<00:28, 608.39it/s]
 59%|█████▊    | 24496/41728 [00:40<00:27, 635.49it/s]
 59%|█████▉    | 24561/41728 [00:40<00:29, 585.25it/s]
 59%|█████▉    | 24628/41728 [00:40<00:28, 604.03it/s]
 59%|█████▉    | 24690/41728 [00:40<00:28, 607.68it/s]
 59%|█████▉    | 24752/41728 [00:41<00:30, 558.63it/s]
 59%|█████▉    | 24810/41728 [00:41<00:30, 552.29it/s]
 60%|█████▉    | 24867/41728 [00:41<00:31, 542.55it/s]
 60%|█████▉    | 24933/41728 [00:41<00:29, 573.89it/s]
 60%|█████▉    | 25001/41728 [00:41<00:27, 603.52it/s]
 60%|██████    | 25075/41728 [00:41<00:25, 640.80it/s]
 60%|██████    | 25140/41728 [00:41<00:27, 596.49it/s]
 60%|██████    | 25201/41728 [00:41<00:28, 570.73it/s]
 61%|██████    | 25260/41728 [00:41<00:28, 572.70it/s]
 61%|██████    | 25320/41728 [00:42<00:28, 579.76it/s]
 61%|██████    | 25399/41728 [00:42<00:25, 639.28it/s]
 61%|██████    | 25466/41728 [00:42<00:25, 646.86it/s]
 61%|██████    | 25532/41728 [00:42<00:29, 554.36it/s]
 61%|██████▏   | 25591/41728 [00:42<00:28, 560.50it/s]
 62%|██████▏   | 25663/41728 [00:42<00:26, 601.42it/s]
 62%|██████▏   | 25725/41728 [00:42<00:28, 571.14it/s]
 62%|██████▏   | 25791/41728 [00:42<00:26, 595.19it/s]
 62%|██████▏   | 25858/41728 [00:42<00:25, 614.16it/s]
 62%|██████▏   | 25921/41728 [00:42<00:25, 615.62it/s]
 62%|██████▏   | 25998/41728 [00:43<00:23, 660.07it/s]
 62%|██████▏   | 26065/41728 [00:43<00:24, 628.33it/s]
 63%|██████▎   | 26129/41728 [00:43<00:25, 617.20it/s]
 63%|██████▎   | 26192/41728 [00:43<00:26, 585.33it/s]
 63%|██████▎   | 26252/41728 [00:43<00:27, 571.48it/s]
 63%|██████▎   | 26319/41728 [00:43<00:25, 597.36it/s]
 63%|██████▎   | 26388/41728 [00:43<00:24, 622.07it/s]
 63%|██████▎   | 26451/41728 [00:43<00:24, 620.95it/s]
 64%|██████▎   | 26516/41728 [00:43<00:24, 627.94it/s]
 64%|██████▎   | 26580/41728 [00:44<00:24, 628.46it/s]
 64%|██████▍   | 26654/41728 [00:44<00:22, 659.57it/s]
 64%|██████▍   | 26725/41728 [00:44<00:22, 674.42it/s]
 64%|██████▍   | 26793/41728 [00:44<00:22, 654.66it/s]
 64%|██████▍   | 26859/41728 [00:44<00:23, 637.13it/s]
 65%|██████▍   | 26923/41728 [00:44<00:24, 606.81it/s]
 65%|██████▍   | 26985/41728 [00:44<00:24, 608.48it/s]
 65%|██████▍   | 27059/41728 [00:44<00:22, 644.19it/s]
 65%|██████▌   | 27130/41728 [00:44<00:22, 662.71it/s]
 65%|██████▌   | 27199/41728 [00:45<00:21, 669.40it/s]
 65%|██████▌   | 27268/41728 [00:45<00:21, 670.71it/s]
 66%|██████▌   | 27336/41728 [00:45<00:22, 646.98it/s]
 66%|██████▌   | 27401/41728 [00:45<00:24, 595.85it/s]
 66%|██████▌   | 27462/41728 [00:45<00:24, 582.14it/s]
 66%|██████▌   | 27521/41728 [00:45<00:26, 539.20it/s]
 66%|██████▌   | 27589/41728 [00:45<00:24, 575.60it/s]
 66%|██████▋   | 27648/41728 [00:45<00:24, 567.31it/s]
 66%|██████▋   | 27706/41728 [00:45<00:24, 570.48it/s]
 67%|██████▋   | 27764/41728 [00:46<00:24, 560.58it/s]
 67%|██████▋   | 27825/41728 [00:46<00:24, 572.50it/s]
 67%|██████▋   | 27893/41728 [00:46<00:22, 601.93it/s]
 67%|██████▋   | 27966/41728 [00:46<00:21, 637.71it/s]
 67%|██████▋   | 28031/41728 [00:46<00:21, 640.73it/s]
 67%|██████▋   | 28096/41728 [00:46<00:22, 593.91it/s]
 67%|██████▋   | 28157/41728 [00:46<00:24, 562.99it/s]
 68%|██████▊   | 28215/41728 [00:46<00:24, 555.97it/s]
 68%|██████▊   | 28274/41728 [00:46<00:23, 565.35it/s]
 68%|██████▊   | 28331/41728 [00:46<00:24, 555.82it/s]
 68%|██████▊   | 28392/41728 [00:47<00:23, 564.79it/s]
 68%|██████▊   | 28449/41728 [00:47<00:23, 554.07it/s]
 68%|██████▊   | 28505/41728 [00:47<00:24, 546.37it/s]
 68%|██████▊   | 28560/41728 [00:47<00:24, 537.83it/s]
 69%|██████▊   | 28619/41728 [00:47<00:23, 549.94it/s]
 69%|██████▊   | 28682/41728 [00:47<00:22, 571.01it/s]
 69%|██████▉   | 28745/41728 [00:47<00:22, 585.87it/s]
 69%|██████▉   | 28804/41728 [00:47<00:23, 559.93it/s]
 69%|██████▉   | 28861/41728 [00:47<00:23, 537.54it/s]
 69%|██████▉   | 28924/41728 [00:48<00:22, 561.62it/s]
 69%|██████▉   | 28989/41728 [00:48<00:21, 579.34it/s]
 70%|██████▉   | 29048/41728 [00:48<00:24, 516.95it/s]
 70%|██████▉   | 29102/41728 [00:48<00:28, 447.61it/s]
 70%|██████▉   | 29150/41728 [00:48<00:28, 443.45it/s]
 70%|███████   | 29219/41728 [00:48<00:24, 504.84it/s]
 70%|███████   | 29282/41728 [00:48<00:23, 537.02it/s]
 70%|███████   | 29348/41728 [00:48<00:21, 569.63it/s]
 71%|███████   | 29420/41728 [00:48<00:20, 611.35it/s]
 71%|███████   | 29483/41728 [00:49<00:20, 594.32it/s]
 71%|███████   | 29546/41728 [00:49<00:20, 604.41it/s]
 71%|███████   | 29620/41728 [00:49<00:18, 642.87it/s]
 71%|███████   | 29696/41728 [00:49<00:17, 673.07it/s]
 71%|███████▏  | 29764/41728 [00:49<00:19, 615.79it/s]
 71%|███████▏  | 29827/41728 [00:49<00:20, 589.16it/s]
 72%|███████▏  | 29905/41728 [00:49<00:18, 640.59it/s]
 72%|███████▏  | 29977/41728 [00:49<00:17, 660.18it/s]
 72%|███████▏  | 30044/41728 [00:49<00:17, 653.20it/s]
 72%|███████▏  | 30110/41728 [00:50<00:17, 651.08it/s]
 72%|███████▏  | 30176/41728 [00:50<00:19, 581.55it/s]
 72%|███████▏  | 30244/41728 [00:50<00:18, 607.97it/s]
 73%|███████▎  | 30325/41728 [00:50<00:17, 659.85it/s]
 73%|███████▎  | 30397/41728 [00:50<00:16, 671.54it/s]
 73%|███████▎  | 30466/41728 [00:50<00:17, 634.26it/s]
 73%|███████▎  | 30534/41728 [00:50<00:17, 644.47it/s]
 73%|███████▎  | 30600/41728 [00:50<00:17, 642.88it/s]
 73%|███████▎  | 30665/41728 [00:50<00:18, 584.63it/s]
 74%|███████▎  | 30728/41728 [00:51<00:18, 595.92it/s]
 74%|███████▍  | 30789/41728 [00:51<00:18, 592.30it/s]
 74%|███████▍  | 30859/41728 [00:51<00:17, 616.19it/s]
 74%|███████▍  | 30922/41728 [00:51<00:18, 599.63it/s]
 74%|███████▍  | 30992/41728 [00:51<00:17, 627.39it/s]
 74%|███████▍  | 31056/41728 [00:51<00:17, 623.15it/s]
 75%|███████▍  | 31128/41728 [00:51<00:16, 650.30it/s]
 75%|███████▍  | 31195/41728 [00:51<00:16, 654.78it/s]
 75%|███████▍  | 31264/41728 [00:51<00:15, 662.69it/s]
 75%|███████▌  | 31331/41728 [00:51<00:16, 644.94it/s]
 75%|███████▌  | 31396/41728 [00:52<00:17, 601.77it/s]
 75%|███████▌  | 31457/41728 [00:52<00:17, 593.93it/s]
 76%|███████▌  | 31524/41728 [00:52<00:16, 615.09it/s]
 76%|███████▌  | 31586/41728 [00:52<00:17, 594.12it/s]
 76%|███████▌  | 31646/41728 [00:52<00:16, 593.66it/s]
 76%|███████▌  | 31711/41728 [00:52<00:16, 607.50it/s]
 76%|███████▌  | 31772/41728 [00:52<00:16, 587.99it/s]
 76%|███████▋  | 31837/41728 [00:52<00:16, 603.22it/s]
 76%|███████▋  | 31901/41728 [00:52<00:16, 612.41it/s]
 77%|███████▋  | 31963/41728 [00:53<00:16, 600.62it/s]
 77%|███████▋  | 32024/41728 [00:53<00:16, 579.65it/s]
 77%|███████▋  | 32083/41728 [00:53<00:17, 560.32it/s]
 77%|███████▋  | 32140/41728 [00:53<00:17, 558.52it/s]
 77%|███████▋  | 32197/41728 [00:53<00:17, 553.04it/s]
 77%|███████▋  | 32256/41728 [00:53<00:16, 562.49it/s]
 77%|███████▋  | 32324/41728 [00:53<00:15, 596.02it/s]
 78%|███████▊  | 32384/41728 [00:53<00:15, 589.46it/s]
 78%|███████▊  | 32444/41728 [00:53<00:16, 579.84it/s]
 78%|███████▊  | 32509/41728 [00:54<00:15, 598.74it/s]
 78%|███████▊  | 32570/41728 [00:54<00:17, 512.97it/s]
 78%|███████▊  | 32624/41728 [00:54<00:19, 466.98it/s]
 78%|███████▊  | 32680/41728 [00:54<00:18, 488.21it/s]
 78%|███████▊  | 32736/41728 [00:54<00:17, 504.43it/s]
 79%|███████▊  | 32807/41728 [00:54<00:15, 558.61it/s]
 79%|███████▉  | 32865/41728 [00:54<00:15, 560.98it/s]
 79%|███████▉  | 32929/41728 [00:54<00:15, 571.66it/s]
 79%|███████▉  | 33004/41728 [00:54<00:14, 618.84it/s]
 79%|███████▉  | 33079/41728 [00:55<00:13, 655.11it/s]
 79%|███████▉  | 33146/41728 [00:55<00:13, 648.05it/s]
 80%|███████▉  | 33212/41728 [00:55<00:14, 596.08it/s]
 80%|███████▉  | 33278/41728 [00:55<00:13, 608.74it/s]
 80%|███████▉  | 33340/41728 [00:55<00:14, 591.06it/s]
 80%|████████  | 33400/41728 [00:55<00:14, 575.23it/s]
 80%|████████  | 33473/41728 [00:55<00:13, 614.40it/s]
 80%|████████  | 33560/41728 [00:55<00:11, 686.09it/s]
 81%|████████  | 33656/41728 [00:55<00:10, 764.34it/s]
 81%|████████  | 33734/41728 [00:56<00:11, 711.18it/s]
 81%|████████  | 33807/41728 [00:56<00:12, 650.85it/s]
 81%|████████  | 33875/41728 [00:56<00:11, 657.63it/s]
 81%|████████▏ | 33943/41728 [00:56<00:11, 657.73it/s]
 82%|████████▏ | 34016/41728 [00:56<00:11, 677.16it/s]
 82%|████████▏ | 34085/41728 [00:56<00:11, 668.56it/s]
 82%|████████▏ | 34153/41728 [00:56<00:12, 629.91it/s]
 82%|████████▏ | 34223/41728 [00:56<00:11, 643.94it/s]
 82%|████████▏ | 34288/41728 [00:56<00:11, 635.62it/s]
 82%|████████▏ | 34352/41728 [00:57<00:12, 595.41it/s]
 82%|████████▏ | 34413/41728 [00:57<00:13, 562.36it/s]
 83%|████████▎ | 34470/41728 [00:57<00:13, 532.69it/s]
 83%|████████▎ | 34553/41728 [00:57<00:11, 610.37it/s]
 83%|████████▎ | 34616/41728 [00:57<00:11, 602.48it/s]
 83%|████████▎ | 34678/41728 [00:57<00:12, 565.08it/s]
 83%|████████▎ | 34736/41728 [00:57<00:12, 550.99it/s]
 83%|████████▎ | 34792/41728 [00:57<00:13, 502.63it/s]
 84%|████████▎ | 34850/41728 [00:57<00:13, 520.84it/s]
 84%|████████▎ | 34908/41728 [00:58<00:12, 535.52it/s]
 84%|████████▍ | 34971/41728 [00:58<00:12, 560.75it/s]
 84%|████████▍ | 35056/41728 [00:58<00:10, 637.70it/s]
 84%|████████▍ | 35121/41728 [00:58<00:10, 635.06it/s]
 84%|████████▍ | 35186/41728 [00:58<00:10, 626.52it/s]
 84%|████████▍ | 35252/41728 [00:58<00:10, 633.44it/s]
 85%|████████▍ | 35316/41728 [00:58<00:10, 607.64it/s]
 85%|████████▍ | 35386/41728 [00:58<00:10, 632.88it/s]
 85%|████████▍ | 35450/41728 [00:58<00:10, 576.04it/s]
 85%|████████▌ | 35509/41728 [00:59<00:12, 486.20it/s]
 85%|████████▌ | 35565/41728 [00:59<00:12, 487.31it/s]
 85%|████████▌ | 35642/41728 [00:59<00:10, 558.82it/s]
 86%|████████▌ | 35701/41728 [00:59<00:11, 534.28it/s]
 86%|████████▌ | 35757/41728 [00:59<00:11, 538.25it/s]
 86%|████████▌ | 35813/41728 [00:59<00:11, 524.88it/s]
 86%|████████▌ | 35867/41728 [00:59<00:11, 511.70it/s]
 86%|████████▌ | 35926/41728 [00:59<00:10, 529.99it/s]
 86%|████████▌ | 35981/41728 [00:59<00:10, 535.54it/s]
 86%|████████▋ | 36040/41728 [01:00<00:10, 549.14it/s]
 87%|████████▋ | 36112/41728 [01:00<00:09, 590.46it/s]
 87%|████████▋ | 36173/41728 [01:00<00:09, 594.14it/s]
 87%|████████▋ | 36260/41728 [01:00<00:08, 670.31it/s]
 87%|████████▋ | 36328/41728 [01:00<00:08, 643.85it/s]
 87%|████████▋ | 36393/41728 [01:00<00:09, 568.24it/s]
 87%|████████▋ | 36452/41728 [01:00<00:09, 549.34it/s]
 87%|████████▋ | 36509/41728 [01:00<00:10, 496.46it/s]
 88%|████████▊ | 36561/41728 [01:01<00:10, 501.82it/s]
 88%|████████▊ | 36613/41728 [01:01<00:10, 496.09it/s]
 88%|████████▊ | 36664/41728 [01:01<00:11, 447.49it/s]
 88%|████████▊ | 36719/41728 [01:01<00:10, 473.75it/s]
 88%|████████▊ | 36770/41728 [01:01<00:10, 478.88it/s]
 88%|████████▊ | 36821/41728 [01:01<00:10, 485.17it/s]
 88%|████████▊ | 36880/41728 [01:01<00:09, 513.66it/s]
 89%|████████▊ | 36933/41728 [01:01<00:09, 517.18it/s]
 89%|████████▊ | 36986/41728 [01:01<00:09, 495.78it/s]
 89%|████████▉ | 37037/41728 [01:02<00:09, 469.61it/s]
 89%|████████▉ | 37091/41728 [01:02<00:09, 486.55it/s]
 89%|████████▉ | 37157/41728 [01:02<00:08, 534.75it/s]
 89%|████████▉ | 37216/41728 [01:02<00:08, 545.39it/s]
 89%|████████▉ | 37275/41728 [01:02<00:08, 553.56it/s]
 89%|████████▉ | 37331/41728 [01:02<00:08, 549.20it/s]
 90%|████████▉ | 37387/41728 [01:02<00:08, 541.41it/s]
 90%|████████▉ | 37442/41728 [01:02<00:08, 515.23it/s]
 90%|████████▉ | 37512/41728 [01:02<00:07, 563.37it/s]
 90%|█████████ | 37569/41728 [01:02<00:07, 545.69it/s]
 90%|█████████ | 37631/41728 [01:03<00:07, 564.16it/s]
 90%|█████████ | 37688/41728 [01:03<00:07, 540.24it/s]
 90%|█████████ | 37743/41728 [01:03<00:07, 528.67it/s]
 91%|█████████ | 37804/41728 [01:03<00:07, 550.49it/s]
 91%|█████████ | 37860/41728 [01:03<00:07, 505.91it/s]
 91%|█████████ | 37926/41728 [01:03<00:06, 546.59it/s]
 91%|█████████ | 37982/41728 [01:03<00:08, 454.24it/s]
 91%|█████████ | 38036/41728 [01:03<00:07, 475.28it/s]
 91%|█████████▏| 38093/41728 [01:03<00:07, 499.54it/s]
 91%|█████████▏| 38176/41728 [01:04<00:06, 588.76it/s]
 92%|█████████▏| 38260/41728 [01:04<00:05, 658.09it/s]
 92%|█████████▏| 38328/41728 [01:04<00:06, 532.76it/s]
 92%|█████████▏| 38394/41728 [01:04<00:05, 562.92it/s]
 92%|█████████▏| 38455/41728 [01:04<00:06, 482.42it/s]
 92%|█████████▏| 38508/41728 [01:04<00:06, 478.71it/s]
 92%|█████████▏| 38560/41728 [01:04<00:07, 439.22it/s]
 93%|█████████▎| 38633/41728 [01:05<00:06, 508.45it/s]
 93%|█████████▎| 38688/41728 [01:05<00:06, 441.01it/s]
 93%|█████████▎| 38752/41728 [01:05<00:06, 465.95it/s]
 93%|█████████▎| 38821/41728 [01:05<00:05, 520.09it/s]
 93%|█████████▎| 38891/41728 [01:05<00:05, 564.55it/s]
 93%|█████████▎| 38963/41728 [01:05<00:04, 605.60it/s]
 94%|█████████▎| 39027/41728 [01:05<00:04, 610.67it/s]
 94%|█████████▎| 39106/41728 [01:05<00:03, 660.46it/s]
 94%|█████████▍| 39174/41728 [01:05<00:04, 562.89it/s]
 94%|█████████▍| 39234/41728 [01:06<00:04, 511.79it/s]
 94%|█████████▍| 39289/41728 [01:06<00:05, 451.93it/s]
 94%|█████████▍| 39339/41728 [01:06<00:05, 461.60it/s]
 94%|█████████▍| 39404/41728 [01:06<00:04, 502.52it/s]
 95%|█████████▍| 39457/41728 [01:06<00:05, 449.58it/s]
 95%|█████████▍| 39505/41728 [01:06<00:05, 431.65it/s]
 95%|█████████▍| 39561/41728 [01:06<00:04, 463.35it/s]
 95%|█████████▍| 39615/41728 [01:06<00:04, 481.27it/s]
 95%|█████████▌| 39672/41728 [01:07<00:04, 501.72it/s]
 95%|█████████▌| 39729/41728 [01:07<00:03, 518.88it/s]
 95%|█████████▌| 39782/41728 [01:07<00:03, 501.09it/s]
 95%|█████████▌| 39833/41728 [01:07<00:03, 502.92it/s]
 96%|█████████▌| 39884/41728 [01:07<00:03, 490.60it/s]
 96%|█████████▌| 39934/41728 [01:07<00:03, 482.39it/s]
 96%|█████████▌| 39983/41728 [01:07<00:03, 449.22it/s]
 96%|█████████▌| 40049/41728 [01:07<00:03, 505.72it/s]
 96%|█████████▌| 40105/41728 [01:07<00:03, 520.86it/s]
 96%|█████████▌| 40158/41728 [01:08<00:03, 519.60it/s]
 96%|█████████▋| 40217/41728 [01:08<00:02, 539.85it/s]
 97%|█████████▋| 40276/41728 [01:08<00:02, 554.27it/s]
 97%|█████████▋| 40347/41728 [01:08<00:02, 599.68it/s]
 97%|█████████▋| 40422/41728 [01:08<00:02, 643.87it/s]
 97%|█████████▋| 40487/41728 [01:08<00:02, 582.94it/s]
 97%|█████████▋| 40547/41728 [01:08<00:02, 562.79it/s]
 97%|█████████▋| 40605/41728 [01:08<00:01, 564.18it/s]
 97%|█████████▋| 40676/41728 [01:08<00:01, 603.62it/s]
 98%|█████████▊| 40750/41728 [01:08<00:01, 639.41it/s]
 98%|█████████▊| 40823/41728 [01:09<00:01, 661.25it/s]
 98%|█████████▊| 40890/41728 [01:09<00:01, 556.93it/s]
 98%|█████████▊| 40949/41728 [01:09<00:01, 547.10it/s]
 98%|█████████▊| 41006/41728 [01:09<00:01, 502.24it/s]
 98%|█████████▊| 41070/41728 [01:09<00:01, 505.43it/s]
 99%|█████████▊| 41122/41728 [01:09<00:01, 449.20it/s]
 99%|█████████▊| 41178/41728 [01:09<00:01, 476.02it/s]
 99%|█████████▉| 41228/41728 [01:10<00:01, 427.38it/s]
 99%|█████████▉| 41286/41728 [01:10<00:00, 462.41it/s]
 99%|█████████▉| 41335/41728 [01:10<00:00, 401.04it/s]
 99%|█████████▉| 41393/41728 [01:10<00:00, 441.39it/s]
 99%|█████████▉| 41445/41728 [01:10<00:00, 456.83it/s]
 99%|█████████▉| 41493/41728 [01:10<00:00, 459.41it/s]
100%|█████████▉| 41554/41728 [01:10<00:00, 499.11it/s]
100%|█████████▉| 41606/41728 [01:10<00:00, 492.00it/s]
100%|█████████▉| 41657/41728 [01:10<00:00, 485.32it/s]
100%|█████████▉| 41715/41728 [01:11<00:00, 510.79it/s]
100%|██████████| 41728/41728 [01:11<00:00, 587.12it/s]
2024-05-03 16:39:18.733 | INFO     | processors.processor:get_train_data:43 - len of train data:41728
2024-05-03 16:39:18.829 | INFO     | processors.processor:get_dev_data:47 - loading dev data

  0%|          | 0/4636 [00:00<?, ?it/s]
  2%|▏         | 79/4636 [00:00<00:05, 778.61it/s]
  4%|▎         | 164/4636 [00:00<00:05, 802.16it/s]
  5%|▌         | 245/4636 [00:00<00:05, 743.26it/s]
  7%|▋         | 320/4636 [00:00<00:06, 710.56it/s]
  8%|▊         | 392/4636 [00:00<00:06, 696.70it/s]
 10%|▉         | 462/4636 [00:00<00:06, 687.43it/s]
 12%|█▏        | 574/4636 [00:00<00:05, 812.30it/s]
 14%|█▍        | 656/4636 [00:00<00:04, 796.22it/s]
 16%|█▌        | 736/4636 [00:00<00:05, 725.88it/s]
 18%|█▊        | 835/4636 [00:01<00:04, 799.69it/s]
 20%|█▉        | 917/4636 [00:01<00:04, 766.42it/s]
 21%|██▏       | 996/4636 [00:01<00:04, 769.68it/s]
 23%|██▎       | 1074/4636 [00:01<00:04, 743.11it/s]
 25%|██▍       | 1150/4636 [00:01<00:05, 646.20it/s]
 26%|██▋       | 1218/4636 [00:01<00:05, 606.45it/s]
 28%|██▊       | 1281/4636 [00:01<00:05, 595.74it/s]
 29%|██▉       | 1348/4636 [00:01<00:05, 609.94it/s]
 30%|███       | 1411/4636 [00:02<00:06, 510.11it/s]
 32%|███▏      | 1466/4636 [00:02<00:06, 518.73it/s]
 33%|███▎      | 1531/4636 [00:02<00:05, 551.90it/s]
 35%|███▍      | 1603/4636 [00:02<00:05, 593.48it/s]
 36%|███▌      | 1665/4636 [00:02<00:05, 553.06it/s]
 37%|███▋      | 1732/4636 [00:02<00:04, 583.11it/s]
 39%|███▊      | 1795/4636 [00:02<00:04, 595.13it/s]
 40%|████      | 1864/4636 [00:02<00:04, 619.88it/s]
 42%|████▏     | 1929/4636 [00:02<00:04, 622.94it/s]
 43%|████▎     | 1993/4636 [00:03<00:04, 593.31it/s]
 44%|████▍     | 2054/4636 [00:03<00:04, 557.47it/s]
 46%|████▌     | 2111/4636 [00:03<00:04, 534.00it/s]
 47%|████▋     | 2176/4636 [00:03<00:04, 564.01it/s]
 48%|████▊     | 2234/4636 [00:03<00:04, 562.61it/s]
 50%|████▉     | 2306/4636 [00:03<00:03, 602.51it/s]
 51%|█████     | 2374/4636 [00:03<00:03, 624.14it/s]
 53%|█████▎    | 2437/4636 [00:03<00:03, 606.78it/s]
 54%|█████▍    | 2499/4636 [00:03<00:03, 579.41it/s]
 55%|█████▌    | 2558/4636 [00:04<00:03, 523.72it/s]
 57%|█████▋    | 2621/4636 [00:04<00:03, 550.36it/s]
 58%|█████▊    | 2690/4636 [00:04<00:03, 587.18it/s]
 59%|█████▉    | 2755/4636 [00:04<00:03, 604.38it/s]
 61%|██████    | 2834/4636 [00:04<00:02, 656.37it/s]
 63%|██████▎   | 2901/4636 [00:04<00:02, 657.57it/s]
 64%|██████▍   | 2968/4636 [00:04<00:02, 642.37it/s]
 66%|██████▌   | 3040/4636 [00:04<00:02, 663.99it/s]
 67%|██████▋   | 3112/4636 [00:04<00:02, 680.28it/s]
 69%|██████▊   | 3182/4636 [00:05<00:02, 685.07it/s]
 70%|███████   | 3251/4636 [00:05<00:02, 680.60it/s]
 72%|███████▏  | 3320/4636 [00:05<00:02, 638.18it/s]
 73%|███████▎  | 3389/4636 [00:05<00:01, 652.51it/s]
 75%|███████▍  | 3455/4636 [00:05<00:02, 580.39it/s]
 76%|███████▌  | 3515/4636 [00:05<00:02, 484.86it/s]
 77%|███████▋  | 3567/4636 [00:05<00:02, 474.38it/s]
 78%|███████▊  | 3631/4636 [00:05<00:01, 514.30it/s]
 80%|███████▉  | 3696/4636 [00:05<00:01, 549.55it/s]
 82%|████████▏ | 3780/4636 [00:06<00:01, 626.51it/s]
 83%|████████▎ | 3847/4636 [00:06<00:01, 635.51it/s]
 85%|████████▍ | 3922/4636 [00:06<00:01, 667.73it/s]
 86%|████████▌ | 3991/4636 [00:06<00:01, 548.06it/s]
 87%|████████▋ | 4051/4636 [00:06<00:01, 544.86it/s]
 89%|████████▉ | 4123/4636 [00:06<00:00, 588.72it/s]
 90%|█████████ | 4192/4636 [00:06<00:00, 614.14it/s]
 92%|█████████▏| 4256/4636 [00:06<00:00, 607.85it/s]
 93%|█████████▎| 4319/4636 [00:06<00:00, 602.31it/s]
 94%|█████████▍| 4381/4636 [00:07<00:00, 572.13it/s]
 96%|█████████▌| 4440/4636 [00:07<00:00, 541.92it/s]
 97%|█████████▋| 4496/4636 [00:07<00:00, 545.78it/s]
 98%|█████████▊| 4554/4636 [00:07<00:00, 547.65it/s]
100%|█████████▉| 4618/4636 [00:07<00:00, 571.51it/s]
100%|██████████| 4636/4636 [00:07<00:00, 612.93it/s]
2024-05-03 16:39:27.683 | INFO     | processors.processor:get_dev_data:59 - len of dev data:4636
2024-05-03 16:39:27.686 | INFO     | processors.processor:get_test_data:63 - loading test data

  0%|          | 0/4365 [00:00<?, ?it/s]
  1%|          | 41/4365 [00:00<00:10, 405.91it/s]
  3%|▎         | 121/4365 [00:00<00:06, 619.75it/s]
  4%|▍         | 183/4365 [00:00<00:07, 547.70it/s]
  6%|▌         | 251/4365 [00:00<00:06, 594.92it/s]
  7%|▋         | 312/4365 [00:00<00:06, 590.56it/s]
  9%|▉         | 397/4365 [00:00<00:05, 673.05it/s]
 11%|█         | 469/4365 [00:00<00:05, 684.29it/s]
 12%|█▏        | 538/4365 [00:00<00:05, 677.79it/s]
 14%|█▍        | 607/4365 [00:00<00:05, 671.64it/s]
 15%|█▌        | 675/4365 [00:01<00:12, 295.54it/s]
 17%|█▋        | 761/4365 [00:01<00:09, 384.76it/s]
 19%|█▉        | 823/4365 [00:01<00:08, 395.84it/s]
 21%|██        | 910/4365 [00:01<00:07, 488.36it/s]
 22%|██▏       | 976/4365 [00:01<00:06, 503.30it/s]
 24%|██▍       | 1039/4365 [00:02<00:06, 513.28it/s]
 25%|██▌       | 1109/4365 [00:02<00:05, 557.94it/s]
 27%|██▋       | 1179/4365 [00:02<00:05, 591.10it/s]
 28%|██▊       | 1244/4365 [00:02<00:05, 557.98it/s]
 31%|███       | 1332/4365 [00:02<00:04, 639.84it/s]
 32%|███▏      | 1405/4365 [00:02<00:04, 659.72it/s]
 34%|███▍      | 1478/4365 [00:02<00:04, 676.12it/s]
 36%|███▌      | 1568/4365 [00:02<00:03, 737.58it/s]
 38%|███▊      | 1678/4365 [00:02<00:03, 839.64it/s]
 40%|████      | 1764/4365 [00:03<00:03, 775.83it/s]
 42%|████▏     | 1844/4365 [00:03<00:03, 717.87it/s]
 44%|████▍     | 1918/4365 [00:03<00:03, 695.14it/s]
 46%|████▌     | 1989/4365 [00:03<00:03, 657.69it/s]
 47%|████▋     | 2056/4365 [00:03<00:03, 599.45it/s]
 49%|████▉     | 2160/4365 [00:03<00:03, 710.35it/s]
 51%|█████     | 2234/4365 [00:03<00:03, 672.84it/s]
 53%|█████▎    | 2311/4365 [00:03<00:02, 695.58it/s]
 55%|█████▍    | 2388/4365 [00:03<00:02, 711.39it/s]
 56%|█████▋    | 2461/4365 [00:04<00:02, 712.15it/s]
 58%|█████▊    | 2534/4365 [00:04<00:02, 713.91it/s]
 60%|██████    | 2625/4365 [00:04<00:02, 765.89it/s]
 64%|██████▍   | 2798/4365 [00:04<00:01, 1045.21it/s]
 67%|██████▋   | 2904/4365 [00:04<00:01, 1008.99it/s]
 70%|██████▉   | 3046/4365 [00:04<00:01, 1124.84it/s]
 72%|███████▏  | 3160/4365 [00:04<00:01, 914.48it/s] 
 75%|███████▍  | 3259/4365 [00:04<00:01, 893.54it/s]
 77%|███████▋  | 3354/4365 [00:05<00:01, 817.75it/s]
 79%|███████▉  | 3440/4365 [00:05<00:01, 743.77it/s]
 81%|████████  | 3518/4365 [00:05<00:01, 751.48it/s]
 82%|████████▏ | 3596/4365 [00:05<00:01, 722.77it/s]
 85%|████████▍ | 3694/4365 [00:05<00:00, 787.37it/s]
 87%|████████▋ | 3783/4365 [00:05<00:00, 807.39it/s]
 89%|████████▉ | 3876/4365 [00:05<00:00, 840.05it/s]
 91%|█████████ | 3967/4365 [00:05<00:00, 857.19it/s]
 93%|█████████▎| 4075/4365 [00:05<00:00, 917.94it/s]
 95%|█████████▌| 4168/4365 [00:06<00:00, 885.46it/s]
 98%|█████████▊| 4281/4365 [00:06<00:00, 953.05it/s]
100%|██████████| 4365/4365 [00:06<00:00, 702.80it/s]
2024-05-03 16:39:35.175 | INFO     | processors.processor:get_test_data:75 - len of test data:4365
2024-05-03 16:39:35.182 | INFO     | __main__:train:124 - start training
2024-05-03 16:39:35.184 | INFO     | __main__:train:130 - start 1-th epoch training

  0%|          | 0/1304 [00:00<?, ?it/s]
  0%|          | 1/1304 [00:04<1:35:16,  4.39s/it]
  0%|          | 2/1304 [00:08<1:37:02,  4.47s/it]
  0%|          | 3/1304 [00:13<1:36:36,  4.46s/it]
  0%|          | 4/1304 [00:17<1:32:24,  4.26s/it]
  0%|          | 5/1304 [00:22<1:35:34,  4.41s/it]
  0%|          | 6/1304 [00:26<1:33:42,  4.33s/it]
  1%|          | 7/1304 [00:30<1:32:08,  4.26s/it]
  1%|          | 8/1304 [00:34<1:32:35,  4.29s/it]
  1%|          | 9/1304 [00:39<1:33:05,  4.31s/it]
  1%|          | 10/1304 [00:42<1:30:27,  4.19s/it]
  1%|          | 11/1304 [00:46<1:28:31,  4.11s/it]
  1%|          | 12/1304 [00:50<1:28:04,  4.09s/it]
  1%|          | 13/1304 [00:54<1:27:48,  4.08s/it]
  1%|          | 14/1304 [00:58<1:27:03,  4.05s/it]
  1%|          | 15/1304 [01:02<1:26:53,  4.04s/it]
  1%|          | 16/1304 [01:07<1:30:00,  4.19s/it]
  1%|▏         | 17/1304 [01:11<1:30:13,  4.21s/it]
  1%|▏         | 18/1304 [01:15<1:29:20,  4.17s/it]
  1%|▏         | 19/1304 [01:19<1:26:54,  4.06s/it]
  2%|▏         | 20/1304 [01:23<1:25:50,  4.01s/it]
  2%|▏         | 21/1304 [01:27<1:25:12,  3.99s/it]
  2%|▏         | 22/1304 [01:31<1:25:29,  4.00s/it]
  2%|▏         | 23/1304 [01:35<1:26:38,  4.06s/it]
  2%|▏         | 24/1304 [01:39<1:25:39,  4.02s/it]
  2%|▏         | 25/1304 [01:43<1:23:16,  3.91s/it]
  2%|▏         | 26/1304 [01:47<1:25:28,  4.01s/it]
  2%|▏         | 27/1304 [01:51<1:26:17,  4.05s/it]
  2%|▏         | 28/1304 [01:55<1:24:58,  4.00s/it]
  2%|▏         | 29/1304 [01:59<1:24:01,  3.95s/it]
  2%|▏         | 30/1304 [02:03<1:24:18,  3.97s/it]
  2%|▏         | 31/1304 [02:07<1:26:24,  4.07s/it]
  2%|▏         | 32/1304 [02:12<1:28:03,  4.15s/it]
  3%|▎         | 33/1304 [02:16<1:27:26,  4.13s/it]
  3%|▎         | 34/1304 [02:20<1:27:00,  4.11s/it]
  3%|▎         | 35/1304 [02:24<1:26:17,  4.08s/it]
  3%|▎         | 36/1304 [02:28<1:25:33,  4.05s/it]
  3%|▎         | 37/1304 [02:32<1:25:40,  4.06s/it]
  3%|▎         | 38/1304 [02:36<1:24:42,  4.01s/it]
  3%|▎         | 39/1304 [02:40<1:24:25,  4.00s/it]
  3%|▎         | 40/1304 [02:44<1:24:13,  4.00s/it]
  3%|▎         | 41/1304 [02:48<1:25:01,  4.04s/it]
  3%|▎         | 42/1304 [02:52<1:24:43,  4.03s/it]
  3%|▎         | 43/1304 [02:56<1:27:01,  4.14s/it]
  3%|▎         | 44/1304 [03:00<1:27:00,  4.14s/it]
  3%|▎         | 45/1304 [03:04<1:26:09,  4.11s/it]
  4%|▎         | 46/1304 [03:08<1:24:22,  4.02s/it]
  4%|▎         | 47/1304 [03:12<1:22:13,  3.92s/it]
  4%|▎         | 48/1304 [03:16<1:23:10,  3.97s/it]
  4%|▍         | 49/1304 [03:21<1:27:54,  4.20s/it]
  4%|▍         | 50/1304 [03:25<1:29:59,  4.31s/it]
  4%|▍         | 51/1304 [03:30<1:30:19,  4.33s/it]
  4%|▍         | 52/1304 [03:34<1:28:47,  4.25s/it]
  4%|▍         | 53/1304 [03:38<1:28:07,  4.23s/it]
  4%|▍         | 54/1304 [03:42<1:29:22,  4.29s/it]
  4%|▍         | 55/1304 [03:46<1:28:37,  4.26s/it]
  4%|▍         | 56/1304 [03:51<1:28:01,  4.23s/it]
  4%|▍         | 57/1304 [03:55<1:27:26,  4.21s/it]
  4%|▍         | 58/1304 [03:59<1:24:27,  4.07s/it]
  5%|▍         | 59/1304 [04:03<1:25:03,  4.10s/it]
  5%|▍         | 60/1304 [04:07<1:25:07,  4.11s/it]
  5%|▍         | 61/1304 [04:11<1:25:49,  4.14s/it]
  5%|▍         | 62/1304 [04:15<1:25:16,  4.12s/it]
  5%|▍         | 63/1304 [04:19<1:25:55,  4.15s/it]
  5%|▍         | 64/1304 [04:23<1:24:36,  4.09s/it]
  5%|▍         | 65/1304 [04:27<1:24:35,  4.10s/it]
  5%|▌         | 66/1304 [04:32<1:28:41,  4.30s/it]
  5%|▌         | 67/1304 [04:37<1:28:59,  4.32s/it]
  5%|▌         | 68/1304 [04:40<1:25:21,  4.14s/it]
  5%|▌         | 69/1304 [04:45<1:27:24,  4.25s/it]
  5%|▌         | 70/1304 [04:49<1:27:22,  4.25s/it]
  5%|▌         | 71/1304 [04:53<1:26:57,  4.23s/it]
  6%|▌         | 72/1304 [04:57<1:25:27,  4.16s/it]
  6%|▌         | 73/1304 [05:01<1:25:17,  4.16s/it]
  6%|▌         | 74/1304 [05:05<1:24:12,  4.11s/it]
  6%|▌         | 75/1304 [05:10<1:25:48,  4.19s/it]
  6%|▌         | 76/1304 [05:14<1:25:52,  4.20s/it]
  6%|▌         | 77/1304 [05:18<1:26:09,  4.21s/it]
  6%|▌         | 78/1304 [05:22<1:26:41,  4.24s/it]
  6%|▌         | 79/1304 [05:27<1:26:39,  4.24s/it]
  6%|▌         | 80/1304 [05:31<1:26:07,  4.22s/it]
  6%|▌         | 81/1304 [05:35<1:26:12,  4.23s/it]
  6%|▋         | 82/1304 [05:39<1:24:26,  4.15s/it]
  6%|▋         | 83/1304 [05:43<1:24:22,  4.15s/it]
  6%|▋         | 84/1304 [05:47<1:24:37,  4.16s/it]
  7%|▋         | 85/1304 [05:52<1:24:55,  4.18s/it]
  7%|▋         | 86/1304 [05:56<1:24:30,  4.16s/it]
  7%|▋         | 87/1304 [06:00<1:23:44,  4.13s/it]
  7%|▋         | 88/1304 [06:04<1:25:39,  4.23s/it]
  7%|▋         | 89/1304 [06:08<1:24:09,  4.16s/it]
  7%|▋         | 90/1304 [06:13<1:26:06,  4.26s/it]
  7%|▋         | 91/1304 [06:17<1:26:02,  4.26s/it]
  7%|▋         | 92/1304 [06:21<1:24:53,  4.20s/it]
  7%|▋         | 93/1304 [06:25<1:23:40,  4.15s/it]
  7%|▋         | 94/1304 [06:30<1:25:05,  4.22s/it]
  7%|▋         | 95/1304 [06:34<1:26:56,  4.31s/it]
  7%|▋         | 96/1304 [06:38<1:26:09,  4.28s/it]
  7%|▋         | 97/1304 [06:43<1:30:37,  4.51s/it]
  8%|▊         | 98/1304 [06:47<1:27:54,  4.37s/it]
  8%|▊         | 99/1304 [06:52<1:28:20,  4.40s/it]2024-05-03 16:46:31.818 | INFO     | __main__:train:169 - evaluate dev set
2024-05-03 16:46:31.821 | INFO     | __main__:evaluate:206 - ***** Running evaluation *****


  0%|          | 0/19 [00:00<?, ?it/s][A

  5%|▌         | 1/19 [00:07<02:21,  7.89s/it][A

 11%|█         | 2/19 [00:15<02:14,  7.89s/it][A

 16%|█▌        | 3/19 [00:23<02:05,  7.84s/it][A

 21%|██        | 4/19 [00:31<01:57,  7.82s/it][A

 26%|██▋       | 5/19 [00:39<01:49,  7.81s/it][A

 32%|███▏      | 6/19 [00:46<01:41,  7.82s/it][A

 37%|███▋      | 7/19 [00:54<01:33,  7.79s/it][A

 42%|████▏     | 8/19 [01:02<01:25,  7.76s/it][A

 47%|████▋     | 9/19 [01:10<01:17,  7.75s/it][A

 53%|█████▎    | 10/19 [01:17<01:09,  7.77s/it][A

 58%|█████▊    | 11/19 [01:25<01:02,  7.75s/it][A

 63%|██████▎   | 12/19 [01:33<00:54,  7.75s/it][A

 68%|██████▊   | 13/19 [01:41<00:46,  7.76s/it][A

 74%|███████▎  | 14/19 [01:48<00:38,  7.76s/it][A

 79%|███████▉  | 15/19 [01:56<00:31,  7.77s/it][A

 84%|████████▍ | 16/19 [02:04<00:23,  7.76s/it][A

 89%|████████▉ | 17/19 [02:12<00:15,  7.78s/it][A

 95%|█████████▍| 18/19 [02:19<00:07,  7.74s/it][A

100%|██████████| 19/19 [02:21<00:00,  5.73s/it][A
100%|██████████| 19/19 [02:21<00:00,  7.42s/it]
2024-05-03 16:48:52.827 | INFO     | __main__:evaluate:255 - 

2024-05-03 16:48:52.834 | INFO     | __main__:evaluate:260 - ***** Eval results *****
2024-05-03 16:48:52.834 | INFO     | __main__:evaluate:262 -  acc: 0.0003 - recall: 0.0005 - f1: 0.0004 - loss: 1.5379 
2024-05-03 16:48:52.834 | INFO     | __main__:evaluate:263 - ***** Entity results *****
2024-05-03 16:48:52.835 | INFO     | __main__:evaluate:265 - ******* NR results ********
2024-05-03 16:48:52.835 | INFO     | __main__:evaluate:267 -  acc: 0.0303 - recall: 0.0007 - f1: 0.0013 
2024-05-03 16:48:52.835 | INFO     | __main__:evaluate:265 - ******* NS results ********
2024-05-03 16:48:52.835 | INFO     | __main__:evaluate:267 -  acc: 0.0037 - recall: 0.0006 - f1: 0.0010 
2024-05-03 16:48:52.835 | INFO     | __main__:evaluate:265 - ******* NT results ********
2024-05-03 16:48:52.835 | INFO     | __main__:evaluate:267 -  acc: 0.0000 - recall: 0.0000 - f1: 0.0000 
2024-05-03 16:48:52.836 | INFO     | __main__:train:171 - evaluate test set
2024-05-03 16:48:52.840 | INFO     | __main__:evaluate:206 - ***** Running evaluation *****


  0%|          | 0/18 [00:00<?, ?it/s][A

  6%|▌         | 1/18 [00:07<02:14,  7.92s/it][A

 11%|█         | 2/18 [00:15<02:06,  7.92s/it][A

 17%|█▋        | 3/18 [00:23<01:58,  7.89s/it][A

 22%|██▏       | 4/18 [00:31<01:49,  7.85s/it][A

 28%|██▊       | 5/18 [00:39<01:41,  7.79s/it][A

 33%|███▎      | 6/18 [00:46<01:33,  7.77s/it][A

 39%|███▉      | 7/18 [00:54<01:25,  7.77s/it][A

 44%|████▍     | 8/18 [01:02<01:18,  7.84s/it][A

 50%|█████     | 9/18 [01:10<01:10,  7.81s/it][A

 56%|█████▌    | 10/18 [01:18<01:02,  7.78s/it][A

 61%|██████    | 11/18 [01:25<00:54,  7.80s/it][A

 67%|██████▋   | 12/18 [01:34<00:47,  7.89s/it][A

 72%|███████▏  | 13/18 [01:41<00:39,  7.86s/it][A

 78%|███████▊  | 14/18 [01:49<00:31,  7.84s/it][A

 83%|████████▎ | 15/18 [01:57<00:23,  7.80s/it][A

 89%|████████▉ | 16/18 [02:05<00:15,  7.80s/it][A

 94%|█████████▍| 17/18 [02:12<00:07,  7.75s/it][A

100%|██████████| 18/18 [02:13<00:00,  5.61s/it][A
100%|██████████| 18/18 [02:13<00:00,  7.41s/it]
2024-05-03 16:51:06.259 | INFO     | __main__:evaluate:255 - 

2024-05-03 16:51:06.264 | INFO     | __main__:evaluate:260 - ***** Eval results *****
2024-05-03 16:51:06.264 | INFO     | __main__:evaluate:262 -  acc: 0.0000 - recall: 0.0000 - f1: 0.0000 - loss: 1.5893 
2024-05-03 16:51:06.264 | INFO     | __main__:evaluate:263 - ***** Entity results *****
2024-05-03 16:51:06.264 | INFO     | __main__:evaluate:265 - ******* NR results ********
2024-05-03 16:51:06.265 | INFO     | __main__:evaluate:267 -  acc: 0.0000 - recall: 0.0000 - f1: 0.0000 
2024-05-03 16:51:06.265 | INFO     | __main__:evaluate:265 - ******* NS results ********
2024-05-03 16:51:06.265 | INFO     | __main__:evaluate:267 -  acc: 0.0000 - recall: 0.0000 - f1: 0.0000 
2024-05-03 16:51:06.265 | INFO     | __main__:evaluate:265 - ******* NT results ********
2024-05-03 16:51:06.265 | INFO     | __main__:evaluate:267 -  acc: 0.0000 - recall: 0.0000 - f1: 0.0000 

  8%|▊         | 100/1304 [11:31<28:59:56, 86.71s/it]
  8%|▊         | 101/1304 [11:35<20:44:19, 62.06s/it]
  8%|▊         | 102/1304 [11:39<14:55:53, 44.72s/it]
  8%|▊         | 103/1304 [11:44<10:53:17, 32.64s/it]
  8%|▊         | 104/1304 [11:48<8:03:15, 24.16s/it] 
  8%|▊         | 105/1304 [11:52<6:03:22, 18.18s/it]
  8%|▊         | 106/1304 [11:57<4:39:41, 14.01s/it]
  8%|▊         | 107/1304 [12:01<3:39:23, 11.00s/it]
  8%|▊         | 108/1304 [12:05<2:58:20,  8.95s/it]
  8%|▊         | 109/1304 [12:09<2:29:37,  7.51s/it]
  8%|▊         | 110/1304 [12:13<2:08:53,  6.48s/it]
  9%|▊         | 111/1304 [12:17<1:53:10,  5.69s/it]
  9%|▊         | 112/1304 [12:21<1:45:09,  5.29s/it]
  9%|▊         | 113/1304 [12:26<1:38:56,  4.98s/it]
  9%|▊         | 114/1304 [12:30<1:34:07,  4.75s/it]
  9%|▉         | 115/1304 [12:34<1:31:17,  4.61s/it]
  9%|▉         | 116/1304 [12:38<1:26:49,  4.38s/it]
  9%|▉         | 117/1304 [12:42<1:23:41,  4.23s/it]
  9%|▉         | 118/1304 [12:46<1:24:05,  4.25s/it]
  9%|▉         | 119/1304 [12:51<1:25:25,  4.33s/it]
  9%|▉         | 120/1304 [12:55<1:25:24,  4.33s/it]
  9%|▉         | 121/1304 [12:59<1:23:05,  4.21s/it]
  9%|▉         | 122/1304 [13:03<1:20:32,  4.09s/it]
  9%|▉         | 123/1304 [13:07<1:20:40,  4.10s/it]
 10%|▉         | 124/1304 [13:11<1:21:51,  4.16s/it]
 10%|▉         | 125/1304 [13:15<1:20:57,  4.12s/it]
 10%|▉         | 126/1304 [13:19<1:19:52,  4.07s/it]
 10%|▉         | 127/1304 [13:23<1:20:37,  4.11s/it]
 10%|▉         | 128/1304 [13:28<1:21:20,  4.15s/it]
 10%|▉         | 129/1304 [13:32<1:21:22,  4.16s/it]
 10%|▉         | 130/1304 [13:36<1:19:54,  4.08s/it]
 10%|█         | 131/1304 [13:40<1:20:34,  4.12s/it]
 10%|█         | 132/1304 [13:44<1:20:06,  4.10s/it]
 10%|█         | 133/1304 [13:48<1:19:54,  4.09s/it]
 10%|█         | 134/1304 [13:52<1:20:18,  4.12s/it]
 10%|█         | 135/1304 [13:56<1:20:51,  4.15s/it]
 10%|█         | 136/1304 [14:01<1:21:56,  4.21s/it]
 11%|█         | 137/1304 [14:05<1:21:25,  4.19s/it]
 11%|█         | 138/1304 [14:09<1:19:50,  4.11s/it]
 11%|█         | 139/1304 [14:13<1:21:40,  4.21s/it]
 11%|█         | 140/1304 [14:17<1:21:16,  4.19s/it]
 11%|█         | 141/1304 [14:22<1:21:17,  4.19s/it]
 11%|█         | 142/1304 [14:26<1:21:38,  4.22s/it]
 11%|█         | 143/1304 [14:30<1:20:56,  4.18s/it]
 11%|█         | 144/1304 [14:34<1:19:40,  4.12s/it]
 11%|█         | 145/1304 [14:38<1:19:01,  4.09s/it]
 11%|█         | 146/1304 [14:42<1:19:05,  4.10s/it]
 11%|█▏        | 147/1304 [14:46<1:19:22,  4.12s/it]
 11%|█▏        | 148/1304 [14:50<1:18:07,  4.06s/it]
 11%|█▏        | 149/1304 [14:54<1:17:35,  4.03s/it]
 12%|█▏        | 150/1304 [14:58<1:16:19,  3.97s/it]
 12%|█▏        | 151/1304 [15:02<1:15:25,  3.92s/it]
 12%|█▏        | 152/1304 [15:06<1:14:46,  3.89s/it]
 12%|█▏        | 153/1304 [15:10<1:17:03,  4.02s/it]
 12%|█▏        | 154/1304 [15:14<1:18:28,  4.09s/it]
 12%|█▏        | 155/1304 [15:19<1:21:26,  4.25s/it]
 12%|█▏        | 156/1304 [15:23<1:20:25,  4.20s/it]
 12%|█▏        | 157/1304 [15:27<1:17:48,  4.07s/it]
 12%|█▏        | 158/1304 [15:31<1:18:37,  4.12s/it]
 12%|█▏        | 159/1304 [15:35<1:19:31,  4.17s/it]
 12%|█▏        | 160/1304 [15:39<1:20:39,  4.23s/it]
 12%|█▏        | 161/1304 [15:43<1:19:17,  4.16s/it]
 12%|█▏        | 162/1304 [15:48<1:18:52,  4.14s/it]
 12%|█▎        | 163/1304 [15:52<1:19:46,  4.20s/it]
 13%|█▎        | 164/1304 [15:56<1:19:46,  4.20s/it]
 13%|█▎        | 165/1304 [16:00<1:20:38,  4.25s/it]
 13%|█▎        | 166/1304 [16:05<1:20:44,  4.26s/it]
 13%|█▎        | 167/1304 [16:09<1:19:21,  4.19s/it]
 13%|█▎        | 168/1304 [16:13<1:18:08,  4.13s/it]
 13%|█▎        | 169/1304 [16:17<1:16:39,  4.05s/it]
 13%|█▎        | 170/1304 [16:21<1:16:30,  4.05s/it]
 13%|█▎        | 171/1304 [16:25<1:16:40,  4.06s/it]
 13%|█▎        | 172/1304 [16:29<1:16:21,  4.05s/it]
 13%|█▎        | 173/1304 [16:33<1:18:50,  4.18s/it]
 13%|█▎        | 174/1304 [16:38<1:20:07,  4.25s/it]
 13%|█▎        | 175/1304 [16:42<1:20:12,  4.26s/it]
 13%|█▎        | 176/1304 [16:46<1:20:58,  4.31s/it]
 14%|█▎        | 177/1304 [16:50<1:19:29,  4.23s/it]
 14%|█▎        | 178/1304 [16:55<1:19:05,  4.21s/it]
 14%|█▎        | 179/1304 [16:59<1:20:22,  4.29s/it]
 14%|█▍        | 180/1304 [17:03<1:19:51,  4.26s/it]
 14%|█▍        | 181/1304 [17:08<1:20:48,  4.32s/it]
 14%|█▍        | 182/1304 [17:12<1:22:40,  4.42s/it]
 14%|█▍        | 183/1304 [17:17<1:21:34,  4.37s/it]
 14%|█▍        | 184/1304 [17:21<1:19:58,  4.28s/it]
 14%|█▍        | 185/1304 [17:25<1:17:44,  4.17s/it]
 14%|█▍        | 186/1304 [17:29<1:18:07,  4.19s/it]
 14%|█▍        | 187/1304 [17:33<1:19:37,  4.28s/it]
 14%|█▍        | 188/1304 [17:38<1:20:30,  4.33s/it]
 14%|█▍        | 189/1304 [17:42<1:19:06,  4.26s/it]
 15%|█▍        | 190/1304 [17:46<1:18:15,  4.21s/it]
 15%|█▍        | 191/1304 [17:50<1:16:59,  4.15s/it]
 15%|█▍        | 192/1304 [17:54<1:16:35,  4.13s/it]
 15%|█▍        | 193/1304 [17:58<1:14:58,  4.05s/it]
 15%|█▍        | 194/1304 [18:02<1:16:18,  4.12s/it]
 15%|█▍        | 195/1304 [18:06<1:14:44,  4.04s/it]
 15%|█▌        | 196/1304 [18:10<1:13:36,  3.99s/it]
 15%|█▌        | 197/1304 [18:14<1:15:21,  4.08s/it]
 15%|█▌        | 198/1304 [18:18<1:15:54,  4.12s/it]
 15%|█▌        | 199/1304 [18:22<1:15:05,  4.08s/it]2024-05-03 16:58:02.376 | INFO     | __main__:train:169 - evaluate dev set
2024-05-03 16:58:02.378 | INFO     | __main__:evaluate:206 - ***** Running evaluation *****


  0%|          | 0/19 [00:00<?, ?it/s][A

  5%|▌         | 1/19 [00:07<02:21,  7.88s/it][A

 11%|█         | 2/19 [00:15<02:12,  7.79s/it][A

 16%|█▌        | 3/19 [00:23<02:04,  7.79s/it][A

 21%|██        | 4/19 [00:31<01:56,  7.75s/it][A

 26%|██▋       | 5/19 [00:38<01:48,  7.77s/it][A

 32%|███▏      | 6/19 [00:46<01:41,  7.80s/it][A

 37%|███▋      | 7/19 [00:54<01:33,  7.79s/it][A

 42%|████▏     | 8/19 [01:02<01:25,  7.80s/it][A

 47%|████▋     | 9/19 [01:10<01:18,  7.81s/it][A

 53%|█████▎    | 10/19 [01:17<01:10,  7.79s/it][A

 58%|█████▊    | 11/19 [01:25<01:02,  7.80s/it][A

 63%|██████▎   | 12/19 [01:33<00:55,  7.90s/it][A

 68%|██████▊   | 13/19 [01:41<00:47,  7.93s/it][A

 74%|███████▎  | 14/19 [01:49<00:39,  7.89s/it][A

 79%|███████▉  | 15/19 [01:57<00:31,  7.84s/it][A

 84%|████████▍ | 16/19 [02:05<00:23,  7.80s/it][A

 89%|████████▉ | 17/19 [02:12<00:15,  7.79s/it][A

 95%|█████████▍| 18/19 [02:20<00:07,  7.77s/it][A

100%|██████████| 19/19 [02:21<00:00,  5.75s/it][A
100%|██████████| 19/19 [02:21<00:00,  7.45s/it]
2024-05-03 17:00:24.005 | INFO     | __main__:evaluate:255 - 

2024-05-03 17:00:24.007 | INFO     | __main__:evaluate:260 - ***** Eval results *****
2024-05-03 17:00:24.007 | INFO     | __main__:evaluate:262 -  acc: 0.0000 - recall: 0.0000 - f1: 0.0000 - loss: 0.2734 
2024-05-03 17:00:24.008 | INFO     | __main__:evaluate:263 - ***** Entity results *****
2024-05-03 17:00:24.008 | INFO     | __main__:evaluate:265 - ******* NR results ********
2024-05-03 17:00:24.008 | INFO     | __main__:evaluate:267 -  acc: 0.0000 - recall: 0.0000 - f1: 0.0000 
2024-05-03 17:00:24.008 | INFO     | __main__:evaluate:265 - ******* NS results ********
2024-05-03 17:00:24.008 | INFO     | __main__:evaluate:267 -  acc: 0.0000 - recall: 0.0000 - f1: 0.0000 
2024-05-03 17:00:24.009 | INFO     | __main__:evaluate:265 - ******* NT results ********
2024-05-03 17:00:24.009 | INFO     | __main__:evaluate:267 -  acc: 0.0000 - recall: 0.0000 - f1: 0.0000 
2024-05-03 17:00:24.009 | INFO     | __main__:train:171 - evaluate test set
2024-05-03 17:00:24.019 | INFO     | __main__:evaluate:206 - ***** Running evaluation *****


  0%|          | 0/18 [00:00<?, ?it/s][A

  6%|▌         | 1/18 [00:07<02:13,  7.83s/it][A

 11%|█         | 2/18 [00:15<02:04,  7.80s/it][A

 17%|█▋        | 3/18 [00:23<01:56,  7.79s/it][A

 22%|██▏       | 4/18 [00:31<01:49,  7.80s/it][A

 28%|██▊       | 5/18 [00:39<01:41,  7.83s/it][A

 33%|███▎      | 6/18 [00:47<01:34,  7.86s/it][A

 39%|███▉      | 7/18 [00:54<01:26,  7.84s/it][A

 44%|████▍     | 8/18 [01:02<01:18,  7.84s/it][A

 50%|█████     | 9/18 [01:10<01:10,  7.87s/it][A

 56%|█████▌    | 10/18 [01:18<01:02,  7.86s/it][A

 61%|██████    | 11/18 [01:26<00:55,  7.87s/it][A

 67%|██████▋   | 12/18 [01:34<00:47,  7.85s/it][A

 72%|███████▏  | 13/18 [01:41<00:39,  7.81s/it][A

 78%|███████▊  | 14/18 [01:49<00:31,  7.81s/it][A

 83%|████████▎ | 15/18 [01:57<00:23,  7.81s/it][A

 89%|████████▉ | 16/18 [02:05<00:15,  7.80s/it][A

 94%|█████████▍| 17/18 [02:13<00:07,  7.80s/it][A

100%|██████████| 18/18 [02:13<00:00,  5.66s/it][A
100%|██████████| 18/18 [02:13<00:00,  7.43s/it]
2024-05-03 17:02:37.740 | INFO     | __main__:evaluate:255 - 

2024-05-03 17:02:37.745 | INFO     | __main__:evaluate:260 - ***** Eval results *****
2024-05-03 17:02:37.745 | INFO     | __main__:evaluate:262 -  acc: 0.0000 - recall: 0.0000 - f1: 0.0000 - loss: 0.3748 
2024-05-03 17:02:37.745 | INFO     | __main__:evaluate:263 - ***** Entity results *****
2024-05-03 17:02:37.746 | INFO     | __main__:evaluate:265 - ******* NR results ********
2024-05-03 17:02:37.746 | INFO     | __main__:evaluate:267 -  acc: 0.0000 - recall: 0.0000 - f1: 0.0000 
2024-05-03 17:02:37.746 | INFO     | __main__:evaluate:265 - ******* NS results ********
2024-05-03 17:02:37.746 | INFO     | __main__:evaluate:267 -  acc: 0.0000 - recall: 0.0000 - f1: 0.0000 
2024-05-03 17:02:37.746 | INFO     | __main__:evaluate:265 - ******* NT results ********
2024-05-03 17:02:37.746 | INFO     | __main__:evaluate:267 -  acc: 0.0000 - recall: 0.0000 - f1: 0.0000 

 15%|█▌        | 200/1304 [23:02<26:36:04, 86.74s/it]
 15%|█▌        | 201/1304 [23:07<19:02:04, 62.13s/it]
 15%|█▌        | 202/1304 [23:11<13:42:40, 44.79s/it]
 16%|█▌        | 203/1304 [23:15<9:56:47, 32.52s/it] 
 16%|█▌        | 204/1304 [23:19<7:21:17, 24.07s/it]
 16%|█▌        | 205/1304 [23:24<5:34:52, 18.28s/it]
 16%|█▌        | 206/1304 [23:29<4:18:39, 14.13s/it]
 16%|█▌        | 207/1304 [23:33<3:23:36, 11.14s/it]
 16%|█▌        | 208/1304 [23:37<2:45:23,  9.05s/it]
 16%|█▌        | 209/1304 [23:41<2:18:51,  7.61s/it]
 16%|█▌        | 210/1304 [23:45<2:00:40,  6.62s/it]
 16%|█▌        | 211/1304 [23:50<1:49:59,  6.04s/it]
 16%|█▋        | 212/1304 [23:55<1:42:30,  5.63s/it]
 16%|█▋        | 213/1304 [23:59<1:35:31,  5.25s/it]
 16%|█▋        | 214/1304 [24:03<1:30:11,  4.97s/it]
 16%|█▋        | 215/1304 [24:08<1:27:18,  4.81s/it]
 17%|█▋        | 216/1304 [24:12<1:24:36,  4.67s/it]
 17%|█▋        | 217/1304 [24:16<1:21:19,  4.49s/it]
 17%|█▋        | 218/1304 [24:20<1:18:15,  4.32s/it]
 17%|█▋        | 219/1304 [24:24<1:16:43,  4.24s/it]
 17%|█▋        | 220/1304 [24:28<1:15:22,  4.17s/it]
 17%|█▋        | 221/1304 [24:33<1:16:39,  4.25s/it]
 17%|█▋        | 222/1304 [24:37<1:16:47,  4.26s/it]
 17%|█▋        | 223/1304 [24:41<1:15:52,  4.21s/it]
 17%|█▋        | 224/1304 [24:45<1:14:46,  4.15s/it]
 17%|█▋        | 225/1304 [24:49<1:14:31,  4.14s/it]
 17%|█▋        | 226/1304 [24:53<1:14:36,  4.15s/it]
 17%|█▋        | 227/1304 [24:57<1:13:34,  4.10s/it]
 17%|█▋        | 228/1304 [25:01<1:12:22,  4.04s/it]
 18%|█▊        | 229/1304 [25:05<1:10:51,  3.95s/it]
 18%|█▊        | 230/1304 [25:09<1:10:36,  3.94s/it]
 18%|█▊        | 231/1304 [25:13<1:11:33,  4.00s/it]
 18%|█▊        | 232/1304 [25:17<1:12:50,  4.08s/it]
 18%|█▊        | 233/1304 [25:22<1:13:44,  4.13s/it]
 18%|█▊        | 234/1304 [25:26<1:15:04,  4.21s/it]
 18%|█▊        | 235/1304 [25:30<1:14:03,  4.16s/it]
 18%|█▊        | 236/1304 [25:34<1:14:00,  4.16s/it]
 18%|█▊        | 237/1304 [25:38<1:12:21,  4.07s/it]
 18%|█▊        | 238/1304 [25:42<1:11:46,  4.04s/it]
 18%|█▊        | 239/1304 [25:46<1:13:18,  4.13s/it]
 18%|█▊        | 240/1304 [25:51<1:14:58,  4.23s/it]
 18%|█▊        | 241/1304 [25:55<1:16:36,  4.32s/it]
 19%|█▊        | 242/1304 [26:00<1:15:42,  4.28s/it]
 19%|█▊        | 243/1304 [26:03<1:13:27,  4.15s/it]
 19%|█▊        | 244/1304 [26:08<1:13:19,  4.15s/it]
 19%|█▉        | 245/1304 [26:12<1:13:15,  4.15s/it]
 19%|█▉        | 246/1304 [26:15<1:10:55,  4.02s/it]
 19%|█▉        | 247/1304 [26:20<1:11:39,  4.07s/it]
 19%|█▉        | 248/1304 [26:24<1:10:41,  4.02s/it]
 19%|█▉        | 249/1304 [26:27<1:08:34,  3.90s/it]
 19%|█▉        | 250/1304 [26:31<1:09:02,  3.93s/it]
 19%|█▉        | 251/1304 [26:35<1:10:20,  4.01s/it]
 19%|█▉        | 252/1304 [26:40<1:12:34,  4.14s/it]
 19%|█▉        | 253/1304 [26:44<1:11:43,  4.09s/it]
 19%|█▉        | 254/1304 [26:48<1:11:09,  4.07s/it]
 20%|█▉        | 255/1304 [26:52<1:10:36,  4.04s/it]
 20%|█▉        | 256/1304 [26:56<1:10:49,  4.05s/it]
 20%|█▉        | 257/1304 [27:00<1:10:28,  4.04s/it]
 20%|█▉        | 258/1304 [27:04<1:10:25,  4.04s/it]
 20%|█▉        | 259/1304 [27:08<1:11:19,  4.10s/it]
 20%|█▉        | 260/1304 [27:12<1:12:26,  4.16s/it]
 20%|██        | 261/1304 [27:17<1:14:52,  4.31s/it]
 20%|██        | 262/1304 [27:21<1:14:54,  4.31s/it]
 20%|██        | 263/1304 [27:26<1:14:54,  4.32s/it]
 20%|██        | 264/1304 [27:30<1:13:52,  4.26s/it]
 20%|██        | 265/1304 [27:34<1:15:21,  4.35s/it]
 20%|██        | 266/1304 [27:39<1:14:08,  4.29s/it]
 20%|██        | 267/1304 [27:43<1:13:09,  4.23s/it]
 21%|██        | 268/1304 [27:47<1:11:26,  4.14s/it]
 21%|██        | 269/1304 [27:51<1:11:22,  4.14s/it]
 21%|██        | 270/1304 [27:55<1:11:05,  4.13s/it]
 21%|██        | 271/1304 [27:59<1:11:08,  4.13s/it]
 21%|██        | 272/1304 [28:03<1:12:07,  4.19s/it]
 21%|██        | 273/1304 [28:07<1:11:01,  4.13s/it]
 21%|██        | 274/1304 [28:11<1:10:00,  4.08s/it]
 21%|██        | 275/1304 [28:15<1:10:12,  4.09s/it]
 21%|██        | 276/1304 [28:20<1:10:30,  4.12s/it]
 21%|██        | 277/1304 [28:24<1:09:56,  4.09s/it]
 21%|██▏       | 278/1304 [28:27<1:07:46,  3.96s/it]
 21%|██▏       | 279/1304 [28:31<1:05:43,  3.85s/it]
 21%|██▏       | 280/1304 [28:34<1:03:33,  3.72s/it]
 22%|██▏       | 281/1304 [28:38<1:02:13,  3.65s/it]
 22%|██▏       | 282/1304 [28:41<1:01:20,  3.60s/it]
 22%|██▏       | 283/1304 [28:45<1:01:16,  3.60s/it]
 22%|██▏       | 284/1304 [28:48<1:00:41,  3.57s/it]
 22%|██▏       | 285/1304 [28:52<1:01:57,  3.65s/it]
 22%|██▏       | 286/1304 [28:56<1:04:24,  3.80s/it]
 22%|██▏       | 287/1304 [29:00<1:05:03,  3.84s/it]
 22%|██▏       | 288/1304 [29:05<1:07:17,  3.97s/it]
 22%|██▏       | 289/1304 [29:09<1:07:51,  4.01s/it]
 22%|██▏       | 290/1304 [29:12<1:06:51,  3.96s/it]
 22%|██▏       | 291/1304 [29:16<1:06:19,  3.93s/it]
 22%|██▏       | 292/1304 [29:20<1:07:19,  3.99s/it]
 22%|██▏       | 293/1304 [29:25<1:07:44,  4.02s/it]
 23%|██▎       | 294/1304 [29:29<1:08:41,  4.08s/it]
 23%|██▎       | 295/1304 [29:33<1:07:55,  4.04s/it]
 23%|██▎       | 296/1304 [29:37<1:07:49,  4.04s/it]
 23%|██▎       | 297/1304 [29:41<1:06:47,  3.98s/it]
 23%|██▎       | 298/1304 [29:45<1:06:27,  3.96s/it]
 23%|██▎       | 299/1304 [29:49<1:07:11,  4.01s/it]2024-05-03 17:09:28.592 | INFO     | __main__:train:169 - evaluate dev set
2024-05-03 17:09:28.595 | INFO     | __main__:evaluate:206 - ***** Running evaluation *****


  0%|          | 0/19 [00:00<?, ?it/s][A

  5%|▌         | 1/19 [00:07<02:20,  7.80s/it][A

 11%|█         | 2/19 [00:15<02:12,  7.77s/it][A

 16%|█▌        | 3/19 [00:23<02:05,  7.85s/it][A

 21%|██        | 4/19 [00:31<01:57,  7.85s/it][A

 26%|██▋       | 5/19 [00:39<01:50,  7.88s/it][A

 32%|███▏      | 6/19 [00:46<01:41,  7.82s/it][A

 37%|███▋      | 7/19 [00:54<01:33,  7.79s/it][A

 42%|████▏     | 8/19 [01:02<01:25,  7.79s/it][A

 47%|████▋     | 9/19 [01:10<01:17,  7.76s/it][A

 53%|█████▎    | 10/19 [01:17<01:09,  7.74s/it][A

 58%|█████▊    | 11/19 [01:25<01:01,  7.73s/it][A

 63%|██████▎   | 12/19 [01:33<00:54,  7.74s/it][A

 68%|██████▊   | 13/19 [01:41<00:46,  7.72s/it][A

 74%|███████▎  | 14/19 [01:48<00:38,  7.75s/it][A

 79%|███████▉  | 15/19 [01:56<00:31,  7.78s/it][A

 84%|████████▍ | 16/19 [02:04<00:23,  7.89s/it][A

 89%|████████▉ | 17/19 [02:12<00:15,  7.89s/it][A

 95%|█████████▍| 18/19 [02:20<00:07,  7.88s/it][A

100%|██████████| 19/19 [02:21<00:00,  5.86s/it][A
100%|██████████| 19/19 [02:21<00:00,  7.46s/it]
2024-05-03 17:11:50.348 | INFO     | __main__:evaluate:255 - 

2024-05-03 17:11:50.352 | INFO     | __main__:evaluate:260 - ***** Eval results *****
2024-05-03 17:11:50.352 | INFO     | __main__:evaluate:262 -  acc: 0.7402 - recall: 0.3988 - f1: 0.5184 - loss: 0.0974 
2024-05-03 17:11:50.352 | INFO     | __main__:evaluate:263 - ***** Entity results *****
2024-05-03 17:11:50.352 | INFO     | __main__:evaluate:265 - ******* NR results ********
2024-05-03 17:11:50.353 | INFO     | __main__:evaluate:267 -  acc: 0.9531 - recall: 0.5571 - f1: 0.7032 
2024-05-03 17:11:50.353 | INFO     | __main__:evaluate:265 - ******* NS results ********
2024-05-03 17:11:50.353 | INFO     | __main__:evaluate:267 -  acc: 0.6087 - recall: 0.5070 - f1: 0.5532 
2024-05-03 17:11:50.353 | INFO     | __main__:evaluate:265 - ******* NT results ********
2024-05-03 17:11:50.353 | INFO     | __main__:evaluate:267 -  acc: 0.5517 - recall: 0.0148 - f1: 0.0288 
2024-05-03 17:11:50.354 | INFO     | __main__:train:171 - evaluate test set
2024-05-03 17:11:50.365 | INFO     | __main__:evaluate:206 - ***** Running evaluation *****


  0%|          | 0/18 [00:00<?, ?it/s][A

  6%|▌         | 1/18 [00:07<02:12,  7.82s/it][A

 11%|█         | 2/18 [00:15<02:04,  7.77s/it][A

 17%|█▋        | 3/18 [00:23<01:56,  7.75s/it][A

 22%|██▏       | 4/18 [00:31<01:48,  7.77s/it][A

 28%|██▊       | 5/18 [00:38<01:41,  7.79s/it][A

 33%|███▎      | 6/18 [00:46<01:33,  7.80s/it][A

 39%|███▉      | 7/18 [00:54<01:26,  7.84s/it][A

 44%|████▍     | 8/18 [01:02<01:18,  7.87s/it][A

 50%|█████     | 9/18 [01:10<01:10,  7.86s/it][A

 56%|█████▌    | 10/18 [01:18<01:02,  7.87s/it][A

 61%|██████    | 11/18 [01:25<00:54,  7.81s/it][A

 67%|██████▋   | 12/18 [01:33<00:46,  7.79s/it][A

 72%|███████▏  | 13/18 [01:41<00:38,  7.76s/it][A

 78%|███████▊  | 14/18 [01:49<00:30,  7.74s/it][A

 83%|████████▎ | 15/18 [01:56<00:23,  7.70s/it][A

 89%|████████▉ | 16/18 [02:04<00:15,  7.69s/it][A

 94%|█████████▍| 17/18 [02:12<00:07,  7.67s/it][A

100%|██████████| 18/18 [02:12<00:00,  5.54s/it][A
100%|██████████| 18/18 [02:12<00:00,  7.37s/it]
2024-05-03 17:14:02.973 | INFO     | __main__:evaluate:255 - 

2024-05-03 17:14:02.979 | INFO     | __main__:evaluate:260 - ***** Eval results *****
2024-05-03 17:14:02.979 | INFO     | __main__:evaluate:262 -  acc: 0.7639 - recall: 0.4442 - f1: 0.5618 - loss: 0.1445 
2024-05-03 17:14:02.979 | INFO     | __main__:evaluate:263 - ***** Entity results *****
2024-05-03 17:14:02.979 | INFO     | __main__:evaluate:265 - ******* NR results ********
2024-05-03 17:14:02.980 | INFO     | __main__:evaluate:267 -  acc: 0.9634 - recall: 0.5955 - f1: 0.7360 
2024-05-03 17:14:02.980 | INFO     | __main__:evaluate:265 - ******* NS results ********
2024-05-03 17:14:02.980 | INFO     | __main__:evaluate:267 -  acc: 0.6775 - recall: 0.5345 - f1: 0.5975 
2024-05-03 17:14:02.980 | INFO     | __main__:evaluate:265 - ******* NT results ********
2024-05-03 17:14:02.980 | INFO     | __main__:evaluate:267 -  acc: 0.9333 - recall: 0.0852 - f1: 0.1562 
2024-05-03 17:14:02.983 | INFO     | __main__:train:187 - higher f1 of testset is 0.5617570474357523, dev is 0.5183591949608235 in step 300 epoch 1

 23%|██▎       | 300/1304 [34:28<24:09:32, 86.63s/it]
 23%|██▎       | 301/1304 [34:33<17:16:08, 61.98s/it]
 23%|██▎       | 302/1304 [34:37<12:25:15, 44.63s/it]
 23%|██▎       | 303/1304 [34:41<9:04:00, 32.61s/it] 
 23%|██▎       | 304/1304 [34:45<6:41:16, 24.08s/it]
 23%|██▎       | 305/1304 [34:49<5:01:13, 18.09s/it]
 23%|██▎       | 306/1304 [34:53<3:50:32, 13.86s/it]
 24%|██▎       | 307/1304 [34:57<3:00:49, 10.88s/it]
 24%|██▎       | 308/1304 [35:02<2:27:18,  8.87s/it]
 24%|██▎       | 309/1304 [35:06<2:05:21,  7.56s/it]
 24%|██▍       | 310/1304 [35:10<1:49:28,  6.61s/it]
 24%|██▍       | 311/1304 [35:15<1:36:37,  5.84s/it]
 24%|██▍       | 312/1304 [35:19<1:27:25,  5.29s/it]
 24%|██▍       | 313/1304 [35:23<1:21:19,  4.92s/it]
 24%|██▍       | 314/1304 [35:27<1:18:58,  4.79s/it]
 24%|██▍       | 315/1304 [35:32<1:18:45,  4.78s/it]
 24%|██▍       | 316/1304 [35:36<1:16:08,  4.62s/it]
 24%|██▍       | 317/1304 [35:40<1:14:32,  4.53s/it]
 24%|██▍       | 318/1304 [35:45<1:13:31,  4.47s/it]
 24%|██▍       | 319/1304 [35:49<1:11:08,  4.33s/it]
 25%|██▍       | 320/1304 [35:53<1:08:36,  4.18s/it]
 25%|██▍       | 321/1304 [35:56<1:06:27,  4.06s/it]
 25%|██▍       | 322/1304 [36:00<1:05:18,  3.99s/it]
 25%|██▍       | 323/1304 [36:04<1:04:30,  3.95s/it]
 25%|██▍       | 324/1304 [36:08<1:04:14,  3.93s/it]
 25%|██▍       | 325/1304 [36:12<1:04:15,  3.94s/it]
 25%|██▌       | 326/1304 [36:16<1:05:25,  4.01s/it]
 25%|██▌       | 327/1304 [36:20<1:04:51,  3.98s/it]
 25%|██▌       | 328/1304 [36:24<1:04:06,  3.94s/it]
 25%|██▌       | 329/1304 [36:28<1:03:48,  3.93s/it]
 25%|██▌       | 330/1304 [36:32<1:04:20,  3.96s/it]
 25%|██▌       | 331/1304 [36:36<1:04:39,  3.99s/it]
 25%|██▌       | 332/1304 [36:40<1:04:15,  3.97s/it]
 26%|██▌       | 333/1304 [36:44<1:05:55,  4.07s/it]
 26%|██▌       | 334/1304 [36:48<1:06:48,  4.13s/it]
 26%|██▌       | 335/1304 [36:52<1:06:44,  4.13s/it]
 26%|██▌       | 336/1304 [36:56<1:05:38,  4.07s/it]
 26%|██▌       | 337/1304 [37:00<1:05:48,  4.08s/it]
 26%|██▌       | 338/1304 [37:04<1:05:11,  4.05s/it]
 26%|██▌       | 339/1304 [37:08<1:05:03,  4.05s/it]
 26%|██▌       | 340/1304 [37:13<1:05:02,  4.05s/it]
 26%|██▌       | 341/1304 [37:17<1:05:10,  4.06s/it]
 26%|██▌       | 342/1304 [37:20<1:04:05,  4.00s/it]
 26%|██▋       | 343/1304 [37:24<1:02:52,  3.93s/it]
 26%|██▋       | 344/1304 [37:28<1:03:04,  3.94s/it]
 26%|██▋       | 345/1304 [37:32<1:02:00,  3.88s/it]
 27%|██▋       | 346/1304 [37:36<1:01:37,  3.86s/it]
 27%|██▋       | 347/1304 [37:40<1:04:22,  4.04s/it]
 27%|██▋       | 348/1304 [37:44<1:03:43,  4.00s/it]
 27%|██▋       | 349/1304 [37:48<1:02:45,  3.94s/it]
 27%|██▋       | 350/1304 [37:52<1:03:05,  3.97s/it]
 27%|██▋       | 351/1304 [37:56<1:03:52,  4.02s/it]
 27%|██▋       | 352/1304 [38:00<1:04:17,  4.05s/it]
 27%|██▋       | 353/1304 [38:04<1:02:37,  3.95s/it]
 27%|██▋       | 354/1304 [38:08<1:02:21,  3.94s/it]
 27%|██▋       | 355/1304 [38:12<1:02:21,  3.94s/it]
 27%|██▋       | 356/1304 [38:16<1:02:06,  3.93s/it]
 27%|██▋       | 357/1304 [38:20<1:02:40,  3.97s/it]
 27%|██▋       | 358/1304 [38:24<1:04:17,  4.08s/it]
 28%|██▊       | 359/1304 [38:28<1:03:32,  4.03s/it]
 28%|██▊       | 360/1304 [38:32<1:04:13,  4.08s/it]
 28%|██▊       | 361/1304 [38:36<1:03:07,  4.02s/it]
 28%|██▊       | 362/1304 [38:41<1:05:31,  4.17s/it]
 28%|██▊       | 363/1304 [38:45<1:04:44,  4.13s/it]
 28%|██▊       | 364/1304 [38:49<1:03:32,  4.06s/it]
 28%|██▊       | 365/1304 [38:53<1:03:00,  4.03s/it]
 28%|██▊       | 366/1304 [38:56<1:01:41,  3.95s/it]
 28%|██▊       | 367/1304 [39:00<1:00:26,  3.87s/it]
 28%|██▊       | 368/1304 [39:04<1:00:34,  3.88s/it]
 28%|██▊       | 369/1304 [39:08<1:00:10,  3.86s/it]
 28%|██▊       | 370/1304 [39:12<1:00:53,  3.91s/it]
 28%|██▊       | 371/1304 [39:16<1:01:02,  3.93s/it]
 29%|██▊       | 372/1304 [39:20<1:01:59,  3.99s/it]
 29%|██▊       | 373/1304 [39:24<1:01:40,  3.97s/it]
 29%|██▊       | 374/1304 [39:28<1:00:52,  3.93s/it]
 29%|██▉       | 375/1304 [39:31<1:00:38,  3.92s/it]
 29%|██▉       | 376/1304 [39:35<1:00:15,  3.90s/it]
 29%|██▉       | 377/1304 [39:39<1:00:14,  3.90s/it]
 29%|██▉       | 378/1304 [39:43<1:01:46,  4.00s/it]
 29%|██▉       | 379/1304 [39:47<1:01:48,  4.01s/it]
 29%|██▉       | 380/1304 [39:51<59:30,  3.86s/it]  
 29%|██▉       | 381/1304 [39:55<59:39,  3.88s/it]
 29%|██▉       | 382/1304 [39:59<1:00:19,  3.93s/it]
 29%|██▉       | 383/1304 [40:03<1:00:34,  3.95s/it]
 29%|██▉       | 384/1304 [40:07<1:01:27,  4.01s/it]
 30%|██▉       | 385/1304 [40:12<1:03:16,  4.13s/it]
 30%|██▉       | 386/1304 [40:16<1:04:41,  4.23s/it]
 30%|██▉       | 387/1304 [40:21<1:06:33,  4.35s/it]
 30%|██▉       | 388/1304 [40:25<1:06:16,  4.34s/it]
 30%|██▉       | 389/1304 [40:29<1:06:00,  4.33s/it]
 30%|██▉       | 390/1304 [40:33<1:03:42,  4.18s/it]
 30%|██▉       | 391/1304 [40:37<1:03:57,  4.20s/it]
 30%|███       | 392/1304 [40:42<1:03:48,  4.20s/it]
 30%|███       | 393/1304 [40:45<1:01:21,  4.04s/it]
 30%|███       | 394/1304 [40:49<59:46,  3.94s/it]  
 30%|███       | 395/1304 [40:53<1:00:11,  3.97s/it]
 30%|███       | 396/1304 [40:57<1:00:25,  3.99s/it]
 30%|███       | 397/1304 [41:01<1:00:32,  4.01s/it]
 31%|███       | 398/1304 [41:05<1:00:01,  3.98s/it]
 31%|███       | 399/1304 [41:09<59:18,  3.93s/it]  2024-05-03 17:20:48.323 | INFO     | __main__:train:169 - evaluate dev set
2024-05-03 17:20:48.326 | INFO     | __main__:evaluate:206 - ***** Running evaluation *****


  0%|          | 0/19 [00:00<?, ?it/s][A

  5%|▌         | 1/19 [00:07<02:19,  7.76s/it][A

 11%|█         | 2/19 [00:15<02:11,  7.72s/it][A

 16%|█▌        | 3/19 [00:23<02:04,  7.78s/it][A

 21%|██        | 4/19 [00:31<01:56,  7.78s/it][A

 26%|██▋       | 5/19 [00:38<01:48,  7.78s/it][A

 32%|███▏      | 6/19 [00:46<01:41,  7.80s/it][A

 37%|███▋      | 7/19 [00:54<01:33,  7.83s/it][A

 42%|████▏     | 8/19 [01:02<01:26,  7.83s/it][A

 47%|████▋     | 9/19 [01:10<01:18,  7.82s/it][A

 53%|█████▎    | 10/19 [01:17<01:09,  7.76s/it][A

 58%|█████▊    | 11/19 [01:25<01:02,  7.77s/it][A

 63%|██████▎   | 12/19 [01:33<00:54,  7.78s/it][A

 68%|██████▊   | 13/19 [01:41<00:46,  7.78s/it][A

 74%|███████▎  | 14/19 [01:49<00:38,  7.78s/it][A

 79%|███████▉  | 15/19 [01:56<00:31,  7.76s/it][A

 84%|████████▍ | 16/19 [02:04<00:23,  7.76s/it][A

 89%|████████▉ | 17/19 [02:12<00:15,  7.77s/it][A

 95%|█████████▍| 18/19 [02:19<00:07,  7.76s/it][A

100%|██████████| 19/19 [02:21<00:00,  5.74s/it][A
100%|██████████| 19/19 [02:21<00:00,  7.42s/it]
2024-05-03 17:23:09.369 | INFO     | __main__:evaluate:255 - 

2024-05-03 17:23:09.373 | INFO     | __main__:evaluate:260 - ***** Eval results *****
2024-05-03 17:23:09.373 | INFO     | __main__:evaluate:262 -  acc: 0.8091 - recall: 0.7026 - f1: 0.7521 - loss: 0.0591 
2024-05-03 17:23:09.374 | INFO     | __main__:evaluate:263 - ***** Entity results *****
2024-05-03 17:23:09.374 | INFO     | __main__:evaluate:265 - ******* NR results ********
2024-05-03 17:23:09.374 | INFO     | __main__:evaluate:267 -  acc: 0.9393 - recall: 0.8377 - f1: 0.8856 
2024-05-03 17:23:09.374 | INFO     | __main__:evaluate:265 - ******* NS results ********
2024-05-03 17:23:09.374 | INFO     | __main__:evaluate:267 -  acc: 0.7691 - recall: 0.7002 - f1: 0.7330 
2024-05-03 17:23:09.375 | INFO     | __main__:evaluate:265 - ******* NT results ********
2024-05-03 17:23:09.375 | INFO     | __main__:evaluate:267 -  acc: 0.6731 - recall: 0.5194 - f1: 0.5863 
2024-05-03 17:23:09.375 | INFO     | __main__:train:171 - evaluate test set
2024-05-03 17:23:09.377 | INFO     | __main__:evaluate:206 - ***** Running evaluation *****


  0%|          | 0/18 [00:00<?, ?it/s][A

  6%|▌         | 1/18 [00:07<02:13,  7.86s/it][A

 11%|█         | 2/18 [00:15<02:04,  7.81s/it][A

 17%|█▋        | 3/18 [00:23<01:56,  7.79s/it][A

 22%|██▏       | 4/18 [00:31<01:49,  7.81s/it][A

 28%|██▊       | 5/18 [00:39<01:41,  7.80s/it][A

 33%|███▎      | 6/18 [00:46<01:33,  7.79s/it][A

 39%|███▉      | 7/18 [00:54<01:25,  7.77s/it][A

 44%|████▍     | 8/18 [01:02<01:18,  7.86s/it][A

 50%|█████     | 9/18 [01:10<01:10,  7.83s/it][A

 56%|█████▌    | 10/18 [01:18<01:02,  7.81s/it][A

 61%|██████    | 11/18 [01:26<00:55,  7.89s/it][A

 67%|██████▋   | 12/18 [01:33<00:47,  7.85s/it][A

 72%|███████▏  | 13/18 [01:41<00:39,  7.82s/it][A

 78%|███████▊  | 14/18 [01:49<00:31,  7.82s/it][A

 83%|████████▎ | 15/18 [01:57<00:23,  7.79s/it][A

 89%|████████▉ | 16/18 [02:05<00:15,  7.80s/it][A

 94%|█████████▍| 17/18 [02:12<00:07,  7.80s/it][A

100%|██████████| 18/18 [02:13<00:00,  5.65s/it][A
100%|██████████| 18/18 [02:13<00:00,  7.42s/it]
2024-05-03 17:25:22.852 | INFO     | __main__:evaluate:255 - 

2024-05-03 17:25:22.858 | INFO     | __main__:evaluate:260 - ***** Eval results *****
2024-05-03 17:25:22.858 | INFO     | __main__:evaluate:262 -  acc: 0.8200 - recall: 0.6958 - f1: 0.7528 - loss: 0.0820 
2024-05-03 17:25:22.859 | INFO     | __main__:evaluate:263 - ***** Entity results *****
2024-05-03 17:25:22.859 | INFO     | __main__:evaluate:265 - ******* NR results ********
2024-05-03 17:25:22.859 | INFO     | __main__:evaluate:267 -  acc: 0.9208 - recall: 0.8628 - f1: 0.8908 
2024-05-03 17:25:22.859 | INFO     | __main__:evaluate:265 - ******* NS results ********
2024-05-03 17:25:22.859 | INFO     | __main__:evaluate:267 -  acc: 0.8037 - recall: 0.6850 - f1: 0.7396 
2024-05-03 17:25:22.859 | INFO     | __main__:evaluate:265 - ******* NT results ********
2024-05-03 17:25:22.860 | INFO     | __main__:evaluate:267 -  acc: 0.7242 - recall: 0.5396 - f1: 0.6184 
2024-05-03 17:25:22.862 | INFO     | __main__:train:187 - higher f1 of testset is 0.7528089887640449, dev is 0.752119448310768 in step 400 epoch 1

 31%|███       | 400/1304 [45:50<21:51:00, 87.01s/it]
 31%|███       | 401/1304 [45:55<15:39:22, 62.42s/it]
 31%|███       | 402/1304 [45:59<11:17:28, 45.06s/it]
 31%|███       | 403/1304 [46:03<8:12:52, 32.82s/it] 
 31%|███       | 404/1304 [46:08<6:04:47, 24.32s/it]
 31%|███       | 405/1304 [46:12<4:32:48, 18.21s/it]
 31%|███       | 406/1304 [46:16<3:28:39, 13.94s/it]
 31%|███       | 407/1304 [46:20<2:44:50, 11.03s/it]
 31%|███▏      | 408/1304 [46:24<2:13:32,  8.94s/it]
 31%|███▏      | 409/1304 [46:28<1:52:14,  7.52s/it]
 31%|███▏      | 410/1304 [46:32<1:36:20,  6.47s/it]
 32%|███▏      | 411/1304 [46:36<1:25:30,  5.75s/it]
 32%|███▏      | 412/1304 [46:41<1:18:30,  5.28s/it]
 32%|███▏      | 413/1304 [46:45<1:12:51,  4.91s/it]
 32%|███▏      | 414/1304 [46:49<1:08:46,  4.64s/it]
 32%|███▏      | 415/1304 [46:53<1:05:52,  4.45s/it]
 32%|███▏      | 416/1304 [46:57<1:05:25,  4.42s/it]
 32%|███▏      | 417/1304 [47:01<1:04:34,  4.37s/it]
 32%|███▏      | 418/1304 [47:05<1:03:18,  4.29s/it]
 32%|███▏      | 419/1304 [47:09<1:01:37,  4.18s/it]
 32%|███▏      | 420/1304 [47:13<1:01:03,  4.14s/it]
 32%|███▏      | 421/1304 [47:17<59:33,  4.05s/it]  
 32%|███▏      | 422/1304 [47:21<59:55,  4.08s/it]
 32%|███▏      | 423/1304 [47:26<1:00:15,  4.10s/it]
 33%|███▎      | 424/1304 [47:30<1:01:38,  4.20s/it]
 33%|███▎      | 425/1304 [47:34<1:02:42,  4.28s/it]
 33%|███▎      | 426/1304 [47:38<1:01:21,  4.19s/it]
 33%|███▎      | 427/1304 [47:43<1:03:10,  4.32s/it]
 33%|███▎      | 428/1304 [47:47<1:02:47,  4.30s/it]
 33%|███▎      | 429/1304 [47:52<1:04:22,  4.41s/it]
 33%|███▎      | 430/1304 [47:56<1:04:35,  4.43s/it]
 33%|███▎      | 431/1304 [48:01<1:04:07,  4.41s/it]
 33%|███▎      | 432/1304 [48:05<1:04:20,  4.43s/it]
 33%|███▎      | 433/1304 [48:09<1:03:14,  4.36s/it]
 33%|███▎      | 434/1304 [48:14<1:02:12,  4.29s/it]
 33%|███▎      | 435/1304 [48:18<1:01:51,  4.27s/it]
 33%|███▎      | 436/1304 [48:22<1:01:43,  4.27s/it]
 34%|███▎      | 437/1304 [48:27<1:03:20,  4.38s/it]
 34%|███▎      | 438/1304 [48:31<1:03:04,  4.37s/it]
 34%|███▎      | 439/1304 [48:36<1:03:15,  4.39s/it]
 34%|███▎      | 440/1304 [48:40<1:04:30,  4.48s/it]
 34%|███▍      | 441/1304 [48:45<1:03:52,  4.44s/it]
 34%|███▍      | 442/1304 [48:49<1:03:06,  4.39s/it]
 34%|███▍      | 443/1304 [48:53<1:03:33,  4.43s/it]
 34%|███▍      | 444/1304 [48:58<1:03:31,  4.43s/it]
 34%|███▍      | 445/1304 [49:02<1:02:14,  4.35s/it]
 34%|███▍      | 446/1304 [49:06<1:01:40,  4.31s/it]
 34%|███▍      | 447/1304 [49:10<1:00:38,  4.25s/it]
 34%|███▍      | 448/1304 [49:14<59:56,  4.20s/it]  
 34%|███▍      | 449/1304 [49:18<58:59,  4.14s/it]
 35%|███▍      | 450/1304 [49:22<58:48,  4.13s/it]
 35%|███▍      | 451/1304 [49:26<58:07,  4.09s/it]
 35%|███▍      | 452/1304 [49:31<59:23,  4.18s/it]
 35%|███▍      | 453/1304 [49:35<59:32,  4.20s/it]
 35%|███▍      | 454/1304 [49:39<59:22,  4.19s/it]
 35%|███▍      | 455/1304 [49:44<1:00:55,  4.31s/it]
 35%|███▍      | 456/1304 [49:48<1:00:14,  4.26s/it]
 35%|███▌      | 457/1304 [49:52<59:20,  4.20s/it]  
 35%|███▌      | 458/1304 [49:56<59:04,  4.19s/it]
 35%|███▌      | 459/1304 [50:00<58:17,  4.14s/it]
 35%|███▌      | 460/1304 [50:04<58:00,  4.12s/it]
 35%|███▌      | 461/1304 [50:08<57:29,  4.09s/it]
 35%|███▌      | 462/1304 [50:13<58:29,  4.17s/it]
 36%|███▌      | 463/1304 [50:17<58:52,  4.20s/it]
 36%|███▌      | 464/1304 [50:21<58:33,  4.18s/it]
 36%|███▌      | 465/1304 [50:25<57:37,  4.12s/it]
 36%|███▌      | 466/1304 [50:29<57:13,  4.10s/it]
 36%|███▌      | 467/1304 [50:33<57:23,  4.11s/it]
 36%|███▌      | 468/1304 [50:37<57:34,  4.13s/it]
 36%|███▌      | 469/1304 [50:42<58:01,  4.17s/it]
 36%|███▌      | 470/1304 [50:46<57:20,  4.12s/it]
 36%|███▌      | 471/1304 [50:50<58:51,  4.24s/it]
 36%|███▌      | 472/1304 [50:55<59:40,  4.30s/it]
 36%|███▋      | 473/1304 [50:59<58:58,  4.26s/it]
 36%|███▋      | 474/1304 [51:03<58:25,  4.22s/it]
 36%|███▋      | 475/1304 [51:07<58:48,  4.26s/it]
 37%|███▋      | 476/1304 [51:12<58:47,  4.26s/it]
 37%|███▋      | 477/1304 [51:15<56:20,  4.09s/it]
 37%|███▋      | 478/1304 [51:19<54:38,  3.97s/it]
 37%|███▋      | 479/1304 [51:23<56:12,  4.09s/it]
 37%|███▋      | 480/1304 [51:28<56:30,  4.11s/it]
 37%|███▋      | 481/1304 [51:32<58:05,  4.23s/it]
 37%|███▋      | 482/1304 [51:36<58:47,  4.29s/it]
 37%|███▋      | 483/1304 [51:41<58:10,  4.25s/it]
 37%|███▋      | 484/1304 [51:45<56:55,  4.17s/it]
 37%|███▋      | 485/1304 [51:48<55:35,  4.07s/it]
 37%|███▋      | 486/1304 [51:52<53:28,  3.92s/it]
 37%|███▋      | 487/1304 [51:56<53:48,  3.95s/it]
 37%|███▋      | 488/1304 [52:00<53:24,  3.93s/it]
 38%|███▊      | 489/1304 [52:04<53:40,  3.95s/it]
 38%|███▊      | 490/1304 [52:08<54:24,  4.01s/it]
 38%|███▊      | 491/1304 [52:12<55:03,  4.06s/it]
 38%|███▊      | 492/1304 [52:16<55:37,  4.11s/it]
 38%|███▊      | 493/1304 [52:21<56:40,  4.19s/it]
 38%|███▊      | 494/1304 [52:25<56:25,  4.18s/it]
 38%|███▊      | 495/1304 [52:29<56:37,  4.20s/it]
 38%|███▊      | 496/1304 [52:34<57:34,  4.27s/it]
 38%|███▊      | 497/1304 [52:38<57:20,  4.26s/it]
 38%|███▊      | 498/1304 [52:42<57:08,  4.25s/it]
 38%|███▊      | 499/1304 [52:47<58:12,  4.34s/it]2024-05-03 17:32:26.582 | INFO     | __main__:train:169 - evaluate dev set
2024-05-03 17:32:26.584 | INFO     | __main__:evaluate:206 - ***** Running evaluation *****


  0%|          | 0/19 [00:00<?, ?it/s][A

  5%|▌         | 1/19 [00:08<02:25,  8.10s/it][A

 11%|█         | 2/19 [00:16<02:16,  8.02s/it][A

 16%|█▌        | 3/19 [00:23<02:05,  7.87s/it][A

 21%|██        | 4/19 [00:31<01:57,  7.82s/it][A

 26%|██▋       | 5/19 [00:39<01:48,  7.78s/it][A

 32%|███▏      | 6/19 [00:47<01:41,  7.79s/it][A

 37%|███▋      | 7/19 [00:54<01:33,  7.77s/it][A

 42%|████▏     | 8/19 [01:02<01:25,  7.79s/it][A

 47%|████▋     | 9/19 [01:10<01:17,  7.79s/it][A

 53%|█████▎    | 10/19 [01:18<01:10,  7.80s/it][A

 58%|█████▊    | 11/19 [01:25<01:02,  7.78s/it][A

 63%|██████▎   | 12/19 [01:33<00:54,  7.75s/it][A

 68%|██████▊   | 13/19 [01:41<00:46,  7.72s/it][A

 74%|███████▎  | 14/19 [01:48<00:38,  7.72s/it][A

 79%|███████▉  | 15/19 [01:56<00:30,  7.71s/it][A

 84%|████████▍ | 16/19 [02:04<00:23,  7.71s/it][A

 89%|████████▉ | 17/19 [02:12<00:15,  7.69s/it][A

 95%|█████████▍| 18/19 [02:19<00:07,  7.70s/it][A

100%|██████████| 19/19 [02:20<00:00,  5.72s/it][A
100%|██████████| 19/19 [02:20<00:00,  7.41s/it]
2024-05-03 17:34:47.446 | INFO     | __main__:evaluate:255 - 

2024-05-03 17:34:47.449 | INFO     | __main__:evaluate:260 - ***** Eval results *****
2024-05-03 17:34:47.450 | INFO     | __main__:evaluate:262 -  acc: 0.8126 - recall: 0.7823 - f1: 0.7972 - loss: 0.0478 
2024-05-03 17:34:47.450 | INFO     | __main__:evaluate:263 - ***** Entity results *****
2024-05-03 17:34:47.450 | INFO     | __main__:evaluate:265 - ******* NR results ********
2024-05-03 17:34:47.450 | INFO     | __main__:evaluate:267 -  acc: 0.9188 - recall: 0.8537 - f1: 0.8850 
2024-05-03 17:34:47.451 | INFO     | __main__:evaluate:265 - ******* NS results ********
2024-05-03 17:34:47.451 | INFO     | __main__:evaluate:267 -  acc: 0.8236 - recall: 0.7553 - f1: 0.7880 
2024-05-03 17:34:47.451 | INFO     | __main__:evaluate:265 - ******* NT results ********
2024-05-03 17:34:47.451 | INFO     | __main__:evaluate:267 -  acc: 0.6718 - recall: 0.7246 - f1: 0.6972 
2024-05-03 17:34:47.452 | INFO     | __main__:train:171 - evaluate test set
2024-05-03 17:34:47.454 | INFO     | __main__:evaluate:206 - ***** Running evaluation *****


  0%|          | 0/18 [00:00<?, ?it/s][A

  6%|▌         | 1/18 [00:07<02:12,  7.78s/it][A

 11%|█         | 2/18 [00:15<02:06,  7.88s/it][A

 17%|█▋        | 3/18 [00:23<01:57,  7.84s/it][A

 22%|██▏       | 4/18 [00:31<01:49,  7.80s/it][A

 28%|██▊       | 5/18 [00:38<01:40,  7.77s/it][A

 33%|███▎      | 6/18 [00:46<01:33,  7.79s/it][A

 39%|███▉      | 7/18 [00:54<01:25,  7.77s/it][A

 44%|████▍     | 8/18 [01:02<01:17,  7.71s/it][A

 50%|█████     | 9/18 [01:09<01:09,  7.71s/it][A

 56%|█████▌    | 10/18 [01:17<01:01,  7.70s/it][A

 61%|██████    | 11/18 [01:25<00:53,  7.69s/it][A

 67%|██████▋   | 12/18 [01:32<00:46,  7.72s/it][A

 72%|███████▏  | 13/18 [01:40<00:38,  7.70s/it][A

 78%|███████▊  | 14/18 [01:48<00:30,  7.70s/it][A

 83%|████████▎ | 15/18 [01:55<00:22,  7.66s/it][A

 89%|████████▉ | 16/18 [02:03<00:15,  7.68s/it][A

 94%|█████████▍| 17/18 [02:11<00:07,  7.66s/it][A

100%|██████████| 18/18 [02:11<00:00,  5.53s/it][A
100%|██████████| 18/18 [02:11<00:00,  7.32s/it]
2024-05-03 17:36:59.241 | INFO     | __main__:evaluate:255 - 

2024-05-03 17:36:59.248 | INFO     | __main__:evaluate:260 - ***** Eval results *****
2024-05-03 17:36:59.248 | INFO     | __main__:evaluate:262 -  acc: 0.8403 - recall: 0.7991 - f1: 0.8192 - loss: 0.0612 
2024-05-03 17:36:59.248 | INFO     | __main__:evaluate:263 - ***** Entity results *****
2024-05-03 17:36:59.249 | INFO     | __main__:evaluate:265 - ******* NR results ********
2024-05-03 17:36:59.249 | INFO     | __main__:evaluate:267 -  acc: 0.9257 - recall: 0.8805 - f1: 0.9025 
2024-05-03 17:36:59.249 | INFO     | __main__:evaluate:265 - ******* NS results ********
2024-05-03 17:36:59.249 | INFO     | __main__:evaluate:267 -  acc: 0.8661 - recall: 0.8012 - f1: 0.8324 
2024-05-03 17:36:59.249 | INFO     | __main__:evaluate:265 - ******* NT results ********
2024-05-03 17:36:59.249 | INFO     | __main__:evaluate:267 -  acc: 0.7022 - recall: 0.7070 - f1: 0.7046 
2024-05-03 17:36:59.252 | INFO     | __main__:train:187 - higher f1 of testset is 0.8191997063142438, dev is 0.7971573114912068 in step 500 epoch 1

 38%|███▊      | 500/1304 [57:28<19:29:44, 87.29s/it]
 38%|███▊      | 501/1304 [57:32<13:55:43, 62.45s/it]
 38%|███▊      | 502/1304 [57:36<10:01:56, 45.03s/it]
 39%|███▊      | 503/1304 [57:41<7:17:09, 32.75s/it] 
 39%|███▊      | 504/1304 [57:45<5:21:54, 24.14s/it]
 39%|███▊      | 505/1304 [57:49<4:01:10, 18.11s/it]
 39%|███▉      | 506/1304 [57:53<3:04:20, 13.86s/it]
 39%|███▉      | 507/1304 [57:56<2:23:42, 10.82s/it]
 39%|███▉      | 508/1304 [58:00<1:55:50,  8.73s/it]
 39%|███▉      | 509/1304 [58:04<1:36:13,  7.26s/it]
 39%|███▉      | 510/1304 [58:08<1:22:08,  6.21s/it]
 39%|███▉      | 511/1304 [58:12<1:14:09,  5.61s/it]
 39%|███▉      | 512/1304 [58:16<1:09:19,  5.25s/it]
 39%|███▉      | 513/1304 [58:21<1:05:11,  4.94s/it]
 39%|███▉      | 514/1304 [58:25<1:01:34,  4.68s/it]
 39%|███▉      | 515/1304 [58:29<59:50,  4.55s/it]  
 40%|███▉      | 516/1304 [58:33<57:43,  4.39s/it]
 40%|███▉      | 517/1304 [58:37<56:46,  4.33s/it]
 40%|███▉      | 518/1304 [58:41<55:29,  4.24s/it]
 40%|███▉      | 519/1304 [58:45<54:40,  4.18s/it]
 40%|███▉      | 520/1304 [58:50<55:51,  4.28s/it]
 40%|███▉      | 521/1304 [58:54<54:26,  4.17s/it]
 40%|████      | 522/1304 [58:58<54:12,  4.16s/it]
 40%|████      | 523/1304 [59:02<53:26,  4.11s/it]
 40%|████      | 524/1304 [59:06<52:43,  4.06s/it]
 40%|████      | 525/1304 [59:09<51:50,  3.99s/it]
 40%|████      | 526/1304 [59:14<52:16,  4.03s/it]
 40%|████      | 527/1304 [59:18<53:12,  4.11s/it]
 40%|████      | 528/1304 [59:22<53:14,  4.12s/it]
 41%|████      | 529/1304 [59:27<55:31,  4.30s/it]
 41%|████      | 530/1304 [59:31<55:12,  4.28s/it]
 41%|████      | 531/1304 [59:35<54:36,  4.24s/it]
 41%|████      | 532/1304 [59:39<54:55,  4.27s/it]
 41%|████      | 533/1304 [59:44<54:10,  4.22s/it]
 41%|████      | 534/1304 [59:48<53:54,  4.20s/it]
 41%|████      | 535/1304 [59:52<53:41,  4.19s/it]
 41%|████      | 536/1304 [59:56<52:48,  4.13s/it]
 41%|████      | 537/1304 [1:00:00<51:59,  4.07s/it]
 41%|████▏     | 538/1304 [1:00:04<51:13,  4.01s/it]
 41%|████▏     | 539/1304 [1:00:08<51:46,  4.06s/it]
 41%|████▏     | 540/1304 [1:00:12<52:47,  4.15s/it]
 41%|████▏     | 541/1304 [1:00:17<53:52,  4.24s/it]
 42%|████▏     | 542/1304 [1:00:21<53:24,  4.21s/it]
 42%|████▏     | 543/1304 [1:00:25<53:37,  4.23s/it]
 42%|████▏     | 544/1304 [1:00:29<54:19,  4.29s/it]
 42%|████▏     | 545/1304 [1:00:33<52:48,  4.18s/it]
 42%|████▏     | 546/1304 [1:00:37<51:45,  4.10s/it]
 42%|████▏     | 547/1304 [1:00:41<51:36,  4.09s/it]
 42%|████▏     | 548/1304 [1:00:45<50:50,  4.04s/it]
 42%|████▏     | 549/1304 [1:00:50<51:58,  4.13s/it]
 42%|████▏     | 550/1304 [1:00:53<50:48,  4.04s/it]
 42%|████▏     | 551/1304 [1:00:57<50:21,  4.01s/it]
 42%|████▏     | 552/1304 [1:01:01<50:30,  4.03s/it]
 42%|████▏     | 553/1304 [1:01:06<50:46,  4.06s/it]
 42%|████▏     | 554/1304 [1:01:10<52:25,  4.19s/it]
 43%|████▎     | 555/1304 [1:01:14<53:00,  4.25s/it]
 43%|████▎     | 556/1304 [1:01:19<52:04,  4.18s/it]
 43%|████▎     | 557/1304 [1:01:22<51:05,  4.10s/it]
 43%|████▎     | 558/1304 [1:01:26<50:06,  4.03s/it]
 43%|████▎     | 559/1304 [1:01:30<50:11,  4.04s/it]
 43%|████▎     | 560/1304 [1:01:34<49:01,  3.95s/it]
 43%|████▎     | 561/1304 [1:01:38<48:52,  3.95s/it]
 43%|████▎     | 562/1304 [1:01:42<49:59,  4.04s/it]
 43%|████▎     | 563/1304 [1:01:46<49:53,  4.04s/it]
 43%|████▎     | 564/1304 [1:01:50<48:55,  3.97s/it]
 43%|████▎     | 565/1304 [1:01:54<49:11,  3.99s/it]
 43%|████▎     | 566/1304 [1:01:58<48:43,  3.96s/it]
 43%|████▎     | 567/1304 [1:02:02<49:26,  4.03s/it]
 44%|████▎     | 568/1304 [1:02:06<50:00,  4.08s/it]
 44%|████▎     | 569/1304 [1:02:11<50:04,  4.09s/it]
 44%|████▎     | 570/1304 [1:02:14<48:54,  4.00s/it]
 44%|████▍     | 571/1304 [1:02:18<49:10,  4.03s/it]
 44%|████▍     | 572/1304 [1:02:22<48:59,  4.02s/it]
 44%|████▍     | 573/1304 [1:02:26<48:45,  4.00s/it]
 44%|████▍     | 574/1304 [1:02:30<47:51,  3.93s/it]
 44%|████▍     | 575/1304 [1:02:35<49:29,  4.07s/it]
 44%|████▍     | 576/1304 [1:02:39<49:59,  4.12s/it]
 44%|████▍     | 577/1304 [1:02:43<50:50,  4.20s/it]
 44%|████▍     | 578/1304 [1:02:47<49:53,  4.12s/it]
 44%|████▍     | 579/1304 [1:02:51<49:43,  4.12s/it]
 44%|████▍     | 580/1304 [1:02:55<49:30,  4.10s/it]
 45%|████▍     | 581/1304 [1:02:59<49:15,  4.09s/it]
 45%|████▍     | 582/1304 [1:03:03<49:18,  4.10s/it]
 45%|████▍     | 583/1304 [1:03:08<49:02,  4.08s/it]
 45%|████▍     | 584/1304 [1:03:12<49:02,  4.09s/it]
 45%|████▍     | 585/1304 [1:03:15<47:58,  4.00s/it]
 45%|████▍     | 586/1304 [1:03:19<47:32,  3.97s/it]
 45%|████▌     | 587/1304 [1:03:23<47:16,  3.96s/it]
 45%|████▌     | 588/1304 [1:03:27<46:27,  3.89s/it]
 45%|████▌     | 589/1304 [1:03:31<46:57,  3.94s/it]
 45%|████▌     | 590/1304 [1:03:35<47:59,  4.03s/it]
 45%|████▌     | 591/1304 [1:03:40<48:40,  4.10s/it]
 45%|████▌     | 592/1304 [1:03:44<48:41,  4.10s/it]
 45%|████▌     | 593/1304 [1:03:48<48:23,  4.08s/it]
 46%|████▌     | 594/1304 [1:03:52<47:40,  4.03s/it]
 46%|████▌     | 595/1304 [1:03:56<47:27,  4.02s/it]
 46%|████▌     | 596/1304 [1:04:00<46:59,  3.98s/it]
 46%|████▌     | 597/1304 [1:04:03<46:43,  3.96s/it]
 46%|████▌     | 598/1304 [1:04:08<47:37,  4.05s/it]
 46%|████▌     | 599/1304 [1:04:12<47:47,  4.07s/it]2024-05-03 17:43:51.530 | INFO     | __main__:train:169 - evaluate dev set
2024-05-03 17:43:51.533 | INFO     | __main__:evaluate:206 - ***** Running evaluation *****


  0%|          | 0/19 [00:00<?, ?it/s][A

  5%|▌         | 1/19 [00:07<02:19,  7.73s/it][A

 11%|█         | 2/19 [00:15<02:10,  7.70s/it][A

 16%|█▌        | 3/19 [00:23<02:02,  7.68s/it][A

 21%|██        | 4/19 [00:30<01:55,  7.71s/it][A

 26%|██▋       | 5/19 [00:38<01:48,  7.73s/it][A

 32%|███▏      | 6/19 [00:46<01:40,  7.70s/it][A

 37%|███▋      | 7/19 [00:53<01:32,  7.72s/it][A

 42%|████▏     | 8/19 [01:01<01:25,  7.73s/it][A

 47%|████▋     | 9/19 [01:09<01:17,  7.74s/it][A

 53%|█████▎    | 10/19 [01:17<01:09,  7.73s/it][A

 58%|█████▊    | 11/19 [01:24<01:01,  7.72s/it][A

 63%|██████▎   | 12/19 [01:32<00:53,  7.71s/it][A

 68%|██████▊   | 13/19 [01:40<00:46,  7.79s/it][A

 74%|███████▎  | 14/19 [01:48<00:38,  7.75s/it][A

 79%|███████▉  | 15/19 [01:55<00:30,  7.71s/it][A

 84%|████████▍ | 16/19 [02:03<00:23,  7.70s/it][A

 89%|████████▉ | 17/19 [02:11<00:15,  7.72s/it][A

 95%|█████████▍| 18/19 [02:18<00:07,  7.70s/it][A

100%|██████████| 19/19 [02:19<00:00,  5.70s/it][A
100%|██████████| 19/19 [02:19<00:00,  7.37s/it]
2024-05-03 17:46:11.512 | INFO     | __main__:evaluate:255 - 

2024-05-03 17:46:11.515 | INFO     | __main__:evaluate:260 - ***** Eval results *****
2024-05-03 17:46:11.515 | INFO     | __main__:evaluate:262 -  acc: 0.8577 - recall: 0.8038 - f1: 0.8299 - loss: 0.0393 
2024-05-03 17:46:11.516 | INFO     | __main__:evaluate:263 - ***** Entity results *****
2024-05-03 17:46:11.516 | INFO     | __main__:evaluate:265 - ******* NR results ********
2024-05-03 17:46:11.516 | INFO     | __main__:evaluate:267 -  acc: 0.9558 - recall: 0.8524 - f1: 0.9011 
2024-05-03 17:46:11.516 | INFO     | __main__:evaluate:265 - ******* NS results ********
2024-05-03 17:46:11.516 | INFO     | __main__:evaluate:267 -  acc: 0.8727 - recall: 0.7850 - f1: 0.8265 
2024-05-03 17:46:11.516 | INFO     | __main__:evaluate:265 - ******* NT results ********
2024-05-03 17:46:11.517 | INFO     | __main__:evaluate:267 -  acc: 0.7238 - recall: 0.7652 - f1: 0.7439 
2024-05-03 17:46:11.517 | INFO     | __main__:train:171 - evaluate test set
2024-05-03 17:46:11.521 | INFO     | __main__:evaluate:206 - ***** Running evaluation *****


  0%|          | 0/18 [00:00<?, ?it/s][A

  6%|▌         | 1/18 [00:07<02:10,  7.69s/it][A

 11%|█         | 2/18 [00:15<02:02,  7.64s/it][A

 17%|█▋        | 3/18 [00:23<01:55,  7.70s/it][A

 22%|██▏       | 4/18 [00:30<01:47,  7.71s/it][A

 28%|██▊       | 5/18 [00:38<01:40,  7.70s/it][A

 33%|███▎      | 6/18 [00:46<01:33,  7.77s/it][A

 39%|███▉      | 7/18 [00:54<01:25,  7.81s/it][A

 44%|████▍     | 8/18 [01:01<01:17,  7.77s/it][A

 50%|█████     | 9/18 [01:09<01:09,  7.73s/it][A

 56%|█████▌    | 10/18 [01:17<01:01,  7.71s/it][A

 61%|██████    | 11/18 [01:24<00:53,  7.70s/it][A

 67%|██████▋   | 12/18 [01:32<00:46,  7.70s/it][A

 72%|███████▏  | 13/18 [01:40<00:38,  7.71s/it][A

 78%|███████▊  | 14/18 [01:48<00:30,  7.73s/it][A

 83%|████████▎ | 15/18 [01:55<00:23,  7.71s/it][A

 89%|████████▉ | 16/18 [02:03<00:15,  7.68s/it][A

 94%|█████████▍| 17/18 [02:11<00:07,  7.69s/it][A

100%|██████████| 18/18 [02:11<00:00,  5.56s/it][A
100%|██████████| 18/18 [02:11<00:00,  7.32s/it]
2024-05-03 17:48:23.231 | INFO     | __main__:evaluate:255 - 

2024-05-03 17:48:23.236 | INFO     | __main__:evaluate:260 - ***** Eval results *****
2024-05-03 17:48:23.236 | INFO     | __main__:evaluate:262 -  acc: 0.8617 - recall: 0.8292 - f1: 0.8452 - loss: 0.0512 
2024-05-03 17:48:23.237 | INFO     | __main__:evaluate:263 - ***** Entity results *****
2024-05-03 17:48:23.237 | INFO     | __main__:evaluate:265 - ******* NR results ********
2024-05-03 17:48:23.237 | INFO     | __main__:evaluate:267 -  acc: 0.9389 - recall: 0.8805 - f1: 0.9088 
2024-05-03 17:48:23.237 | INFO     | __main__:evaluate:265 - ******* NS results ********
2024-05-03 17:48:23.237 | INFO     | __main__:evaluate:267 -  acc: 0.8741 - recall: 0.8456 - f1: 0.8596 
2024-05-03 17:48:23.238 | INFO     | __main__:evaluate:265 - ******* NT results ********
2024-05-03 17:48:23.238 | INFO     | __main__:evaluate:267 -  acc: 0.7555 - recall: 0.7382 - f1: 0.7467 
2024-05-03 17:48:23.240 | INFO     | __main__:train:187 - higher f1 of testset is 0.8451501049365818, dev is 0.8298755186721992 in step 600 epoch 1

 46%|████▌     | 600/1304 [1:08:49<16:50:47, 86.15s/it]
 46%|████▌     | 601/1304 [1:08:54<12:01:58, 61.62s/it]
 46%|████▌     | 602/1304 [1:08:58<8:39:01, 44.36s/it] 
 46%|████▌     | 603/1304 [1:09:02<6:17:57, 32.35s/it]
 46%|████▋     | 604/1304 [1:09:06<4:38:16, 23.85s/it]
 46%|████▋     | 605/1304 [1:09:11<3:30:09, 18.04s/it]
 46%|████▋     | 606/1304 [1:09:15<2:43:22, 14.04s/it]
 47%|████▋     | 607/1304 [1:09:20<2:09:08, 11.12s/it]
 47%|████▋     | 608/1304 [1:09:24<1:45:28,  9.09s/it]
 47%|████▋     | 609/1304 [1:09:29<1:29:49,  7.75s/it]
 47%|████▋     | 610/1304 [1:09:33<1:16:05,  6.58s/it]
 47%|████▋     | 611/1304 [1:09:37<1:08:33,  5.94s/it]
 47%|████▋     | 612/1304 [1:09:41<1:02:18,  5.40s/it]
 47%|████▋     | 613/1304 [1:09:45<58:17,  5.06s/it]  
 47%|████▋     | 614/1304 [1:09:49<54:03,  4.70s/it]
 47%|████▋     | 615/1304 [1:09:53<51:49,  4.51s/it]
 47%|████▋     | 616/1304 [1:09:57<49:58,  4.36s/it]
 47%|████▋     | 617/1304 [1:10:02<49:13,  4.30s/it]
 47%|████▋     | 618/1304 [1:10:06<48:40,  4.26s/it]
 47%|████▋     | 619/1304 [1:10:10<48:36,  4.26s/it]
 48%|████▊     | 620/1304 [1:10:14<47:32,  4.17s/it]
 48%|████▊     | 621/1304 [1:10:18<47:12,  4.15s/it]
 48%|████▊     | 622/1304 [1:10:22<47:56,  4.22s/it]
 48%|████▊     | 623/1304 [1:10:26<46:50,  4.13s/it]
 48%|████▊     | 624/1304 [1:10:30<45:22,  4.00s/it]
 48%|████▊     | 625/1304 [1:10:34<43:41,  3.86s/it]
 48%|████▊     | 626/1304 [1:10:37<43:38,  3.86s/it]
 48%|████▊     | 627/1304 [1:10:41<43:22,  3.84s/it]
 48%|████▊     | 628/1304 [1:10:45<43:23,  3.85s/it]
 48%|████▊     | 629/1304 [1:10:49<42:47,  3.80s/it]
 48%|████▊     | 630/1304 [1:10:53<44:33,  3.97s/it]
 48%|████▊     | 631/1304 [1:10:58<46:17,  4.13s/it]
 48%|████▊     | 632/1304 [1:11:02<46:23,  4.14s/it]
 49%|████▊     | 633/1304 [1:11:06<46:41,  4.18s/it]
 49%|████▊     | 634/1304 [1:11:11<47:34,  4.26s/it]
 49%|████▊     | 635/1304 [1:11:15<47:17,  4.24s/it]
 49%|████▉     | 636/1304 [1:11:19<46:07,  4.14s/it]
 49%|████▉     | 637/1304 [1:11:23<45:23,  4.08s/it]
 49%|████▉     | 638/1304 [1:11:27<45:35,  4.11s/it]
 49%|████▉     | 639/1304 [1:11:31<45:12,  4.08s/it]
 49%|████▉     | 640/1304 [1:11:35<44:28,  4.02s/it]
 49%|████▉     | 641/1304 [1:11:39<44:05,  3.99s/it]
 49%|████▉     | 642/1304 [1:11:43<44:17,  4.01s/it]
 49%|████▉     | 643/1304 [1:11:47<44:05,  4.00s/it]
 49%|████▉     | 644/1304 [1:11:51<43:52,  3.99s/it]
 49%|████▉     | 645/1304 [1:11:55<44:01,  4.01s/it]
 50%|████▉     | 646/1304 [1:11:59<44:02,  4.02s/it]
 50%|████▉     | 647/1304 [1:12:02<43:10,  3.94s/it]
 50%|████▉     | 648/1304 [1:12:06<43:16,  3.96s/it]
 50%|████▉     | 649/1304 [1:12:11<44:18,  4.06s/it]
 50%|████▉     | 650/1304 [1:12:15<44:38,  4.10s/it]
 50%|████▉     | 651/1304 [1:12:19<45:55,  4.22s/it]
 50%|█████     | 652/1304 [1:12:24<47:09,  4.34s/it]
 50%|█████     | 653/1304 [1:12:28<47:17,  4.36s/it]
 50%|█████     | 654/1304 [1:12:32<46:11,  4.26s/it]
 50%|█████     | 655/1304 [1:12:36<44:21,  4.10s/it]
 50%|█████     | 656/1304 [1:12:40<43:31,  4.03s/it]
 50%|█████     | 657/1304 [1:12:44<43:59,  4.08s/it]
 50%|█████     | 658/1304 [1:12:48<43:14,  4.02s/it]
 51%|█████     | 659/1304 [1:12:52<43:46,  4.07s/it]
 51%|█████     | 660/1304 [1:12:57<44:49,  4.18s/it]
 51%|█████     | 661/1304 [1:13:01<44:49,  4.18s/it]
 51%|█████     | 662/1304 [1:13:05<44:21,  4.15s/it]
 51%|█████     | 663/1304 [1:13:09<43:18,  4.05s/it]
 51%|█████     | 664/1304 [1:13:13<43:16,  4.06s/it]
 51%|█████     | 665/1304 [1:13:17<42:57,  4.03s/it]
 51%|█████     | 666/1304 [1:13:21<43:22,  4.08s/it]
 51%|█████     | 667/1304 [1:13:25<43:34,  4.10s/it]
 51%|█████     | 668/1304 [1:13:29<43:38,  4.12s/it]
 51%|█████▏    | 669/1304 [1:13:33<43:07,  4.07s/it]
 51%|█████▏    | 670/1304 [1:13:38<43:20,  4.10s/it]
 51%|█████▏    | 671/1304 [1:13:42<43:28,  4.12s/it]
 52%|█████▏    | 672/1304 [1:13:46<43:21,  4.12s/it]
 52%|█████▏    | 673/1304 [1:13:50<42:27,  4.04s/it]
 52%|█████▏    | 674/1304 [1:13:54<42:00,  4.00s/it]
 52%|█████▏    | 675/1304 [1:13:57<41:02,  3.91s/it]
 52%|█████▏    | 676/1304 [1:14:01<40:40,  3.89s/it]
 52%|█████▏    | 677/1304 [1:14:05<40:46,  3.90s/it]
 52%|█████▏    | 678/1304 [1:14:09<40:48,  3.91s/it]
 52%|█████▏    | 679/1304 [1:14:13<40:07,  3.85s/it]
 52%|█████▏    | 680/1304 [1:14:17<40:09,  3.86s/it]
 52%|█████▏    | 681/1304 [1:14:21<41:38,  4.01s/it]
 52%|█████▏    | 682/1304 [1:14:26<43:25,  4.19s/it]
 52%|█████▏    | 683/1304 [1:14:30<42:59,  4.15s/it]
 52%|█████▏    | 684/1304 [1:14:34<43:20,  4.19s/it]
 53%|█████▎    | 685/1304 [1:14:38<42:48,  4.15s/it]
 53%|█████▎    | 686/1304 [1:14:42<43:13,  4.20s/it]
 53%|█████▎    | 687/1304 [1:14:47<43:35,  4.24s/it]
 53%|█████▎    | 688/1304 [1:14:51<43:30,  4.24s/it]
 53%|█████▎    | 689/1304 [1:14:55<43:25,  4.24s/it]
 53%|█████▎    | 690/1304 [1:14:59<43:12,  4.22s/it]
 53%|█████▎    | 691/1304 [1:15:04<43:38,  4.27s/it]
 53%|█████▎    | 692/1304 [1:15:08<43:12,  4.24s/it]
 53%|█████▎    | 693/1304 [1:15:11<41:34,  4.08s/it]
 53%|█████▎    | 694/1304 [1:15:16<41:30,  4.08s/it]
 53%|█████▎    | 695/1304 [1:15:20<41:56,  4.13s/it]
 53%|█████▎    | 696/1304 [1:15:24<42:36,  4.21s/it]
 53%|█████▎    | 697/1304 [1:15:28<42:33,  4.21s/it]
 54%|█████▎    | 698/1304 [1:15:33<42:45,  4.23s/it]
 54%|█████▎    | 699/1304 [1:15:37<42:40,  4.23s/it]2024-05-03 17:55:16.740 | INFO     | __main__:train:169 - evaluate dev set
2024-05-03 17:55:16.745 | INFO     | __main__:evaluate:206 - ***** Running evaluation *****


  0%|          | 0/19 [00:00<?, ?it/s][A

  5%|▌         | 1/19 [00:07<02:20,  7.81s/it][A

 11%|█         | 2/19 [00:15<02:11,  7.72s/it][A

 16%|█▌        | 3/19 [00:23<02:04,  7.77s/it][A

 21%|██        | 4/19 [00:30<01:55,  7.70s/it][A

 26%|██▋       | 5/19 [00:38<01:47,  7.70s/it][A

 32%|███▏      | 6/19 [00:46<01:39,  7.67s/it][A

 37%|███▋      | 7/19 [00:53<01:32,  7.69s/it][A

 42%|████▏     | 8/19 [01:01<01:24,  7.71s/it][A

 47%|████▋     | 9/19 [01:09<01:17,  7.74s/it][A

 53%|█████▎    | 10/19 [01:17<01:09,  7.68s/it][A

 58%|█████▊    | 11/19 [01:24<01:01,  7.70s/it][A

 63%|██████▎   | 12/19 [01:32<00:53,  7.68s/it][A

 68%|██████▊   | 13/19 [01:40<00:46,  7.71s/it][A

 74%|███████▎  | 14/19 [01:48<00:38,  7.75s/it][A

 79%|███████▉  | 15/19 [01:55<00:30,  7.73s/it][A

 84%|████████▍ | 16/19 [02:03<00:23,  7.74s/it][A

 89%|████████▉ | 17/19 [02:11<00:15,  7.75s/it][A

 95%|█████████▍| 18/19 [02:19<00:07,  7.80s/it][A

100%|██████████| 19/19 [02:20<00:00,  5.79s/it][A
100%|██████████| 19/19 [02:20<00:00,  7.38s/it]
2024-05-03 17:57:37.020 | INFO     | __main__:evaluate:255 - 

2024-05-03 17:57:37.025 | INFO     | __main__:evaluate:260 - ***** Eval results *****
2024-05-03 17:57:37.025 | INFO     | __main__:evaluate:262 -  acc: 0.8668 - recall: 0.8338 - f1: 0.8500 - loss: 0.0336 
2024-05-03 17:57:37.025 | INFO     | __main__:evaluate:263 - ***** Entity results *****
2024-05-03 17:57:37.025 | INFO     | __main__:evaluate:265 - ******* NR results ********
2024-05-03 17:57:37.026 | INFO     | __main__:evaluate:267 -  acc: 0.9500 - recall: 0.8631 - f1: 0.9044 
2024-05-03 17:57:37.026 | INFO     | __main__:evaluate:265 - ******* NS results ********
2024-05-03 17:57:37.026 | INFO     | __main__:evaluate:267 -  acc: 0.8685 - recall: 0.8401 - f1: 0.8541 
2024-05-03 17:57:37.026 | INFO     | __main__:evaluate:265 - ******* NT results ********
2024-05-03 17:57:37.026 | INFO     | __main__:evaluate:267 -  acc: 0.7626 - recall: 0.7837 - f1: 0.7730 
2024-05-03 17:57:37.027 | INFO     | __main__:train:171 - evaluate test set
2024-05-03 17:57:37.030 | INFO     | __main__:evaluate:206 - ***** Running evaluation *****


  0%|          | 0/18 [00:00<?, ?it/s][A

  6%|▌         | 1/18 [00:07<02:10,  7.65s/it][A

 11%|█         | 2/18 [00:15<02:01,  7.60s/it][A

 17%|█▋        | 3/18 [00:22<01:54,  7.66s/it][A

 22%|██▏       | 4/18 [00:30<01:47,  7.70s/it][A

 28%|██▊       | 5/18 [00:38<01:39,  7.64s/it][A

 33%|███▎      | 6/18 [00:45<01:31,  7.64s/it][A

 39%|███▉      | 7/18 [00:53<01:23,  7.63s/it][A

 44%|████▍     | 8/18 [01:01<01:16,  7.61s/it][A

 50%|█████     | 9/18 [01:08<01:08,  7.60s/it][A

 56%|█████▌    | 10/18 [01:16<01:00,  7.60s/it][A

 61%|██████    | 11/18 [01:23<00:53,  7.62s/it][A

 67%|██████▋   | 12/18 [01:31<00:45,  7.59s/it][A

 72%|███████▏  | 13/18 [01:39<00:37,  7.59s/it][A

 78%|███████▊  | 14/18 [01:46<00:30,  7.63s/it][A

 83%|████████▎ | 15/18 [01:54<00:22,  7.66s/it][A

 89%|████████▉ | 16/18 [02:02<00:15,  7.74s/it][A

 94%|█████████▍| 17/18 [02:10<00:07,  7.73s/it][A

100%|██████████| 18/18 [02:10<00:00,  5.61s/it][A
100%|██████████| 18/18 [02:10<00:00,  7.27s/it]
2024-05-03 17:59:47.833 | INFO     | __main__:evaluate:255 - 

2024-05-03 17:59:47.838 | INFO     | __main__:evaluate:260 - ***** Eval results *****
2024-05-03 17:59:47.839 | INFO     | __main__:evaluate:262 -  acc: 0.8713 - recall: 0.8621 - f1: 0.8667 - loss: 0.0419 
2024-05-03 17:59:47.839 | INFO     | __main__:evaluate:263 - ***** Entity results *****
2024-05-03 17:59:47.839 | INFO     | __main__:evaluate:265 - ******* NR results ********
2024-05-03 17:59:47.839 | INFO     | __main__:evaluate:267 -  acc: 0.9423 - recall: 0.9123 - f1: 0.9271 
2024-05-03 17:59:47.840 | INFO     | __main__:evaluate:265 - ******* NS results ********
2024-05-03 17:59:47.840 | INFO     | __main__:evaluate:267 -  acc: 0.8747 - recall: 0.8824 - f1: 0.8786 
2024-05-03 17:59:47.840 | INFO     | __main__:evaluate:265 - ******* NT results ********
2024-05-03 17:59:47.840 | INFO     | __main__:evaluate:267 -  acc: 0.7875 - recall: 0.7641 - f1: 0.7756 
2024-05-03 17:59:47.843 | INFO     | __main__:train:187 - higher f1 of testset is 0.8667086670866709, dev is 0.8499819255331968 in step 700 epoch 1

 54%|█████▎    | 700/1304 [1:20:13<14:24:59, 85.93s/it]
 54%|█████▍    | 701/1304 [1:20:19<10:19:39, 61.66s/it]
 54%|█████▍    | 702/1304 [1:20:23<7:25:38, 44.42s/it] 
 54%|█████▍    | 703/1304 [1:20:27<5:23:12, 32.27s/it]
 54%|█████▍    | 704/1304 [1:20:31<3:59:05, 23.91s/it]
 54%|█████▍    | 705/1304 [1:20:36<3:00:48, 18.11s/it]
 54%|█████▍    | 706/1304 [1:20:40<2:18:58, 13.94s/it]
 54%|█████▍    | 707/1304 [1:20:44<1:49:37, 11.02s/it]
 54%|█████▍    | 708/1304 [1:20:49<1:30:11,  9.08s/it]
 54%|█████▍    | 709/1304 [1:20:53<1:15:29,  7.61s/it]
 54%|█████▍    | 710/1304 [1:20:57<1:05:55,  6.66s/it]
 55%|█████▍    | 711/1304 [1:21:01<58:40,  5.94s/it]  
 55%|█████▍    | 712/1304 [1:21:06<53:33,  5.43s/it]
 55%|█████▍    | 713/1304 [1:21:10<49:40,  5.04s/it]
 55%|█████▍    | 714/1304 [1:21:14<47:18,  4.81s/it]
 55%|█████▍    | 715/1304 [1:21:18<45:18,  4.62s/it]
 55%|█████▍    | 716/1304 [1:21:23<44:35,  4.55s/it]
 55%|█████▍    | 717/1304 [1:21:27<43:57,  4.49s/it]
 55%|█████▌    | 718/1304 [1:21:31<42:52,  4.39s/it]
 55%|█████▌    | 719/1304 [1:21:35<42:16,  4.34s/it]
 55%|█████▌    | 720/1304 [1:21:39<41:15,  4.24s/it]
 55%|█████▌    | 721/1304 [1:21:43<40:39,  4.18s/it]
 55%|█████▌    | 722/1304 [1:21:47<39:55,  4.12s/it]
 55%|█████▌    | 723/1304 [1:21:51<39:31,  4.08s/it]
 56%|█████▌    | 724/1304 [1:21:55<38:43,  4.01s/it]
 56%|█████▌    | 725/1304 [1:21:59<38:30,  3.99s/it]
 56%|█████▌    | 726/1304 [1:22:03<39:00,  4.05s/it]
 56%|█████▌    | 727/1304 [1:22:07<38:29,  4.00s/it]
 56%|█████▌    | 728/1304 [1:22:11<38:52,  4.05s/it]
 56%|█████▌    | 729/1304 [1:22:16<39:12,  4.09s/it]
 56%|█████▌    | 730/1304 [1:22:20<38:39,  4.04s/it]
 56%|█████▌    | 731/1304 [1:22:23<38:08,  3.99s/it]
 56%|█████▌    | 732/1304 [1:22:27<37:53,  3.97s/it]
 56%|█████▌    | 733/1304 [1:22:31<38:02,  4.00s/it]
 56%|█████▋    | 734/1304 [1:22:35<37:46,  3.98s/it]
 56%|█████▋    | 735/1304 [1:22:40<38:25,  4.05s/it]
 56%|█████▋    | 736/1304 [1:22:44<38:30,  4.07s/it]
 57%|█████▋    | 737/1304 [1:22:48<38:30,  4.07s/it]
 57%|█████▋    | 738/1304 [1:22:52<38:36,  4.09s/it]
 57%|█████▋    | 739/1304 [1:22:56<38:12,  4.06s/it]
 57%|█████▋    | 740/1304 [1:23:00<38:25,  4.09s/it]
 57%|█████▋    | 741/1304 [1:23:04<38:26,  4.10s/it]
 57%|█████▋    | 742/1304 [1:23:08<38:22,  4.10s/it]
 57%|█████▋    | 743/1304 [1:23:12<37:38,  4.03s/it]
 57%|█████▋    | 744/1304 [1:23:16<37:32,  4.02s/it]
 57%|█████▋    | 745/1304 [1:23:20<37:19,  4.01s/it]
 57%|█████▋    | 746/1304 [1:23:24<37:07,  3.99s/it]
 57%|█████▋    | 747/1304 [1:23:28<37:11,  4.01s/it]
 57%|█████▋    | 748/1304 [1:23:32<37:40,  4.07s/it]
 57%|█████▋    | 749/1304 [1:23:36<37:42,  4.08s/it]
 58%|█████▊    | 750/1304 [1:23:40<37:15,  4.03s/it]
 58%|█████▊    | 751/1304 [1:23:45<37:44,  4.10s/it]
 58%|█████▊    | 752/1304 [1:23:49<37:25,  4.07s/it]
 58%|█████▊    | 753/1304 [1:23:52<36:37,  3.99s/it]
 58%|█████▊    | 754/1304 [1:23:57<37:20,  4.07s/it]
 58%|█████▊    | 755/1304 [1:24:01<37:34,  4.11s/it]
 58%|█████▊    | 756/1304 [1:24:05<37:08,  4.07s/it]
 58%|█████▊    | 757/1304 [1:24:09<37:48,  4.15s/it]
 58%|█████▊    | 758/1304 [1:24:13<37:00,  4.07s/it]
 58%|█████▊    | 759/1304 [1:24:17<36:49,  4.05s/it]
 58%|█████▊    | 760/1304 [1:24:21<36:18,  4.00s/it]
 58%|█████▊    | 761/1304 [1:24:25<35:53,  3.97s/it]
 58%|█████▊    | 762/1304 [1:24:29<35:09,  3.89s/it]
 59%|█████▊    | 763/1304 [1:24:33<35:25,  3.93s/it]
 59%|█████▊    | 764/1304 [1:24:36<34:58,  3.89s/it]
 59%|█████▊    | 765/1304 [1:24:40<35:33,  3.96s/it]
 59%|█████▊    | 766/1304 [1:24:44<35:21,  3.94s/it]
 59%|█████▉    | 767/1304 [1:24:48<35:36,  3.98s/it]
 59%|█████▉    | 768/1304 [1:24:52<35:32,  3.98s/it]
 59%|█████▉    | 769/1304 [1:24:57<36:24,  4.08s/it]
 59%|█████▉    | 770/1304 [1:25:01<37:01,  4.16s/it]
 59%|█████▉    | 771/1304 [1:25:05<37:34,  4.23s/it]
 59%|█████▉    | 772/1304 [1:25:10<37:12,  4.20s/it]
 59%|█████▉    | 773/1304 [1:25:14<37:06,  4.19s/it]
 59%|█████▉    | 774/1304 [1:25:18<37:55,  4.29s/it]
 59%|█████▉    | 775/1304 [1:25:22<37:33,  4.26s/it]
 60%|█████▉    | 776/1304 [1:25:27<37:08,  4.22s/it]
 60%|█████▉    | 777/1304 [1:25:31<36:52,  4.20s/it]
 60%|█████▉    | 778/1304 [1:25:35<35:58,  4.10s/it]
 60%|█████▉    | 779/1304 [1:25:39<35:59,  4.11s/it]
 60%|█████▉    | 780/1304 [1:25:43<35:14,  4.04s/it]
 60%|█████▉    | 781/1304 [1:25:47<35:29,  4.07s/it]
 60%|█████▉    | 782/1304 [1:25:51<35:41,  4.10s/it]
 60%|██████    | 783/1304 [1:25:55<35:35,  4.10s/it]
 60%|██████    | 784/1304 [1:25:59<35:26,  4.09s/it]
 60%|██████    | 785/1304 [1:26:03<35:32,  4.11s/it]
 60%|██████    | 786/1304 [1:26:07<35:24,  4.10s/it]
 60%|██████    | 787/1304 [1:26:11<34:46,  4.04s/it]
 60%|██████    | 788/1304 [1:26:15<34:17,  3.99s/it]
 61%|██████    | 789/1304 [1:26:19<33:55,  3.95s/it]
 61%|██████    | 790/1304 [1:26:23<33:50,  3.95s/it]
 61%|██████    | 791/1304 [1:26:27<34:29,  4.03s/it]
 61%|██████    | 792/1304 [1:26:31<34:45,  4.07s/it]
 61%|██████    | 793/1304 [1:26:35<34:46,  4.08s/it]
 61%|██████    | 794/1304 [1:26:40<35:17,  4.15s/it]
 61%|██████    | 795/1304 [1:26:44<35:24,  4.17s/it]
 61%|██████    | 796/1304 [1:26:48<34:45,  4.11s/it]
 61%|██████    | 797/1304 [1:26:52<35:05,  4.15s/it]
 61%|██████    | 798/1304 [1:26:56<34:37,  4.11s/it]
 61%|██████▏   | 799/1304 [1:27:01<37:13,  4.42s/it]2024-05-03 18:06:41.162 | INFO     | __main__:train:169 - evaluate dev set
2024-05-03 18:06:41.165 | INFO     | __main__:evaluate:206 - ***** Running evaluation *****


  0%|          | 0/19 [00:00<?, ?it/s][A

  5%|▌         | 1/19 [00:07<02:18,  7.69s/it][A

 11%|█         | 2/19 [00:15<02:12,  7.77s/it][A

 16%|█▌        | 3/19 [00:23<02:04,  7.78s/it][A

 21%|██        | 4/19 [00:31<01:56,  7.79s/it][A

 26%|██▋       | 5/19 [00:38<01:49,  7.80s/it][A

 32%|███▏      | 6/19 [00:46<01:41,  7.82s/it][A

 37%|███▋      | 7/19 [00:54<01:33,  7.81s/it][A

 42%|████▏     | 8/19 [01:02<01:25,  7.80s/it][A

 47%|████▋     | 9/19 [01:10<01:17,  7.75s/it][A

 53%|█████▎    | 10/19 [01:17<01:09,  7.74s/it][A

 58%|█████▊    | 11/19 [01:25<01:02,  7.79s/it][A

 63%|██████▎   | 12/19 [01:33<00:54,  7.74s/it][A

 68%|██████▊   | 13/19 [01:40<00:46,  7.74s/it][A

 74%|███████▎  | 14/19 [01:48<00:38,  7.72s/it][A

 79%|███████▉  | 15/19 [01:56<00:30,  7.70s/it][A

 84%|████████▍ | 16/19 [02:04<00:23,  7.72s/it][A

 89%|████████▉ | 17/19 [02:11<00:15,  7.73s/it][A

 95%|█████████▍| 18/19 [02:19<00:07,  7.73s/it][A

100%|██████████| 19/19 [02:20<00:00,  5.73s/it][A
100%|██████████| 19/19 [02:20<00:00,  7.40s/it]
2024-05-03 18:09:01.833 | INFO     | __main__:evaluate:255 - 

2024-05-03 18:09:01.837 | INFO     | __main__:evaluate:260 - ***** Eval results *****
2024-05-03 18:09:01.837 | INFO     | __main__:evaluate:262 -  acc: 0.8463 - recall: 0.8513 - f1: 0.8488 - loss: 0.0374 
2024-05-03 18:09:01.837 | INFO     | __main__:evaluate:263 - ***** Entity results *****
2024-05-03 18:09:01.837 | INFO     | __main__:evaluate:265 - ******* NR results ********
2024-05-03 18:09:01.838 | INFO     | __main__:evaluate:267 -  acc: 0.9611 - recall: 0.8584 - f1: 0.9068 
2024-05-03 18:09:01.838 | INFO     | __main__:evaluate:265 - ******* NS results ********
2024-05-03 18:09:01.838 | INFO     | __main__:evaluate:267 -  acc: 0.8564 - recall: 0.8528 - f1: 0.8546 
2024-05-03 18:09:01.838 | INFO     | __main__:evaluate:265 - ******* NT results ********
2024-05-03 18:09:01.838 | INFO     | __main__:evaluate:267 -  acc: 0.7127 - recall: 0.8392 - f1: 0.7708 
2024-05-03 18:09:01.839 | INFO     | __main__:train:171 - evaluate test set
2024-05-03 18:09:01.841 | INFO     | __main__:evaluate:206 - ***** Running evaluation *****


  0%|          | 0/18 [00:00<?, ?it/s][A

  6%|▌         | 1/18 [00:07<02:14,  7.89s/it][A

 11%|█         | 2/18 [00:15<02:05,  7.81s/it][A

 17%|█▋        | 3/18 [00:23<01:57,  7.81s/it][A

 22%|██▏       | 4/18 [00:31<01:49,  7.79s/it][A

 28%|██▊       | 5/18 [00:38<01:40,  7.73s/it][A

 33%|███▎      | 6/18 [00:46<01:32,  7.69s/it][A

 39%|███▉      | 7/18 [00:53<01:24,  7.64s/it][A

 44%|████▍     | 8/18 [01:01<01:16,  7.66s/it][A

 50%|█████     | 9/18 [01:09<01:08,  7.66s/it][A

 56%|█████▌    | 10/18 [01:17<01:01,  7.70s/it][A

 61%|██████    | 11/18 [01:24<00:53,  7.71s/it][A

 67%|██████▋   | 12/18 [01:32<00:46,  7.69s/it][A

 72%|███████▏  | 13/18 [01:40<00:38,  7.71s/it][A

 78%|███████▊  | 14/18 [01:48<00:30,  7.73s/it][A

 83%|████████▎ | 15/18 [01:55<00:23,  7.71s/it][A

 89%|████████▉ | 16/18 [02:03<00:15,  7.73s/it][A

 94%|█████████▍| 17/18 [02:11<00:07,  7.74s/it][A

100%|██████████| 18/18 [02:11<00:00,  5.61s/it][A
100%|██████████| 18/18 [02:11<00:00,  7.33s/it]
2024-05-03 18:11:13.747 | INFO     | __main__:evaluate:255 - 

2024-05-03 18:11:13.752 | INFO     | __main__:evaluate:260 - ***** Eval results *****
2024-05-03 18:11:13.752 | INFO     | __main__:evaluate:262 -  acc: 0.8707 - recall: 0.8811 - f1: 0.8759 - loss: 0.0432 
2024-05-03 18:11:13.752 | INFO     | __main__:evaluate:263 - ***** Entity results *****
2024-05-03 18:11:13.752 | INFO     | __main__:evaluate:265 - ******* NR results ********
2024-05-03 18:11:13.753 | INFO     | __main__:evaluate:267 -  acc: 0.9577 - recall: 0.9130 - f1: 0.9348 
2024-05-03 18:11:13.753 | INFO     | __main__:evaluate:265 - ******* NS results ********
2024-05-03 18:11:13.753 | INFO     | __main__:evaluate:267 -  acc: 0.8790 - recall: 0.8946 - f1: 0.8867 
2024-05-03 18:11:13.753 | INFO     | __main__:evaluate:265 - ******* NT results ********
2024-05-03 18:11:13.753 | INFO     | __main__:evaluate:267 -  acc: 0.7693 - recall: 0.8174 - f1: 0.7926 
2024-05-03 18:11:13.756 | INFO     | __main__:train:187 - higher f1 of testset is 0.8758565453412831, dev is 0.8487919858573953 in step 800 epoch 1

 61%|██████▏   | 800/1304 [1:31:39<12:06:39, 86.51s/it]
 61%|██████▏   | 801/1304 [1:31:44<8:38:59, 61.91s/it] 
 62%|██████▏   | 802/1304 [1:31:48<6:12:46, 44.56s/it]
 62%|██████▏   | 803/1304 [1:31:52<4:31:01, 32.46s/it]
 62%|██████▏   | 804/1304 [1:31:56<3:19:24, 23.93s/it]
 62%|██████▏   | 805/1304 [1:32:01<2:30:31, 18.10s/it]
 62%|██████▏   | 806/1304 [1:32:05<1:55:49, 13.96s/it]
 62%|██████▏   | 807/1304 [1:32:09<1:30:46, 10.96s/it]
 62%|██████▏   | 808/1304 [1:32:13<1:14:36,  9.03s/it]
 62%|██████▏   | 809/1304 [1:32:18<1:02:25,  7.57s/it]
 62%|██████▏   | 810/1304 [1:32:22<54:27,  6.61s/it]  
 62%|██████▏   | 811/1304 [1:32:26<48:39,  5.92s/it]
 62%|██████▏   | 812/1304 [1:32:30<43:37,  5.32s/it]
 62%|██████▏   | 813/1304 [1:32:34<40:14,  4.92s/it]
 62%|██████▏   | 814/1304 [1:32:38<37:50,  4.63s/it]
 62%|██████▎   | 815/1304 [1:32:42<36:16,  4.45s/it]
 63%|██████▎   | 816/1304 [1:32:46<35:26,  4.36s/it]
 63%|██████▎   | 817/1304 [1:32:51<34:57,  4.31s/it]
 63%|██████▎   | 818/1304 [1:32:55<35:30,  4.38s/it]
 63%|██████▎   | 819/1304 [1:33:00<35:44,  4.42s/it]
 63%|██████▎   | 820/1304 [1:33:04<34:55,  4.33s/it]
 63%|██████▎   | 821/1304 [1:33:08<34:04,  4.23s/it]
 63%|██████▎   | 822/1304 [1:33:12<33:07,  4.12s/it]
 63%|██████▎   | 823/1304 [1:33:16<34:07,  4.26s/it]
 63%|██████▎   | 824/1304 [1:33:20<33:28,  4.18s/it]
 63%|██████▎   | 825/1304 [1:33:24<33:36,  4.21s/it]
 63%|██████▎   | 826/1304 [1:33:28<33:04,  4.15s/it]
 63%|██████▎   | 827/1304 [1:33:33<33:20,  4.19s/it]
 63%|██████▎   | 828/1304 [1:33:37<33:17,  4.20s/it]
 64%|██████▎   | 829/1304 [1:33:41<32:52,  4.15s/it]
 64%|██████▎   | 830/1304 [1:33:45<32:44,  4.14s/it]
 64%|██████▎   | 831/1304 [1:33:49<33:10,  4.21s/it]
 64%|██████▍   | 832/1304 [1:33:54<32:56,  4.19s/it]
 64%|██████▍   | 833/1304 [1:33:57<32:03,  4.08s/it]
 64%|██████▍   | 834/1304 [1:34:02<32:04,  4.09s/it]
 64%|██████▍   | 835/1304 [1:34:06<32:09,  4.11s/it]
 64%|██████▍   | 836/1304 [1:34:10<31:41,  4.06s/it]
 64%|██████▍   | 837/1304 [1:34:14<31:17,  4.02s/it]
 64%|██████▍   | 838/1304 [1:34:18<31:34,  4.07s/it]
 64%|██████▍   | 839/1304 [1:34:22<31:16,  4.04s/it]
 64%|██████▍   | 840/1304 [1:34:26<31:01,  4.01s/it]
 64%|██████▍   | 841/1304 [1:34:30<31:59,  4.14s/it]
 65%|██████▍   | 842/1304 [1:34:35<33:30,  4.35s/it]
 65%|██████▍   | 843/1304 [1:34:39<32:49,  4.27s/it]
 65%|██████▍   | 844/1304 [1:34:43<32:24,  4.23s/it]
 65%|██████▍   | 845/1304 [1:34:47<31:52,  4.17s/it]
 65%|██████▍   | 846/1304 [1:34:52<32:10,  4.21s/it]
 65%|██████▍   | 847/1304 [1:34:55<31:21,  4.12s/it]
 65%|██████▌   | 848/1304 [1:35:00<31:24,  4.13s/it]
 65%|██████▌   | 849/1304 [1:35:04<31:19,  4.13s/it]
 65%|██████▌   | 850/1304 [1:35:08<31:20,  4.14s/it]
 65%|██████▌   | 851/1304 [1:35:12<30:56,  4.10s/it]
 65%|██████▌   | 852/1304 [1:35:16<30:16,  4.02s/it]
 65%|██████▌   | 853/1304 [1:35:20<30:31,  4.06s/it]
 65%|██████▌   | 854/1304 [1:35:25<31:53,  4.25s/it]
 66%|██████▌   | 855/1304 [1:35:29<31:40,  4.23s/it]
 66%|██████▌   | 856/1304 [1:35:33<30:55,  4.14s/it]
 66%|██████▌   | 857/1304 [1:35:37<30:39,  4.12s/it]
 66%|██████▌   | 858/1304 [1:35:41<30:08,  4.06s/it]
 66%|██████▌   | 859/1304 [1:35:44<29:17,  3.95s/it]
 66%|██████▌   | 860/1304 [1:35:48<28:27,  3.85s/it]
 66%|██████▌   | 861/1304 [1:35:52<28:35,  3.87s/it]
 66%|██████▌   | 862/1304 [1:35:56<28:23,  3.85s/it]
 66%|██████▌   | 863/1304 [1:36:00<28:59,  3.94s/it]
 66%|██████▋   | 864/1304 [1:36:04<29:18,  4.00s/it]
 66%|██████▋   | 865/1304 [1:36:08<29:22,  4.02s/it]
 66%|██████▋   | 866/1304 [1:36:13<31:29,  4.31s/it]
 66%|██████▋   | 867/1304 [1:36:17<31:34,  4.33s/it]
 67%|██████▋   | 868/1304 [1:36:22<31:09,  4.29s/it]
 67%|██████▋   | 869/1304 [1:36:25<29:44,  4.10s/it]
 67%|██████▋   | 870/1304 [1:36:29<29:16,  4.05s/it]
 67%|██████▋   | 871/1304 [1:36:33<29:32,  4.09s/it]
 67%|██████▋   | 872/1304 [1:36:38<29:43,  4.13s/it]
 67%|██████▋   | 873/1304 [1:36:42<29:31,  4.11s/it]
 67%|██████▋   | 874/1304 [1:36:46<29:13,  4.08s/it]
 67%|██████▋   | 875/1304 [1:36:50<28:57,  4.05s/it]
 67%|██████▋   | 876/1304 [1:36:54<28:53,  4.05s/it]
 67%|██████▋   | 877/1304 [1:36:58<29:10,  4.10s/it]
 67%|██████▋   | 878/1304 [1:37:02<29:18,  4.13s/it]
 67%|██████▋   | 879/1304 [1:37:06<29:08,  4.11s/it]
 67%|██████▋   | 880/1304 [1:37:11<30:04,  4.26s/it]
 68%|██████▊   | 881/1304 [1:37:15<30:12,  4.28s/it]
 68%|██████▊   | 882/1304 [1:37:19<29:38,  4.21s/it]
 68%|██████▊   | 883/1304 [1:37:23<29:28,  4.20s/it]
 68%|██████▊   | 884/1304 [1:37:28<30:15,  4.32s/it]
 68%|██████▊   | 885/1304 [1:37:32<30:10,  4.32s/it]
 68%|██████▊   | 886/1304 [1:37:37<29:50,  4.28s/it]
 68%|██████▊   | 887/1304 [1:37:41<29:12,  4.20s/it]
 68%|██████▊   | 888/1304 [1:37:45<28:47,  4.15s/it]
 68%|██████▊   | 889/1304 [1:37:49<28:32,  4.13s/it]
 68%|██████▊   | 890/1304 [1:37:53<29:11,  4.23s/it]
 68%|██████▊   | 891/1304 [1:37:58<29:43,  4.32s/it]
 68%|██████▊   | 892/1304 [1:38:02<29:39,  4.32s/it]
 68%|██████▊   | 893/1304 [1:38:06<28:59,  4.23s/it]
 69%|██████▊   | 894/1304 [1:38:10<28:51,  4.22s/it]
 69%|██████▊   | 895/1304 [1:38:14<28:26,  4.17s/it]
 69%|██████▊   | 896/1304 [1:38:19<29:33,  4.35s/it]
 69%|██████▉   | 897/1304 [1:38:23<29:14,  4.31s/it]
 69%|██████▉   | 898/1304 [1:38:28<29:12,  4.32s/it]
 69%|██████▉   | 899/1304 [1:38:32<28:38,  4.24s/it]2024-05-03 18:18:11.149 | INFO     | __main__:train:169 - evaluate dev set
2024-05-03 18:18:11.152 | INFO     | __main__:evaluate:206 - ***** Running evaluation *****


  0%|          | 0/19 [00:00<?, ?it/s][A

  5%|▌         | 1/19 [00:07<02:22,  7.90s/it][A

 11%|█         | 2/19 [00:15<02:13,  7.83s/it][A

 16%|█▌        | 3/19 [00:23<02:04,  7.78s/it][A

 21%|██        | 4/19 [00:31<01:56,  7.77s/it][A

 26%|██▋       | 5/19 [00:38<01:48,  7.74s/it][A

 32%|███▏      | 6/19 [00:46<01:40,  7.74s/it][A

 37%|███▋      | 7/19 [00:54<01:33,  7.75s/it][A

 42%|████▏     | 8/19 [01:02<01:24,  7.72s/it][A

 47%|████▋     | 9/19 [01:09<01:17,  7.73s/it][A

 53%|█████▎    | 10/19 [01:17<01:09,  7.74s/it][A

 58%|█████▊    | 11/19 [01:25<01:02,  7.76s/it][A

 63%|██████▎   | 12/19 [01:33<00:54,  7.75s/it][A

 68%|██████▊   | 13/19 [01:40<00:46,  7.72s/it][A

 74%|███████▎  | 14/19 [01:48<00:38,  7.75s/it][A

 79%|███████▉  | 15/19 [01:56<00:30,  7.72s/it][A

 84%|████████▍ | 16/19 [02:03<00:23,  7.74s/it][A

 89%|████████▉ | 17/19 [02:11<00:15,  7.73s/it][A

 95%|█████████▍| 18/19 [02:19<00:07,  7.74s/it][A

100%|██████████| 19/19 [02:20<00:00,  5.74s/it][A
100%|██████████| 19/19 [02:20<00:00,  7.40s/it]
2024-05-03 18:20:31.678 | INFO     | __main__:evaluate:255 - 

2024-05-03 18:20:31.683 | INFO     | __main__:evaluate:260 - ***** Eval results *****
2024-05-03 18:20:31.684 | INFO     | __main__:evaluate:262 -  acc: 0.8784 - recall: 0.8539 - f1: 0.8660 - loss: 0.0322 
2024-05-03 18:20:31.684 | INFO     | __main__:evaluate:263 - ***** Entity results *****
2024-05-03 18:20:31.684 | INFO     | __main__:evaluate:265 - ******* NR results ********
2024-05-03 18:20:31.684 | INFO     | __main__:evaluate:267 -  acc: 0.9571 - recall: 0.8651 - f1: 0.9088 
2024-05-03 18:20:31.684 | INFO     | __main__:evaluate:265 - ******* NS results ********
2024-05-03 18:20:31.685 | INFO     | __main__:evaluate:267 -  acc: 0.8831 - recall: 0.8462 - f1: 0.8642 
2024-05-03 18:20:31.685 | INFO     | __main__:evaluate:265 - ******* NT results ********
2024-05-03 18:20:31.685 | INFO     | __main__:evaluate:267 -  acc: 0.7816 - recall: 0.8503 - f1: 0.8145 
2024-05-03 18:20:31.686 | INFO     | __main__:train:171 - evaluate test set
2024-05-03 18:20:31.690 | INFO     | __main__:evaluate:206 - ***** Running evaluation *****


  0%|          | 0/18 [00:00<?, ?it/s][A

  6%|▌         | 1/18 [00:07<02:13,  7.83s/it][A

 11%|█         | 2/18 [00:15<02:05,  7.83s/it][A

 17%|█▋        | 3/18 [00:23<01:57,  7.82s/it][A

 22%|██▏       | 4/18 [00:31<01:49,  7.80s/it][A

 28%|██▊       | 5/18 [00:39<01:41,  7.83s/it][A

 33%|███▎      | 6/18 [00:46<01:33,  7.79s/it][A

 39%|███▉      | 7/18 [00:54<01:25,  7.75s/it][A

 44%|████▍     | 8/18 [01:02<01:17,  7.74s/it][A

 50%|█████     | 9/18 [01:09<01:09,  7.73s/it][A

 56%|█████▌    | 10/18 [01:17<01:01,  7.73s/it][A

 61%|██████    | 11/18 [01:25<00:54,  7.72s/it][A

 67%|██████▋   | 12/18 [01:33<00:46,  7.74s/it][A

 72%|███████▏  | 13/18 [01:41<00:38,  7.78s/it][A

 78%|███████▊  | 14/18 [01:48<00:31,  7.78s/it][A

 83%|████████▎ | 15/18 [01:56<00:23,  7.79s/it][A

 89%|████████▉ | 16/18 [02:04<00:15,  7.79s/it][A

 94%|█████████▍| 17/18 [02:12<00:07,  7.78s/it][A

100%|██████████| 18/18 [02:12<00:00,  5.63s/it][A
100%|██████████| 18/18 [02:12<00:00,  7.38s/it]
2024-05-03 18:22:44.498 | INFO     | __main__:evaluate:255 - 

2024-05-03 18:22:44.503 | INFO     | __main__:evaluate:260 - ***** Eval results *****
2024-05-03 18:22:44.503 | INFO     | __main__:evaluate:262 -  acc: 0.8962 - recall: 0.8854 - f1: 0.8908 - loss: 0.0367 
2024-05-03 18:22:44.504 | INFO     | __main__:evaluate:263 - ***** Entity results *****
2024-05-03 18:22:44.504 | INFO     | __main__:evaluate:265 - ******* NR results ********
2024-05-03 18:22:44.504 | INFO     | __main__:evaluate:267 -  acc: 0.9587 - recall: 0.9201 - f1: 0.9390 
2024-05-03 18:22:44.504 | INFO     | __main__:evaluate:265 - ******* NS results ********
2024-05-03 18:22:44.504 | INFO     | __main__:evaluate:267 -  acc: 0.9033 - recall: 0.8925 - f1: 0.8979 
2024-05-03 18:22:44.504 | INFO     | __main__:evaluate:265 - ******* NT results ********
2024-05-03 18:22:44.505 | INFO     | __main__:evaluate:267 -  acc: 0.8176 - recall: 0.8326 - f1: 0.8250 
2024-05-03 18:22:44.507 | INFO     | __main__:train:187 - higher f1 of testset is 0.8907502476808069, dev is 0.8659793814432989 in step 900 epoch 1

 69%|██████▉   | 900/1304 [1:43:11<9:43:27, 86.65s/it]
 69%|██████▉   | 901/1304 [1:43:15<6:56:46, 62.05s/it]
 69%|██████▉   | 902/1304 [1:43:20<4:59:39, 44.72s/it]
 69%|██████▉   | 903/1304 [1:43:24<3:37:20, 32.52s/it]
 69%|██████▉   | 904/1304 [1:43:28<2:40:07, 24.02s/it]
 69%|██████▉   | 905/1304 [1:43:32<2:00:00, 18.05s/it]
 69%|██████▉   | 906/1304 [1:43:36<1:31:54, 13.85s/it]
 70%|██████▉   | 907/1304 [1:43:40<1:12:21, 10.94s/it]
 70%|██████▉   | 908/1304 [1:43:44<58:03,  8.80s/it]  
 70%|██████▉   | 909/1304 [1:43:48<48:11,  7.32s/it]
 70%|██████▉   | 910/1304 [1:43:52<41:16,  6.29s/it]
 70%|██████▉   | 911/1304 [1:43:56<36:54,  5.63s/it]
 70%|██████▉   | 912/1304 [1:44:00<33:28,  5.12s/it]
 70%|███████   | 913/1304 [1:44:03<30:49,  4.73s/it]
 70%|███████   | 914/1304 [1:44:07<28:33,  4.39s/it]
 70%|███████   | 915/1304 [1:44:11<27:38,  4.26s/it]
 70%|███████   | 916/1304 [1:44:15<26:33,  4.11s/it]
 70%|███████   | 917/1304 [1:44:19<27:23,  4.25s/it]
 70%|███████   | 918/1304 [1:44:23<26:57,  4.19s/it]
 70%|███████   | 919/1304 [1:44:28<27:18,  4.26s/it]
 71%|███████   | 920/1304 [1:44:32<27:08,  4.24s/it]
 71%|███████   | 921/1304 [1:44:36<26:35,  4.17s/it]
 71%|███████   | 922/1304 [1:44:41<27:11,  4.27s/it]
 71%|███████   | 923/1304 [1:44:45<26:37,  4.19s/it]
 71%|███████   | 924/1304 [1:44:48<25:49,  4.08s/it]
 71%|███████   | 925/1304 [1:44:52<25:53,  4.10s/it]
 71%|███████   | 926/1304 [1:44:57<25:44,  4.09s/it]
 71%|███████   | 927/1304 [1:45:01<25:58,  4.13s/it]
 71%|███████   | 928/1304 [1:45:05<25:25,  4.06s/it]
 71%|███████   | 929/1304 [1:45:09<25:23,  4.06s/it]
 71%|███████▏  | 930/1304 [1:45:13<25:33,  4.10s/it]
 71%|███████▏  | 931/1304 [1:45:17<25:26,  4.09s/it]
 71%|███████▏  | 932/1304 [1:45:21<25:34,  4.13s/it]
 72%|███████▏  | 933/1304 [1:45:25<25:00,  4.04s/it]
 72%|███████▏  | 934/1304 [1:45:29<24:38,  4.00s/it]
 72%|███████▏  | 935/1304 [1:45:33<24:14,  3.94s/it]
 72%|███████▏  | 936/1304 [1:45:36<23:38,  3.85s/it]
 72%|███████▏  | 937/1304 [1:45:40<23:32,  3.85s/it]
 72%|███████▏  | 938/1304 [1:45:44<23:33,  3.86s/it]
 72%|███████▏  | 939/1304 [1:45:48<23:48,  3.91s/it]
 72%|███████▏  | 940/1304 [1:45:52<23:47,  3.92s/it]
 72%|███████▏  | 941/1304 [1:45:56<23:52,  3.95s/it]
 72%|███████▏  | 942/1304 [1:46:00<22:52,  3.79s/it]
 72%|███████▏  | 943/1304 [1:46:03<22:32,  3.75s/it]
 72%|███████▏  | 944/1304 [1:46:07<23:03,  3.84s/it]
 72%|███████▏  | 945/1304 [1:46:11<23:37,  3.95s/it]
 73%|███████▎  | 946/1304 [1:46:16<24:44,  4.15s/it]
 73%|███████▎  | 947/1304 [1:46:20<24:50,  4.17s/it]
 73%|███████▎  | 948/1304 [1:46:24<24:37,  4.15s/it]
 73%|███████▎  | 949/1304 [1:46:29<25:04,  4.24s/it]
 73%|███████▎  | 950/1304 [1:46:33<24:48,  4.20s/it]
 73%|███████▎  | 951/1304 [1:46:37<24:40,  4.19s/it]
 73%|███████▎  | 952/1304 [1:46:41<24:06,  4.11s/it]
 73%|███████▎  | 953/1304 [1:46:45<24:10,  4.13s/it]
 73%|███████▎  | 954/1304 [1:46:50<24:32,  4.21s/it]
 73%|███████▎  | 955/1304 [1:46:54<24:18,  4.18s/it]
 73%|███████▎  | 956/1304 [1:46:58<24:19,  4.19s/it]
 73%|███████▎  | 957/1304 [1:47:02<23:58,  4.15s/it]
 73%|███████▎  | 958/1304 [1:47:06<23:52,  4.14s/it]
 74%|███████▎  | 959/1304 [1:47:10<23:48,  4.14s/it]
 74%|███████▎  | 960/1304 [1:47:14<23:49,  4.15s/it]
 74%|███████▎  | 961/1304 [1:47:19<23:42,  4.15s/it]
 74%|███████▍  | 962/1304 [1:47:23<23:33,  4.13s/it]
 74%|███████▍  | 963/1304 [1:47:27<24:20,  4.28s/it]
 74%|███████▍  | 964/1304 [1:47:32<24:52,  4.39s/it]
 74%|███████▍  | 965/1304 [1:47:36<24:26,  4.33s/it]
 74%|███████▍  | 966/1304 [1:47:41<24:36,  4.37s/it]
 74%|███████▍  | 967/1304 [1:47:45<24:38,  4.39s/it]
 74%|███████▍  | 968/1304 [1:47:49<24:26,  4.36s/it]
 74%|███████▍  | 969/1304 [1:47:54<24:27,  4.38s/it]
 74%|███████▍  | 970/1304 [1:47:58<24:00,  4.31s/it]
 74%|███████▍  | 971/1304 [1:48:02<23:48,  4.29s/it]
 75%|███████▍  | 972/1304 [1:48:06<23:24,  4.23s/it]
 75%|███████▍  | 973/1304 [1:48:10<23:03,  4.18s/it]
 75%|███████▍  | 974/1304 [1:48:15<23:06,  4.20s/it]
 75%|███████▍  | 975/1304 [1:48:19<22:48,  4.16s/it]
 75%|███████▍  | 976/1304 [1:48:23<22:46,  4.17s/it]
 75%|███████▍  | 977/1304 [1:48:27<22:57,  4.21s/it]
 75%|███████▌  | 978/1304 [1:48:31<22:43,  4.18s/it]
 75%|███████▌  | 979/1304 [1:48:35<22:31,  4.16s/it]
 75%|███████▌  | 980/1304 [1:48:40<22:34,  4.18s/it]
 75%|███████▌  | 981/1304 [1:48:44<22:10,  4.12s/it]
 75%|███████▌  | 982/1304 [1:48:48<22:12,  4.14s/it]
 75%|███████▌  | 983/1304 [1:48:52<21:56,  4.10s/it]
 75%|███████▌  | 984/1304 [1:48:56<22:15,  4.17s/it]
 76%|███████▌  | 985/1304 [1:49:00<22:24,  4.22s/it]
 76%|███████▌  | 986/1304 [1:49:04<22:04,  4.17s/it]
 76%|███████▌  | 987/1304 [1:49:08<21:37,  4.09s/it]
 76%|███████▌  | 988/1304 [1:49:13<21:43,  4.13s/it]
 76%|███████▌  | 989/1304 [1:49:17<21:50,  4.16s/it]
 76%|███████▌  | 990/1304 [1:49:21<21:44,  4.16s/it]
 76%|███████▌  | 991/1304 [1:49:25<21:30,  4.12s/it]
 76%|███████▌  | 992/1304 [1:49:29<20:45,  3.99s/it]
 76%|███████▌  | 993/1304 [1:49:32<20:10,  3.89s/it]
 76%|███████▌  | 994/1304 [1:49:36<20:01,  3.88s/it]
 76%|███████▋  | 995/1304 [1:49:40<19:53,  3.86s/it]
 76%|███████▋  | 996/1304 [1:49:44<19:50,  3.87s/it]
 76%|███████▋  | 997/1304 [1:49:48<19:45,  3.86s/it]
 77%|███████▋  | 998/1304 [1:49:52<19:35,  3.84s/it]
 77%|███████▋  | 999/1304 [1:49:55<19:06,  3.76s/it]2024-05-03 18:29:34.778 | INFO     | __main__:train:169 - evaluate dev set
2024-05-03 18:29:34.781 | INFO     | __main__:evaluate:206 - ***** Running evaluation *****


  0%|          | 0/19 [00:00<?, ?it/s][A

  5%|▌         | 1/19 [00:07<02:16,  7.60s/it][A

 11%|█         | 2/19 [00:15<02:09,  7.64s/it][A

 16%|█▌        | 3/19 [00:22<02:02,  7.66s/it][A

 21%|██        | 4/19 [00:30<01:54,  7.66s/it][A

 26%|██▋       | 5/19 [00:38<01:47,  7.69s/it][A

 32%|███▏      | 6/19 [00:46<01:39,  7.69s/it][A

 37%|███▋      | 7/19 [00:53<01:32,  7.72s/it][A

 42%|████▏     | 8/19 [01:01<01:25,  7.73s/it][A

 47%|████▋     | 9/19 [01:09<01:17,  7.76s/it][A

 53%|█████▎    | 10/19 [01:17<01:09,  7.73s/it][A

 58%|█████▊    | 11/19 [01:24<01:02,  7.76s/it][A

 63%|██████▎   | 12/19 [01:32<00:54,  7.78s/it][A

 68%|██████▊   | 13/19 [01:40<00:46,  7.71s/it][A

 74%|███████▎  | 14/19 [01:47<00:38,  7.71s/it][A

 79%|███████▉  | 15/19 [01:55<00:30,  7.69s/it][A

 84%|████████▍ | 16/19 [02:03<00:22,  7.66s/it][A

 89%|████████▉ | 17/19 [02:10<00:15,  7.64s/it][A

 95%|█████████▍| 18/19 [02:18<00:07,  7.65s/it][A

100%|██████████| 19/19 [02:19<00:00,  5.65s/it][A
100%|██████████| 19/19 [02:19<00:00,  7.34s/it]
2024-05-03 18:31:54.241 | INFO     | __main__:evaluate:255 - 

2024-05-03 18:31:54.247 | INFO     | __main__:evaluate:260 - ***** Eval results *****
2024-05-03 18:31:54.248 | INFO     | __main__:evaluate:262 -  acc: 0.9038 - recall: 0.8709 - f1: 0.8871 - loss: 0.0268 
2024-05-03 18:31:54.248 | INFO     | __main__:evaluate:263 - ***** Entity results *****
2024-05-03 18:31:54.248 | INFO     | __main__:evaluate:265 - ******* NR results ********
2024-05-03 18:31:54.248 | INFO     | __main__:evaluate:267 -  acc: 0.9705 - recall: 0.8798 - f1: 0.9229 
2024-05-03 18:31:54.248 | INFO     | __main__:evaluate:265 - ******* NS results ********
2024-05-03 18:31:54.249 | INFO     | __main__:evaluate:267 -  acc: 0.8761 - recall: 0.8825 - f1: 0.8793 
2024-05-03 18:31:54.249 | INFO     | __main__:evaluate:265 - ******* NT results ********
2024-05-03 18:31:54.249 | INFO     | __main__:evaluate:267 -  acc: 0.8617 - recall: 0.8410 - f1: 0.8513 
2024-05-03 18:31:54.250 | INFO     | __main__:train:171 - evaluate test set
2024-05-03 18:31:54.253 | INFO     | __main__:evaluate:206 - ***** Running evaluation *****


  0%|          | 0/18 [00:00<?, ?it/s][A

  6%|▌         | 1/18 [00:07<02:14,  7.91s/it][A

 11%|█         | 2/18 [00:19<02:41, 10.07s/it][A

 17%|█▋        | 3/18 [00:27<02:15,  9.03s/it][A

 22%|██▏       | 4/18 [00:35<01:59,  8.54s/it][A

 28%|██▊       | 5/18 [00:42<01:47,  8.24s/it][A

 33%|███▎      | 6/18 [00:50<01:36,  8.04s/it][A

 39%|███▉      | 7/18 [00:58<01:27,  7.96s/it][A

 44%|████▍     | 8/18 [01:05<01:18,  7.86s/it][A

 50%|█████     | 9/18 [01:13<01:09,  7.78s/it][A

 56%|█████▌    | 10/18 [01:21<01:02,  7.78s/it][A

 61%|██████    | 11/18 [01:29<00:54,  7.85s/it][A

 67%|██████▋   | 12/18 [01:37<00:47,  7.85s/it][A

 72%|███████▏  | 13/18 [01:45<00:39,  7.88s/it][A

 78%|███████▊  | 14/18 [01:52<00:31,  7.85s/it][A

 83%|████████▎ | 15/18 [02:00<00:23,  7.80s/it][A

 89%|████████▉ | 16/18 [02:08<00:15,  7.76s/it][A

 94%|█████████▍| 17/18 [02:15<00:07,  7.73s/it][A

100%|██████████| 18/18 [02:16<00:00,  5.58s/it][A
100%|██████████| 18/18 [02:16<00:00,  7.58s/it]
2024-05-03 18:34:10.678 | INFO     | __main__:evaluate:255 - 

2024-05-03 18:34:10.683 | INFO     | __main__:evaluate:260 - ***** Eval results *****
2024-05-03 18:34:10.684 | INFO     | __main__:evaluate:262 -  acc: 0.9005 - recall: 0.8885 - f1: 0.8945 - loss: 0.0345 
2024-05-03 18:34:10.684 | INFO     | __main__:evaluate:263 - ***** Entity results *****
2024-05-03 18:34:10.684 | INFO     | __main__:evaluate:265 - ******* NR results ********
2024-05-03 18:34:10.684 | INFO     | __main__:evaluate:267 -  acc: 0.9646 - recall: 0.9257 - f1: 0.9448 
2024-05-03 18:34:10.685 | INFO     | __main__:evaluate:265 - ******* NS results ********
2024-05-03 18:34:10.685 | INFO     | __main__:evaluate:267 -  acc: 0.8847 - recall: 0.9076 - f1: 0.8960 
2024-05-03 18:34:10.685 | INFO     | __main__:evaluate:265 - ******* NT results ********
2024-05-03 18:34:10.685 | INFO     | __main__:evaluate:267 -  acc: 0.8674 - recall: 0.8067 - f1: 0.8360 
2024-05-03 18:34:10.688 | INFO     | __main__:train:187 - higher f1 of testset is 0.8944569625957638, dev is 0.8870695882494581 in step 1000 epoch 1

 77%|███████▋  | 1000/1304 [1:54:36<7:20:44, 86.99s/it]
 77%|███████▋  | 1001/1304 [1:54:41<5:14:54, 62.36s/it]
 77%|███████▋  | 1002/1304 [1:54:45<3:45:42, 44.84s/it]
 77%|███████▋  | 1003/1304 [1:54:49<2:43:28, 32.59s/it]
 77%|███████▋  | 1004/1304 [1:54:53<2:00:00, 24.00s/it]
 77%|███████▋  | 1005/1304 [1:54:58<1:30:21, 18.13s/it]
 77%|███████▋  | 1006/1304 [1:55:02<1:09:06, 13.91s/it]
 77%|███████▋  | 1007/1304 [1:55:05<53:48, 10.87s/it]  
 77%|███████▋  | 1008/1304 [1:55:09<43:34,  8.83s/it]
 77%|███████▋  | 1009/1304 [1:55:14<36:24,  7.41s/it]
 77%|███████▋  | 1010/1304 [1:55:18<31:25,  6.41s/it]
 78%|███████▊  | 1011/1304 [1:55:22<28:00,  5.74s/it]
 78%|███████▊  | 1012/1304 [1:55:26<25:45,  5.29s/it]
 78%|███████▊  | 1013/1304 [1:55:30<23:40,  4.88s/it]
 78%|███████▊  | 1014/1304 [1:55:34<22:29,  4.65s/it]
 78%|███████▊  | 1015/1304 [1:55:38<21:17,  4.42s/it]
 78%|███████▊  | 1016/1304 [1:55:42<20:45,  4.33s/it]
 78%|███████▊  | 1017/1304 [1:55:47<20:52,  4.36s/it]
 78%|███████▊  | 1018/1304 [1:55:51<20:55,  4.39s/it]
 78%|███████▊  | 1019/1304 [1:55:55<19:56,  4.20s/it]
 78%|███████▊  | 1020/1304 [1:55:59<19:47,  4.18s/it]
 78%|███████▊  | 1021/1304 [1:56:03<19:45,  4.19s/it]
 78%|███████▊  | 1022/1304 [1:56:08<20:25,  4.34s/it]
 78%|███████▊  | 1023/1304 [1:56:12<19:51,  4.24s/it]
 79%|███████▊  | 1024/1304 [1:56:16<19:38,  4.21s/it]
 79%|███████▊  | 1025/1304 [1:56:20<19:38,  4.22s/it]
 79%|███████▊  | 1026/1304 [1:56:24<19:33,  4.22s/it]
 79%|███████▉  | 1027/1304 [1:56:29<19:49,  4.30s/it]
 79%|███████▉  | 1028/1304 [1:56:33<19:26,  4.23s/it]
 79%|███████▉  | 1029/1304 [1:56:37<19:20,  4.22s/it]
 79%|███████▉  | 1030/1304 [1:56:41<19:05,  4.18s/it]
 79%|███████▉  | 1031/1304 [1:56:45<18:47,  4.13s/it]
 79%|███████▉  | 1032/1304 [1:56:49<18:31,  4.09s/it]
 79%|███████▉  | 1033/1304 [1:56:53<18:38,  4.13s/it]
 79%|███████▉  | 1034/1304 [1:56:58<18:29,  4.11s/it]
 79%|███████▉  | 1035/1304 [1:57:02<18:31,  4.13s/it]
 79%|███████▉  | 1036/1304 [1:57:06<18:23,  4.12s/it]
 80%|███████▉  | 1037/1304 [1:57:10<18:38,  4.19s/it]
 80%|███████▉  | 1038/1304 [1:57:15<19:19,  4.36s/it]
 80%|███████▉  | 1039/1304 [1:57:19<18:42,  4.23s/it]
 80%|███████▉  | 1040/1304 [1:57:23<18:35,  4.23s/it]
 80%|███████▉  | 1041/1304 [1:57:27<18:39,  4.26s/it]
 80%|███████▉  | 1042/1304 [1:57:32<18:43,  4.29s/it]
 80%|███████▉  | 1043/1304 [1:57:36<18:58,  4.36s/it]
 80%|████████  | 1044/1304 [1:57:41<18:54,  4.36s/it]
 80%|████████  | 1045/1304 [1:57:45<18:44,  4.34s/it]
 80%|████████  | 1046/1304 [1:57:49<18:27,  4.29s/it]
 80%|████████  | 1047/1304 [1:57:54<18:39,  4.35s/it]
 80%|████████  | 1048/1304 [1:57:58<18:20,  4.30s/it]
 80%|████████  | 1049/1304 [1:58:02<17:37,  4.15s/it]
 81%|████████  | 1050/1304 [1:58:05<17:09,  4.05s/it]
 81%|████████  | 1051/1304 [1:58:09<16:56,  4.02s/it]
 81%|████████  | 1052/1304 [1:58:13<17:01,  4.05s/it]
 81%|████████  | 1053/1304 [1:58:18<17:19,  4.14s/it]
 81%|████████  | 1054/1304 [1:58:22<17:16,  4.14s/it]
 81%|████████  | 1055/1304 [1:58:26<16:47,  4.05s/it]
 81%|████████  | 1056/1304 [1:58:30<16:35,  4.01s/it]
 81%|████████  | 1057/1304 [1:58:34<16:36,  4.03s/it]
 81%|████████  | 1058/1304 [1:58:38<16:39,  4.06s/it]
 81%|████████  | 1059/1304 [1:58:42<16:28,  4.03s/it]
 81%|████████▏ | 1060/1304 [1:58:46<16:17,  4.01s/it]
 81%|████████▏ | 1061/1304 [1:58:50<16:13,  4.01s/it]
 81%|████████▏ | 1062/1304 [1:58:54<16:04,  3.98s/it]
 82%|████████▏ | 1063/1304 [1:58:58<15:53,  3.96s/it]
 82%|████████▏ | 1064/1304 [1:59:02<16:01,  4.01s/it]
 82%|████████▏ | 1065/1304 [1:59:06<16:02,  4.03s/it]
 82%|████████▏ | 1066/1304 [1:59:10<15:41,  3.96s/it]
 82%|████████▏ | 1067/1304 [1:59:14<15:39,  3.96s/it]
 82%|████████▏ | 1068/1304 [1:59:18<15:50,  4.03s/it]
 82%|████████▏ | 1069/1304 [1:59:22<16:04,  4.11s/it]
 82%|████████▏ | 1070/1304 [1:59:26<16:10,  4.15s/it]
 82%|████████▏ | 1071/1304 [1:59:31<16:08,  4.16s/it]
 82%|████████▏ | 1072/1304 [1:59:35<15:56,  4.12s/it]
 82%|████████▏ | 1073/1304 [1:59:39<15:41,  4.08s/it]
 82%|████████▏ | 1074/1304 [1:59:43<15:35,  4.07s/it]
 82%|████████▏ | 1075/1304 [1:59:47<15:28,  4.06s/it]
 83%|████████▎ | 1076/1304 [1:59:51<15:30,  4.08s/it]
 83%|████████▎ | 1077/1304 [1:59:55<15:32,  4.11s/it]
 83%|████████▎ | 1078/1304 [1:59:59<15:55,  4.23s/it]
 83%|████████▎ | 1079/1304 [2:00:03<15:38,  4.17s/it]
 83%|████████▎ | 1080/1304 [2:00:08<15:41,  4.20s/it]
 83%|████████▎ | 1081/1304 [2:00:12<15:38,  4.21s/it]
 83%|████████▎ | 1082/1304 [2:00:16<15:16,  4.13s/it]
 83%|████████▎ | 1083/1304 [2:00:20<15:18,  4.16s/it]
 83%|████████▎ | 1084/1304 [2:00:24<15:04,  4.11s/it]
 83%|████████▎ | 1085/1304 [2:00:28<14:47,  4.05s/it]
 83%|████████▎ | 1086/1304 [2:00:32<14:40,  4.04s/it]
 83%|████████▎ | 1087/1304 [2:00:36<14:24,  3.98s/it]
 83%|████████▎ | 1088/1304 [2:00:40<14:29,  4.02s/it]
 84%|████████▎ | 1089/1304 [2:00:44<14:37,  4.08s/it]
 84%|████████▎ | 1090/1304 [2:00:49<14:48,  4.15s/it]
 84%|████████▎ | 1091/1304 [2:00:52<14:13,  4.01s/it]
 84%|████████▎ | 1092/1304 [2:00:56<13:59,  3.96s/it]
 84%|████████▍ | 1093/1304 [2:01:00<14:05,  4.01s/it]
 84%|████████▍ | 1094/1304 [2:01:04<14:11,  4.05s/it]
 84%|████████▍ | 1095/1304 [2:01:08<14:10,  4.07s/it]
 84%|████████▍ | 1096/1304 [2:01:13<14:08,  4.08s/it]
 84%|████████▍ | 1097/1304 [2:01:17<14:10,  4.11s/it]
 84%|████████▍ | 1098/1304 [2:01:21<13:55,  4.05s/it]
 84%|████████▍ | 1099/1304 [2:01:25<13:38,  4.00s/it]2024-05-03 18:41:04.395 | INFO     | __main__:train:169 - evaluate dev set
2024-05-03 18:41:04.398 | INFO     | __main__:evaluate:206 - ***** Running evaluation *****


  0%|          | 0/19 [00:00<?, ?it/s][A

  5%|▌         | 1/19 [00:07<02:16,  7.59s/it][A

 11%|█         | 2/19 [00:15<02:12,  7.82s/it][A

 16%|█▌        | 3/19 [00:23<02:06,  7.88s/it][A

 21%|██        | 4/19 [00:31<01:56,  7.75s/it][A

 26%|██▋       | 5/19 [00:38<01:47,  7.68s/it][A

 32%|███▏      | 6/19 [00:46<01:39,  7.64s/it][A

 37%|███▋      | 7/19 [00:53<01:31,  7.64s/it][A

 42%|████▏     | 8/19 [01:01<01:23,  7.63s/it][A

 47%|████▋     | 9/19 [01:09<01:16,  7.63s/it][A

 53%|█████▎    | 10/19 [01:16<01:08,  7.60s/it][A

 58%|█████▊    | 11/19 [01:24<01:00,  7.59s/it][A

 63%|██████▎   | 12/19 [01:31<00:53,  7.59s/it][A

 68%|██████▊   | 13/19 [01:39<00:45,  7.64s/it][A

 74%|███████▎  | 14/19 [01:47<00:38,  7.70s/it][A

 79%|███████▉  | 15/19 [01:54<00:30,  7.67s/it][A

 84%|████████▍ | 16/19 [02:02<00:22,  7.65s/it][A

 89%|████████▉ | 17/19 [02:10<00:15,  7.67s/it][A

 95%|█████████▍| 18/19 [02:17<00:07,  7.68s/it][A

100%|██████████| 19/19 [02:19<00:00,  5.71s/it][A
100%|██████████| 19/19 [02:19<00:00,  7.32s/it]
2024-05-03 18:43:23.507 | INFO     | __main__:evaluate:255 - 

2024-05-03 18:43:23.513 | INFO     | __main__:evaluate:260 - ***** Eval results *****
2024-05-03 18:43:23.513 | INFO     | __main__:evaluate:262 -  acc: 0.8924 - recall: 0.8804 - f1: 0.8864 - loss: 0.0269 
2024-05-03 18:43:23.514 | INFO     | __main__:evaluate:263 - ***** Entity results *****
2024-05-03 18:43:23.514 | INFO     | __main__:evaluate:265 - ******* NR results ********
2024-05-03 18:43:23.514 | INFO     | __main__:evaluate:267 -  acc: 0.9414 - recall: 0.9125 - f1: 0.9267 
2024-05-03 18:43:23.514 | INFO     | __main__:evaluate:265 - ******* NS results ********
2024-05-03 18:43:23.514 | INFO     | __main__:evaluate:267 -  acc: 0.8897 - recall: 0.8643 - f1: 0.8768 
2024-05-03 18:43:23.514 | INFO     | __main__:evaluate:265 - ******* NT results ********
2024-05-03 18:43:23.515 | INFO     | __main__:evaluate:267 -  acc: 0.8327 - recall: 0.8604 - f1: 0.8464 
2024-05-03 18:43:23.515 | INFO     | __main__:train:171 - evaluate test set
2024-05-03 18:43:23.519 | INFO     | __main__:evaluate:206 - ***** Running evaluation *****


  0%|          | 0/18 [00:00<?, ?it/s][A

  6%|▌         | 1/18 [00:07<02:09,  7.61s/it][A

 11%|█         | 2/18 [00:15<02:02,  7.64s/it][A

 17%|█▋        | 3/18 [00:22<01:54,  7.66s/it][A

 22%|██▏       | 4/18 [00:30<01:46,  7.62s/it][A

 28%|██▊       | 5/18 [00:38<01:38,  7.60s/it][A

 33%|███▎      | 6/18 [00:45<01:30,  7.58s/it][A

 39%|███▉      | 7/18 [00:53<01:22,  7.54s/it][A

 44%|████▍     | 8/18 [01:00<01:16,  7.61s/it][A

 50%|█████     | 9/18 [01:08<01:08,  7.62s/it][A

 56%|█████▌    | 10/18 [01:16<01:00,  7.61s/it][A

 61%|██████    | 11/18 [01:23<00:53,  7.62s/it][A

 67%|██████▋   | 12/18 [01:31<00:45,  7.60s/it][A

 72%|███████▏  | 13/18 [01:38<00:38,  7.64s/it][A

 78%|███████▊  | 14/18 [01:46<00:30,  7.62s/it][A

 83%|████████▎ | 15/18 [01:54<00:22,  7.67s/it][A

 89%|████████▉ | 16/18 [02:01<00:15,  7.63s/it][A

 94%|█████████▍| 17/18 [02:09<00:07,  7.59s/it][A

100%|██████████| 18/18 [02:10<00:00,  5.52s/it][A
100%|██████████| 18/18 [02:10<00:00,  7.23s/it]
2024-05-03 18:45:33.605 | INFO     | __main__:evaluate:255 - 

2024-05-03 18:45:33.610 | INFO     | __main__:evaluate:260 - ***** Eval results *****
2024-05-03 18:45:33.610 | INFO     | __main__:evaluate:262 -  acc: 0.9040 - recall: 0.9024 - f1: 0.9032 - loss: 0.0346 
2024-05-03 18:45:33.611 | INFO     | __main__:evaluate:263 - ***** Entity results *****
2024-05-03 18:45:33.611 | INFO     | __main__:evaluate:265 - ******* NR results ********
2024-05-03 18:45:33.611 | INFO     | __main__:evaluate:267 -  acc: 0.9544 - recall: 0.9477 - f1: 0.9510 
2024-05-03 18:45:33.611 | INFO     | __main__:evaluate:265 - ******* NS results ********
2024-05-03 18:45:33.611 | INFO     | __main__:evaluate:267 -  acc: 0.9031 - recall: 0.9002 - f1: 0.9017 
2024-05-03 18:45:33.612 | INFO     | __main__:evaluate:265 - ******* NT results ********
2024-05-03 18:45:33.612 | INFO     | __main__:evaluate:267 -  acc: 0.8526 - recall: 0.8584 - f1: 0.8555 
2024-05-03 18:45:33.614 | INFO     | __main__:train:187 - higher f1 of testset is 0.9032258064516129, dev is 0.8863501130548614 in step 1100 epoch 1

 84%|████████▍ | 1100/1304 [2:05:59<4:49:41, 85.20s/it]
 84%|████████▍ | 1101/1304 [2:06:04<3:26:15, 60.96s/it]
 85%|████████▍ | 1102/1304 [2:06:08<2:27:49, 43.91s/it]
 85%|████████▍ | 1103/1304 [2:06:12<1:47:07, 31.98s/it]
 85%|████████▍ | 1104/1304 [2:06:16<1:18:56, 23.68s/it]
 85%|████████▍ | 1105/1304 [2:06:21<59:18, 17.88s/it]  
 85%|████████▍ | 1106/1304 [2:06:25<45:17, 13.73s/it]
 85%|████████▍ | 1107/1304 [2:06:29<35:44, 10.88s/it]
 85%|████████▍ | 1108/1304 [2:06:33<29:16,  8.96s/it]
 85%|████████▌ | 1109/1304 [2:06:38<24:57,  7.68s/it]
 85%|████████▌ | 1110/1304 [2:06:42<21:36,  6.68s/it]
 85%|████████▌ | 1111/1304 [2:06:47<19:20,  6.01s/it]
 85%|████████▌ | 1112/1304 [2:06:51<17:37,  5.51s/it]
 85%|████████▌ | 1113/1304 [2:06:55<16:03,  5.04s/it]
 85%|████████▌ | 1114/1304 [2:06:59<15:04,  4.76s/it]
 86%|████████▌ | 1115/1304 [2:07:03<14:30,  4.61s/it]
 86%|████████▌ | 1116/1304 [2:07:08<14:07,  4.51s/it]
 86%|████████▌ | 1117/1304 [2:07:12<13:33,  4.35s/it]
 86%|████████▌ | 1118/1304 [2:07:16<13:21,  4.31s/it]
 86%|████████▌ | 1119/1304 [2:07:20<12:56,  4.20s/it]
 86%|████████▌ | 1120/1304 [2:07:24<12:32,  4.09s/it]
 86%|████████▌ | 1121/1304 [2:07:28<12:23,  4.06s/it]
 86%|████████▌ | 1122/1304 [2:07:32<12:17,  4.05s/it]
 86%|████████▌ | 1123/1304 [2:07:36<12:47,  4.24s/it]
 86%|████████▌ | 1124/1304 [2:07:41<12:43,  4.24s/it]
 86%|████████▋ | 1125/1304 [2:07:45<12:28,  4.18s/it]
 86%|████████▋ | 1126/1304 [2:07:49<12:22,  4.17s/it]
 86%|████████▋ | 1127/1304 [2:07:53<12:36,  4.27s/it]
 87%|████████▋ | 1128/1304 [2:07:58<12:26,  4.24s/it]
 87%|████████▋ | 1129/1304 [2:08:02<12:13,  4.19s/it]
 87%|████████▋ | 1130/1304 [2:08:06<12:13,  4.22s/it]
 87%|████████▋ | 1131/1304 [2:08:10<12:00,  4.16s/it]
 87%|████████▋ | 1132/1304 [2:08:14<11:47,  4.11s/it]
 87%|████████▋ | 1133/1304 [2:08:18<11:47,  4.14s/it]
 87%|████████▋ | 1134/1304 [2:08:22<11:47,  4.16s/it]
 87%|████████▋ | 1135/1304 [2:08:27<11:52,  4.22s/it]
 87%|████████▋ | 1136/1304 [2:08:31<11:42,  4.18s/it]
 87%|████████▋ | 1137/1304 [2:08:35<11:19,  4.07s/it]
 87%|████████▋ | 1138/1304 [2:08:39<11:15,  4.07s/it]
 87%|████████▋ | 1139/1304 [2:08:43<11:10,  4.06s/it]
 87%|████████▋ | 1140/1304 [2:08:47<11:03,  4.04s/it]
 88%|████████▊ | 1141/1304 [2:08:51<10:55,  4.02s/it]
 88%|████████▊ | 1142/1304 [2:08:55<11:00,  4.07s/it]
 88%|████████▊ | 1143/1304 [2:08:59<10:54,  4.06s/it]
 88%|████████▊ | 1144/1304 [2:09:04<11:19,  4.25s/it]
 88%|████████▊ | 1145/1304 [2:09:08<11:09,  4.21s/it]
 88%|████████▊ | 1146/1304 [2:09:11<10:46,  4.09s/it]
 88%|████████▊ | 1147/1304 [2:09:15<10:27,  4.00s/it]
 88%|████████▊ | 1148/1304 [2:09:19<10:24,  4.01s/it]
 88%|████████▊ | 1149/1304 [2:09:24<10:40,  4.13s/it]
 88%|████████▊ | 1150/1304 [2:09:28<10:56,  4.26s/it]
 88%|████████▊ | 1151/1304 [2:09:32<10:47,  4.23s/it]
 88%|████████▊ | 1152/1304 [2:09:37<10:49,  4.28s/it]
 88%|████████▊ | 1153/1304 [2:09:41<10:38,  4.23s/it]
 88%|████████▊ | 1154/1304 [2:09:45<10:14,  4.09s/it]
 89%|████████▊ | 1155/1304 [2:09:49<10:05,  4.06s/it]
 89%|████████▊ | 1156/1304 [2:09:53<10:06,  4.10s/it]
 89%|████████▊ | 1157/1304 [2:09:57<10:14,  4.18s/it]
 89%|████████▉ | 1158/1304 [2:10:02<10:27,  4.30s/it]
 89%|████████▉ | 1159/1304 [2:10:06<10:38,  4.40s/it]
 89%|████████▉ | 1160/1304 [2:10:11<10:25,  4.34s/it]
 89%|████████▉ | 1161/1304 [2:10:15<10:13,  4.29s/it]
 89%|████████▉ | 1162/1304 [2:10:19<10:11,  4.31s/it]
 89%|████████▉ | 1163/1304 [2:10:24<10:08,  4.31s/it]
 89%|████████▉ | 1164/1304 [2:10:28<10:06,  4.33s/it]
 89%|████████▉ | 1165/1304 [2:10:32<09:58,  4.31s/it]
 89%|████████▉ | 1166/1304 [2:10:36<09:38,  4.19s/it]
 89%|████████▉ | 1167/1304 [2:10:40<09:29,  4.15s/it]
 90%|████████▉ | 1168/1304 [2:10:44<09:27,  4.17s/it]
 90%|████████▉ | 1169/1304 [2:10:49<09:28,  4.21s/it]
 90%|████████▉ | 1170/1304 [2:10:53<09:32,  4.27s/it]
 90%|████████▉ | 1171/1304 [2:10:57<09:18,  4.20s/it]
 90%|████████▉ | 1172/1304 [2:11:01<09:04,  4.13s/it]
 90%|████████▉ | 1173/1304 [2:11:05<08:51,  4.05s/it]
 90%|█████████ | 1174/1304 [2:11:09<08:42,  4.02s/it]
 90%|█████████ | 1175/1304 [2:11:13<08:34,  3.99s/it]
 90%|█████████ | 1176/1304 [2:11:17<08:26,  3.96s/it]
 90%|█████████ | 1177/1304 [2:11:21<08:23,  3.96s/it]
 90%|█████████ | 1178/1304 [2:11:25<08:25,  4.01s/it]
 90%|█████████ | 1179/1304 [2:11:29<08:17,  3.98s/it]
 90%|█████████ | 1180/1304 [2:11:33<08:15,  4.00s/it]
 91%|█████████ | 1181/1304 [2:11:37<08:13,  4.01s/it]
 91%|█████████ | 1182/1304 [2:11:41<08:19,  4.10s/it]
 91%|█████████ | 1183/1304 [2:11:46<08:29,  4.21s/it]
 91%|█████████ | 1184/1304 [2:11:50<08:27,  4.23s/it]
 91%|█████████ | 1185/1304 [2:11:54<08:22,  4.22s/it]
 91%|█████████ | 1186/1304 [2:11:58<08:26,  4.29s/it]
 91%|█████████ | 1187/1304 [2:12:03<08:27,  4.34s/it]
 91%|█████████ | 1188/1304 [2:12:08<08:40,  4.48s/it]
 91%|█████████ | 1189/1304 [2:12:12<08:17,  4.33s/it]
 91%|█████████▏| 1190/1304 [2:12:16<08:12,  4.32s/it]
 91%|█████████▏| 1191/1304 [2:12:20<08:09,  4.33s/it]
 91%|█████████▏| 1192/1304 [2:12:24<07:53,  4.22s/it]
 91%|█████████▏| 1193/1304 [2:12:29<07:47,  4.21s/it]
 92%|█████████▏| 1194/1304 [2:12:32<07:34,  4.13s/it]
 92%|█████████▏| 1195/1304 [2:12:36<07:23,  4.06s/it]
 92%|█████████▏| 1196/1304 [2:12:40<07:13,  4.02s/it]
 92%|█████████▏| 1197/1304 [2:12:45<07:20,  4.12s/it]
 92%|█████████▏| 1198/1304 [2:12:49<07:12,  4.08s/it]
 92%|█████████▏| 1199/1304 [2:12:53<07:12,  4.11s/it]2024-05-03 18:52:32.747 | INFO     | __main__:train:169 - evaluate dev set
2024-05-03 18:52:32.750 | INFO     | __main__:evaluate:206 - ***** Running evaluation *****


  0%|          | 0/19 [00:00<?, ?it/s][A

  5%|▌         | 1/19 [00:07<02:18,  7.71s/it][A

 11%|█         | 2/19 [00:15<02:11,  7.73s/it][A

 16%|█▌        | 3/19 [00:23<02:03,  7.74s/it][A

 21%|██        | 4/19 [00:30<01:55,  7.72s/it][A

 26%|██▋       | 5/19 [00:38<01:48,  7.72s/it][A

 32%|███▏      | 6/19 [00:46<01:40,  7.73s/it][A

 37%|███▋      | 7/19 [00:53<01:32,  7.69s/it][A

 42%|████▏     | 8/19 [01:01<01:24,  7.67s/it][A

 47%|████▋     | 9/19 [01:09<01:16,  7.69s/it][A

 53%|█████▎    | 10/19 [01:17<01:09,  7.69s/it][A

 58%|█████▊    | 11/19 [01:24<01:01,  7.70s/it][A

 63%|██████▎   | 12/19 [01:32<00:54,  7.76s/it][A

 68%|██████▊   | 13/19 [01:40<00:46,  7.72s/it][A

 74%|███████▎  | 14/19 [01:47<00:38,  7.69s/it][A

 79%|███████▉  | 15/19 [01:55<00:30,  7.69s/it][A

 84%|████████▍ | 16/19 [02:03<00:22,  7.66s/it][A

 89%|████████▉ | 17/19 [02:10<00:15,  7.69s/it][A

 95%|█████████▍| 18/19 [02:18<00:07,  7.72s/it][A

100%|██████████| 19/19 [02:19<00:00,  5.73s/it][A
100%|██████████| 19/19 [02:19<00:00,  7.36s/it]
2024-05-03 18:54:52.587 | INFO     | __main__:evaluate:255 - 

2024-05-03 18:54:52.590 | INFO     | __main__:evaluate:260 - ***** Eval results *****
2024-05-03 18:54:52.591 | INFO     | __main__:evaluate:262 -  acc: 0.9108 - recall: 0.8830 - f1: 0.8967 - loss: 0.0247 
2024-05-03 18:54:52.591 | INFO     | __main__:evaluate:263 - ***** Entity results *****
2024-05-03 18:54:52.591 | INFO     | __main__:evaluate:265 - ******* NR results ********
2024-05-03 18:54:52.591 | INFO     | __main__:evaluate:267 -  acc: 0.9744 - recall: 0.9138 - f1: 0.9431 
2024-05-03 18:54:52.592 | INFO     | __main__:evaluate:265 - ******* NS results ********
2024-05-03 18:54:52.592 | INFO     | __main__:evaluate:267 -  acc: 0.9066 - recall: 0.8704 - f1: 0.8881 
2024-05-03 18:54:52.592 | INFO     | __main__:evaluate:265 - ******* NT results ********
2024-05-03 18:54:52.592 | INFO     | __main__:evaluate:267 -  acc: 0.8363 - recall: 0.8595 - f1: 0.8478 
2024-05-03 18:54:52.593 | INFO     | __main__:train:171 - evaluate test set
2024-05-03 18:54:52.596 | INFO     | __main__:evaluate:206 - ***** Running evaluation *****


  0%|          | 0/18 [00:00<?, ?it/s][A

  6%|▌         | 1/18 [00:07<02:13,  7.83s/it][A

 11%|█         | 2/18 [00:15<02:06,  7.88s/it][A

 17%|█▋        | 3/18 [00:23<01:58,  7.87s/it][A

 22%|██▏       | 4/18 [00:31<01:49,  7.81s/it][A

 28%|██▊       | 5/18 [00:39<01:41,  7.79s/it][A

 33%|███▎      | 6/18 [00:46<01:32,  7.74s/it][A

 39%|███▉      | 7/18 [00:54<01:24,  7.72s/it][A

 44%|████▍     | 8/18 [01:02<01:17,  7.71s/it][A

 50%|█████     | 9/18 [01:09<01:09,  7.68s/it][A

 56%|█████▌    | 10/18 [01:17<01:01,  7.69s/it][A

 61%|██████    | 11/18 [01:25<00:54,  7.73s/it][A

 67%|██████▋   | 12/18 [01:33<00:47,  7.90s/it][A

 72%|███████▏  | 13/18 [01:41<00:39,  7.91s/it][A

 78%|███████▊  | 14/18 [01:49<00:31,  7.91s/it][A

 83%|████████▎ | 15/18 [01:57<00:23,  7.86s/it][A

 89%|████████▉ | 16/18 [02:04<00:15,  7.79s/it][A

 94%|█████████▍| 17/18 [02:12<00:07,  7.73s/it][A

100%|██████████| 18/18 [02:12<00:00,  5.56s/it][A
100%|██████████| 18/18 [02:12<00:00,  7.38s/it]
2024-05-03 18:57:05.420 | INFO     | __main__:evaluate:255 - 

2024-05-03 18:57:05.425 | INFO     | __main__:evaluate:260 - ***** Eval results *****
2024-05-03 18:57:05.426 | INFO     | __main__:evaluate:262 -  acc: 0.9175 - recall: 0.9044 - f1: 0.9109 - loss: 0.0312 
2024-05-03 18:57:05.426 | INFO     | __main__:evaluate:263 - ***** Entity results *****
2024-05-03 18:57:05.426 | INFO     | __main__:evaluate:265 - ******* NR results ********
2024-05-03 18:57:05.426 | INFO     | __main__:evaluate:267 -  acc: 0.9689 - recall: 0.9484 - f1: 0.9585 
2024-05-03 18:57:05.426 | INFO     | __main__:evaluate:265 - ******* NS results ********
2024-05-03 18:57:05.427 | INFO     | __main__:evaluate:267 -  acc: 0.9202 - recall: 0.8999 - f1: 0.9099 
2024-05-03 18:57:05.427 | INFO     | __main__:evaluate:265 - ******* NT results ********
2024-05-03 18:57:05.427 | INFO     | __main__:evaluate:267 -  acc: 0.8583 - recall: 0.8668 - f1: 0.8626 
2024-05-03 18:57:05.429 | INFO     | __main__:train:187 - higher f1 of testset is 0.9109107303877367, dev is 0.8966510622974433 in step 1200 epoch 1

 92%|█████████▏| 1200/1304 [2:17:32<2:29:53, 86.48s/it]
 92%|█████████▏| 1201/1304 [2:17:36<1:46:27, 62.02s/it]
 92%|█████████▏| 1202/1304 [2:17:40<1:15:48, 44.59s/it]
 92%|█████████▏| 1203/1304 [2:17:44<54:30, 32.38s/it]  
 92%|█████████▏| 1204/1304 [2:17:48<39:46, 23.86s/it]
 92%|█████████▏| 1205/1304 [2:17:53<29:40, 17.99s/it]
 92%|█████████▏| 1206/1304 [2:17:57<22:31, 13.79s/it]
 93%|█████████▎| 1207/1304 [2:18:00<17:30, 10.83s/it]
 93%|█████████▎| 1208/1304 [2:18:04<13:55,  8.71s/it]
 93%|█████████▎| 1209/1304 [2:18:09<11:45,  7.43s/it]
 93%|█████████▎| 1210/1304 [2:18:13<09:59,  6.38s/it]
 93%|█████████▎| 1211/1304 [2:18:17<08:52,  5.73s/it]
 93%|█████████▎| 1212/1304 [2:18:21<07:56,  5.18s/it]
 93%|█████████▎| 1213/1304 [2:18:25<07:19,  4.83s/it]
 93%|█████████▎| 1214/1304 [2:18:29<06:54,  4.60s/it]
 93%|█████████▎| 1215/1304 [2:18:33<06:45,  4.56s/it]
 93%|█████████▎| 1216/1304 [2:18:38<06:45,  4.61s/it]
 93%|█████████▎| 1217/1304 [2:18:42<06:21,  4.39s/it]
 93%|█████████▎| 1218/1304 [2:18:46<06:14,  4.35s/it]
 93%|█████████▎| 1219/1304 [2:18:50<06:00,  4.24s/it]
 94%|█████████▎| 1220/1304 [2:18:54<05:50,  4.17s/it]
 94%|█████████▎| 1221/1304 [2:18:58<05:49,  4.22s/it]
 94%|█████████▎| 1222/1304 [2:19:02<05:41,  4.17s/it]
 94%|█████████▍| 1223/1304 [2:19:07<05:43,  4.24s/it]
 94%|█████████▍| 1224/1304 [2:19:11<05:34,  4.18s/it]
 94%|█████████▍| 1225/1304 [2:19:16<05:41,  4.32s/it]
 94%|█████████▍| 1226/1304 [2:19:19<05:28,  4.21s/it]
 94%|█████████▍| 1227/1304 [2:19:23<05:12,  4.06s/it]
 94%|█████████▍| 1228/1304 [2:19:27<05:09,  4.07s/it]
 94%|█████████▍| 1229/1304 [2:19:32<05:10,  4.14s/it]
 94%|█████████▍| 1230/1304 [2:19:35<04:59,  4.04s/it]
 94%|█████████▍| 1231/1304 [2:19:39<04:49,  3.96s/it]
 94%|█████████▍| 1232/1304 [2:19:43<04:45,  3.97s/it]
 95%|█████████▍| 1233/1304 [2:19:47<04:42,  3.98s/it]
 95%|█████████▍| 1234/1304 [2:19:51<04:35,  3.94s/it]
 95%|█████████▍| 1235/1304 [2:19:55<04:33,  3.96s/it]
 95%|█████████▍| 1236/1304 [2:19:59<04:36,  4.07s/it]
 95%|█████████▍| 1237/1304 [2:20:04<04:36,  4.12s/it]
 95%|█████████▍| 1238/1304 [2:20:08<04:33,  4.15s/it]
 95%|█████████▌| 1239/1304 [2:20:12<04:29,  4.15s/it]
 95%|█████████▌| 1240/1304 [2:20:16<04:26,  4.17s/it]
 95%|█████████▌| 1241/1304 [2:20:20<04:21,  4.15s/it]
 95%|█████████▌| 1242/1304 [2:20:24<04:15,  4.12s/it]
 95%|█████████▌| 1243/1304 [2:20:28<04:11,  4.12s/it]
 95%|█████████▌| 1244/1304 [2:20:33<04:06,  4.11s/it]
 95%|█████████▌| 1245/1304 [2:20:37<04:02,  4.11s/it]
 96%|█████████▌| 1246/1304 [2:20:41<03:55,  4.06s/it]
 96%|█████████▌| 1247/1304 [2:20:45<03:50,  4.04s/it]
 96%|█████████▌| 1248/1304 [2:20:49<03:50,  4.11s/it]
 96%|█████████▌| 1249/1304 [2:20:53<03:50,  4.19s/it]
 96%|█████████▌| 1250/1304 [2:20:57<03:44,  4.16s/it]
 96%|█████████▌| 1251/1304 [2:21:02<03:44,  4.23s/it]
 96%|█████████▌| 1252/1304 [2:21:06<03:41,  4.26s/it]
 96%|█████████▌| 1253/1304 [2:21:10<03:38,  4.29s/it]
 96%|█████████▌| 1254/1304 [2:21:15<03:31,  4.24s/it]
 96%|█████████▌| 1255/1304 [2:21:19<03:28,  4.25s/it]
 96%|█████████▋| 1256/1304 [2:21:23<03:21,  4.21s/it]
 96%|█████████▋| 1257/1304 [2:21:27<03:18,  4.22s/it]
 96%|█████████▋| 1258/1304 [2:21:31<03:10,  4.15s/it]
 97%|█████████▋| 1259/1304 [2:21:35<02:59,  4.00s/it]
 97%|█████████▋| 1260/1304 [2:21:39<02:56,  4.01s/it]
 97%|█████████▋| 1261/1304 [2:21:43<02:54,  4.06s/it]
 97%|█████████▋| 1262/1304 [2:21:47<02:54,  4.15s/it]
 97%|█████████▋| 1263/1304 [2:21:51<02:48,  4.12s/it]
 97%|█████████▋| 1264/1304 [2:21:55<02:43,  4.10s/it]
 97%|█████████▋| 1265/1304 [2:21:59<02:38,  4.06s/it]
 97%|█████████▋| 1266/1304 [2:22:03<02:32,  4.02s/it]
 97%|█████████▋| 1267/1304 [2:22:07<02:27,  4.00s/it]
 97%|█████████▋| 1268/1304 [2:22:11<02:23,  3.98s/it]
 97%|█████████▋| 1269/1304 [2:22:15<02:18,  3.94s/it]
 97%|█████████▋| 1270/1304 [2:22:19<02:16,  4.00s/it]
 97%|█████████▋| 1271/1304 [2:22:23<02:11,  3.99s/it]
 98%|█████████▊| 1272/1304 [2:22:27<02:07,  3.99s/it]
 98%|█████████▊| 1273/1304 [2:22:31<02:01,  3.91s/it]
 98%|█████████▊| 1274/1304 [2:22:35<01:54,  3.82s/it]
 98%|█████████▊| 1275/1304 [2:22:38<01:51,  3.85s/it]
 98%|█████████▊| 1276/1304 [2:22:43<01:50,  3.96s/it]
 98%|█████████▊| 1277/1304 [2:22:47<01:46,  3.96s/it]
 98%|█████████▊| 1278/1304 [2:22:50<01:41,  3.89s/it]
 98%|█████████▊| 1279/1304 [2:22:54<01:38,  3.93s/it]
 98%|█████████▊| 1280/1304 [2:22:59<01:36,  4.02s/it]
 98%|█████████▊| 1281/1304 [2:23:03<01:32,  4.01s/it]
 98%|█████████▊| 1282/1304 [2:23:07<01:27,  3.98s/it]
 98%|█████████▊| 1283/1304 [2:23:11<01:24,  4.00s/it]
 98%|█████████▊| 1284/1304 [2:23:15<01:21,  4.05s/it]
 99%|█████████▊| 1285/1304 [2:23:19<01:19,  4.16s/it]
 99%|█████████▊| 1286/1304 [2:23:24<01:18,  4.37s/it]
 99%|█████████▊| 1287/1304 [2:23:29<01:15,  4.42s/it]
 99%|█████████▉| 1288/1304 [2:23:33<01:10,  4.43s/it]
 99%|█████████▉| 1289/1304 [2:23:37<01:05,  4.36s/it]
 99%|█████████▉| 1290/1304 [2:23:41<00:58,  4.21s/it]
 99%|█████████▉| 1291/1304 [2:23:45<00:55,  4.24s/it]
 99%|█████████▉| 1292/1304 [2:23:50<00:51,  4.27s/it]
 99%|█████████▉| 1293/1304 [2:23:54<00:47,  4.29s/it]
 99%|█████████▉| 1294/1304 [2:23:59<00:43,  4.34s/it]
 99%|█████████▉| 1295/1304 [2:24:03<00:38,  4.27s/it]
 99%|█████████▉| 1296/1304 [2:24:07<00:33,  4.25s/it]
 99%|█████████▉| 1297/1304 [2:24:11<00:28,  4.09s/it]
100%|█████████▉| 1298/1304 [2:24:14<00:23,  3.96s/it]
100%|█████████▉| 1299/1304 [2:24:18<00:20,  4.02s/it]2024-05-03 19:03:57.959 | INFO     | __main__:train:169 - evaluate dev set
2024-05-03 19:03:57.964 | INFO     | __main__:evaluate:206 - ***** Running evaluation *****


  0%|          | 0/19 [00:00<?, ?it/s][A

  5%|▌         | 1/19 [00:07<02:19,  7.73s/it][A

 11%|█         | 2/19 [00:15<02:12,  7.77s/it][A

 16%|█▌        | 3/19 [00:23<02:03,  7.71s/it][A

 21%|██        | 4/19 [00:31<01:56,  7.79s/it][A

 26%|██▋       | 5/19 [00:38<01:48,  7.75s/it][A

 32%|███▏      | 6/19 [00:46<01:40,  7.72s/it][A

 37%|███▋      | 7/19 [00:54<01:32,  7.73s/it][A

 42%|████▏     | 8/19 [01:01<01:25,  7.73s/it][A

 47%|████▋     | 9/19 [01:09<01:17,  7.76s/it][A

 53%|█████▎    | 10/19 [01:17<01:09,  7.74s/it][A

 58%|█████▊    | 11/19 [01:25<01:01,  7.74s/it][A

 63%|██████▎   | 12/19 [01:32<00:54,  7.75s/it][A

 68%|██████▊   | 13/19 [01:40<00:46,  7.72s/it][A

 74%|███████▎  | 14/19 [01:48<00:38,  7.71s/it][A

 79%|███████▉  | 15/19 [01:55<00:30,  7.70s/it][A

 84%|████████▍ | 16/19 [02:03<00:23,  7.75s/it][A

 89%|████████▉ | 17/19 [02:11<00:15,  7.74s/it][A

 95%|█████████▍| 18/19 [02:19<00:07,  7.75s/it][A

100%|██████████| 19/19 [02:20<00:00,  5.77s/it][A
100%|██████████| 19/19 [02:20<00:00,  7.39s/it]
2024-05-03 19:06:18.428 | INFO     | __main__:evaluate:255 - 

2024-05-03 19:06:18.432 | INFO     | __main__:evaluate:260 - ***** Eval results *****
2024-05-03 19:06:18.432 | INFO     | __main__:evaluate:262 -  acc: 0.8916 - recall: 0.9007 - f1: 0.8962 - loss: 0.0258 
2024-05-03 19:06:18.432 | INFO     | __main__:evaluate:263 - ***** Entity results *****
2024-05-03 19:06:18.433 | INFO     | __main__:evaluate:265 - ******* NR results ********
2024-05-03 19:06:18.433 | INFO     | __main__:evaluate:267 -  acc: 0.9457 - recall: 0.9299 - f1: 0.9377 
2024-05-03 19:06:18.433 | INFO     | __main__:evaluate:265 - ******* NS results ********
2024-05-03 19:06:18.433 | INFO     | __main__:evaluate:267 -  acc: 0.8936 - recall: 0.8855 - f1: 0.8896 
2024-05-03 19:06:18.433 | INFO     | __main__:evaluate:265 - ******* NT results ********
2024-05-03 19:06:18.434 | INFO     | __main__:evaluate:267 -  acc: 0.8206 - recall: 0.8835 - f1: 0.8509 
2024-05-03 19:06:18.434 | INFO     | __main__:train:171 - evaluate test set
2024-05-03 19:06:18.438 | INFO     | __main__:evaluate:206 - ***** Running evaluation *****


  0%|          | 0/18 [00:00<?, ?it/s][A

  6%|▌         | 1/18 [00:07<02:10,  7.65s/it][A

 11%|█         | 2/18 [00:15<02:02,  7.63s/it][A

 17%|█▋        | 3/18 [00:22<01:54,  7.66s/it][A

 22%|██▏       | 4/18 [00:30<01:46,  7.62s/it][A

 28%|██▊       | 5/18 [00:37<01:38,  7.56s/it][A

 33%|███▎      | 6/18 [00:45<01:31,  7.63s/it][A

 39%|███▉      | 7/18 [00:53<01:23,  7.64s/it][A

 44%|████▍     | 8/18 [01:01<01:16,  7.64s/it][A

 50%|█████     | 9/18 [01:08<01:08,  7.65s/it][A

 56%|█████▌    | 10/18 [01:16<01:01,  7.64s/it][A

 61%|██████    | 11/18 [01:23<00:53,  7.64s/it][A

 67%|██████▋   | 12/18 [01:31<00:45,  7.63s/it][A

 72%|███████▏  | 13/18 [01:39<00:38,  7.64s/it][A

 78%|███████▊  | 14/18 [01:46<00:30,  7.62s/it][A

 83%|████████▎ | 15/18 [01:54<00:23,  7.68s/it][A

 89%|████████▉ | 16/18 [02:02<00:15,  7.68s/it][A

 94%|█████████▍| 17/18 [02:10<00:07,  7.70s/it][A

100%|██████████| 18/18 [02:10<00:00,  5.59s/it][A
100%|██████████| 18/18 [02:10<00:00,  7.26s/it]
2024-05-03 19:08:29.170 | INFO     | __main__:evaluate:255 - 

2024-05-03 19:08:29.175 | INFO     | __main__:evaluate:260 - ***** Eval results *****
2024-05-03 19:08:29.175 | INFO     | __main__:evaluate:262 -  acc: 0.9085 - recall: 0.9123 - f1: 0.9104 - loss: 0.0321 
2024-05-03 19:08:29.175 | INFO     | __main__:evaluate:263 - ***** Entity results *****
2024-05-03 19:08:29.176 | INFO     | __main__:evaluate:265 - ******* NR results ********
2024-05-03 19:08:29.176 | INFO     | __main__:evaluate:267 -  acc: 0.9639 - recall: 0.9625 - f1: 0.9632 
2024-05-03 19:08:29.176 | INFO     | __main__:evaluate:265 - ******* NS results ********
2024-05-03 19:08:29.176 | INFO     | __main__:evaluate:267 -  acc: 0.9121 - recall: 0.9076 - f1: 0.9098 
2024-05-03 19:08:29.176 | INFO     | __main__:evaluate:265 - ******* NT results ********
2024-05-03 19:08:29.177 | INFO     | __main__:evaluate:267 -  acc: 0.8433 - recall: 0.8683 - f1: 0.8556 

100%|█████████▉| 1300/1304 [2:28:53<05:41, 85.36s/it]
100%|█████████▉| 1301/1304 [2:28:58<03:03, 61.09s/it]
100%|█████████▉| 1302/1304 [2:29:02<01:28, 44.03s/it]
100%|█████████▉| 1303/1304 [2:29:06<00:32, 32.05s/it]
100%|██████████| 1304/1304 [2:29:10<00:00, 23.60s/it]
100%|██████████| 1304/1304 [2:29:10<00:00,  6.86s/it]
2024-05-03 19:08:45.853 | INFO     | __main__:train:130 - start 2-th epoch training

  0%|          | 0/1304 [00:00<?, ?it/s]
  0%|          | 1/1304 [00:04<1:32:15,  4.25s/it]
  0%|          | 2/1304 [00:08<1:33:34,  4.31s/it]
  0%|          | 3/1304 [00:12<1:34:04,  4.34s/it]
  0%|          | 4/1304 [00:17<1:32:51,  4.29s/it]
  0%|          | 5/1304 [00:21<1:33:07,  4.30s/it]
  0%|          | 6/1304 [00:25<1:31:46,  4.24s/it]
  1%|          | 7/1304 [00:29<1:29:32,  4.14s/it]
  1%|          | 8/1304 [00:33<1:26:32,  4.01s/it]
  1%|          | 9/1304 [00:37<1:24:46,  3.93s/it]
  1%|          | 10/1304 [00:40<1:24:25,  3.91s/it]
  1%|          | 11/1304 [00:44<1:24:21,  3.91s/it]
  1%|          | 12/1304 [00:49<1:27:26,  4.06s/it]
  1%|          | 13/1304 [00:53<1:28:00,  4.09s/it]
  1%|          | 14/1304 [00:57<1:28:43,  4.13s/it]
  1%|          | 15/1304 [01:01<1:27:22,  4.07s/it]
  1%|          | 16/1304 [01:06<1:30:02,  4.19s/it]
  1%|▏         | 17/1304 [01:10<1:31:27,  4.26s/it]
  1%|▏         | 18/1304 [01:14<1:30:26,  4.22s/it]
  1%|▏         | 19/1304 [01:18<1:30:05,  4.21s/it]
  2%|▏         | 20/1304 [01:22<1:29:20,  4.18s/it]
  2%|▏         | 21/1304 [01:26<1:27:11,  4.08s/it]
  2%|▏         | 22/1304 [01:30<1:27:08,  4.08s/it]
  2%|▏         | 23/1304 [01:34<1:27:44,  4.11s/it]
  2%|▏         | 24/1304 [01:39<1:29:05,  4.18s/it]
  2%|▏         | 25/1304 [01:43<1:29:39,  4.21s/it]
  2%|▏         | 26/1304 [01:47<1:29:49,  4.22s/it]
  2%|▏         | 27/1304 [01:51<1:29:13,  4.19s/it]
  2%|▏         | 28/1304 [01:56<1:29:43,  4.22s/it]
  2%|▏         | 29/1304 [02:00<1:28:06,  4.15s/it]
  2%|▏         | 30/1304 [02:04<1:26:40,  4.08s/it]
  2%|▏         | 31/1304 [02:07<1:25:01,  4.01s/it]
  2%|▏         | 32/1304 [02:12<1:25:31,  4.03s/it]
  3%|▎         | 33/1304 [02:16<1:25:06,  4.02s/it]
  3%|▎         | 34/1304 [02:19<1:22:21,  3.89s/it]
  3%|▎         | 35/1304 [02:23<1:22:15,  3.89s/it]
  3%|▎         | 36/1304 [02:27<1:23:29,  3.95s/it]
  3%|▎         | 37/1304 [02:31<1:23:48,  3.97s/it]
  3%|▎         | 38/1304 [02:35<1:25:34,  4.06s/it]
  3%|▎         | 39/1304 [02:39<1:24:05,  3.99s/it]
  3%|▎         | 40/1304 [02:43<1:22:46,  3.93s/it]
  3%|▎         | 41/1304 [02:47<1:23:16,  3.96s/it]
  3%|▎         | 42/1304 [02:51<1:23:47,  3.98s/it]
  3%|▎         | 43/1304 [02:55<1:22:57,  3.95s/it]
  3%|▎         | 44/1304 [02:59<1:21:09,  3.86s/it]
  3%|▎         | 45/1304 [03:02<1:20:15,  3.83s/it]
  4%|▎         | 46/1304 [03:06<1:20:48,  3.85s/it]
  4%|▎         | 47/1304 [03:10<1:20:45,  3.86s/it]
  4%|▎         | 48/1304 [03:14<1:21:40,  3.90s/it]
  4%|▍         | 49/1304 [03:18<1:21:33,  3.90s/it]
  4%|▍         | 50/1304 [03:22<1:21:44,  3.91s/it]
  4%|▍         | 51/1304 [03:26<1:22:56,  3.97s/it]
  4%|▍         | 52/1304 [03:30<1:23:49,  4.02s/it]
  4%|▍         | 53/1304 [03:34<1:23:12,  3.99s/it]
  4%|▍         | 54/1304 [03:38<1:22:50,  3.98s/it]
  4%|▍         | 55/1304 [03:42<1:22:58,  3.99s/it]
  4%|▍         | 56/1304 [03:46<1:23:38,  4.02s/it]
  4%|▍         | 57/1304 [03:50<1:23:31,  4.02s/it]
  4%|▍         | 58/1304 [03:54<1:24:41,  4.08s/it]
  5%|▍         | 59/1304 [03:59<1:26:11,  4.15s/it]
  5%|▍         | 60/1304 [04:03<1:27:11,  4.21s/it]
  5%|▍         | 61/1304 [04:07<1:27:50,  4.24s/it]
  5%|▍         | 62/1304 [04:12<1:27:44,  4.24s/it]
  5%|▍         | 63/1304 [04:16<1:26:57,  4.20s/it]
  5%|▍         | 64/1304 [04:20<1:26:23,  4.18s/it]
  5%|▍         | 65/1304 [04:24<1:24:57,  4.11s/it]
  5%|▌         | 66/1304 [04:28<1:25:49,  4.16s/it]
  5%|▌         | 67/1304 [04:32<1:24:55,  4.12s/it]
  5%|▌         | 68/1304 [04:36<1:23:34,  4.06s/it]
  5%|▌         | 69/1304 [04:40<1:22:38,  4.01s/it]
  5%|▌         | 70/1304 [04:44<1:22:58,  4.03s/it]
  5%|▌         | 71/1304 [04:48<1:24:03,  4.09s/it]
  6%|▌         | 72/1304 [04:52<1:24:51,  4.13s/it]
  6%|▌         | 73/1304 [04:57<1:27:05,  4.25s/it]
  6%|▌         | 74/1304 [05:01<1:25:52,  4.19s/it]
  6%|▌         | 75/1304 [05:05<1:26:03,  4.20s/it]
  6%|▌         | 76/1304 [05:09<1:24:45,  4.14s/it]
  6%|▌         | 77/1304 [05:14<1:25:52,  4.20s/it]
  6%|▌         | 78/1304 [05:18<1:25:13,  4.17s/it]
  6%|▌         | 79/1304 [05:22<1:23:42,  4.10s/it]
  6%|▌         | 80/1304 [05:26<1:25:46,  4.20s/it]
  6%|▌         | 81/1304 [05:30<1:25:49,  4.21s/it]
  6%|▋         | 82/1304 [05:34<1:25:21,  4.19s/it]
  6%|▋         | 83/1304 [05:39<1:26:32,  4.25s/it]
  6%|▋         | 84/1304 [05:43<1:26:05,  4.23s/it]
  7%|▋         | 85/1304 [05:47<1:22:45,  4.07s/it]
  7%|▋         | 86/1304 [05:51<1:21:26,  4.01s/it]
  7%|▋         | 87/1304 [05:55<1:22:24,  4.06s/it]
  7%|▋         | 88/1304 [05:59<1:23:02,  4.10s/it]
  7%|▋         | 89/1304 [06:03<1:23:43,  4.13s/it]
  7%|▋         | 90/1304 [06:08<1:26:51,  4.29s/it]
  7%|▋         | 91/1304 [06:12<1:27:19,  4.32s/it]
  7%|▋         | 92/1304 [06:17<1:27:39,  4.34s/it]
  7%|▋         | 93/1304 [06:20<1:24:21,  4.18s/it]
  7%|▋         | 94/1304 [06:24<1:21:35,  4.05s/it]
  7%|▋         | 95/1304 [06:28<1:22:43,  4.11s/it]2024-05-03 19:15:18.835 | INFO     | __main__:train:169 - evaluate dev set
2024-05-03 19:15:18.838 | INFO     | __main__:evaluate:206 - ***** Running evaluation *****


  0%|          | 0/19 [00:00<?, ?it/s][A

  5%|▌         | 1/19 [00:07<02:18,  7.68s/it][A

 11%|█         | 2/19 [00:15<02:10,  7.68s/it][A

 16%|█▌        | 3/19 [00:23<02:03,  7.69s/it][A

 21%|██        | 4/19 [00:30<01:54,  7.65s/it][A

 26%|██▋       | 5/19 [00:38<01:46,  7.63s/it][A

 32%|███▏      | 6/19 [00:45<01:38,  7.61s/it][A

 37%|███▋      | 7/19 [00:53<01:31,  7.61s/it][A

 42%|████▏     | 8/19 [01:00<01:23,  7.59s/it][A

 47%|████▋     | 9/19 [01:08<01:15,  7.59s/it][A

 53%|█████▎    | 10/19 [01:16<01:08,  7.58s/it][A

 58%|█████▊    | 11/19 [01:23<01:00,  7.58s/it][A

 63%|██████▎   | 12/19 [01:31<00:53,  7.60s/it][A

 68%|██████▊   | 13/19 [01:38<00:45,  7.61s/it][A

 74%|███████▎  | 14/19 [01:46<00:37,  7.59s/it][A

 79%|███████▉  | 15/19 [01:54<00:30,  7.66s/it][A

 84%|████████▍ | 16/19 [02:02<00:23,  7.77s/it][A

 89%|████████▉ | 17/19 [02:10<00:15,  7.76s/it][A

 95%|█████████▍| 18/19 [02:17<00:07,  7.74s/it][A

100%|██████████| 19/19 [02:18<00:00,  5.72s/it][A
100%|██████████| 19/19 [02:18<00:00,  7.31s/it]
2024-05-03 19:17:37.644 | INFO     | __main__:evaluate:255 - 

2024-05-03 19:17:37.648 | INFO     | __main__:evaluate:260 - ***** Eval results *****
2024-05-03 19:17:37.648 | INFO     | __main__:evaluate:262 -  acc: 0.9169 - recall: 0.8868 - f1: 0.9016 - loss: 0.0244 
2024-05-03 19:17:37.649 | INFO     | __main__:evaluate:263 - ***** Entity results *****
2024-05-03 19:17:37.649 | INFO     | __main__:evaluate:265 - ******* NR results ********
2024-05-03 19:17:37.649 | INFO     | __main__:evaluate:267 -  acc: 0.9740 - recall: 0.9265 - f1: 0.9497 
2024-05-03 19:17:37.649 | INFO     | __main__:evaluate:265 - ******* NS results ********
2024-05-03 19:17:37.649 | INFO     | __main__:evaluate:267 -  acc: 0.9082 - recall: 0.8686 - f1: 0.8879 
2024-05-03 19:17:37.649 | INFO     | __main__:evaluate:265 - ******* NT results ********
2024-05-03 19:17:37.650 | INFO     | __main__:evaluate:267 -  acc: 0.8548 - recall: 0.8595 - f1: 0.8571 
2024-05-03 19:17:37.650 | INFO     | __main__:train:171 - evaluate test set
2024-05-03 19:17:37.654 | INFO     | __main__:evaluate:206 - ***** Running evaluation *****


  0%|          | 0/18 [00:00<?, ?it/s][A

  6%|▌         | 1/18 [00:07<02:12,  7.78s/it][A

 11%|█         | 2/18 [00:15<02:03,  7.69s/it][A

 17%|█▋        | 3/18 [00:23<01:56,  7.74s/it][A

 22%|██▏       | 4/18 [00:30<01:47,  7.70s/it][A

 28%|██▊       | 5/18 [00:38<01:40,  7.71s/it][A

 33%|███▎      | 6/18 [00:46<01:32,  7.71s/it][A

 39%|███▉      | 7/18 [00:53<01:24,  7.69s/it][A

 44%|████▍     | 8/18 [01:01<01:16,  7.69s/it][A

 50%|█████     | 9/18 [01:09<01:08,  7.65s/it][A

 56%|█████▌    | 10/18 [01:16<01:00,  7.61s/it][A

 61%|██████    | 11/18 [01:24<00:53,  7.60s/it][A

 67%|██████▋   | 12/18 [01:31<00:45,  7.54s/it][A

 72%|███████▏  | 13/18 [01:39<00:37,  7.54s/it][A

 78%|███████▊  | 14/18 [01:46<00:30,  7.53s/it][A

 83%|████████▎ | 15/18 [01:54<00:22,  7.54s/it][A

 89%|████████▉ | 16/18 [02:01<00:15,  7.58s/it][A

 94%|█████████▍| 17/18 [02:09<00:07,  7.64s/it][A

100%|██████████| 18/18 [02:10<00:00,  5.57s/it][A
100%|██████████| 18/18 [02:10<00:00,  7.25s/it]
2024-05-03 19:19:48.154 | INFO     | __main__:evaluate:255 - 

2024-05-03 19:19:48.159 | INFO     | __main__:evaluate:260 - ***** Eval results *****
2024-05-03 19:19:48.159 | INFO     | __main__:evaluate:262 -  acc: 0.9214 - recall: 0.9089 - f1: 0.9151 - loss: 0.0307 
2024-05-03 19:19:48.160 | INFO     | __main__:evaluate:263 - ***** Entity results *****
2024-05-03 19:19:48.160 | INFO     | __main__:evaluate:265 - ******* NR results ********
2024-05-03 19:19:48.160 | INFO     | __main__:evaluate:267 -  acc: 0.9670 - recall: 0.9547 - f1: 0.9609 
2024-05-03 19:19:48.160 | INFO     | __main__:evaluate:265 - ******* NS results ********
2024-05-03 19:19:48.160 | INFO     | __main__:evaluate:267 -  acc: 0.9195 - recall: 0.8995 - f1: 0.9094 
2024-05-03 19:19:48.160 | INFO     | __main__:evaluate:265 - ******* NT results ********
2024-05-03 19:19:48.161 | INFO     | __main__:evaluate:267 -  acc: 0.8771 - recall: 0.8798 - f1: 0.8784 
2024-05-03 19:19:48.163 | INFO     | __main__:train:187 - higher f1 of testset is 0.9150892374256355, dev is 0.9015743300084124 in step 1400 epoch 2

  7%|▋         | 96/1304 [11:03<28:36:48, 85.27s/it]
  7%|▋         | 97/1304 [11:08<20:31:14, 61.20s/it]
  8%|▊         | 98/1304 [11:13<14:48:02, 44.18s/it]
  8%|▊         | 99/1304 [11:16<10:42:56, 32.01s/it]
  8%|▊         | 100/1304 [11:20<7:50:40, 23.46s/it]
  8%|▊         | 101/1304 [11:23<5:50:34, 17.48s/it]
  8%|▊         | 102/1304 [11:27<4:28:41, 13.41s/it]
  8%|▊         | 103/1304 [11:31<3:30:40, 10.53s/it]
  8%|▊         | 104/1304 [11:35<2:52:01,  8.60s/it]
  8%|▊         | 105/1304 [11:39<2:23:57,  7.20s/it]
  8%|▊         | 106/1304 [11:43<2:05:35,  6.29s/it]
  8%|▊         | 107/1304 [11:47<1:51:38,  5.60s/it]
  8%|▊         | 108/1304 [11:51<1:42:52,  5.16s/it]
  8%|▊         | 109/1304 [11:56<1:37:10,  4.88s/it]
  8%|▊         | 110/1304 [12:00<1:32:28,  4.65s/it]
  9%|▊         | 111/1304 [12:04<1:28:10,  4.43s/it]
  9%|▊         | 112/1304 [12:07<1:24:58,  4.28s/it]
  9%|▊         | 113/1304 [12:12<1:23:58,  4.23s/it]
  9%|▊         | 114/1304 [12:15<1:21:03,  4.09s/it]
  9%|▉         | 115/1304 [12:19<1:21:22,  4.11s/it]
  9%|▉         | 116/1304 [12:24<1:21:26,  4.11s/it]
  9%|▉         | 117/1304 [12:28<1:23:04,  4.20s/it]
  9%|▉         | 118/1304 [12:32<1:23:58,  4.25s/it]
  9%|▉         | 119/1304 [12:37<1:25:10,  4.31s/it]
  9%|▉         | 120/1304 [12:41<1:25:42,  4.34s/it]
  9%|▉         | 121/1304 [12:45<1:23:42,  4.25s/it]
  9%|▉         | 122/1304 [12:49<1:21:17,  4.13s/it]
  9%|▉         | 123/1304 [12:53<1:20:18,  4.08s/it]
 10%|▉         | 124/1304 [12:57<1:17:16,  3.93s/it]
 10%|▉         | 125/1304 [13:00<1:14:51,  3.81s/it]
 10%|▉         | 126/1304 [13:04<1:14:38,  3.80s/it]
 10%|▉         | 127/1304 [13:08<1:16:02,  3.88s/it]
 10%|▉         | 128/1304 [13:12<1:17:30,  3.95s/it]
 10%|▉         | 129/1304 [13:17<1:23:06,  4.24s/it]
 10%|▉         | 130/1304 [13:21<1:22:42,  4.23s/it]
 10%|█         | 131/1304 [13:26<1:23:04,  4.25s/it]
 10%|█         | 132/1304 [13:29<1:19:34,  4.07s/it]
 10%|█         | 133/1304 [13:33<1:19:20,  4.07s/it]
 10%|█         | 134/1304 [13:38<1:21:30,  4.18s/it]
 10%|█         | 135/1304 [13:42<1:21:42,  4.19s/it]
 10%|█         | 136/1304 [13:46<1:22:11,  4.22s/it]
 11%|█         | 137/1304 [13:50<1:21:11,  4.17s/it]
 11%|█         | 138/1304 [13:55<1:21:35,  4.20s/it]
 11%|█         | 139/1304 [13:59<1:20:15,  4.13s/it]
 11%|█         | 140/1304 [14:03<1:21:25,  4.20s/it]
 11%|█         | 141/1304 [14:07<1:19:07,  4.08s/it]
 11%|█         | 142/1304 [14:11<1:18:20,  4.05s/it]
 11%|█         | 143/1304 [14:15<1:17:58,  4.03s/it]
 11%|█         | 144/1304 [14:18<1:16:22,  3.95s/it]
 11%|█         | 145/1304 [14:23<1:17:04,  3.99s/it]
 11%|█         | 146/1304 [14:27<1:18:44,  4.08s/it]
 11%|█▏        | 147/1304 [14:31<1:20:51,  4.19s/it]
 11%|█▏        | 148/1304 [14:36<1:21:45,  4.24s/it]
 11%|█▏        | 149/1304 [14:39<1:19:12,  4.11s/it]
 12%|█▏        | 150/1304 [14:44<1:19:09,  4.12s/it]
 12%|█▏        | 151/1304 [14:48<1:18:06,  4.06s/it]
 12%|█▏        | 152/1304 [14:52<1:19:51,  4.16s/it]
 12%|█▏        | 153/1304 [14:56<1:19:56,  4.17s/it]
 12%|█▏        | 154/1304 [15:00<1:19:59,  4.17s/it]
 12%|█▏        | 155/1304 [15:04<1:19:32,  4.15s/it]
 12%|█▏        | 156/1304 [15:08<1:18:07,  4.08s/it]
 12%|█▏        | 157/1304 [15:13<1:19:10,  4.14s/it]
 12%|█▏        | 158/1304 [15:17<1:19:43,  4.17s/it]
 12%|█▏        | 159/1304 [15:21<1:20:51,  4.24s/it]
 12%|█▏        | 160/1304 [15:26<1:21:14,  4.26s/it]
 12%|█▏        | 161/1304 [15:30<1:20:58,  4.25s/it]
 12%|█▏        | 162/1304 [15:34<1:23:48,  4.40s/it]
 12%|█▎        | 163/1304 [15:39<1:24:06,  4.42s/it]
 13%|█▎        | 164/1304 [15:43<1:21:39,  4.30s/it]
 13%|█▎        | 165/1304 [15:47<1:19:19,  4.18s/it]
 13%|█▎        | 166/1304 [15:52<1:22:32,  4.35s/it]
 13%|█▎        | 167/1304 [15:56<1:23:51,  4.43s/it]
 13%|█▎        | 168/1304 [16:00<1:22:40,  4.37s/it]
 13%|█▎        | 169/1304 [16:04<1:19:52,  4.22s/it]
 13%|█▎        | 170/1304 [16:09<1:21:48,  4.33s/it]
 13%|█▎        | 171/1304 [16:14<1:23:23,  4.42s/it]
 13%|█▎        | 172/1304 [16:18<1:23:37,  4.43s/it]
 13%|█▎        | 173/1304 [16:22<1:23:14,  4.42s/it]
 13%|█▎        | 174/1304 [16:27<1:22:00,  4.35s/it]
 13%|█▎        | 175/1304 [16:31<1:19:48,  4.24s/it]
 13%|█▎        | 176/1304 [16:34<1:17:37,  4.13s/it]
 14%|█▎        | 177/1304 [16:39<1:17:51,  4.15s/it]
 14%|█▎        | 178/1304 [16:43<1:19:28,  4.24s/it]
 14%|█▎        | 179/1304 [16:47<1:20:08,  4.27s/it]
 14%|█▍        | 180/1304 [16:52<1:20:13,  4.28s/it]
 14%|█▍        | 181/1304 [16:56<1:19:42,  4.26s/it]
 14%|█▍        | 182/1304 [17:00<1:18:46,  4.21s/it]
 14%|█▍        | 183/1304 [17:04<1:18:49,  4.22s/it]
 14%|█▍        | 184/1304 [17:08<1:17:06,  4.13s/it]
 14%|█▍        | 185/1304 [17:13<1:21:34,  4.37s/it]
 14%|█▍        | 186/1304 [17:18<1:21:30,  4.37s/it]
 14%|█▍        | 187/1304 [17:22<1:20:15,  4.31s/it]
 14%|█▍        | 188/1304 [17:26<1:18:17,  4.21s/it]
 14%|█▍        | 189/1304 [17:30<1:18:44,  4.24s/it]
 15%|█▍        | 190/1304 [17:34<1:18:51,  4.25s/it]
 15%|█▍        | 191/1304 [17:38<1:17:12,  4.16s/it]
 15%|█▍        | 192/1304 [17:42<1:16:59,  4.15s/it]
 15%|█▍        | 193/1304 [17:46<1:16:50,  4.15s/it]
 15%|█▍        | 194/1304 [17:51<1:17:02,  4.16s/it]
 15%|█▍        | 195/1304 [17:55<1:16:30,  4.14s/it]2024-05-03 19:26:45.134 | INFO     | __main__:train:169 - evaluate dev set
2024-05-03 19:26:45.136 | INFO     | __main__:evaluate:206 - ***** Running evaluation *****


  0%|          | 0/19 [00:00<?, ?it/s][A

  5%|▌         | 1/19 [00:07<02:16,  7.57s/it][A

 11%|█         | 2/19 [00:15<02:07,  7.52s/it][A

 16%|█▌        | 3/19 [00:22<02:01,  7.56s/it][A

 21%|██        | 4/19 [00:30<01:53,  7.59s/it][A

 26%|██▋       | 5/19 [00:37<01:46,  7.60s/it][A

 32%|███▏      | 6/19 [00:45<01:38,  7.56s/it][A

 37%|███▋      | 7/19 [00:53<01:31,  7.61s/it][A

 42%|████▏     | 8/19 [01:00<01:23,  7.59s/it][A

 47%|████▋     | 9/19 [01:08<01:15,  7.56s/it][A

 53%|█████▎    | 10/19 [01:15<01:08,  7.57s/it][A

 58%|█████▊    | 11/19 [01:23<01:00,  7.56s/it][A

 63%|██████▎   | 12/19 [01:30<00:52,  7.55s/it][A

 68%|██████▊   | 13/19 [01:38<00:45,  7.53s/it][A

 74%|███████▎  | 14/19 [01:45<00:37,  7.55s/it][A

 79%|███████▉  | 15/19 [01:53<00:30,  7.57s/it][A

 84%|████████▍ | 16/19 [02:01<00:22,  7.54s/it][A

 89%|████████▉ | 17/19 [02:08<00:15,  7.54s/it][A

 95%|█████████▍| 18/19 [02:16<00:07,  7.54s/it][A

100%|██████████| 19/19 [02:17<00:00,  5.61s/it][A
100%|██████████| 19/19 [02:17<00:00,  7.22s/it]
2024-05-03 19:29:02.319 | INFO     | __main__:evaluate:255 - 

2024-05-03 19:29:02.325 | INFO     | __main__:evaluate:260 - ***** Eval results *****
2024-05-03 19:29:02.325 | INFO     | __main__:evaluate:262 -  acc: 0.9059 - recall: 0.9147 - f1: 0.9102 - loss: 0.0248 
2024-05-03 19:29:02.326 | INFO     | __main__:evaluate:263 - ***** Entity results *****
2024-05-03 19:29:02.326 | INFO     | __main__:evaluate:265 - ******* NR results ********
2024-05-03 19:29:02.326 | INFO     | __main__:evaluate:267 -  acc: 0.9631 - recall: 0.9405 - f1: 0.9517 
2024-05-03 19:29:02.326 | INFO     | __main__:evaluate:265 - ******* NS results ********
2024-05-03 19:29:02.326 | INFO     | __main__:evaluate:267 -  acc: 0.8996 - recall: 0.9122 - f1: 0.9059 
2024-05-03 19:29:02.326 | INFO     | __main__:evaluate:265 - ******* NT results ********
2024-05-03 19:29:02.327 | INFO     | __main__:evaluate:267 -  acc: 0.8414 - recall: 0.8826 - f1: 0.8615 
2024-05-03 19:29:02.327 | INFO     | __main__:train:171 - evaluate test set
2024-05-03 19:29:02.331 | INFO     | __main__:evaluate:206 - ***** Running evaluation *****


  0%|          | 0/18 [00:00<?, ?it/s][A

  6%|▌         | 1/18 [00:07<02:10,  7.68s/it][A

 11%|█         | 2/18 [00:15<02:02,  7.63s/it][A

 17%|█▋        | 3/18 [00:22<01:54,  7.62s/it][A

 22%|██▏       | 4/18 [00:30<01:46,  7.57s/it][A

 28%|██▊       | 5/18 [00:38<01:38,  7.60s/it][A

 33%|███▎      | 6/18 [00:45<01:32,  7.70s/it][A

 39%|███▉      | 7/18 [00:53<01:24,  7.64s/it][A

 44%|████▍     | 8/18 [01:01<01:16,  7.63s/it][A

 50%|█████     | 9/18 [01:08<01:08,  7.62s/it][A

 56%|█████▌    | 10/18 [01:16<01:00,  7.62s/it][A

 61%|██████    | 11/18 [01:23<00:53,  7.62s/it][A

 67%|██████▋   | 12/18 [01:31<00:45,  7.61s/it][A

 72%|███████▏  | 13/18 [01:39<00:37,  7.60s/it][A

 78%|███████▊  | 14/18 [01:46<00:30,  7.61s/it][A

 83%|████████▎ | 15/18 [01:54<00:22,  7.59s/it][A

 89%|████████▉ | 16/18 [02:02<00:15,  7.69s/it][A

 94%|█████████▍| 17/18 [02:09<00:07,  7.69s/it][A

100%|██████████| 18/18 [02:10<00:00,  5.59s/it][A
100%|██████████| 18/18 [02:10<00:00,  7.25s/it]
2024-05-03 19:31:12.860 | INFO     | __main__:evaluate:255 - 

2024-05-03 19:31:12.865 | INFO     | __main__:evaluate:260 - ***** Eval results *****
2024-05-03 19:31:12.865 | INFO     | __main__:evaluate:262 -  acc: 0.9330 - recall: 0.9302 - f1: 0.9316 - loss: 0.0308 
2024-05-03 19:31:12.865 | INFO     | __main__:evaluate:263 - ***** Entity results *****
2024-05-03 19:31:12.865 | INFO     | __main__:evaluate:265 - ******* NR results ********
2024-05-03 19:31:12.866 | INFO     | __main__:evaluate:267 -  acc: 0.9612 - recall: 0.9625 - f1: 0.9618 
2024-05-03 19:31:12.866 | INFO     | __main__:evaluate:265 - ******* NS results ********
2024-05-03 19:31:12.866 | INFO     | __main__:evaluate:267 -  acc: 0.9570 - recall: 0.9352 - f1: 0.9460 
2024-05-03 19:31:12.866 | INFO     | __main__:evaluate:265 - ******* NT results ********
2024-05-03 19:31:12.866 | INFO     | __main__:evaluate:267 -  acc: 0.8544 - recall: 0.8843 - f1: 0.8691 
2024-05-03 19:31:12.869 | INFO     | __main__:train:187 - higher f1 of testset is 0.9315879135658568, dev is 0.9102458534290084 in step 1500 epoch 2

 15%|█▌        | 196/1304 [22:28<26:08:13, 84.92s/it]
 15%|█▌        | 197/1304 [22:33<18:41:55, 60.81s/it]
 15%|█▌        | 198/1304 [22:37<13:27:29, 43.81s/it]
 15%|█▌        | 199/1304 [22:41<9:46:44, 31.86s/it] 
 15%|█▌        | 200/1304 [22:45<7:15:15, 23.66s/it]
 15%|█▌        | 201/1304 [22:49<5:27:18, 17.80s/it]
 15%|█▌        | 202/1304 [22:54<4:12:52, 13.77s/it]
 16%|█▌        | 203/1304 [22:58<3:21:23, 10.98s/it]
 16%|█▌        | 204/1304 [23:03<2:46:55,  9.11s/it]
 16%|█▌        | 205/1304 [23:07<2:21:03,  7.70s/it]
 16%|█▌        | 206/1304 [23:12<2:01:33,  6.64s/it]
 16%|█▌        | 207/1304 [23:16<1:47:35,  5.88s/it]
 16%|█▌        | 208/1304 [23:20<1:37:38,  5.35s/it]
 16%|█▌        | 209/1304 [23:24<1:31:46,  5.03s/it]
 16%|█▌        | 210/1304 [23:28<1:27:01,  4.77s/it]
 16%|█▌        | 211/1304 [23:32<1:23:13,  4.57s/it]
 16%|█▋        | 212/1304 [23:37<1:21:59,  4.50s/it]
 16%|█▋        | 213/1304 [23:41<1:18:52,  4.34s/it]
 16%|█▋        | 214/1304 [23:45<1:18:34,  4.32s/it]
 16%|█▋        | 215/1304 [23:49<1:17:49,  4.29s/it]
 17%|█▋        | 216/1304 [23:53<1:17:26,  4.27s/it]
 17%|█▋        | 217/1304 [23:58<1:18:12,  4.32s/it]
 17%|█▋        | 218/1304 [24:02<1:17:45,  4.30s/it]
 17%|█▋        | 219/1304 [24:06<1:16:04,  4.21s/it]
 17%|█▋        | 220/1304 [24:10<1:15:22,  4.17s/it]
 17%|█▋        | 221/1304 [24:14<1:13:16,  4.06s/it]
 17%|█▋        | 222/1304 [24:19<1:16:15,  4.23s/it]
 17%|█▋        | 223/1304 [24:23<1:14:59,  4.16s/it]
 17%|█▋        | 224/1304 [24:27<1:13:55,  4.11s/it]
 17%|█▋        | 225/1304 [24:31<1:13:40,  4.10s/it]
 17%|█▋        | 226/1304 [24:35<1:13:15,  4.08s/it]
 17%|█▋        | 227/1304 [24:39<1:13:57,  4.12s/it]
 17%|█▋        | 228/1304 [24:43<1:14:24,  4.15s/it]
 18%|█▊        | 229/1304 [24:47<1:14:37,  4.17s/it]
 18%|█▊        | 230/1304 [24:51<1:14:19,  4.15s/it]
 18%|█▊        | 231/1304 [24:55<1:13:25,  4.11s/it]
 18%|█▊        | 232/1304 [24:59<1:12:51,  4.08s/it]
 18%|█▊        | 233/1304 [25:04<1:14:28,  4.17s/it]
 18%|█▊        | 234/1304 [25:08<1:13:40,  4.13s/it]
 18%|█▊        | 235/1304 [25:12<1:13:59,  4.15s/it]
 18%|█▊        | 236/1304 [25:16<1:12:40,  4.08s/it]
 18%|█▊        | 237/1304 [25:20<1:13:32,  4.13s/it]
 18%|█▊        | 238/1304 [25:24<1:13:06,  4.11s/it]
 18%|█▊        | 239/1304 [25:28<1:12:50,  4.10s/it]
 18%|█▊        | 240/1304 [25:33<1:14:21,  4.19s/it]
 18%|█▊        | 241/1304 [25:37<1:13:09,  4.13s/it]
 19%|█▊        | 242/1304 [25:41<1:14:48,  4.23s/it]
 19%|█▊        | 243/1304 [25:45<1:14:07,  4.19s/it]
 19%|█▊        | 244/1304 [25:49<1:13:25,  4.16s/it]
 19%|█▉        | 245/1304 [25:54<1:13:41,  4.17s/it]
 19%|█▉        | 246/1304 [25:58<1:12:42,  4.12s/it]
 19%|█▉        | 247/1304 [26:02<1:13:00,  4.14s/it]
 19%|█▉        | 248/1304 [26:06<1:12:23,  4.11s/it]
 19%|█▉        | 249/1304 [26:10<1:12:38,  4.13s/it]
 19%|█▉        | 250/1304 [26:14<1:12:22,  4.12s/it]
 19%|█▉        | 251/1304 [26:18<1:11:11,  4.06s/it]
 19%|█▉        | 252/1304 [26:22<1:10:31,  4.02s/it]
 19%|█▉        | 253/1304 [26:26<1:11:54,  4.10s/it]
 19%|█▉        | 254/1304 [26:31<1:12:30,  4.14s/it]
 20%|█▉        | 255/1304 [26:35<1:13:23,  4.20s/it]
 20%|█▉        | 256/1304 [26:39<1:14:21,  4.26s/it]
 20%|█▉        | 257/1304 [26:43<1:13:10,  4.19s/it]
 20%|█▉        | 258/1304 [26:48<1:13:11,  4.20s/it]
 20%|█▉        | 259/1304 [26:52<1:12:41,  4.17s/it]
 20%|█▉        | 260/1304 [26:56<1:11:50,  4.13s/it]
 20%|██        | 261/1304 [27:00<1:11:11,  4.10s/it]
 20%|██        | 262/1304 [27:04<1:11:44,  4.13s/it]
 20%|██        | 263/1304 [27:08<1:12:43,  4.19s/it]
 20%|██        | 264/1304 [27:12<1:11:47,  4.14s/it]
 20%|██        | 265/1304 [27:16<1:10:36,  4.08s/it]
 20%|██        | 266/1304 [27:20<1:11:34,  4.14s/it]
 20%|██        | 267/1304 [27:24<1:10:02,  4.05s/it]
 21%|██        | 268/1304 [27:29<1:10:59,  4.11s/it]
 21%|██        | 269/1304 [27:32<1:09:53,  4.05s/it]
 21%|██        | 270/1304 [27:37<1:10:19,  4.08s/it]
 21%|██        | 271/1304 [27:41<1:09:51,  4.06s/it]
 21%|██        | 272/1304 [27:45<1:11:12,  4.14s/it]
 21%|██        | 273/1304 [27:49<1:10:42,  4.12s/it]
 21%|██        | 274/1304 [27:53<1:10:32,  4.11s/it]
 21%|██        | 275/1304 [27:57<1:11:48,  4.19s/it]
 21%|██        | 276/1304 [28:02<1:14:14,  4.33s/it]
 21%|██        | 277/1304 [28:07<1:14:24,  4.35s/it]
 21%|██▏       | 278/1304 [28:11<1:14:14,  4.34s/it]
 21%|██▏       | 279/1304 [28:15<1:14:23,  4.35s/it]
 21%|██▏       | 280/1304 [28:20<1:13:55,  4.33s/it]
 22%|██▏       | 281/1304 [28:24<1:12:24,  4.25s/it]
 22%|██▏       | 282/1304 [28:27<1:10:33,  4.14s/it]
 22%|██▏       | 283/1304 [28:32<1:10:26,  4.14s/it]
 22%|██▏       | 284/1304 [28:36<1:09:38,  4.10s/it]
 22%|██▏       | 285/1304 [28:40<1:10:05,  4.13s/it]
 22%|██▏       | 286/1304 [28:44<1:09:59,  4.13s/it]
 22%|██▏       | 287/1304 [28:48<1:09:13,  4.08s/it]
 22%|██▏       | 288/1304 [28:52<1:09:21,  4.10s/it]
 22%|██▏       | 289/1304 [28:56<1:09:47,  4.13s/it]
 22%|██▏       | 290/1304 [29:00<1:09:42,  4.12s/it]
 22%|██▏       | 291/1304 [29:05<1:10:40,  4.19s/it]
 22%|██▏       | 292/1304 [29:09<1:10:01,  4.15s/it]
 22%|██▏       | 293/1304 [29:13<1:10:14,  4.17s/it]
 23%|██▎       | 294/1304 [29:17<1:10:51,  4.21s/it]
 23%|██▎       | 295/1304 [29:21<1:09:23,  4.13s/it]2024-05-03 19:38:11.947 | INFO     | __main__:train:169 - evaluate dev set
2024-05-03 19:38:11.950 | INFO     | __main__:evaluate:206 - ***** Running evaluation *****


  0%|          | 0/19 [00:00<?, ?it/s][A

  5%|▌         | 1/19 [00:07<02:18,  7.68s/it][A

 11%|█         | 2/19 [00:15<02:11,  7.76s/it][A

 16%|█▌        | 3/19 [00:23<02:04,  7.76s/it][A

 21%|██        | 4/19 [00:30<01:56,  7.74s/it][A

 26%|██▋       | 5/19 [00:38<01:47,  7.70s/it][A

 32%|███▏      | 6/19 [00:46<01:40,  7.73s/it][A

 37%|███▋      | 7/19 [00:54<01:33,  7.77s/it][A

 42%|████▏     | 8/19 [01:02<01:26,  7.83s/it][A

 47%|████▋     | 9/19 [01:09<01:17,  7.77s/it][A

 53%|█████▎    | 10/19 [01:17<01:10,  7.80s/it][A

 58%|█████▊    | 11/19 [01:25<01:02,  7.76s/it][A

 63%|██████▎   | 12/19 [01:33<00:54,  7.74s/it][A

 68%|██████▊   | 13/19 [01:40<00:46,  7.73s/it][A

 74%|███████▎  | 14/19 [01:48<00:38,  7.79s/it][A

 79%|███████▉  | 15/19 [01:56<00:31,  7.78s/it][A

 84%|████████▍ | 16/19 [02:04<00:23,  7.78s/it][A

 89%|████████▉ | 17/19 [02:11<00:15,  7.77s/it][A

 95%|█████████▍| 18/19 [02:19<00:07,  7.80s/it][A

100%|██████████| 19/19 [02:20<00:00,  5.77s/it][A
100%|██████████| 19/19 [02:20<00:00,  7.42s/it]
2024-05-03 19:40:32.844 | INFO     | __main__:evaluate:255 - 

2024-05-03 19:40:32.848 | INFO     | __main__:evaluate:260 - ***** Eval results *****
2024-05-03 19:40:32.849 | INFO     | __main__:evaluate:262 -  acc: 0.9023 - recall: 0.9173 - f1: 0.9097 - loss: 0.0244 
2024-05-03 19:40:32.849 | INFO     | __main__:evaluate:263 - ***** Entity results *****
2024-05-03 19:40:32.849 | INFO     | __main__:evaluate:265 - ******* NR results ********
2024-05-03 19:40:32.849 | INFO     | __main__:evaluate:267 -  acc: 0.9533 - recall: 0.9419 - f1: 0.9476 
2024-05-03 19:40:32.849 | INFO     | __main__:evaluate:265 - ******* NS results ********
2024-05-03 19:40:32.850 | INFO     | __main__:evaluate:267 -  acc: 0.8960 - recall: 0.9182 - f1: 0.9070 
2024-05-03 19:40:32.850 | INFO     | __main__:evaluate:265 - ******* NT results ********
2024-05-03 19:40:32.850 | INFO     | __main__:evaluate:267 -  acc: 0.8450 - recall: 0.8817 - f1: 0.8630 
2024-05-03 19:40:32.851 | INFO     | __main__:train:171 - evaluate test set
2024-05-03 19:40:32.853 | INFO     | __main__:evaluate:206 - ***** Running evaluation *****


  0%|          | 0/18 [00:00<?, ?it/s][A

  6%|▌         | 1/18 [00:07<02:15,  7.95s/it][A

 11%|█         | 2/18 [00:15<02:05,  7.85s/it][A

 17%|█▋        | 3/18 [00:23<01:58,  7.88s/it][A

 22%|██▏       | 4/18 [00:31<01:49,  7.85s/it][A

 28%|██▊       | 5/18 [00:39<01:42,  7.86s/it][A

 33%|███▎      | 6/18 [00:47<01:34,  7.86s/it][A

 39%|███▉      | 7/18 [00:54<01:26,  7.83s/it][A

 44%|████▍     | 8/18 [01:02<01:18,  7.84s/it][A

 50%|█████     | 9/18 [01:10<01:10,  7.80s/it][A

 56%|█████▌    | 10/18 [01:18<01:02,  7.76s/it][A

 61%|██████    | 11/18 [01:25<00:54,  7.73s/it][A

 67%|██████▋   | 12/18 [01:33<00:46,  7.73s/it][A

 72%|███████▏  | 13/18 [01:41<00:38,  7.77s/it][A

 78%|███████▊  | 14/18 [01:49<00:31,  7.77s/it][A

 83%|████████▎ | 15/18 [01:57<00:23,  7.85s/it][A

 89%|████████▉ | 16/18 [02:05<00:15,  7.85s/it][A

 94%|█████████▍| 17/18 [02:12<00:07,  7.81s/it][A

100%|██████████| 18/18 [02:13<00:00,  5.68s/it][A
100%|██████████| 18/18 [02:13<00:00,  7.42s/it]
2024-05-03 19:42:46.421 | INFO     | __main__:evaluate:255 - 

2024-05-03 19:42:46.426 | INFO     | __main__:evaluate:260 - ***** Eval results *****
2024-05-03 19:42:46.427 | INFO     | __main__:evaluate:262 -  acc: 0.9327 - recall: 0.9359 - f1: 0.9343 - loss: 0.0296 
2024-05-03 19:42:46.427 | INFO     | __main__:evaluate:263 - ***** Entity results *****
2024-05-03 19:42:46.427 | INFO     | __main__:evaluate:265 - ******* NR results ********
2024-05-03 19:42:46.427 | INFO     | __main__:evaluate:267 -  acc: 0.9619 - recall: 0.9646 - f1: 0.9633 
2024-05-03 19:42:46.427 | INFO     | __main__:evaluate:265 - ******* NS results ********
2024-05-03 19:42:46.428 | INFO     | __main__:evaluate:267 -  acc: 0.9513 - recall: 0.9496 - f1: 0.9504 
2024-05-03 19:42:46.428 | INFO     | __main__:evaluate:265 - ******* NT results ********
2024-05-03 19:42:46.428 | INFO     | __main__:evaluate:267 -  acc: 0.8621 - recall: 0.8752 - f1: 0.8686 
2024-05-03 19:42:46.431 | INFO     | __main__:train:187 - higher f1 of testset is 0.9343104835105908, dev is 0.9097303634232121 in step 1600 epoch 2

 23%|██▎       | 296/1304 [34:01<24:20:21, 86.93s/it]
 23%|██▎       | 297/1304 [34:06<17:25:36, 62.30s/it]
 23%|██▎       | 298/1304 [34:10<12:32:57, 44.91s/it]
 23%|██▎       | 299/1304 [34:15<9:07:56, 32.71s/it] 
 23%|██▎       | 300/1304 [34:19<6:43:50, 24.13s/it]
 23%|██▎       | 301/1304 [34:23<5:03:19, 18.15s/it]
 23%|██▎       | 302/1304 [34:27<3:51:52, 13.88s/it]
 23%|██▎       | 303/1304 [34:31<3:02:25, 10.93s/it]
 23%|██▎       | 304/1304 [34:35<2:26:56,  8.82s/it]
 23%|██▎       | 305/1304 [34:39<2:04:16,  7.46s/it]
 23%|██▎       | 306/1304 [34:44<1:48:22,  6.52s/it]
 24%|██▎       | 307/1304 [34:47<1:35:19,  5.74s/it]
 24%|██▎       | 308/1304 [34:52<1:27:45,  5.29s/it]
 24%|██▎       | 309/1304 [34:56<1:21:12,  4.90s/it]
 24%|██▍       | 310/1304 [35:00<1:18:34,  4.74s/it]
 24%|██▍       | 311/1304 [35:04<1:15:49,  4.58s/it]
 24%|██▍       | 312/1304 [35:08<1:13:11,  4.43s/it]
 24%|██▍       | 313/1304 [35:12<1:10:45,  4.28s/it]
 24%|██▍       | 314/1304 [35:17<1:10:34,  4.28s/it]
 24%|██▍       | 315/1304 [35:21<1:11:36,  4.34s/it]
 24%|██▍       | 316/1304 [35:25<1:10:42,  4.29s/it]
 24%|██▍       | 317/1304 [35:29<1:09:59,  4.26s/it]
 24%|██▍       | 318/1304 [35:33<1:08:34,  4.17s/it]
 24%|██▍       | 319/1304 [35:38<1:08:29,  4.17s/it]
 25%|██▍       | 320/1304 [35:42<1:10:00,  4.27s/it]
 25%|██▍       | 321/1304 [35:46<1:09:08,  4.22s/it]
 25%|██▍       | 322/1304 [35:50<1:08:29,  4.18s/it]
 25%|██▍       | 323/1304 [35:54<1:08:18,  4.18s/it]
 25%|██▍       | 324/1304 [35:58<1:07:03,  4.11s/it]
 25%|██▍       | 325/1304 [36:02<1:06:33,  4.08s/it]
 25%|██▌       | 326/1304 [36:07<1:07:03,  4.11s/it]
 25%|██▌       | 327/1304 [36:11<1:07:14,  4.13s/it]
 25%|██▌       | 328/1304 [36:15<1:06:41,  4.10s/it]
 25%|██▌       | 329/1304 [36:19<1:05:47,  4.05s/it]
 25%|██▌       | 330/1304 [36:23<1:05:29,  4.03s/it]
 25%|██▌       | 331/1304 [36:26<1:04:20,  3.97s/it]
 25%|██▌       | 332/1304 [36:31<1:04:33,  3.99s/it]
 26%|██▌       | 333/1304 [36:35<1:04:51,  4.01s/it]
 26%|██▌       | 334/1304 [36:39<1:04:43,  4.00s/it]
 26%|██▌       | 335/1304 [36:42<1:03:37,  3.94s/it]
 26%|██▌       | 336/1304 [36:46<1:02:48,  3.89s/it]
 26%|██▌       | 337/1304 [36:50<1:03:19,  3.93s/it]
 26%|██▌       | 338/1304 [36:54<1:04:36,  4.01s/it]
 26%|██▌       | 339/1304 [36:59<1:05:13,  4.06s/it]
 26%|██▌       | 340/1304 [37:03<1:05:30,  4.08s/it]
 26%|██▌       | 341/1304 [37:07<1:05:29,  4.08s/it]
 26%|██▌       | 342/1304 [37:11<1:05:32,  4.09s/it]
 26%|██▋       | 343/1304 [37:15<1:05:40,  4.10s/it]
 26%|██▋       | 344/1304 [37:19<1:06:11,  4.14s/it]
 26%|██▋       | 345/1304 [37:23<1:06:26,  4.16s/it]
 27%|██▋       | 346/1304 [37:27<1:05:22,  4.09s/it]
 27%|██▋       | 347/1304 [37:32<1:05:43,  4.12s/it]
 27%|██▋       | 348/1304 [37:36<1:06:05,  4.15s/it]
 27%|██▋       | 349/1304 [37:40<1:04:43,  4.07s/it]
 27%|██▋       | 350/1304 [37:44<1:04:18,  4.04s/it]
 27%|██▋       | 351/1304 [37:48<1:05:53,  4.15s/it]
 27%|██▋       | 352/1304 [37:52<1:05:07,  4.10s/it]
 27%|██▋       | 353/1304 [37:56<1:03:39,  4.02s/it]
 27%|██▋       | 354/1304 [38:00<1:02:28,  3.95s/it]
 27%|██▋       | 355/1304 [38:04<1:02:18,  3.94s/it]
 27%|██▋       | 356/1304 [38:08<1:04:22,  4.07s/it]
 27%|██▋       | 357/1304 [38:12<1:04:30,  4.09s/it]
 27%|██▋       | 358/1304 [38:16<1:03:57,  4.06s/it]
 28%|██▊       | 359/1304 [38:20<1:03:21,  4.02s/it]
 28%|██▊       | 360/1304 [38:24<1:04:28,  4.10s/it]
 28%|██▊       | 361/1304 [38:28<1:03:55,  4.07s/it]
 28%|██▊       | 362/1304 [38:32<1:03:08,  4.02s/it]
 28%|██▊       | 363/1304 [38:36<1:02:38,  3.99s/it]
 28%|██▊       | 364/1304 [38:40<1:02:59,  4.02s/it]
 28%|██▊       | 365/1304 [38:44<1:04:13,  4.10s/it]
 28%|██▊       | 366/1304 [38:48<1:03:06,  4.04s/it]
 28%|██▊       | 367/1304 [38:52<1:01:42,  3.95s/it]
 28%|██▊       | 368/1304 [38:56<1:02:09,  3.98s/it]
 28%|██▊       | 369/1304 [39:00<1:01:40,  3.96s/it]
 28%|██▊       | 370/1304 [39:04<1:01:43,  3.96s/it]
 28%|██▊       | 371/1304 [39:08<1:02:13,  4.00s/it]
 29%|██▊       | 372/1304 [39:13<1:04:48,  4.17s/it]
 29%|██▊       | 373/1304 [39:17<1:07:17,  4.34s/it]
 29%|██▊       | 374/1304 [39:21<1:05:41,  4.24s/it]
 29%|██▉       | 375/1304 [39:25<1:03:10,  4.08s/it]
 29%|██▉       | 376/1304 [39:29<1:01:31,  3.98s/it]
 29%|██▉       | 377/1304 [39:33<1:01:54,  4.01s/it]
 29%|██▉       | 378/1304 [39:37<1:02:59,  4.08s/it]
 29%|██▉       | 379/1304 [39:42<1:08:18,  4.43s/it]
 29%|██▉       | 380/1304 [39:47<1:06:50,  4.34s/it]
 29%|██▉       | 381/1304 [39:51<1:06:23,  4.32s/it]
 29%|██▉       | 382/1304 [39:55<1:06:38,  4.34s/it]
 29%|██▉       | 383/1304 [40:00<1:07:06,  4.37s/it]
 29%|██▉       | 384/1304 [40:04<1:07:33,  4.41s/it]
 30%|██▉       | 385/1304 [40:09<1:07:59,  4.44s/it]
 30%|██▉       | 386/1304 [40:13<1:06:49,  4.37s/it]
 30%|██▉       | 387/1304 [40:17<1:05:39,  4.30s/it]
 30%|██▉       | 388/1304 [40:21<1:06:03,  4.33s/it]
 30%|██▉       | 389/1304 [40:25<1:04:29,  4.23s/it]
 30%|██▉       | 390/1304 [40:30<1:04:38,  4.24s/it]
 30%|██▉       | 391/1304 [40:34<1:05:09,  4.28s/it]
 30%|███       | 392/1304 [40:38<1:05:05,  4.28s/it]
 30%|███       | 393/1304 [40:43<1:06:34,  4.38s/it]
 30%|███       | 394/1304 [40:47<1:04:50,  4.28s/it]
 30%|███       | 395/1304 [40:51<1:04:36,  4.26s/it]2024-05-03 19:49:41.607 | INFO     | __main__:train:169 - evaluate dev set
2024-05-03 19:49:41.609 | INFO     | __main__:evaluate:206 - ***** Running evaluation *****


  0%|          | 0/19 [00:00<?, ?it/s][A

  5%|▌         | 1/19 [00:07<02:18,  7.70s/it][A

 11%|█         | 2/19 [00:15<02:10,  7.69s/it][A

 16%|█▌        | 3/19 [00:23<02:03,  7.75s/it][A

 21%|██        | 4/19 [00:30<01:56,  7.74s/it][A

 26%|██▋       | 5/19 [00:38<01:47,  7.69s/it][A

 32%|███▏      | 6/19 [00:46<01:39,  7.67s/it][A

 37%|███▋      | 7/19 [00:53<01:32,  7.69s/it][A

 42%|████▏     | 8/19 [01:01<01:24,  7.71s/it][A

 47%|████▋     | 9/19 [01:09<01:17,  7.74s/it][A

 53%|█████▎    | 10/19 [01:17<01:09,  7.75s/it][A

 58%|█████▊    | 11/19 [01:24<01:01,  7.73s/it][A

 63%|██████▎   | 12/19 [01:32<00:54,  7.72s/it][A

 68%|██████▊   | 13/19 [01:40<00:46,  7.70s/it][A

 74%|███████▎  | 14/19 [01:47<00:38,  7.69s/it][A

 79%|███████▉  | 15/19 [01:55<00:30,  7.70s/it][A

 84%|████████▍ | 16/19 [02:03<00:23,  7.70s/it][A

 89%|████████▉ | 17/19 [02:11<00:15,  7.69s/it][A

 95%|█████████▍| 18/19 [02:18<00:07,  7.73s/it][A

100%|██████████| 19/19 [02:19<00:00,  5.73s/it][A
100%|██████████| 19/19 [02:19<00:00,  7.36s/it]
2024-05-03 19:52:01.516 | INFO     | __main__:evaluate:255 - 

2024-05-03 19:52:01.520 | INFO     | __main__:evaluate:260 - ***** Eval results *****
2024-05-03 19:52:01.521 | INFO     | __main__:evaluate:262 -  acc: 0.9259 - recall: 0.9163 - f1: 0.9211 - loss: 0.0212 
2024-05-03 19:52:01.521 | INFO     | __main__:evaluate:263 - ***** Entity results *****
2024-05-03 19:52:01.521 | INFO     | __main__:evaluate:265 - ******* NR results ********
2024-05-03 19:52:01.521 | INFO     | __main__:evaluate:267 -  acc: 0.9697 - recall: 0.9399 - f1: 0.9545 
2024-05-03 19:52:01.521 | INFO     | __main__:evaluate:265 - ******* NS results ********
2024-05-03 19:52:01.522 | INFO     | __main__:evaluate:267 -  acc: 0.9227 - recall: 0.9110 - f1: 0.9168 
2024-05-03 19:52:01.522 | INFO     | __main__:evaluate:265 - ******* NT results ********
2024-05-03 19:52:01.522 | INFO     | __main__:evaluate:267 -  acc: 0.8733 - recall: 0.8919 - f1: 0.8825 
2024-05-03 19:52:01.523 | INFO     | __main__:train:171 - evaluate test set
2024-05-03 19:52:01.526 | INFO     | __main__:evaluate:206 - ***** Running evaluation *****


  0%|          | 0/18 [00:00<?, ?it/s][A

  6%|▌         | 1/18 [00:07<02:11,  7.71s/it][A

 11%|█         | 2/18 [00:15<02:03,  7.71s/it][A

 17%|█▋        | 3/18 [00:23<01:56,  7.73s/it][A

 22%|██▏       | 4/18 [00:30<01:48,  7.72s/it][A

 28%|██▊       | 5/18 [00:38<01:40,  7.74s/it][A

 33%|███▎      | 6/18 [00:46<01:34,  7.85s/it][A

 39%|███▉      | 7/18 [00:54<01:26,  7.84s/it][A

 44%|████▍     | 8/18 [01:02<01:18,  7.89s/it][A

 50%|█████     | 9/18 [01:10<01:10,  7.88s/it][A

 56%|█████▌    | 10/18 [01:18<01:02,  7.82s/it][A

 61%|██████    | 11/18 [01:25<00:54,  7.75s/it][A

 67%|██████▋   | 12/18 [01:33<00:46,  7.75s/it][A

 72%|███████▏  | 13/18 [01:41<00:38,  7.76s/it][A

 78%|███████▊  | 14/18 [01:49<00:31,  7.78s/it][A

 83%|████████▎ | 15/18 [01:56<00:23,  7.79s/it][A

 89%|████████▉ | 16/18 [02:04<00:15,  7.76s/it][A

 94%|█████████▍| 17/18 [02:12<00:07,  7.73s/it][A

100%|██████████| 18/18 [02:12<00:00,  5.60s/it][A
100%|██████████| 18/18 [02:12<00:00,  7.38s/it]
2024-05-03 19:54:14.345 | INFO     | __main__:evaluate:255 - 

2024-05-03 19:54:14.350 | INFO     | __main__:evaluate:260 - ***** Eval results *****
2024-05-03 19:54:14.350 | INFO     | __main__:evaluate:262 -  acc: 0.9392 - recall: 0.9259 - f1: 0.9325 - loss: 0.0275 
2024-05-03 19:54:14.351 | INFO     | __main__:evaluate:263 - ***** Entity results *****
2024-05-03 19:54:14.351 | INFO     | __main__:evaluate:265 - ******* NR results ********
2024-05-03 19:54:14.351 | INFO     | __main__:evaluate:267 -  acc: 0.9665 - recall: 0.9604 - f1: 0.9635 
2024-05-03 19:54:14.351 | INFO     | __main__:evaluate:265 - ******* NS results ********
2024-05-03 19:54:14.351 | INFO     | __main__:evaluate:267 -  acc: 0.9593 - recall: 0.9328 - f1: 0.9459 
2024-05-03 19:54:14.352 | INFO     | __main__:evaluate:265 - ******* NT results ********
2024-05-03 19:54:14.352 | INFO     | __main__:evaluate:267 -  acc: 0.8677 - recall: 0.8737 - f1: 0.8707 

 30%|███       | 396/1304 [45:28<21:41:52, 86.03s/it]
 30%|███       | 397/1304 [45:33<15:31:38, 61.63s/it]
 31%|███       | 398/1304 [45:37<11:11:04, 44.44s/it]
 31%|███       | 399/1304 [45:41<8:07:13, 32.30s/it] 
 31%|███       | 400/1304 [45:45<6:00:45, 23.94s/it]
 31%|███       | 401/1304 [45:50<4:31:37, 18.05s/it]
 31%|███       | 402/1304 [45:54<3:27:43, 13.82s/it]
 31%|███       | 403/1304 [45:58<2:43:18, 10.87s/it]
 31%|███       | 404/1304 [46:02<2:12:00,  8.80s/it]
 31%|███       | 405/1304 [46:06<1:50:05,  7.35s/it]
 31%|███       | 406/1304 [46:10<1:34:46,  6.33s/it]
 31%|███       | 407/1304 [46:14<1:26:03,  5.76s/it]
 31%|███▏      | 408/1304 [46:18<1:18:53,  5.28s/it]
 31%|███▏      | 409/1304 [46:22<1:12:20,  4.85s/it]
 31%|███▏      | 410/1304 [46:26<1:08:49,  4.62s/it]
 32%|███▏      | 411/1304 [46:30<1:06:46,  4.49s/it]
 32%|███▏      | 412/1304 [46:34<1:05:12,  4.39s/it]
 32%|███▏      | 413/1304 [46:38<1:02:19,  4.20s/it]
 32%|███▏      | 414/1304 [46:42<1:00:52,  4.10s/it]
 32%|███▏      | 415/1304 [46:46<1:00:28,  4.08s/it]
 32%|███▏      | 416/1304 [46:50<1:00:25,  4.08s/it]
 32%|███▏      | 417/1304 [46:54<1:00:50,  4.12s/it]
 32%|███▏      | 418/1304 [46:59<1:01:11,  4.14s/it]
 32%|███▏      | 419/1304 [47:03<1:00:43,  4.12s/it]
 32%|███▏      | 420/1304 [47:07<1:01:28,  4.17s/it]
 32%|███▏      | 421/1304 [47:11<1:00:31,  4.11s/it]
 32%|███▏      | 422/1304 [47:15<1:01:39,  4.19s/it]
 32%|███▏      | 423/1304 [47:20<1:02:17,  4.24s/it]
 33%|███▎      | 424/1304 [47:24<1:01:37,  4.20s/it]
 33%|███▎      | 425/1304 [47:28<1:01:35,  4.20s/it]
 33%|███▎      | 426/1304 [47:32<1:00:40,  4.15s/it]
 33%|███▎      | 427/1304 [47:36<1:00:03,  4.11s/it]
 33%|███▎      | 428/1304 [47:40<1:00:22,  4.13s/it]
 33%|███▎      | 429/1304 [47:44<59:47,  4.10s/it]  
 33%|███▎      | 430/1304 [47:48<1:00:26,  4.15s/it]
 33%|███▎      | 431/1304 [47:53<1:01:22,  4.22s/it]
 33%|███▎      | 432/1304 [47:57<1:00:59,  4.20s/it]
 33%|███▎      | 433/1304 [48:01<1:00:15,  4.15s/it]
 33%|███▎      | 434/1304 [48:05<59:30,  4.10s/it]  
 33%|███▎      | 435/1304 [48:09<58:29,  4.04s/it]
 33%|███▎      | 436/1304 [48:13<58:21,  4.03s/it]
 34%|███▎      | 437/1304 [48:17<58:43,  4.06s/it]
 34%|███▎      | 438/1304 [48:21<58:33,  4.06s/it]
 34%|███▎      | 439/1304 [48:25<59:18,  4.11s/it]
 34%|███▎      | 440/1304 [48:29<58:27,  4.06s/it]
 34%|███▍      | 441/1304 [48:33<57:38,  4.01s/it]
 34%|███▍      | 442/1304 [48:37<57:09,  3.98s/it]
 34%|███▍      | 443/1304 [48:41<58:15,  4.06s/it]
 34%|███▍      | 444/1304 [48:45<56:59,  3.98s/it]
 34%|███▍      | 445/1304 [48:49<56:50,  3.97s/it]
 34%|███▍      | 446/1304 [48:53<57:06,  3.99s/it]
 34%|███▍      | 447/1304 [48:57<57:27,  4.02s/it]
 34%|███▍      | 448/1304 [49:01<57:01,  4.00s/it]
 34%|███▍      | 449/1304 [49:05<57:21,  4.03s/it]
 35%|███▍      | 450/1304 [49:09<58:08,  4.08s/it]
 35%|███▍      | 451/1304 [49:14<58:05,  4.09s/it]
 35%|███▍      | 452/1304 [49:18<58:36,  4.13s/it]
 35%|███▍      | 453/1304 [49:22<57:41,  4.07s/it]
 35%|███▍      | 454/1304 [49:26<56:59,  4.02s/it]
 35%|███▍      | 455/1304 [49:30<57:31,  4.07s/it]
 35%|███▍      | 456/1304 [49:34<57:40,  4.08s/it]
 35%|███▌      | 457/1304 [49:38<56:28,  4.00s/it]
 35%|███▌      | 458/1304 [49:42<56:10,  3.98s/it]
 35%|███▌      | 459/1304 [49:46<55:38,  3.95s/it]
 35%|███▌      | 460/1304 [49:50<55:42,  3.96s/it]
 35%|███▌      | 461/1304 [49:54<55:46,  3.97s/it]
 35%|███▌      | 462/1304 [49:58<56:07,  4.00s/it]
 36%|███▌      | 463/1304 [50:02<55:58,  3.99s/it]
 36%|███▌      | 464/1304 [50:05<55:16,  3.95s/it]
 36%|███▌      | 465/1304 [50:09<54:54,  3.93s/it]
 36%|███▌      | 466/1304 [50:13<55:42,  3.99s/it]
 36%|███▌      | 467/1304 [50:18<57:44,  4.14s/it]
 36%|███▌      | 468/1304 [50:22<56:45,  4.07s/it]
 36%|███▌      | 469/1304 [50:26<56:38,  4.07s/it]
 36%|███▌      | 470/1304 [50:30<57:02,  4.10s/it]
 36%|███▌      | 471/1304 [50:34<56:28,  4.07s/it]
 36%|███▌      | 472/1304 [50:38<55:41,  4.02s/it]
 36%|███▋      | 473/1304 [50:41<53:31,  3.87s/it]
 36%|███▋      | 474/1304 [50:45<51:47,  3.74s/it]
 36%|███▋      | 475/1304 [50:49<52:27,  3.80s/it]
 37%|███▋      | 476/1304 [50:53<53:08,  3.85s/it]
 37%|███▋      | 477/1304 [50:57<54:03,  3.92s/it]
 37%|███▋      | 478/1304 [51:01<54:57,  3.99s/it]
 37%|███▋      | 479/1304 [51:06<56:50,  4.13s/it]
 37%|███▋      | 480/1304 [51:10<59:36,  4.34s/it]
 37%|███▋      | 481/1304 [51:15<1:01:08,  4.46s/it]
 37%|███▋      | 482/1304 [51:19<1:00:02,  4.38s/it]
 37%|███▋      | 483/1304 [51:24<59:20,  4.34s/it]  
 37%|███▋      | 484/1304 [51:28<59:21,  4.34s/it]
 37%|███▋      | 485/1304 [51:32<57:06,  4.18s/it]
 37%|███▋      | 486/1304 [51:36<55:39,  4.08s/it]
 37%|███▋      | 487/1304 [51:40<57:11,  4.20s/it]
 37%|███▋      | 488/1304 [51:44<57:39,  4.24s/it]
 38%|███▊      | 489/1304 [51:48<56:31,  4.16s/it]
 38%|███▊      | 490/1304 [51:52<56:24,  4.16s/it]
 38%|███▊      | 491/1304 [51:56<55:26,  4.09s/it]
 38%|███▊      | 492/1304 [52:00<54:07,  4.00s/it]
 38%|███▊      | 493/1304 [52:04<54:09,  4.01s/it]
 38%|███▊      | 494/1304 [52:08<54:50,  4.06s/it]
 38%|███▊      | 495/1304 [52:13<55:37,  4.13s/it]2024-05-03 20:01:03.352 | INFO     | __main__:train:169 - evaluate dev set
2024-05-03 20:01:03.357 | INFO     | __main__:evaluate:206 - ***** Running evaluation *****


  0%|          | 0/19 [00:00<?, ?it/s][A

  5%|▌         | 1/19 [00:07<02:16,  7.58s/it][A

 11%|█         | 2/19 [00:15<02:09,  7.59s/it][A

 16%|█▌        | 3/19 [00:22<02:01,  7.58s/it][A

 21%|██        | 4/19 [00:30<01:53,  7.59s/it][A

 26%|██▋       | 5/19 [00:37<01:46,  7.59s/it][A

 32%|███▏      | 6/19 [00:45<01:39,  7.67s/it][A

 37%|███▋      | 7/19 [00:53<01:31,  7.63s/it][A

 42%|████▏     | 8/19 [01:00<01:23,  7.60s/it][A

 47%|████▋     | 9/19 [01:08<01:15,  7.58s/it][A

 53%|█████▎    | 10/19 [01:15<01:07,  7.54s/it][A

 58%|█████▊    | 11/19 [01:23<01:00,  7.50s/it][A

 63%|██████▎   | 12/19 [01:30<00:52,  7.52s/it][A

 68%|██████▊   | 13/19 [01:38<00:45,  7.58s/it][A

 74%|███████▎  | 14/19 [01:46<00:37,  7.57s/it][A

 79%|███████▉  | 15/19 [01:53<00:30,  7.61s/it][A

 84%|████████▍ | 16/19 [02:01<00:22,  7.62s/it][A

 89%|████████▉ | 17/19 [02:08<00:15,  7.61s/it][A

 95%|█████████▍| 18/19 [02:16<00:07,  7.65s/it][A

100%|██████████| 19/19 [02:17<00:00,  5.67s/it][A
100%|██████████| 19/19 [02:17<00:00,  7.25s/it]
2024-05-03 20:03:21.163 | INFO     | __main__:evaluate:255 - 

2024-05-03 20:03:21.167 | INFO     | __main__:evaluate:260 - ***** Eval results *****
2024-05-03 20:03:21.167 | INFO     | __main__:evaluate:262 -  acc: 0.9298 - recall: 0.9210 - f1: 0.9254 - loss: 0.0210 
2024-05-03 20:03:21.167 | INFO     | __main__:evaluate:263 - ***** Entity results *****
2024-05-03 20:03:21.168 | INFO     | __main__:evaluate:265 - ******* NR results ********
2024-05-03 20:03:21.168 | INFO     | __main__:evaluate:267 -  acc: 0.9714 - recall: 0.9532 - f1: 0.9622 
2024-05-03 20:03:21.168 | INFO     | __main__:evaluate:265 - ******* NS results ********
2024-05-03 20:03:21.168 | INFO     | __main__:evaluate:267 -  acc: 0.9221 - recall: 0.9110 - f1: 0.9165 
2024-05-03 20:03:21.168 | INFO     | __main__:evaluate:265 - ******* NT results ********
2024-05-03 20:03:21.168 | INFO     | __main__:evaluate:267 -  acc: 0.8853 - recall: 0.8919 - f1: 0.8886 
2024-05-03 20:03:21.169 | INFO     | __main__:train:171 - evaluate test set
2024-05-03 20:03:21.173 | INFO     | __main__:evaluate:206 - ***** Running evaluation *****


  0%|          | 0/18 [00:00<?, ?it/s][A

  6%|▌         | 1/18 [00:07<02:09,  7.64s/it][A

 11%|█         | 2/18 [00:15<02:02,  7.65s/it][A

 17%|█▋        | 3/18 [00:23<01:55,  7.68s/it][A

 22%|██▏       | 4/18 [00:30<01:46,  7.64s/it][A

 28%|██▊       | 5/18 [00:38<01:39,  7.66s/it][A

 33%|███▎      | 6/18 [00:45<01:31,  7.66s/it][A

 39%|███▉      | 7/18 [00:53<01:24,  7.66s/it][A

 44%|████▍     | 8/18 [01:01<01:16,  7.68s/it][A

 50%|█████     | 9/18 [01:09<01:09,  7.75s/it][A

 56%|█████▌    | 10/18 [01:16<01:01,  7.75s/it][A

 61%|██████    | 11/18 [01:24<00:53,  7.71s/it][A

 67%|██████▋   | 12/18 [01:32<00:46,  7.71s/it][A

 72%|███████▏  | 13/18 [01:40<00:38,  7.73s/it][A

 78%|███████▊  | 14/18 [01:47<00:30,  7.67s/it][A

 83%|████████▎ | 15/18 [01:55<00:22,  7.65s/it][A

 89%|████████▉ | 16/18 [02:02<00:15,  7.66s/it][A

 94%|█████████▍| 17/18 [02:10<00:07,  7.66s/it][A

100%|██████████| 18/18 [02:11<00:00,  5.56s/it][A
100%|██████████| 18/18 [02:11<00:00,  7.29s/it]
2024-05-03 20:05:32.393 | INFO     | __main__:evaluate:255 - 

2024-05-03 20:05:32.400 | INFO     | __main__:evaluate:260 - ***** Eval results *****
2024-05-03 20:05:32.401 | INFO     | __main__:evaluate:262 -  acc: 0.9484 - recall: 0.9352 - f1: 0.9418 - loss: 0.0266 
2024-05-03 20:05:32.401 | INFO     | __main__:evaluate:263 - ***** Entity results *****
2024-05-03 20:05:32.401 | INFO     | __main__:evaluate:265 - ******* NR results ********
2024-05-03 20:05:32.401 | INFO     | __main__:evaluate:267 -  acc: 0.9674 - recall: 0.9646 - f1: 0.9660 
2024-05-03 20:05:32.402 | INFO     | __main__:evaluate:265 - ******* NS results ********
2024-05-03 20:05:32.402 | INFO     | __main__:evaluate:267 -  acc: 0.9647 - recall: 0.9384 - f1: 0.9514 
2024-05-03 20:05:32.402 | INFO     | __main__:evaluate:265 - ******* NT results ********
2024-05-03 20:05:32.402 | INFO     | __main__:evaluate:267 -  acc: 0.8938 - recall: 0.8965 - f1: 0.8951 
2024-05-03 20:05:32.405 | INFO     | __main__:train:187 - higher f1 of testset is 0.9417598269022718, dev is 0.92541567695962 in step 1800 epoch 2

 38%|███▊      | 496/1304 [56:47<19:08:28, 85.28s/it]
 38%|███▊      | 497/1304 [56:52<13:40:08, 60.98s/it]
 38%|███▊      | 498/1304 [56:56<9:49:55, 43.91s/it] 
 38%|███▊      | 499/1304 [57:00<7:09:55, 32.04s/it]
 38%|███▊      | 500/1304 [57:04<5:16:47, 23.64s/it]
 38%|███▊      | 501/1304 [57:08<3:57:28, 17.74s/it]
 38%|███▊      | 502/1304 [57:12<3:02:52, 13.68s/it]
 39%|███▊      | 503/1304 [57:16<2:23:36, 10.76s/it]
 39%|███▊      | 504/1304 [57:20<1:56:45,  8.76s/it]
 39%|███▊      | 505/1304 [57:24<1:36:38,  7.26s/it]
 39%|███▉      | 506/1304 [57:28<1:22:17,  6.19s/it]
 39%|███▉      | 507/1304 [57:32<1:13:49,  5.56s/it]
 39%|███▉      | 508/1304 [57:36<1:07:12,  5.07s/it]
 39%|███▉      | 509/1304 [57:40<1:01:50,  4.67s/it]
 39%|███▉      | 510/1304 [57:43<58:47,  4.44s/it]  
 39%|███▉      | 511/1304 [57:47<56:42,  4.29s/it]
 39%|███▉      | 512/1304 [57:51<55:21,  4.19s/it]
 39%|███▉      | 513/1304 [57:55<54:51,  4.16s/it]
 39%|███▉      | 514/1304 [58:00<54:46,  4.16s/it]
 39%|███▉      | 515/1304 [58:03<53:31,  4.07s/it]
 40%|███▉      | 516/1304 [58:08<53:50,  4.10s/it]
 40%|███▉      | 517/1304 [58:12<55:05,  4.20s/it]
 40%|███▉      | 518/1304 [58:16<54:19,  4.15s/it]
 40%|███▉      | 519/1304 [58:20<55:24,  4.23s/it]
 40%|███▉      | 520/1304 [58:25<58:07,  4.45s/it]
 40%|███▉      | 521/1304 [58:29<56:25,  4.32s/it]
 40%|████      | 522/1304 [58:34<55:50,  4.28s/it]
 40%|████      | 523/1304 [58:38<54:26,  4.18s/it]
 40%|████      | 524/1304 [58:42<54:17,  4.18s/it]
 40%|████      | 525/1304 [58:46<53:39,  4.13s/it]
 40%|████      | 526/1304 [58:50<52:16,  4.03s/it]
 40%|████      | 527/1304 [58:54<52:46,  4.07s/it]
 40%|████      | 528/1304 [58:58<53:28,  4.13s/it]
 41%|████      | 529/1304 [59:02<53:29,  4.14s/it]
 41%|████      | 530/1304 [59:06<52:26,  4.07s/it]
 41%|████      | 531/1304 [59:10<52:08,  4.05s/it]
 41%|████      | 532/1304 [59:14<51:58,  4.04s/it]
 41%|████      | 533/1304 [59:18<53:03,  4.13s/it]
 41%|████      | 534/1304 [59:22<52:28,  4.09s/it]
 41%|████      | 535/1304 [59:27<52:43,  4.11s/it]
 41%|████      | 536/1304 [59:31<53:57,  4.21s/it]
 41%|████      | 537/1304 [59:35<52:34,  4.11s/it]
 41%|████▏     | 538/1304 [59:39<52:18,  4.10s/it]
 41%|████▏     | 539/1304 [59:43<50:55,  3.99s/it]
 41%|████▏     | 540/1304 [59:47<50:47,  3.99s/it]
 41%|████▏     | 541/1304 [59:51<50:36,  3.98s/it]
 42%|████▏     | 542/1304 [59:54<49:50,  3.92s/it]
 42%|████▏     | 543/1304 [59:58<49:59,  3.94s/it]
 42%|████▏     | 544/1304 [1:00:03<50:21,  3.98s/it]
 42%|████▏     | 545/1304 [1:00:07<51:09,  4.04s/it]
 42%|████▏     | 546/1304 [1:00:10<49:48,  3.94s/it]
 42%|████▏     | 547/1304 [1:00:14<50:05,  3.97s/it]
 42%|████▏     | 548/1304 [1:00:18<49:36,  3.94s/it]
 42%|████▏     | 549/1304 [1:00:22<49:22,  3.92s/it]
 42%|████▏     | 550/1304 [1:00:26<50:00,  3.98s/it]
 42%|████▏     | 551/1304 [1:00:31<51:02,  4.07s/it]
 42%|████▏     | 552/1304 [1:00:35<50:48,  4.05s/it]
 42%|████▏     | 553/1304 [1:00:39<50:44,  4.05s/it]
 42%|████▏     | 554/1304 [1:00:43<51:17,  4.10s/it]
 43%|████▎     | 555/1304 [1:00:47<49:57,  4.00s/it]
 43%|████▎     | 556/1304 [1:00:51<49:29,  3.97s/it]
 43%|████▎     | 557/1304 [1:00:55<50:50,  4.08s/it]
 43%|████▎     | 558/1304 [1:00:59<51:49,  4.17s/it]
 43%|████▎     | 559/1304 [1:01:04<52:46,  4.25s/it]
 43%|████▎     | 560/1304 [1:01:08<53:28,  4.31s/it]
 43%|████▎     | 561/1304 [1:01:12<53:10,  4.29s/it]
 43%|████▎     | 562/1304 [1:01:17<53:03,  4.29s/it]
 43%|████▎     | 563/1304 [1:01:21<52:43,  4.27s/it]
 43%|████▎     | 564/1304 [1:01:26<53:59,  4.38s/it]
 43%|████▎     | 565/1304 [1:01:30<54:02,  4.39s/it]
 43%|████▎     | 566/1304 [1:01:35<54:41,  4.45s/it]
 43%|████▎     | 567/1304 [1:01:39<52:53,  4.31s/it]
 44%|████▎     | 568/1304 [1:01:43<52:01,  4.24s/it]
 44%|████▎     | 569/1304 [1:01:47<51:10,  4.18s/it]
 44%|████▎     | 570/1304 [1:01:51<50:46,  4.15s/it]
 44%|████▍     | 571/1304 [1:01:55<51:08,  4.19s/it]
 44%|████▍     | 572/1304 [1:02:00<54:03,  4.43s/it]
 44%|████▍     | 573/1304 [1:02:05<54:37,  4.48s/it]
 44%|████▍     | 574/1304 [1:02:08<51:33,  4.24s/it]
 44%|████▍     | 575/1304 [1:02:12<51:06,  4.21s/it]
 44%|████▍     | 576/1304 [1:02:17<50:46,  4.18s/it]
 44%|████▍     | 577/1304 [1:02:21<50:41,  4.18s/it]
 44%|████▍     | 578/1304 [1:02:25<50:28,  4.17s/it]
 44%|████▍     | 579/1304 [1:02:29<49:38,  4.11s/it]
 44%|████▍     | 580/1304 [1:02:33<49:53,  4.13s/it]
 45%|████▍     | 581/1304 [1:02:37<49:29,  4.11s/it]
 45%|████▍     | 582/1304 [1:02:42<50:34,  4.20s/it]
 45%|████▍     | 583/1304 [1:02:46<49:55,  4.15s/it]
 45%|████▍     | 584/1304 [1:02:50<49:45,  4.15s/it]
 45%|████▍     | 585/1304 [1:02:54<50:31,  4.22s/it]
 45%|████▍     | 586/1304 [1:02:58<50:15,  4.20s/it]
 45%|████▌     | 587/1304 [1:03:02<50:09,  4.20s/it]
 45%|████▌     | 588/1304 [1:03:07<50:05,  4.20s/it]
 45%|████▌     | 589/1304 [1:03:11<49:29,  4.15s/it]
 45%|████▌     | 590/1304 [1:03:15<49:50,  4.19s/it]
 45%|████▌     | 591/1304 [1:03:20<51:13,  4.31s/it]
 45%|████▌     | 592/1304 [1:03:24<51:00,  4.30s/it]
 45%|████▌     | 593/1304 [1:03:29<52:49,  4.46s/it]
 46%|████▌     | 594/1304 [1:03:33<51:27,  4.35s/it]
 46%|████▌     | 595/1304 [1:03:37<51:39,  4.37s/it]2024-05-03 20:12:27.857 | INFO     | __main__:train:169 - evaluate dev set
2024-05-03 20:12:27.860 | INFO     | __main__:evaluate:206 - ***** Running evaluation *****


  0%|          | 0/19 [00:00<?, ?it/s][A

  5%|▌         | 1/19 [00:08<02:24,  8.00s/it][A

 11%|█         | 2/19 [00:15<02:15,  7.95s/it][A

 16%|█▌        | 3/19 [00:23<02:04,  7.81s/it][A

 21%|██        | 4/19 [00:31<01:58,  7.89s/it][A

 26%|██▋       | 5/19 [00:39<01:49,  7.79s/it][A

 32%|███▏      | 6/19 [00:47<01:41,  7.81s/it][A

 37%|███▋      | 7/19 [00:55<01:34,  7.90s/it][A

 42%|████▏     | 8/19 [01:03<01:27,  7.94s/it][A

 47%|████▋     | 9/19 [01:11<01:19,  7.97s/it][A

 53%|█████▎    | 10/19 [01:18<01:10,  7.84s/it][A

 58%|█████▊    | 11/19 [01:26<01:02,  7.82s/it][A

 63%|██████▎   | 12/19 [01:34<00:54,  7.79s/it][A

 68%|██████▊   | 13/19 [01:41<00:46,  7.76s/it][A

 74%|███████▎  | 14/19 [01:49<00:38,  7.74s/it][A

 79%|███████▉  | 15/19 [01:57<00:30,  7.72s/it][A

 84%|████████▍ | 16/19 [02:05<00:23,  7.74s/it][A

 89%|████████▉ | 17/19 [02:12<00:15,  7.72s/it][A

 95%|█████████▍| 18/19 [02:20<00:07,  7.71s/it][A

100%|██████████| 19/19 [02:21<00:00,  5.73s/it][A
100%|██████████| 19/19 [02:21<00:00,  7.45s/it]
2024-05-03 20:14:49.413 | INFO     | __main__:evaluate:255 - 

2024-05-03 20:14:49.418 | INFO     | __main__:evaluate:260 - ***** Eval results *****
2024-05-03 20:14:49.418 | INFO     | __main__:evaluate:262 -  acc: 0.9197 - recall: 0.9338 - f1: 0.9267 - loss: 0.0211 
2024-05-03 20:14:49.418 | INFO     | __main__:evaluate:263 - ***** Entity results *****
2024-05-03 20:14:49.418 | INFO     | __main__:evaluate:265 - ******* NR results ********
2024-05-03 20:14:49.418 | INFO     | __main__:evaluate:267 -  acc: 0.9462 - recall: 0.9626 - f1: 0.9543 
2024-05-03 20:14:49.419 | INFO     | __main__:evaluate:265 - ******* NS results ********
2024-05-03 20:14:49.419 | INFO     | __main__:evaluate:267 -  acc: 0.9101 - recall: 0.9376 - f1: 0.9236 
2024-05-03 20:14:49.419 | INFO     | __main__:evaluate:265 - ******* NT results ********
2024-05-03 20:14:49.419 | INFO     | __main__:evaluate:267 -  acc: 0.8973 - recall: 0.8882 - f1: 0.8927 
2024-05-03 20:14:49.420 | INFO     | __main__:train:171 - evaluate test set
2024-05-03 20:14:49.425 | INFO     | __main__:evaluate:206 - ***** Running evaluation *****


  0%|          | 0/18 [00:00<?, ?it/s][A

  6%|▌         | 1/18 [00:07<02:11,  7.74s/it][A

 11%|█         | 2/18 [00:15<02:05,  7.85s/it][A

 17%|█▋        | 3/18 [00:23<01:57,  7.84s/it][A

 22%|██▏       | 4/18 [00:31<01:49,  7.80s/it][A

 28%|██▊       | 5/18 [00:38<01:41,  7.78s/it][A

 33%|███▎      | 6/18 [00:46<01:33,  7.79s/it][A

 39%|███▉      | 7/18 [00:54<01:25,  7.77s/it][A

 44%|████▍     | 8/18 [01:02<01:17,  7.75s/it][A

 50%|█████     | 9/18 [01:10<01:10,  7.81s/it][A

 56%|█████▌    | 10/18 [01:17<01:02,  7.80s/it][A

 61%|██████    | 11/18 [01:25<00:54,  7.79s/it][A

 67%|██████▋   | 12/18 [01:33<00:46,  7.80s/it][A

 72%|███████▏  | 13/18 [01:41<00:38,  7.78s/it][A

 78%|███████▊  | 14/18 [01:49<00:31,  7.76s/it][A

 83%|████████▎ | 15/18 [01:56<00:23,  7.73s/it][A

 89%|████████▉ | 16/18 [02:04<00:15,  7.71s/it][A

 94%|█████████▍| 17/18 [02:12<00:07,  7.72s/it][A

100%|██████████| 18/18 [02:12<00:00,  5.59s/it][A
100%|██████████| 18/18 [02:12<00:00,  7.37s/it]
2024-05-03 20:17:02.106 | INFO     | __main__:evaluate:255 - 

2024-05-03 20:17:02.111 | INFO     | __main__:evaluate:260 - ***** Eval results *****
2024-05-03 20:17:02.112 | INFO     | __main__:evaluate:262 -  acc: 0.9417 - recall: 0.9348 - f1: 0.9383 - loss: 0.0270 
2024-05-03 20:17:02.112 | INFO     | __main__:evaluate:263 - ***** Entity results *****
2024-05-03 20:17:02.112 | INFO     | __main__:evaluate:265 - ******* NR results ********
2024-05-03 20:17:02.112 | INFO     | __main__:evaluate:267 -  acc: 0.9628 - recall: 0.9703 - f1: 0.9665 
2024-05-03 20:17:02.112 | INFO     | __main__:evaluate:265 - ******* NS results ********
2024-05-03 20:17:02.113 | INFO     | __main__:evaluate:267 -  acc: 0.9581 - recall: 0.9373 - f1: 0.9476 
2024-05-03 20:17:02.113 | INFO     | __main__:evaluate:265 - ******* NT results ********
2024-05-03 20:17:02.113 | INFO     | __main__:evaluate:267 -  acc: 0.8844 - recall: 0.8912 - f1: 0.8878 

 46%|████▌     | 596/1304 [1:08:16<17:02:25, 86.65s/it]
 46%|████▌     | 597/1304 [1:08:21<12:11:29, 62.08s/it]
 46%|████▌     | 598/1304 [1:08:25<8:46:34, 44.75s/it] 
 46%|████▌     | 599/1304 [1:08:29<6:21:01, 32.43s/it]
 46%|████▌     | 600/1304 [1:08:33<4:41:34, 24.00s/it]
 46%|████▌     | 601/1304 [1:08:37<3:31:08, 18.02s/it]
 46%|████▌     | 602/1304 [1:08:41<2:42:34, 13.90s/it]
 46%|████▌     | 603/1304 [1:08:45<2:08:09, 10.97s/it]
 46%|████▋     | 604/1304 [1:08:49<1:43:56,  8.91s/it]
 46%|████▋     | 605/1304 [1:08:54<1:27:47,  7.54s/it]
 46%|████▋     | 606/1304 [1:08:58<1:16:25,  6.57s/it]
 47%|████▋     | 607/1304 [1:09:02<1:07:07,  5.78s/it]
 47%|████▋     | 608/1304 [1:09:06<1:00:59,  5.26s/it]
 47%|████▋     | 609/1304 [1:09:10<56:33,  4.88s/it]  
 47%|████▋     | 610/1304 [1:09:14<53:36,  4.63s/it]
 47%|████▋     | 611/1304 [1:09:18<51:27,  4.45s/it]
 47%|████▋     | 612/1304 [1:09:22<49:33,  4.30s/it]
 47%|████▋     | 613/1304 [1:09:26<48:04,  4.17s/it]
 47%|████▋     | 614/1304 [1:09:30<48:39,  4.23s/it]
 47%|████▋     | 615/1304 [1:09:35<48:36,  4.23s/it]
 47%|████▋     | 616/1304 [1:09:39<48:11,  4.20s/it]
 47%|████▋     | 617/1304 [1:09:43<47:37,  4.16s/it]
 47%|████▋     | 618/1304 [1:09:47<46:26,  4.06s/it]
 47%|████▋     | 619/1304 [1:09:50<45:09,  3.95s/it]
 48%|████▊     | 620/1304 [1:09:54<44:58,  3.94s/it]
 48%|████▊     | 621/1304 [1:09:58<45:44,  4.02s/it]
 48%|████▊     | 622/1304 [1:10:02<45:46,  4.03s/it]
 48%|████▊     | 623/1304 [1:10:07<45:51,  4.04s/it]
 48%|████▊     | 624/1304 [1:10:11<46:49,  4.13s/it]
 48%|████▊     | 625/1304 [1:10:15<45:32,  4.02s/it]
 48%|████▊     | 626/1304 [1:10:19<45:24,  4.02s/it]
 48%|████▊     | 627/1304 [1:10:23<45:17,  4.01s/it]
 48%|████▊     | 628/1304 [1:10:27<45:00,  4.00s/it]
 48%|████▊     | 629/1304 [1:10:31<44:48,  3.98s/it]
 48%|████▊     | 630/1304 [1:10:35<45:51,  4.08s/it]
 48%|████▊     | 631/1304 [1:10:39<45:21,  4.04s/it]
 48%|████▊     | 632/1304 [1:10:43<46:00,  4.11s/it]
 49%|████▊     | 633/1304 [1:10:47<44:56,  4.02s/it]
 49%|████▊     | 634/1304 [1:10:51<44:11,  3.96s/it]
 49%|████▊     | 635/1304 [1:10:55<44:08,  3.96s/it]
 49%|████▉     | 636/1304 [1:10:59<43:52,  3.94s/it]
 49%|████▉     | 637/1304 [1:11:03<44:09,  3.97s/it]
 49%|████▉     | 638/1304 [1:11:07<45:29,  4.10s/it]
 49%|████▉     | 639/1304 [1:11:12<47:39,  4.30s/it]
 49%|████▉     | 640/1304 [1:11:16<46:47,  4.23s/it]
 49%|████▉     | 641/1304 [1:11:20<45:04,  4.08s/it]
 49%|████▉     | 642/1304 [1:11:23<44:14,  4.01s/it]
 49%|████▉     | 643/1304 [1:11:27<44:15,  4.02s/it]
 49%|████▉     | 644/1304 [1:11:32<44:37,  4.06s/it]
 49%|████▉     | 645/1304 [1:11:36<44:41,  4.07s/it]
 50%|████▉     | 646/1304 [1:11:40<43:58,  4.01s/it]
 50%|████▉     | 647/1304 [1:11:44<45:05,  4.12s/it]
 50%|████▉     | 648/1304 [1:11:48<45:26,  4.16s/it]
 50%|████▉     | 649/1304 [1:11:52<45:16,  4.15s/it]
 50%|████▉     | 650/1304 [1:11:57<45:22,  4.16s/it]
 50%|████▉     | 651/1304 [1:12:01<45:13,  4.16s/it]
 50%|█████     | 652/1304 [1:12:05<45:10,  4.16s/it]
 50%|█████     | 653/1304 [1:12:09<44:21,  4.09s/it]
 50%|█████     | 654/1304 [1:12:13<44:20,  4.09s/it]
 50%|█████     | 655/1304 [1:12:17<43:41,  4.04s/it]
 50%|█████     | 656/1304 [1:12:21<43:54,  4.07s/it]
 50%|█████     | 657/1304 [1:12:25<43:10,  4.00s/it]
 50%|█████     | 658/1304 [1:12:29<43:56,  4.08s/it]
 51%|█████     | 659/1304 [1:12:33<43:26,  4.04s/it]
 51%|█████     | 660/1304 [1:12:37<43:46,  4.08s/it]
 51%|█████     | 661/1304 [1:12:41<43:34,  4.07s/it]
 51%|█████     | 662/1304 [1:12:45<43:27,  4.06s/it]
 51%|█████     | 663/1304 [1:12:49<43:55,  4.11s/it]
 51%|█████     | 664/1304 [1:12:54<43:55,  4.12s/it]
 51%|█████     | 665/1304 [1:12:58<44:11,  4.15s/it]
 51%|█████     | 666/1304 [1:13:02<43:43,  4.11s/it]
 51%|█████     | 667/1304 [1:13:06<43:25,  4.09s/it]
 51%|█████     | 668/1304 [1:13:10<43:33,  4.11s/it]
 51%|█████▏    | 669/1304 [1:13:14<43:48,  4.14s/it]
 51%|█████▏    | 670/1304 [1:13:18<43:56,  4.16s/it]
 51%|█████▏    | 671/1304 [1:13:23<43:56,  4.16s/it]
 52%|█████▏    | 672/1304 [1:13:27<43:08,  4.10s/it]
 52%|█████▏    | 673/1304 [1:13:31<43:10,  4.11s/it]
 52%|█████▏    | 674/1304 [1:13:35<42:53,  4.08s/it]
 52%|█████▏    | 675/1304 [1:13:39<42:19,  4.04s/it]
 52%|█████▏    | 676/1304 [1:13:42<41:32,  3.97s/it]
 52%|█████▏    | 677/1304 [1:13:47<42:02,  4.02s/it]
 52%|█████▏    | 678/1304 [1:13:50<41:36,  3.99s/it]
 52%|█████▏    | 679/1304 [1:13:55<41:48,  4.01s/it]
 52%|█████▏    | 680/1304 [1:13:59<41:32,  3.99s/it]
 52%|█████▏    | 681/1304 [1:14:03<41:45,  4.02s/it]
 52%|█████▏    | 682/1304 [1:14:07<41:21,  3.99s/it]
 52%|█████▏    | 683/1304 [1:14:10<41:01,  3.96s/it]
 52%|█████▏    | 684/1304 [1:14:15<41:43,  4.04s/it]
 53%|█████▎    | 685/1304 [1:14:18<41:05,  3.98s/it]
 53%|█████▎    | 686/1304 [1:14:22<39:42,  3.86s/it]
 53%|█████▎    | 687/1304 [1:14:26<39:57,  3.89s/it]
 53%|█████▎    | 688/1304 [1:14:30<40:30,  3.95s/it]
 53%|█████▎    | 689/1304 [1:14:34<41:08,  4.01s/it]
 53%|█████▎    | 690/1304 [1:14:38<40:13,  3.93s/it]
 53%|█████▎    | 691/1304 [1:14:42<40:18,  3.95s/it]
 53%|█████▎    | 692/1304 [1:14:46<39:43,  3.89s/it]
 53%|█████▎    | 693/1304 [1:14:50<39:20,  3.86s/it]
 53%|█████▎    | 694/1304 [1:14:53<38:56,  3.83s/it]
 53%|█████▎    | 695/1304 [1:14:57<38:18,  3.77s/it]2024-05-03 20:23:47.011 | INFO     | __main__:train:169 - evaluate dev set
2024-05-03 20:23:47.014 | INFO     | __main__:evaluate:206 - ***** Running evaluation *****


  0%|          | 0/19 [00:00<?, ?it/s][A

  5%|▌         | 1/19 [00:07<02:18,  7.71s/it][A

 11%|█         | 2/19 [00:15<02:11,  7.71s/it][A

 16%|█▌        | 3/19 [00:23<02:03,  7.70s/it][A

 21%|██        | 4/19 [00:30<01:55,  7.73s/it][A

 26%|██▋       | 5/19 [00:38<01:48,  7.75s/it][A

 32%|███▏      | 6/19 [00:46<01:40,  7.75s/it][A

 37%|███▋      | 7/19 [00:54<01:33,  7.79s/it][A

 42%|████▏     | 8/19 [01:02<01:25,  7.81s/it][A

 47%|████▋     | 9/19 [01:10<01:18,  7.90s/it][A

 53%|█████▎    | 10/19 [01:18<01:10,  7.86s/it][A

 58%|█████▊    | 11/19 [01:25<01:02,  7.82s/it][A

 63%|██████▎   | 12/19 [01:33<00:54,  7.82s/it][A

 68%|██████▊   | 13/19 [01:41<00:46,  7.80s/it][A

 74%|███████▎  | 14/19 [01:49<00:38,  7.79s/it][A

 79%|███████▉  | 15/19 [01:57<00:31,  7.83s/it][A

 84%|████████▍ | 16/19 [02:04<00:23,  7.81s/it][A

 89%|████████▉ | 17/19 [02:12<00:15,  7.81s/it][A

 95%|█████████▍| 18/19 [02:20<00:07,  7.82s/it][A

100%|██████████| 19/19 [02:21<00:00,  5.77s/it][A
100%|██████████| 19/19 [02:21<00:00,  7.44s/it]
2024-05-03 20:26:08.429 | INFO     | __main__:evaluate:255 - 

2024-05-03 20:26:08.436 | INFO     | __main__:evaluate:260 - ***** Eval results *****
2024-05-03 20:26:08.436 | INFO     | __main__:evaluate:262 -  acc: 0.9340 - recall: 0.9234 - f1: 0.9287 - loss: 0.0197 
2024-05-03 20:26:08.436 | INFO     | __main__:evaluate:263 - ***** Entity results *****
2024-05-03 20:26:08.436 | INFO     | __main__:evaluate:265 - ******* NR results ********
2024-05-03 20:26:08.437 | INFO     | __main__:evaluate:267 -  acc: 0.9708 - recall: 0.9559 - f1: 0.9633 
2024-05-03 20:26:08.437 | INFO     | __main__:evaluate:265 - ******* NS results ********
2024-05-03 20:26:08.437 | INFO     | __main__:evaluate:267 -  acc: 0.9232 - recall: 0.9316 - f1: 0.9273 
2024-05-03 20:26:08.437 | INFO     | __main__:evaluate:265 - ******* NT results ********
2024-05-03 20:26:08.437 | INFO     | __main__:evaluate:267 -  acc: 0.8992 - recall: 0.8660 - f1: 0.8823 
2024-05-03 20:26:08.438 | INFO     | __main__:train:171 - evaluate test set
2024-05-03 20:26:08.442 | INFO     | __main__:evaluate:206 - ***** Running evaluation *****


  0%|          | 0/18 [00:00<?, ?it/s][A

  6%|▌         | 1/18 [00:07<02:12,  7.81s/it][A

 11%|█         | 2/18 [00:15<02:06,  7.88s/it][A

 17%|█▋        | 3/18 [00:23<01:57,  7.84s/it][A

 22%|██▏       | 4/18 [00:31<01:48,  7.78s/it][A

 28%|██▊       | 5/18 [00:38<01:40,  7.73s/it][A

 33%|███▎      | 6/18 [00:46<01:32,  7.74s/it][A

 39%|███▉      | 7/18 [00:54<01:24,  7.72s/it][A

 44%|████▍     | 8/18 [01:01<01:16,  7.70s/it][A

 50%|█████     | 9/18 [01:09<01:09,  7.67s/it][A

 56%|█████▌    | 10/18 [01:17<01:01,  7.65s/it][A

 61%|██████    | 11/18 [01:24<00:53,  7.66s/it][A

 67%|██████▋   | 12/18 [01:32<00:46,  7.68s/it][A

 72%|███████▏  | 13/18 [01:40<00:38,  7.69s/it][A

 78%|███████▊  | 14/18 [01:48<00:30,  7.72s/it][A

 83%|████████▎ | 15/18 [01:55<00:23,  7.75s/it][A

 89%|████████▉ | 16/18 [02:03<00:15,  7.72s/it][A

 94%|█████████▍| 17/18 [02:11<00:07,  7.72s/it][A

100%|██████████| 18/18 [02:11<00:00,  5.58s/it][A
100%|██████████| 18/18 [02:11<00:00,  7.32s/it]
2024-05-03 20:28:20.287 | INFO     | __main__:evaluate:255 - 

2024-05-03 20:28:20.293 | INFO     | __main__:evaluate:260 - ***** Eval results *****
2024-05-03 20:28:20.294 | INFO     | __main__:evaluate:262 -  acc: 0.9522 - recall: 0.9314 - f1: 0.9417 - loss: 0.0250 
2024-05-03 20:28:20.294 | INFO     | __main__:evaluate:263 - ***** Entity results *****
2024-05-03 20:28:20.294 | INFO     | __main__:evaluate:265 - ******* NR results ********
2024-05-03 20:28:20.294 | INFO     | __main__:evaluate:267 -  acc: 0.9694 - recall: 0.9646 - f1: 0.9670 
2024-05-03 20:28:20.294 | INFO     | __main__:evaluate:265 - ******* NS results ********
2024-05-03 20:28:20.294 | INFO     | __main__:evaluate:267 -  acc: 0.9651 - recall: 0.9387 - f1: 0.9517 
2024-05-03 20:28:20.295 | INFO     | __main__:evaluate:265 - ******* NT results ********
2024-05-03 20:28:20.295 | INFO     | __main__:evaluate:267 -  acc: 0.9052 - recall: 0.8798 - f1: 0.8923 

 53%|█████▎    | 696/1304 [1:19:34<14:28:52, 85.74s/it]
 53%|█████▎    | 697/1304 [1:19:38<10:20:53, 61.37s/it]
 54%|█████▎    | 698/1304 [1:19:43<7:26:35, 44.22s/it] 
 54%|█████▎    | 699/1304 [1:19:47<5:24:52, 32.22s/it]
 54%|█████▎    | 700/1304 [1:19:51<3:59:58, 23.84s/it]
 54%|█████▍    | 701/1304 [1:19:55<3:00:11, 17.93s/it]
 54%|█████▍    | 702/1304 [1:20:00<2:19:12, 13.87s/it]
 54%|█████▍    | 703/1304 [1:20:04<1:49:24, 10.92s/it]
 54%|█████▍    | 704/1304 [1:20:08<1:29:54,  8.99s/it]
 54%|█████▍    | 705/1304 [1:20:13<1:15:40,  7.58s/it]
 54%|█████▍    | 706/1304 [1:20:17<1:05:10,  6.54s/it]
 54%|█████▍    | 707/1304 [1:20:21<57:58,  5.83s/it]  
 54%|█████▍    | 708/1304 [1:20:25<51:52,  5.22s/it]
 54%|█████▍    | 709/1304 [1:20:28<47:46,  4.82s/it]
 54%|█████▍    | 710/1304 [1:20:32<45:07,  4.56s/it]
 55%|█████▍    | 711/1304 [1:20:37<44:17,  4.48s/it]
 55%|█████▍    | 712/1304 [1:20:41<42:48,  4.34s/it]
 55%|█████▍    | 713/1304 [1:20:45<42:00,  4.27s/it]
 55%|█████▍    | 714/1304 [1:20:49<41:36,  4.23s/it]
 55%|█████▍    | 715/1304 [1:20:53<41:37,  4.24s/it]
 55%|█████▍    | 716/1304 [1:20:57<41:36,  4.25s/it]
 55%|█████▍    | 717/1304 [1:21:01<40:47,  4.17s/it]
 55%|█████▌    | 718/1304 [1:21:06<41:36,  4.26s/it]
 55%|█████▌    | 719/1304 [1:21:10<41:23,  4.24s/it]
 55%|█████▌    | 720/1304 [1:21:14<40:57,  4.21s/it]
 55%|█████▌    | 721/1304 [1:21:18<40:10,  4.13s/it]
 55%|█████▌    | 722/1304 [1:21:22<38:47,  4.00s/it]
 55%|█████▌    | 723/1304 [1:21:26<38:10,  3.94s/it]
 56%|█████▌    | 724/1304 [1:21:30<39:07,  4.05s/it]
 56%|█████▌    | 725/1304 [1:21:34<38:56,  4.04s/it]
 56%|█████▌    | 726/1304 [1:21:38<39:01,  4.05s/it]
 56%|█████▌    | 727/1304 [1:21:42<38:36,  4.02s/it]
 56%|█████▌    | 728/1304 [1:21:46<39:43,  4.14s/it]
 56%|█████▌    | 729/1304 [1:21:51<39:26,  4.12s/it]
 56%|█████▌    | 730/1304 [1:21:54<38:29,  4.02s/it]
 56%|█████▌    | 731/1304 [1:21:58<38:24,  4.02s/it]
 56%|█████▌    | 732/1304 [1:22:02<38:00,  3.99s/it]
 56%|█████▌    | 733/1304 [1:22:06<38:14,  4.02s/it]
 56%|█████▋    | 734/1304 [1:22:11<39:13,  4.13s/it]
 56%|█████▋    | 735/1304 [1:22:15<39:01,  4.12s/it]
 56%|█████▋    | 736/1304 [1:22:19<38:48,  4.10s/it]
 57%|█████▋    | 737/1304 [1:22:23<38:37,  4.09s/it]
 57%|█████▋    | 738/1304 [1:22:27<38:20,  4.06s/it]
 57%|█████▋    | 739/1304 [1:22:31<38:19,  4.07s/it]
 57%|█████▋    | 740/1304 [1:22:35<38:03,  4.05s/it]
 57%|█████▋    | 741/1304 [1:22:39<37:40,  4.02s/it]
 57%|█████▋    | 742/1304 [1:22:43<36:54,  3.94s/it]
 57%|█████▋    | 743/1304 [1:22:47<37:40,  4.03s/it]
 57%|█████▋    | 744/1304 [1:22:51<37:44,  4.04s/it]
 57%|█████▋    | 745/1304 [1:22:55<37:47,  4.06s/it]
 57%|█████▋    | 746/1304 [1:22:59<37:32,  4.04s/it]
 57%|█████▋    | 747/1304 [1:23:03<36:57,  3.98s/it]
 57%|█████▋    | 748/1304 [1:23:08<39:00,  4.21s/it]
 57%|█████▋    | 749/1304 [1:23:12<38:10,  4.13s/it]
 58%|█████▊    | 750/1304 [1:23:16<38:09,  4.13s/it]
 58%|█████▊    | 751/1304 [1:23:20<38:35,  4.19s/it]
 58%|█████▊    | 752/1304 [1:23:24<37:06,  4.03s/it]
 58%|█████▊    | 753/1304 [1:23:28<37:45,  4.11s/it]
 58%|█████▊    | 754/1304 [1:23:32<38:07,  4.16s/it]
 58%|█████▊    | 755/1304 [1:23:37<38:10,  4.17s/it]
 58%|█████▊    | 756/1304 [1:23:40<37:09,  4.07s/it]
 58%|█████▊    | 757/1304 [1:23:44<36:30,  4.01s/it]
 58%|█████▊    | 758/1304 [1:23:48<35:52,  3.94s/it]
 58%|█████▊    | 759/1304 [1:23:52<36:21,  4.00s/it]
 58%|█████▊    | 760/1304 [1:23:56<36:38,  4.04s/it]
 58%|█████▊    | 761/1304 [1:24:01<37:28,  4.14s/it]
 58%|█████▊    | 762/1304 [1:24:05<37:27,  4.15s/it]
 59%|█████▊    | 763/1304 [1:24:09<37:38,  4.18s/it]
 59%|█████▊    | 764/1304 [1:24:13<37:18,  4.15s/it]
 59%|█████▊    | 765/1304 [1:24:17<37:32,  4.18s/it]
 59%|█████▊    | 766/1304 [1:24:22<37:13,  4.15s/it]
 59%|█████▉    | 767/1304 [1:24:25<36:17,  4.06s/it]
 59%|█████▉    | 768/1304 [1:24:29<36:22,  4.07s/it]
 59%|█████▉    | 769/1304 [1:24:34<36:59,  4.15s/it]
 59%|█████▉    | 770/1304 [1:24:39<39:07,  4.40s/it]
 59%|█████▉    | 771/1304 [1:24:43<38:47,  4.37s/it]
 59%|█████▉    | 772/1304 [1:24:47<37:57,  4.28s/it]
 59%|█████▉    | 773/1304 [1:24:51<37:17,  4.21s/it]
 59%|█████▉    | 774/1304 [1:24:55<35:27,  4.01s/it]
 59%|█████▉    | 775/1304 [1:24:58<34:29,  3.91s/it]
 60%|█████▉    | 776/1304 [1:25:03<34:58,  3.97s/it]
 60%|█████▉    | 777/1304 [1:25:07<35:15,  4.01s/it]
 60%|█████▉    | 778/1304 [1:25:11<35:47,  4.08s/it]
 60%|█████▉    | 779/1304 [1:25:15<35:33,  4.06s/it]
 60%|█████▉    | 780/1304 [1:25:19<35:00,  4.01s/it]
 60%|█████▉    | 781/1304 [1:25:23<34:57,  4.01s/it]
 60%|█████▉    | 782/1304 [1:25:27<35:08,  4.04s/it]
 60%|██████    | 783/1304 [1:25:31<34:34,  3.98s/it]
 60%|██████    | 784/1304 [1:25:34<33:50,  3.91s/it]
 60%|██████    | 785/1304 [1:25:38<33:29,  3.87s/it]
 60%|██████    | 786/1304 [1:25:42<33:46,  3.91s/it]
 60%|██████    | 787/1304 [1:25:46<33:52,  3.93s/it]
 60%|██████    | 788/1304 [1:25:50<33:25,  3.89s/it]
 61%|██████    | 789/1304 [1:25:54<32:57,  3.84s/it]
 61%|██████    | 790/1304 [1:25:57<32:25,  3.78s/it]
 61%|██████    | 791/1304 [1:26:02<33:54,  3.96s/it]
 61%|██████    | 792/1304 [1:26:06<34:55,  4.09s/it]
 61%|██████    | 793/1304 [1:26:10<34:24,  4.04s/it]
 61%|██████    | 794/1304 [1:26:14<34:51,  4.10s/it]
 61%|██████    | 795/1304 [1:26:18<33:51,  3.99s/it]2024-05-03 20:35:08.511 | INFO     | __main__:train:169 - evaluate dev set
2024-05-03 20:35:08.516 | INFO     | __main__:evaluate:206 - ***** Running evaluation *****


  0%|          | 0/19 [00:00<?, ?it/s][A

  5%|▌         | 1/19 [00:07<02:19,  7.73s/it][A

 11%|█         | 2/19 [00:15<02:12,  7.81s/it][A

 16%|█▌        | 3/19 [00:23<02:04,  7.77s/it][A

 21%|██        | 4/19 [00:31<01:56,  7.77s/it][A

 26%|██▋       | 5/19 [00:38<01:48,  7.75s/it][A

 32%|███▏      | 6/19 [00:46<01:40,  7.76s/it][A

 37%|███▋      | 7/19 [00:54<01:33,  7.76s/it][A

 42%|████▏     | 8/19 [01:02<01:25,  7.78s/it][A

 47%|████▋     | 9/19 [01:09<01:17,  7.77s/it][A

 53%|█████▎    | 10/19 [01:17<01:10,  7.81s/it][A

 58%|█████▊    | 11/19 [01:25<01:02,  7.77s/it][A

 63%|██████▎   | 12/19 [01:33<00:54,  7.75s/it][A

 68%|██████▊   | 13/19 [01:40<00:46,  7.71s/it][A

 74%|███████▎  | 14/19 [01:48<00:38,  7.67s/it][A

 79%|███████▉  | 15/19 [01:56<00:30,  7.68s/it][A

 84%|████████▍ | 16/19 [02:03<00:23,  7.69s/it][A

 89%|████████▉ | 17/19 [02:11<00:15,  7.69s/it][A

 95%|█████████▍| 18/19 [02:19<00:07,  7.67s/it][A

100%|██████████| 19/19 [02:20<00:00,  5.67s/it][A
100%|██████████| 19/19 [02:20<00:00,  7.38s/it]
2024-05-03 20:37:28.662 | INFO     | __main__:evaluate:255 - 

2024-05-03 20:37:28.666 | INFO     | __main__:evaluate:260 - ***** Eval results *****
2024-05-03 20:37:28.666 | INFO     | __main__:evaluate:262 -  acc: 0.9314 - recall: 0.9374 - f1: 0.9344 - loss: 0.0193 
2024-05-03 20:37:28.666 | INFO     | __main__:evaluate:263 - ***** Entity results *****
2024-05-03 20:37:28.666 | INFO     | __main__:evaluate:265 - ******* NR results ********
2024-05-03 20:37:28.667 | INFO     | __main__:evaluate:267 -  acc: 0.9704 - recall: 0.9633 - f1: 0.9668 
2024-05-03 20:37:28.667 | INFO     | __main__:evaluate:265 - ******* NS results ********
2024-05-03 20:37:28.667 | INFO     | __main__:evaluate:267 -  acc: 0.9170 - recall: 0.9431 - f1: 0.9298 
2024-05-03 20:37:28.667 | INFO     | __main__:evaluate:265 - ******* NT results ********
2024-05-03 20:37:28.667 | INFO     | __main__:evaluate:267 -  acc: 0.9003 - recall: 0.8928 - f1: 0.8965 
2024-05-03 20:37:28.668 | INFO     | __main__:train:171 - evaluate test set
2024-05-03 20:37:28.671 | INFO     | __main__:evaluate:206 - ***** Running evaluation *****


  0%|          | 0/18 [00:00<?, ?it/s][A

  6%|▌         | 1/18 [00:07<02:11,  7.72s/it][A

 11%|█         | 2/18 [00:15<02:02,  7.65s/it][A

 17%|█▋        | 3/18 [00:22<01:54,  7.65s/it][A

 22%|██▏       | 4/18 [00:30<01:47,  7.67s/it][A

 28%|██▊       | 5/18 [00:38<01:39,  7.65s/it][A

 33%|███▎      | 6/18 [00:45<01:31,  7.60s/it][A

 39%|███▉      | 7/18 [00:53<01:23,  7.59s/it][A

 44%|████▍     | 8/18 [01:00<01:15,  7.59s/it][A

 50%|█████     | 9/18 [01:08<01:08,  7.62s/it][A

 56%|█████▌    | 10/18 [01:16<01:01,  7.65s/it][A

 61%|██████    | 11/18 [01:24<00:53,  7.67s/it][A

 67%|██████▋   | 12/18 [01:31<00:46,  7.67s/it][A

 72%|███████▏  | 13/18 [01:39<00:38,  7.70s/it][A

 78%|███████▊  | 14/18 [01:47<00:30,  7.74s/it][A

 83%|████████▎ | 15/18 [01:55<00:23,  7.78s/it][A

 89%|████████▉ | 16/18 [02:02<00:15,  7.75s/it][A

 94%|█████████▍| 17/18 [02:10<00:07,  7.73s/it][A

100%|██████████| 18/18 [02:11<00:00,  5.58s/it][A
100%|██████████| 18/18 [02:11<00:00,  7.29s/it]
2024-05-03 20:39:39.845 | INFO     | __main__:evaluate:255 - 

2024-05-03 20:39:39.850 | INFO     | __main__:evaluate:260 - ***** Eval results *****
2024-05-03 20:39:39.851 | INFO     | __main__:evaluate:262 -  acc: 0.9449 - recall: 0.9359 - f1: 0.9404 - loss: 0.0248 
2024-05-03 20:39:39.851 | INFO     | __main__:evaluate:263 - ***** Entity results *****
2024-05-03 20:39:39.851 | INFO     | __main__:evaluate:265 - ******* NR results ********
2024-05-03 20:39:39.851 | INFO     | __main__:evaluate:267 -  acc: 0.9624 - recall: 0.9597 - f1: 0.9610 
2024-05-03 20:39:39.852 | INFO     | __main__:evaluate:265 - ******* NS results ********
2024-05-03 20:39:39.852 | INFO     | __main__:evaluate:267 -  acc: 0.9625 - recall: 0.9433 - f1: 0.9528 
2024-05-03 20:39:39.852 | INFO     | __main__:evaluate:265 - ******* NT results ********
2024-05-03 20:39:39.852 | INFO     | __main__:evaluate:267 -  acc: 0.8888 - recall: 0.8942 - f1: 0.8915 

 61%|██████    | 796/1304 [1:30:54<12:03:08, 85.41s/it]
 61%|██████    | 797/1304 [1:30:58<8:37:21, 61.23s/it] 
 61%|██████    | 798/1304 [1:31:02<6:11:45, 44.08s/it]
 61%|██████▏   | 799/1304 [1:31:06<4:29:08, 31.98s/it]
 61%|██████▏   | 800/1304 [1:31:10<3:18:16, 23.60s/it]
 61%|██████▏   | 801/1304 [1:31:14<2:28:20, 17.69s/it]
 62%|██████▏   | 802/1304 [1:31:18<1:54:21, 13.67s/it]
 62%|██████▏   | 803/1304 [1:31:22<1:29:54, 10.77s/it]
 62%|██████▏   | 804/1304 [1:31:27<1:13:31,  8.82s/it]
 62%|██████▏   | 805/1304 [1:31:31<1:01:23,  7.38s/it]
 62%|██████▏   | 806/1304 [1:31:35<52:44,  6.35s/it]  
 62%|██████▏   | 807/1304 [1:31:39<46:43,  5.64s/it]
 62%|██████▏   | 808/1304 [1:31:43<44:05,  5.33s/it]
 62%|██████▏   | 809/1304 [1:31:47<40:11,  4.87s/it]
 62%|██████▏   | 810/1304 [1:31:51<38:34,  4.68s/it]
 62%|██████▏   | 811/1304 [1:31:56<37:28,  4.56s/it]
 62%|██████▏   | 812/1304 [1:31:59<35:30,  4.33s/it]
 62%|██████▏   | 813/1304 [1:32:03<33:56,  4.15s/it]
 62%|██████▏   | 814/1304 [1:32:07<33:48,  4.14s/it]
 62%|██████▎   | 815/1304 [1:32:11<33:28,  4.11s/it]
 63%|██████▎   | 816/1304 [1:32:15<33:20,  4.10s/it]
 63%|██████▎   | 817/1304 [1:32:19<33:31,  4.13s/it]
 63%|██████▎   | 818/1304 [1:32:23<32:38,  4.03s/it]
 63%|██████▎   | 819/1304 [1:32:27<32:07,  3.97s/it]
 63%|██████▎   | 820/1304 [1:32:31<31:33,  3.91s/it]
 63%|██████▎   | 821/1304 [1:32:35<31:14,  3.88s/it]
 63%|██████▎   | 822/1304 [1:32:38<30:20,  3.78s/it]
 63%|██████▎   | 823/1304 [1:32:42<31:05,  3.88s/it]
 63%|██████▎   | 824/1304 [1:32:46<31:39,  3.96s/it]
 63%|██████▎   | 825/1304 [1:32:50<31:19,  3.92s/it]
 63%|██████▎   | 826/1304 [1:32:54<31:44,  3.98s/it]
 63%|██████▎   | 827/1304 [1:32:59<32:04,  4.04s/it]
 63%|██████▎   | 828/1304 [1:33:03<31:58,  4.03s/it]
 64%|██████▎   | 829/1304 [1:33:07<32:10,  4.06s/it]
 64%|██████▎   | 830/1304 [1:33:11<32:14,  4.08s/it]
 64%|██████▎   | 831/1304 [1:33:15<32:10,  4.08s/it]
 64%|██████▍   | 832/1304 [1:33:19<32:07,  4.08s/it]
 64%|██████▍   | 833/1304 [1:33:23<31:50,  4.06s/it]
 64%|██████▍   | 834/1304 [1:33:27<32:14,  4.12s/it]
 64%|██████▍   | 835/1304 [1:33:31<31:50,  4.07s/it]
 64%|██████▍   | 836/1304 [1:33:36<32:40,  4.19s/it]
 64%|██████▍   | 837/1304 [1:33:40<33:01,  4.24s/it]
 64%|██████▍   | 838/1304 [1:33:44<32:22,  4.17s/it]
 64%|██████▍   | 839/1304 [1:33:49<32:51,  4.24s/it]
 64%|██████▍   | 840/1304 [1:33:53<32:51,  4.25s/it]
 64%|██████▍   | 841/1304 [1:33:57<32:12,  4.17s/it]
 65%|██████▍   | 842/1304 [1:34:01<32:03,  4.16s/it]
 65%|██████▍   | 843/1304 [1:34:05<31:47,  4.14s/it]
 65%|██████▍   | 844/1304 [1:34:09<31:42,  4.14s/it]
 65%|██████▍   | 845/1304 [1:34:14<32:38,  4.27s/it]
 65%|██████▍   | 846/1304 [1:34:18<31:59,  4.19s/it]
 65%|██████▍   | 847/1304 [1:34:22<31:20,  4.12s/it]
 65%|██████▌   | 848/1304 [1:34:26<31:03,  4.09s/it]
 65%|██████▌   | 849/1304 [1:34:30<30:35,  4.03s/it]
 65%|██████▌   | 850/1304 [1:34:34<30:22,  4.01s/it]
 65%|██████▌   | 851/1304 [1:34:37<30:02,  3.98s/it]
 65%|██████▌   | 852/1304 [1:34:42<30:18,  4.02s/it]
 65%|██████▌   | 853/1304 [1:34:45<29:44,  3.96s/it]
 65%|██████▌   | 854/1304 [1:34:49<29:24,  3.92s/it]
 66%|██████▌   | 855/1304 [1:34:53<29:17,  3.92s/it]
 66%|██████▌   | 856/1304 [1:34:57<29:01,  3.89s/it]
 66%|██████▌   | 857/1304 [1:35:01<28:50,  3.87s/it]
 66%|██████▌   | 858/1304 [1:35:05<29:08,  3.92s/it]
 66%|██████▌   | 859/1304 [1:35:09<29:09,  3.93s/it]
 66%|██████▌   | 860/1304 [1:35:13<28:52,  3.90s/it]
 66%|██████▌   | 861/1304 [1:35:16<28:34,  3.87s/it]
 66%|██████▌   | 862/1304 [1:35:20<28:21,  3.85s/it]
 66%|██████▌   | 863/1304 [1:35:24<28:31,  3.88s/it]
 66%|██████▋   | 864/1304 [1:35:28<28:19,  3.86s/it]
 66%|██████▋   | 865/1304 [1:35:32<28:10,  3.85s/it]
 66%|██████▋   | 866/1304 [1:35:35<27:44,  3.80s/it]
 66%|██████▋   | 867/1304 [1:35:39<26:58,  3.70s/it]
 67%|██████▋   | 868/1304 [1:35:43<26:51,  3.70s/it]
 67%|██████▋   | 869/1304 [1:35:47<27:52,  3.84s/it]
 67%|██████▋   | 870/1304 [1:35:51<27:53,  3.86s/it]
 67%|██████▋   | 871/1304 [1:35:55<28:18,  3.92s/it]
 67%|██████▋   | 872/1304 [1:35:59<29:30,  4.10s/it]
 67%|██████▋   | 873/1304 [1:36:03<29:37,  4.12s/it]
 67%|██████▋   | 874/1304 [1:36:07<29:14,  4.08s/it]
 67%|██████▋   | 875/1304 [1:36:12<29:45,  4.16s/it]
 67%|██████▋   | 876/1304 [1:36:16<29:50,  4.18s/it]
 67%|██████▋   | 877/1304 [1:36:20<29:25,  4.14s/it]
 67%|██████▋   | 878/1304 [1:36:24<29:36,  4.17s/it]
 67%|██████▋   | 879/1304 [1:36:28<29:32,  4.17s/it]
 67%|██████▋   | 880/1304 [1:36:33<29:22,  4.16s/it]
 68%|██████▊   | 881/1304 [1:36:37<29:51,  4.24s/it]
 68%|██████▊   | 882/1304 [1:36:41<29:49,  4.24s/it]
 68%|██████▊   | 883/1304 [1:36:45<29:38,  4.22s/it]
 68%|██████▊   | 884/1304 [1:36:50<29:19,  4.19s/it]
 68%|██████▊   | 885/1304 [1:36:54<28:42,  4.11s/it]
 68%|██████▊   | 886/1304 [1:36:58<28:35,  4.10s/it]
 68%|██████▊   | 887/1304 [1:37:02<28:12,  4.06s/it]
 68%|██████▊   | 888/1304 [1:37:06<28:00,  4.04s/it]
 68%|██████▊   | 889/1304 [1:37:10<27:53,  4.03s/it]
 68%|██████▊   | 890/1304 [1:37:14<28:13,  4.09s/it]
 68%|██████▊   | 891/1304 [1:37:18<28:23,  4.12s/it]
 68%|██████▊   | 892/1304 [1:37:22<28:21,  4.13s/it]
 68%|██████▊   | 893/1304 [1:37:27<29:03,  4.24s/it]
 69%|██████▊   | 894/1304 [1:37:31<29:02,  4.25s/it]
 69%|██████▊   | 895/1304 [1:37:35<28:47,  4.22s/it]2024-05-03 20:46:25.440 | INFO     | __main__:train:169 - evaluate dev set
2024-05-03 20:46:25.443 | INFO     | __main__:evaluate:206 - ***** Running evaluation *****


  0%|          | 0/19 [00:00<?, ?it/s][A

  5%|▌         | 1/19 [00:07<02:20,  7.80s/it][A

 11%|█         | 2/19 [00:15<02:11,  7.71s/it][A

 16%|█▌        | 3/19 [00:23<02:03,  7.70s/it][A

 21%|██        | 4/19 [00:30<01:55,  7.68s/it][A

 26%|██▋       | 5/19 [00:38<01:47,  7.65s/it][A

 32%|███▏      | 6/19 [00:45<01:39,  7.62s/it][A

 37%|███▋      | 7/19 [00:53<01:31,  7.63s/it][A

 42%|████▏     | 8/19 [01:01<01:24,  7.66s/it][A

 47%|████▋     | 9/19 [01:08<01:16,  7.66s/it][A

 53%|█████▎    | 10/19 [01:16<01:08,  7.66s/it][A

 58%|█████▊    | 11/19 [01:24<01:01,  7.69s/it][A

 63%|██████▎   | 12/19 [01:32<00:54,  7.74s/it][A

 68%|██████▊   | 13/19 [01:40<00:46,  7.75s/it][A

 74%|███████▎  | 14/19 [01:47<00:38,  7.71s/it][A

 79%|███████▉  | 15/19 [01:55<00:30,  7.70s/it][A

 84%|████████▍ | 16/19 [02:03<00:23,  7.71s/it][A

 89%|████████▉ | 17/19 [02:10<00:15,  7.68s/it][A

 95%|█████████▍| 18/19 [02:18<00:07,  7.67s/it][A

100%|██████████| 19/19 [02:19<00:00,  5.69s/it][A
100%|██████████| 19/19 [02:19<00:00,  7.34s/it]
2024-05-03 20:48:44.827 | INFO     | __main__:evaluate:255 - 

2024-05-03 20:48:44.831 | INFO     | __main__:evaluate:260 - ***** Eval results *****
2024-05-03 20:48:44.832 | INFO     | __main__:evaluate:262 -  acc: 0.9279 - recall: 0.9371 - f1: 0.9325 - loss: 0.0200 
2024-05-03 20:48:44.832 | INFO     | __main__:evaluate:263 - ***** Entity results *****
2024-05-03 20:48:44.832 | INFO     | __main__:evaluate:265 - ******* NR results ********
2024-05-03 20:48:44.832 | INFO     | __main__:evaluate:267 -  acc: 0.9768 - recall: 0.9546 - f1: 0.9655 
2024-05-03 20:48:44.832 | INFO     | __main__:evaluate:265 - ******* NS results ********
2024-05-03 20:48:44.832 | INFO     | __main__:evaluate:267 -  acc: 0.9209 - recall: 0.9449 - f1: 0.9327 
2024-05-03 20:48:44.833 | INFO     | __main__:evaluate:265 - ******* NT results ********
2024-05-03 20:48:44.833 | INFO     | __main__:evaluate:267 -  acc: 0.8744 - recall: 0.9011 - f1: 0.8876 
2024-05-03 20:48:44.833 | INFO     | __main__:train:171 - evaluate test set
2024-05-03 20:48:44.837 | INFO     | __main__:evaluate:206 - ***** Running evaluation *****


  0%|          | 0/18 [00:00<?, ?it/s][A

  6%|▌         | 1/18 [00:07<02:12,  7.78s/it][A

 11%|█         | 2/18 [00:15<02:05,  7.86s/it][A

 17%|█▋        | 3/18 [00:23<01:56,  7.76s/it][A

 22%|██▏       | 4/18 [00:31<01:48,  7.73s/it][A

 28%|██▊       | 5/18 [00:38<01:40,  7.71s/it][A

 33%|███▎      | 6/18 [00:46<01:32,  7.70s/it][A

 39%|███▉      | 7/18 [00:54<01:25,  7.75s/it][A

 44%|████▍     | 8/18 [01:01<01:16,  7.70s/it][A

 50%|█████     | 9/18 [01:09<01:08,  7.66s/it][A

 56%|█████▌    | 10/18 [01:17<01:01,  7.71s/it][A

 61%|██████    | 11/18 [01:24<00:53,  7.66s/it][A

 67%|██████▋   | 12/18 [01:32<00:45,  7.65s/it][A

 72%|███████▏  | 13/18 [01:40<00:38,  7.67s/it][A

 78%|███████▊  | 14/18 [01:47<00:30,  7.69s/it][A

 83%|████████▎ | 15/18 [01:55<00:23,  7.70s/it][A

 89%|████████▉ | 16/18 [02:03<00:15,  7.72s/it][A

 94%|█████████▍| 17/18 [02:11<00:07,  7.80s/it][A

100%|██████████| 18/18 [02:11<00:00,  5.64s/it][A
100%|██████████| 18/18 [02:11<00:00,  7.33s/it]
2024-05-03 20:50:56.765 | INFO     | __main__:evaluate:255 - 

2024-05-03 20:50:56.771 | INFO     | __main__:evaluate:260 - ***** Eval results *****
2024-05-03 20:50:56.771 | INFO     | __main__:evaluate:262 -  acc: 0.9477 - recall: 0.9411 - f1: 0.9444 - loss: 0.0243 
2024-05-03 20:50:56.772 | INFO     | __main__:evaluate:263 - ***** Entity results *****
2024-05-03 20:50:56.772 | INFO     | __main__:evaluate:265 - ******* NR results ********
2024-05-03 20:50:56.772 | INFO     | __main__:evaluate:267 -  acc: 0.9693 - recall: 0.9597 - f1: 0.9645 
2024-05-03 20:50:56.772 | INFO     | __main__:evaluate:265 - ******* NS results ********
2024-05-03 20:50:56.772 | INFO     | __main__:evaluate:267 -  acc: 0.9643 - recall: 0.9447 - f1: 0.9544 
2024-05-03 20:50:56.773 | INFO     | __main__:evaluate:265 - ******* NT results ********
2024-05-03 20:50:56.773 | INFO     | __main__:evaluate:267 -  acc: 0.8909 - recall: 0.9132 - f1: 0.9019 
2024-05-03 20:50:56.775 | INFO     | __main__:train:187 - higher f1 of testset is 0.9443895427185338, dev is 0.9324864737708776 in step 2200 epoch 2

 69%|██████▊   | 896/1304 [1:42:12<9:44:33, 85.97s/it]
 69%|██████▉   | 897/1304 [1:42:17<6:58:15, 61.66s/it]
 69%|██████▉   | 898/1304 [1:42:21<5:00:07, 44.35s/it]
 69%|██████▉   | 899/1304 [1:42:25<3:38:05, 32.31s/it]
 69%|██████▉   | 900/1304 [1:42:29<2:40:06, 23.78s/it]
 69%|██████▉   | 901/1304 [1:42:33<2:00:23, 17.93s/it]
 69%|██████▉   | 902/1304 [1:42:37<1:32:27, 13.80s/it]
 69%|██████▉   | 903/1304 [1:42:41<1:13:03, 10.93s/it]
 69%|██████▉   | 904/1304 [1:42:46<59:18,  8.90s/it]  
 69%|██████▉   | 905/1304 [1:42:49<48:56,  7.36s/it]
 69%|██████▉   | 906/1304 [1:42:53<41:31,  6.26s/it]
 70%|██████▉   | 907/1304 [1:42:57<37:12,  5.62s/it]
 70%|██████▉   | 908/1304 [1:43:01<34:22,  5.21s/it]
 70%|██████▉   | 909/1304 [1:43:06<32:48,  4.98s/it]
 70%|██████▉   | 910/1304 [1:43:10<30:55,  4.71s/it]
 70%|██████▉   | 911/1304 [1:43:14<29:43,  4.54s/it]
 70%|██████▉   | 912/1304 [1:43:18<29:18,  4.49s/it]
 70%|███████   | 913/1304 [1:43:23<28:44,  4.41s/it]
 70%|███████   | 914/1304 [1:43:27<27:48,  4.28s/it]
 70%|███████   | 915/1304 [1:43:31<27:22,  4.22s/it]
 70%|███████   | 916/1304 [1:43:35<26:41,  4.13s/it]
 70%|███████   | 917/1304 [1:43:39<26:11,  4.06s/it]
 70%|███████   | 918/1304 [1:43:43<26:10,  4.07s/it]
 70%|███████   | 919/1304 [1:43:47<26:09,  4.08s/it]
 71%|███████   | 920/1304 [1:43:51<26:02,  4.07s/it]
 71%|███████   | 921/1304 [1:43:55<26:09,  4.10s/it]
 71%|███████   | 922/1304 [1:43:59<25:54,  4.07s/it]
 71%|███████   | 923/1304 [1:44:03<26:22,  4.15s/it]
 71%|███████   | 924/1304 [1:44:08<26:51,  4.24s/it]
 71%|███████   | 925/1304 [1:44:12<26:45,  4.24s/it]
 71%|███████   | 926/1304 [1:44:16<27:05,  4.30s/it]
 71%|███████   | 927/1304 [1:44:21<26:48,  4.27s/it]
 71%|███████   | 928/1304 [1:44:25<26:12,  4.18s/it]
 71%|███████   | 929/1304 [1:44:29<26:22,  4.22s/it]
 71%|███████▏  | 930/1304 [1:44:33<26:13,  4.21s/it]
 71%|███████▏  | 931/1304 [1:44:37<26:23,  4.25s/it]
 71%|███████▏  | 932/1304 [1:44:42<26:13,  4.23s/it]
 72%|███████▏  | 933/1304 [1:44:46<26:45,  4.33s/it]
 72%|███████▏  | 934/1304 [1:44:51<27:35,  4.48s/it]
 72%|███████▏  | 935/1304 [1:44:55<27:03,  4.40s/it]
 72%|███████▏  | 936/1304 [1:44:59<25:57,  4.23s/it]
 72%|███████▏  | 937/1304 [1:45:03<25:49,  4.22s/it]
 72%|███████▏  | 938/1304 [1:45:07<25:29,  4.18s/it]
 72%|███████▏  | 939/1304 [1:45:11<24:35,  4.04s/it]
 72%|███████▏  | 940/1304 [1:45:15<24:23,  4.02s/it]
 72%|███████▏  | 941/1304 [1:45:19<24:39,  4.07s/it]
 72%|███████▏  | 942/1304 [1:45:23<24:55,  4.13s/it]
 72%|███████▏  | 943/1304 [1:45:28<25:24,  4.22s/it]
 72%|███████▏  | 944/1304 [1:45:32<24:48,  4.13s/it]
 72%|███████▏  | 945/1304 [1:45:36<24:14,  4.05s/it]
 73%|███████▎  | 946/1304 [1:45:40<24:04,  4.03s/it]
 73%|███████▎  | 947/1304 [1:45:43<23:27,  3.94s/it]
 73%|███████▎  | 948/1304 [1:45:48<23:42,  3.99s/it]
 73%|███████▎  | 949/1304 [1:45:52<23:39,  4.00s/it]
 73%|███████▎  | 950/1304 [1:45:56<23:49,  4.04s/it]
 73%|███████▎  | 951/1304 [1:46:00<23:42,  4.03s/it]
 73%|███████▎  | 952/1304 [1:46:03<23:10,  3.95s/it]
 73%|███████▎  | 953/1304 [1:46:07<23:04,  3.95s/it]
 73%|███████▎  | 954/1304 [1:46:11<22:53,  3.92s/it]
 73%|███████▎  | 955/1304 [1:46:15<22:44,  3.91s/it]
 73%|███████▎  | 956/1304 [1:46:19<23:03,  3.97s/it]
 73%|███████▎  | 957/1304 [1:46:23<22:52,  3.96s/it]
 73%|███████▎  | 958/1304 [1:46:27<23:20,  4.05s/it]
 74%|███████▎  | 959/1304 [1:46:32<23:20,  4.06s/it]
 74%|███████▎  | 960/1304 [1:46:35<23:02,  4.02s/it]
 74%|███████▎  | 961/1304 [1:46:39<22:40,  3.97s/it]
 74%|███████▍  | 962/1304 [1:46:43<22:36,  3.97s/it]
 74%|███████▍  | 963/1304 [1:46:47<22:57,  4.04s/it]
 74%|███████▍  | 964/1304 [1:46:51<22:22,  3.95s/it]
 74%|███████▍  | 965/1304 [1:46:55<22:11,  3.93s/it]
 74%|███████▍  | 966/1304 [1:46:59<22:09,  3.93s/it]
 74%|███████▍  | 967/1304 [1:47:03<22:44,  4.05s/it]
 74%|███████▍  | 968/1304 [1:47:07<22:23,  4.00s/it]
 74%|███████▍  | 969/1304 [1:47:11<22:16,  3.99s/it]
 74%|███████▍  | 970/1304 [1:47:15<21:47,  3.91s/it]
 74%|███████▍  | 971/1304 [1:47:19<21:45,  3.92s/it]
 75%|███████▍  | 972/1304 [1:47:23<21:33,  3.90s/it]
 75%|███████▍  | 973/1304 [1:47:27<22:03,  4.00s/it]
 75%|███████▍  | 974/1304 [1:47:31<22:02,  4.01s/it]
 75%|███████▍  | 975/1304 [1:47:35<22:28,  4.10s/it]
 75%|███████▍  | 976/1304 [1:47:40<22:43,  4.16s/it]
 75%|███████▍  | 977/1304 [1:47:44<23:20,  4.28s/it]
 75%|███████▌  | 978/1304 [1:47:48<23:01,  4.24s/it]
 75%|███████▌  | 979/1304 [1:47:52<22:40,  4.19s/it]
 75%|███████▌  | 980/1304 [1:47:57<22:54,  4.24s/it]
 75%|███████▌  | 981/1304 [1:48:01<22:42,  4.22s/it]
 75%|███████▌  | 982/1304 [1:48:05<22:45,  4.24s/it]
 75%|███████▌  | 983/1304 [1:48:09<22:43,  4.25s/it]
 75%|███████▌  | 984/1304 [1:48:13<22:08,  4.15s/it]
 76%|███████▌  | 985/1304 [1:48:18<22:41,  4.27s/it]
 76%|███████▌  | 986/1304 [1:48:22<22:27,  4.24s/it]
 76%|███████▌  | 987/1304 [1:48:26<22:23,  4.24s/it]
 76%|███████▌  | 988/1304 [1:48:31<22:38,  4.30s/it]
 76%|███████▌  | 989/1304 [1:48:35<22:25,  4.27s/it]
 76%|███████▌  | 990/1304 [1:48:39<22:10,  4.24s/it]
 76%|███████▌  | 991/1304 [1:48:44<22:19,  4.28s/it]
 76%|███████▌  | 992/1304 [1:48:48<22:52,  4.40s/it]
 76%|███████▌  | 993/1304 [1:48:52<22:30,  4.34s/it]
 76%|███████▌  | 994/1304 [1:48:57<22:13,  4.30s/it]
 76%|███████▋  | 995/1304 [1:49:01<21:59,  4.27s/it]2024-05-03 20:57:51.015 | INFO     | __main__:train:169 - evaluate dev set
2024-05-03 20:57:51.020 | INFO     | __main__:evaluate:206 - ***** Running evaluation *****


  0%|          | 0/19 [00:00<?, ?it/s][A

  5%|▌         | 1/19 [00:07<02:19,  7.73s/it][A

 11%|█         | 2/19 [00:15<02:11,  7.71s/it][A

 16%|█▌        | 3/19 [00:23<02:03,  7.72s/it][A

 21%|██        | 4/19 [00:30<01:56,  7.75s/it][A

 26%|██▋       | 5/19 [00:39<01:50,  7.91s/it][A

 32%|███▏      | 6/19 [00:47<01:42,  7.90s/it][A

 37%|███▋      | 7/19 [00:55<01:36,  8.08s/it][A

 42%|████▏     | 8/19 [01:03<01:29,  8.10s/it][A

 47%|████▋     | 9/19 [01:11<01:19,  7.98s/it][A

 53%|█████▎    | 10/19 [01:19<01:11,  7.94s/it][A

 58%|█████▊    | 11/19 [01:26<01:02,  7.87s/it][A

 63%|██████▎   | 12/19 [01:34<00:54,  7.84s/it][A

 68%|██████▊   | 13/19 [01:42<00:46,  7.80s/it][A

 74%|███████▎  | 14/19 [01:50<00:38,  7.76s/it][A

 79%|███████▉  | 15/19 [01:57<00:30,  7.73s/it][A

 84%|████████▍ | 16/19 [02:05<00:23,  7.77s/it][A

 89%|████████▉ | 17/19 [02:13<00:15,  7.80s/it][A

 95%|█████████▍| 18/19 [02:21<00:07,  7.78s/it][A

100%|██████████| 19/19 [02:22<00:00,  5.75s/it][A
100%|██████████| 19/19 [02:22<00:00,  7.48s/it]
2024-05-03 21:00:13.202 | INFO     | __main__:evaluate:255 - 

2024-05-03 21:00:13.206 | INFO     | __main__:evaluate:260 - ***** Eval results *****
2024-05-03 21:00:13.207 | INFO     | __main__:evaluate:262 -  acc: 0.9436 - recall: 0.9220 - f1: 0.9327 - loss: 0.0189 
2024-05-03 21:00:13.207 | INFO     | __main__:evaluate:263 - ***** Entity results *****
2024-05-03 21:00:13.207 | INFO     | __main__:evaluate:265 - ******* NR results ********
2024-05-03 21:00:13.207 | INFO     | __main__:evaluate:267 -  acc: 0.9757 - recall: 0.9659 - f1: 0.9708 
2024-05-03 21:00:13.207 | INFO     | __main__:evaluate:265 - ******* NS results ********
2024-05-03 21:00:13.207 | INFO     | __main__:evaluate:267 -  acc: 0.9257 - recall: 0.9285 - f1: 0.9271 
2024-05-03 21:00:13.208 | INFO     | __main__:evaluate:265 - ******* NT results ********
2024-05-03 21:00:13.208 | INFO     | __main__:evaluate:267 -  acc: 0.9256 - recall: 0.8512 - f1: 0.8869 
2024-05-03 21:00:13.208 | INFO     | __main__:train:171 - evaluate test set
2024-05-03 21:00:13.212 | INFO     | __main__:evaluate:206 - ***** Running evaluation *****


  0%|          | 0/18 [00:00<?, ?it/s][A

  6%|▌         | 1/18 [00:07<02:14,  7.93s/it][A

 11%|█         | 2/18 [00:15<02:06,  7.90s/it][A

 17%|█▋        | 3/18 [00:23<01:57,  7.84s/it][A

 22%|██▏       | 4/18 [00:31<01:49,  7.83s/it][A

 28%|██▊       | 5/18 [00:39<01:41,  7.79s/it][A

 33%|███▎      | 6/18 [00:46<01:33,  7.80s/it][A

 39%|███▉      | 7/18 [00:54<01:25,  7.78s/it][A

 44%|████▍     | 8/18 [01:02<01:17,  7.78s/it][A

 50%|█████     | 9/18 [01:10<01:10,  7.83s/it][A

 56%|█████▌    | 10/18 [01:18<01:02,  7.78s/it][A

 61%|██████    | 11/18 [01:25<00:54,  7.73s/it][A

 67%|██████▋   | 12/18 [01:33<00:46,  7.70s/it][A

 72%|███████▏  | 13/18 [01:40<00:38,  7.69s/it][A

 78%|███████▊  | 14/18 [01:48<00:30,  7.69s/it][A

 83%|████████▎ | 15/18 [01:56<00:23,  7.70s/it][A

 89%|████████▉ | 16/18 [02:04<00:15,  7.70s/it][A

 94%|█████████▍| 17/18 [02:11<00:07,  7.69s/it][A

100%|██████████| 18/18 [02:12<00:00,  5.54s/it][A
100%|██████████| 18/18 [02:12<00:00,  7.35s/it]
2024-05-03 21:02:25.478 | INFO     | __main__:evaluate:255 - 

2024-05-03 21:02:25.483 | INFO     | __main__:evaluate:260 - ***** Eval results *****
2024-05-03 21:02:25.484 | INFO     | __main__:evaluate:262 -  acc: 0.9560 - recall: 0.9338 - f1: 0.9447 - loss: 0.0237 
2024-05-03 21:02:25.484 | INFO     | __main__:evaluate:263 - ***** Entity results *****
2024-05-03 21:02:25.484 | INFO     | __main__:evaluate:265 - ******* NR results ********
2024-05-03 21:02:25.484 | INFO     | __main__:evaluate:267 -  acc: 0.9572 - recall: 0.9646 - f1: 0.9609 
2024-05-03 21:02:25.484 | INFO     | __main__:evaluate:265 - ******* NS results ********
2024-05-03 21:02:25.484 | INFO     | __main__:evaluate:267 -  acc: 0.9658 - recall: 0.9398 - f1: 0.9526 
2024-05-03 21:02:25.485 | INFO     | __main__:evaluate:265 - ******* NT results ********
2024-05-03 21:02:25.485 | INFO     | __main__:evaluate:267 -  acc: 0.9328 - recall: 0.8874 - f1: 0.9095 
2024-05-03 21:02:25.488 | INFO     | __main__:train:187 - higher f1 of testset is 0.9447463768115941, dev is 0.9326796604089442 in step 2300 epoch 2

 76%|███████▋  | 996/1304 [1:53:41<7:26:21, 86.95s/it]
 76%|███████▋  | 997/1304 [1:53:45<5:18:19, 62.21s/it]
 77%|███████▋  | 998/1304 [1:53:50<3:48:45, 44.85s/it]
 77%|███████▋  | 999/1304 [1:53:54<2:45:44, 32.60s/it]
 77%|███████▋  | 1000/1304 [1:53:57<2:01:09, 23.91s/it]
 77%|███████▋  | 1001/1304 [1:54:01<1:30:27, 17.91s/it]
 77%|███████▋  | 1002/1304 [1:54:05<1:09:15, 13.76s/it]
 77%|███████▋  | 1003/1304 [1:54:09<54:43, 10.91s/it]  
 77%|███████▋  | 1004/1304 [1:54:14<44:28,  8.90s/it]
 77%|███████▋  | 1005/1304 [1:54:18<37:30,  7.53s/it]
 77%|███████▋  | 1006/1304 [1:54:22<32:10,  6.48s/it]
 77%|███████▋  | 1007/1304 [1:54:26<28:10,  5.69s/it]
 77%|███████▋  | 1008/1304 [1:54:30<25:50,  5.24s/it]
 77%|███████▋  | 1009/1304 [1:54:35<25:06,  5.11s/it]
 77%|███████▋  | 1010/1304 [1:54:39<23:51,  4.87s/it]
 78%|███████▊  | 1011/1304 [1:54:43<22:23,  4.59s/it]
 78%|███████▊  | 1012/1304 [1:54:48<22:26,  4.61s/it]
 78%|███████▊  | 1013/1304 [1:54:52<21:38,  4.46s/it]
 78%|███████▊  | 1014/1304 [1:54:56<21:25,  4.43s/it]
 78%|███████▊  | 1015/1304 [1:55:00<20:46,  4.31s/it]
 78%|███████▊  | 1016/1304 [1:55:04<20:19,  4.23s/it]
 78%|███████▊  | 1017/1304 [1:55:09<20:33,  4.30s/it]
 78%|███████▊  | 1018/1304 [1:55:13<20:18,  4.26s/it]
 78%|███████▊  | 1019/1304 [1:55:17<19:54,  4.19s/it]
 78%|███████▊  | 1020/1304 [1:55:21<19:54,  4.21s/it]
 78%|███████▊  | 1021/1304 [1:55:25<19:27,  4.12s/it]
 78%|███████▊  | 1022/1304 [1:55:29<19:22,  4.12s/it]
 78%|███████▊  | 1023/1304 [1:55:33<19:17,  4.12s/it]
 79%|███████▊  | 1024/1304 [1:55:37<18:59,  4.07s/it]
 79%|███████▊  | 1025/1304 [1:55:41<18:30,  3.98s/it]
 79%|███████▊  | 1026/1304 [1:55:45<18:15,  3.94s/it]
 79%|███████▉  | 1027/1304 [1:55:49<18:13,  3.95s/it]
 79%|███████▉  | 1028/1304 [1:55:53<18:18,  3.98s/it]
 79%|███████▉  | 1029/1304 [1:55:57<18:02,  3.93s/it]
 79%|███████▉  | 1030/1304 [1:56:01<17:48,  3.90s/it]
 79%|███████▉  | 1031/1304 [1:56:05<18:25,  4.05s/it]
 79%|███████▉  | 1032/1304 [1:56:10<19:47,  4.37s/it]
 79%|███████▉  | 1033/1304 [1:56:14<19:28,  4.31s/it]
 79%|███████▉  | 1034/1304 [1:56:18<19:13,  4.27s/it]
 79%|███████▉  | 1035/1304 [1:56:22<18:40,  4.17s/it]
 79%|███████▉  | 1036/1304 [1:56:26<18:29,  4.14s/it]
 80%|███████▉  | 1037/1304 [1:56:31<18:51,  4.24s/it]
 80%|███████▉  | 1038/1304 [1:56:35<18:50,  4.25s/it]
 80%|███████▉  | 1039/1304 [1:56:39<18:34,  4.21s/it]
 80%|███████▉  | 1040/1304 [1:56:43<17:57,  4.08s/it]
 80%|███████▉  | 1041/1304 [1:56:48<18:41,  4.27s/it]
 80%|███████▉  | 1042/1304 [1:56:52<18:38,  4.27s/it]
 80%|███████▉  | 1043/1304 [1:56:56<18:42,  4.30s/it]
 80%|████████  | 1044/1304 [1:57:01<19:23,  4.47s/it]
 80%|████████  | 1045/1304 [1:57:06<18:55,  4.38s/it]
 80%|████████  | 1046/1304 [1:57:10<18:25,  4.29s/it]
 80%|████████  | 1047/1304 [1:57:14<18:24,  4.30s/it]
 80%|████████  | 1048/1304 [1:57:18<18:05,  4.24s/it]
 80%|████████  | 1049/1304 [1:57:22<17:11,  4.05s/it]
 81%|████████  | 1050/1304 [1:57:25<16:53,  3.99s/it]
 81%|████████  | 1051/1304 [1:57:29<16:35,  3.94s/it]
 81%|████████  | 1052/1304 [1:57:33<16:37,  3.96s/it]
 81%|████████  | 1053/1304 [1:57:37<16:26,  3.93s/it]
 81%|████████  | 1054/1304 [1:57:41<16:20,  3.92s/it]
 81%|████████  | 1055/1304 [1:57:45<16:23,  3.95s/it]
 81%|████████  | 1056/1304 [1:57:49<16:32,  4.00s/it]
 81%|████████  | 1057/1304 [1:57:53<16:33,  4.02s/it]
 81%|████████  | 1058/1304 [1:57:57<16:23,  4.00s/it]
 81%|████████  | 1059/1304 [1:58:01<16:31,  4.05s/it]
 81%|████████▏ | 1060/1304 [1:58:05<16:25,  4.04s/it]
 81%|████████▏ | 1061/1304 [1:58:09<16:15,  4.02s/it]
 81%|████████▏ | 1062/1304 [1:58:13<16:10,  4.01s/it]
 82%|████████▏ | 1063/1304 [1:58:18<16:27,  4.10s/it]
 82%|████████▏ | 1064/1304 [1:58:22<16:28,  4.12s/it]
 82%|████████▏ | 1065/1304 [1:58:26<16:22,  4.11s/it]
 82%|████████▏ | 1066/1304 [1:58:30<16:20,  4.12s/it]
 82%|████████▏ | 1067/1304 [1:58:34<16:15,  4.12s/it]
 82%|████████▏ | 1068/1304 [1:58:38<16:03,  4.08s/it]
 82%|████████▏ | 1069/1304 [1:58:42<16:06,  4.11s/it]
 82%|████████▏ | 1070/1304 [1:58:47<16:47,  4.31s/it]
 82%|████████▏ | 1071/1304 [1:58:51<16:50,  4.34s/it]
 82%|████████▏ | 1072/1304 [1:58:56<16:42,  4.32s/it]
 82%|████████▏ | 1073/1304 [1:59:00<16:22,  4.25s/it]
 82%|████████▏ | 1074/1304 [1:59:05<16:52,  4.40s/it]
 82%|████████▏ | 1075/1304 [1:59:09<16:53,  4.43s/it]
 83%|████████▎ | 1076/1304 [1:59:13<16:45,  4.41s/it]
 83%|████████▎ | 1077/1304 [1:59:18<16:51,  4.46s/it]
 83%|████████▎ | 1078/1304 [1:59:22<16:36,  4.41s/it]
 83%|████████▎ | 1079/1304 [1:59:26<16:09,  4.31s/it]
 83%|████████▎ | 1080/1304 [1:59:31<16:05,  4.31s/it]
 83%|████████▎ | 1081/1304 [1:59:35<16:26,  4.42s/it]
 83%|████████▎ | 1082/1304 [1:59:40<16:25,  4.44s/it]
 83%|████████▎ | 1083/1304 [1:59:44<16:21,  4.44s/it]
 83%|████████▎ | 1084/1304 [1:59:49<16:08,  4.40s/it]
 83%|████████▎ | 1085/1304 [1:59:53<16:02,  4.39s/it]
 83%|████████▎ | 1086/1304 [1:59:57<15:38,  4.31s/it]
 83%|████████▎ | 1087/1304 [2:00:01<15:29,  4.29s/it]
 83%|████████▎ | 1088/1304 [2:00:06<15:19,  4.26s/it]
 84%|████████▎ | 1089/1304 [2:00:09<14:55,  4.17s/it]
 84%|████████▎ | 1090/1304 [2:00:14<14:54,  4.18s/it]
 84%|████████▎ | 1091/1304 [2:00:18<14:48,  4.17s/it]
 84%|████████▎ | 1092/1304 [2:00:22<14:50,  4.20s/it]
 84%|████████▍ | 1093/1304 [2:00:26<14:31,  4.13s/it]
 84%|████████▍ | 1094/1304 [2:00:30<14:11,  4.06s/it]
 84%|████████▍ | 1095/1304 [2:00:34<14:28,  4.16s/it]2024-05-03 21:09:24.727 | INFO     | __main__:train:169 - evaluate dev set
2024-05-03 21:09:24.730 | INFO     | __main__:evaluate:206 - ***** Running evaluation *****


  0%|          | 0/19 [00:00<?, ?it/s][A

  5%|▌         | 1/19 [00:07<02:21,  7.86s/it][A

 11%|█         | 2/19 [00:15<02:13,  7.83s/it][A

 16%|█▌        | 3/19 [00:23<02:06,  7.88s/it][A

 21%|██        | 4/19 [00:31<01:58,  7.87s/it][A

 26%|██▋       | 5/19 [00:39<01:49,  7.84s/it][A

 32%|███▏      | 6/19 [00:46<01:41,  7.79s/it][A

 37%|███▋      | 7/19 [00:54<01:32,  7.75s/it][A

 42%|████▏     | 8/19 [01:02<01:25,  7.77s/it][A

 47%|████▋     | 9/19 [01:10<01:17,  7.79s/it][A

 53%|█████▎    | 10/19 [01:18<01:09,  7.77s/it][A

 58%|█████▊    | 11/19 [01:25<01:01,  7.74s/it][A

 63%|██████▎   | 12/19 [01:33<00:54,  7.73s/it][A

 68%|██████▊   | 13/19 [01:41<00:46,  7.72s/it][A

 74%|███████▎  | 14/19 [01:48<00:38,  7.72s/it][A

 79%|███████▉  | 15/19 [01:56<00:30,  7.75s/it][A

 84%|████████▍ | 16/19 [02:04<00:23,  7.80s/it][A

 89%|████████▉ | 17/19 [02:12<00:15,  7.77s/it][A

 95%|█████████▍| 18/19 [02:19<00:07,  7.76s/it][A

100%|██████████| 19/19 [02:20<00:00,  5.73s/it][A
100%|██████████| 19/19 [02:20<00:00,  7.42s/it]
2024-05-03 21:11:45.692 | INFO     | __main__:evaluate:255 - 

2024-05-03 21:11:45.698 | INFO     | __main__:evaluate:260 - ***** Eval results *****
2024-05-03 21:11:45.698 | INFO     | __main__:evaluate:262 -  acc: 0.9387 - recall: 0.9270 - f1: 0.9328 - loss: 0.0186 
2024-05-03 21:11:45.699 | INFO     | __main__:evaluate:263 - ***** Entity results *****
2024-05-03 21:11:45.699 | INFO     | __main__:evaluate:265 - ******* NR results ********
2024-05-03 21:11:45.699 | INFO     | __main__:evaluate:267 -  acc: 0.9716 - recall: 0.9599 - f1: 0.9657 
2024-05-03 21:11:45.699 | INFO     | __main__:evaluate:265 - ******* NS results ********
2024-05-03 21:11:45.699 | INFO     | __main__:evaluate:267 -  acc: 0.9257 - recall: 0.9352 - f1: 0.9304 
2024-05-03 21:11:45.700 | INFO     | __main__:evaluate:265 - ******* NT results ********
2024-05-03 21:11:45.700 | INFO     | __main__:evaluate:267 -  acc: 0.9126 - recall: 0.8688 - f1: 0.8902 
2024-05-03 21:11:45.701 | INFO     | __main__:train:171 - evaluate test set
2024-05-03 21:11:45.705 | INFO     | __main__:evaluate:206 - ***** Running evaluation *****


  0%|          | 0/18 [00:00<?, ?it/s][A

  6%|▌         | 1/18 [00:07<02:11,  7.72s/it][A

 11%|█         | 2/18 [00:15<02:04,  7.79s/it][A

 17%|█▋        | 3/18 [00:23<01:56,  7.77s/it][A

 22%|██▏       | 4/18 [00:31<01:48,  7.76s/it][A

 28%|██▊       | 5/18 [00:38<01:41,  7.79s/it][A

 33%|███▎      | 6/18 [00:46<01:33,  7.78s/it][A

 39%|███▉      | 7/18 [00:54<01:25,  7.79s/it][A

 44%|████▍     | 8/18 [01:02<01:17,  7.76s/it][A

 50%|█████     | 9/18 [01:10<01:10,  7.81s/it][A

 56%|█████▌    | 10/18 [01:17<01:02,  7.79s/it][A

 61%|██████    | 11/18 [01:25<00:54,  7.77s/it][A

 67%|██████▋   | 12/18 [01:33<00:46,  7.79s/it][A

 72%|███████▏  | 13/18 [01:41<00:38,  7.79s/it][A

 78%|███████▊  | 14/18 [01:48<00:31,  7.78s/it][A

 83%|████████▎ | 15/18 [01:56<00:23,  7.75s/it][A

 89%|████████▉ | 16/18 [02:04<00:15,  7.76s/it][A

 94%|█████████▍| 17/18 [02:12<00:07,  7.73s/it][A

100%|██████████| 18/18 [02:12<00:00,  5.60s/it][A
100%|██████████| 18/18 [02:12<00:00,  7.37s/it]
2024-05-03 21:13:58.423 | INFO     | __main__:evaluate:255 - 

2024-05-03 21:13:58.429 | INFO     | __main__:evaluate:260 - ***** Eval results *****
2024-05-03 21:13:58.429 | INFO     | __main__:evaluate:262 -  acc: 0.9561 - recall: 0.9357 - f1: 0.9458 - loss: 0.0249 
2024-05-03 21:13:58.429 | INFO     | __main__:evaluate:263 - ***** Entity results *****
2024-05-03 21:13:58.429 | INFO     | __main__:evaluate:265 - ******* NR results ********
2024-05-03 21:13:58.430 | INFO     | __main__:evaluate:267 -  acc: 0.9702 - recall: 0.9668 - f1: 0.9685 
2024-05-03 21:13:58.430 | INFO     | __main__:evaluate:265 - ******* NS results ********
2024-05-03 21:13:58.430 | INFO     | __main__:evaluate:267 -  acc: 0.9660 - recall: 0.9447 - f1: 0.9552 
2024-05-03 21:13:58.430 | INFO     | __main__:evaluate:265 - ******* NT results ********
2024-05-03 21:13:58.430 | INFO     | __main__:evaluate:267 -  acc: 0.9184 - recall: 0.8828 - f1: 0.9003 
2024-05-03 21:13:58.433 | INFO     | __main__:train:187 - higher f1 of testset is 0.9457967604741652, dev is 0.932794100154633 in step 2400 epoch 2

 84%|████████▍ | 1096/1304 [2:05:13<5:00:13, 86.60s/it]
 84%|████████▍ | 1097/1304 [2:05:18<3:33:30, 61.89s/it]
 84%|████████▍ | 1098/1304 [2:05:22<2:33:06, 44.59s/it]
 84%|████████▍ | 1099/1304 [2:05:26<1:51:04, 32.51s/it]
 84%|████████▍ | 1100/1304 [2:05:30<1:21:28, 23.96s/it]
 84%|████████▍ | 1101/1304 [2:05:34<1:00:53, 18.00s/it]
 85%|████████▍ | 1102/1304 [2:05:38<46:31, 13.82s/it]  
 85%|████████▍ | 1103/1304 [2:05:42<36:22, 10.86s/it]
 85%|████████▍ | 1104/1304 [2:05:46<29:18,  8.79s/it]
 85%|████████▍ | 1105/1304 [2:05:50<24:35,  7.41s/it]
 85%|████████▍ | 1106/1304 [2:05:54<21:07,  6.40s/it]
 85%|████████▍ | 1107/1304 [2:05:59<18:49,  5.73s/it]
 85%|████████▍ | 1108/1304 [2:06:03<16:59,  5.20s/it]
 85%|████████▌ | 1109/1304 [2:06:07<15:57,  4.91s/it]
 85%|████████▌ | 1110/1304 [2:06:11<15:03,  4.66s/it]
 85%|████████▌ | 1111/1304 [2:06:15<14:28,  4.50s/it]
 85%|████████▌ | 1112/1304 [2:06:20<14:37,  4.57s/it]
 85%|████████▌ | 1113/1304 [2:06:24<14:03,  4.42s/it]
 85%|████████▌ | 1114/1304 [2:06:28<13:49,  4.37s/it]
 86%|████████▌ | 1115/1304 [2:06:32<13:39,  4.34s/it]
 86%|████████▌ | 1116/1304 [2:06:36<13:14,  4.23s/it]
 86%|████████▌ | 1117/1304 [2:06:41<13:15,  4.26s/it]
 86%|████████▌ | 1118/1304 [2:06:45<13:20,  4.30s/it]
 86%|████████▌ | 1119/1304 [2:06:49<13:19,  4.32s/it]
 86%|████████▌ | 1120/1304 [2:06:53<13:03,  4.26s/it]
 86%|████████▌ | 1121/1304 [2:06:57<12:33,  4.12s/it]
 86%|████████▌ | 1122/1304 [2:07:02<12:43,  4.20s/it]
 86%|████████▌ | 1123/1304 [2:07:06<12:54,  4.28s/it]
 86%|████████▌ | 1124/1304 [2:07:10<12:43,  4.24s/it]
 86%|████████▋ | 1125/1304 [2:07:14<12:28,  4.18s/it]
 86%|████████▋ | 1126/1304 [2:07:18<12:17,  4.14s/it]
 86%|████████▋ | 1127/1304 [2:07:22<12:11,  4.13s/it]
 87%|████████▋ | 1128/1304 [2:07:27<12:02,  4.11s/it]
 87%|████████▋ | 1129/1304 [2:07:30<11:47,  4.04s/it]
 87%|████████▋ | 1130/1304 [2:07:34<11:33,  3.98s/it]
 87%|████████▋ | 1131/1304 [2:07:39<11:45,  4.08s/it]
 87%|████████▋ | 1132/1304 [2:07:43<11:35,  4.05s/it]
 87%|████████▋ | 1133/1304 [2:07:47<11:33,  4.06s/it]
 87%|████████▋ | 1134/1304 [2:07:50<11:17,  3.99s/it]
 87%|████████▋ | 1135/1304 [2:07:55<11:25,  4.06s/it]
 87%|████████▋ | 1136/1304 [2:07:59<11:24,  4.07s/it]
 87%|████████▋ | 1137/1304 [2:08:03<11:39,  4.19s/it]
 87%|████████▋ | 1138/1304 [2:08:07<11:28,  4.15s/it]
 87%|████████▋ | 1139/1304 [2:08:11<11:27,  4.17s/it]
 87%|████████▋ | 1140/1304 [2:08:16<11:26,  4.18s/it]
 88%|████████▊ | 1141/1304 [2:08:20<11:19,  4.17s/it]
 88%|████████▊ | 1142/1304 [2:08:24<11:00,  4.08s/it]
 88%|████████▊ | 1143/1304 [2:08:28<10:45,  4.01s/it]
 88%|████████▊ | 1144/1304 [2:08:32<10:45,  4.03s/it]
 88%|████████▊ | 1145/1304 [2:08:40<14:04,  5.31s/it]
 88%|████████▊ | 1146/1304 [2:08:44<13:17,  5.05s/it]
 88%|████████▊ | 1147/1304 [2:08:48<12:27,  4.76s/it]
 88%|████████▊ | 1148/1304 [2:08:52<11:39,  4.49s/it]
 88%|████████▊ | 1149/1304 [2:08:56<11:18,  4.38s/it]
 88%|████████▊ | 1150/1304 [2:09:01<11:01,  4.29s/it]
 88%|████████▊ | 1151/1304 [2:09:05<10:47,  4.23s/it]
 88%|████████▊ | 1152/1304 [2:09:09<10:47,  4.26s/it]
 88%|████████▊ | 1153/1304 [2:09:13<10:36,  4.22s/it]
 88%|████████▊ | 1154/1304 [2:09:17<10:38,  4.26s/it]
 89%|████████▊ | 1155/1304 [2:09:22<10:27,  4.21s/it]
 89%|████████▊ | 1156/1304 [2:09:26<10:13,  4.14s/it]
 89%|████████▊ | 1157/1304 [2:09:30<10:12,  4.16s/it]
 89%|████████▉ | 1158/1304 [2:09:35<10:42,  4.40s/it]
 89%|████████▉ | 1159/1304 [2:09:39<10:34,  4.38s/it]
 89%|████████▉ | 1160/1304 [2:09:43<10:16,  4.28s/it]
 89%|████████▉ | 1161/1304 [2:09:47<09:42,  4.08s/it]
 89%|████████▉ | 1162/1304 [2:09:51<09:54,  4.18s/it]
 89%|████████▉ | 1163/1304 [2:09:55<09:58,  4.24s/it]
 89%|████████▉ | 1164/1304 [2:10:00<09:49,  4.21s/it]
 89%|████████▉ | 1165/1304 [2:10:04<09:43,  4.20s/it]
 89%|████████▉ | 1166/1304 [2:10:08<09:26,  4.11s/it]
 89%|████████▉ | 1167/1304 [2:10:12<09:13,  4.04s/it]
 90%|████████▉ | 1168/1304 [2:10:15<09:05,  4.01s/it]
 90%|████████▉ | 1169/1304 [2:10:20<09:13,  4.10s/it]
 90%|████████▉ | 1170/1304 [2:10:24<09:27,  4.24s/it]
 90%|████████▉ | 1171/1304 [2:10:28<09:11,  4.15s/it]
 90%|████████▉ | 1172/1304 [2:10:33<09:11,  4.18s/it]
 90%|████████▉ | 1173/1304 [2:10:37<09:21,  4.29s/it]
 90%|█████████ | 1174/1304 [2:10:41<09:20,  4.31s/it]
 90%|█████████ | 1175/1304 [2:10:46<09:13,  4.29s/it]
 90%|█████████ | 1176/1304 [2:10:50<09:00,  4.22s/it]
 90%|█████████ | 1177/1304 [2:10:54<08:43,  4.12s/it]
 90%|█████████ | 1178/1304 [2:10:58<08:30,  4.05s/it]
 90%|█████████ | 1179/1304 [2:11:01<08:21,  4.01s/it]
 90%|█████████ | 1180/1304 [2:11:05<08:15,  4.00s/it]
 91%|█████████ | 1181/1304 [2:11:09<08:13,  4.01s/it]
 91%|█████████ | 1182/1304 [2:11:14<08:26,  4.15s/it]
 91%|█████████ | 1183/1304 [2:11:18<08:20,  4.14s/it]
 91%|█████████ | 1184/1304 [2:11:22<08:12,  4.10s/it]
 91%|█████████ | 1185/1304 [2:11:26<08:08,  4.10s/it]
 91%|█████████ | 1186/1304 [2:11:31<08:14,  4.19s/it]
 91%|█████████ | 1187/1304 [2:11:35<08:17,  4.25s/it]
 91%|█████████ | 1188/1304 [2:11:39<08:17,  4.29s/it]
 91%|█████████ | 1189/1304 [2:11:43<08:05,  4.22s/it]
 91%|█████████▏| 1190/1304 [2:11:48<08:03,  4.24s/it]
 91%|█████████▏| 1191/1304 [2:11:52<07:51,  4.17s/it]
 91%|█████████▏| 1192/1304 [2:11:56<07:49,  4.19s/it]
 91%|█████████▏| 1193/1304 [2:12:00<07:36,  4.11s/it]
 92%|█████████▏| 1194/1304 [2:12:04<07:31,  4.11s/it]
 92%|█████████▏| 1195/1304 [2:12:08<07:29,  4.13s/it]2024-05-03 21:20:58.474 | INFO     | __main__:train:169 - evaluate dev set
2024-05-03 21:20:58.477 | INFO     | __main__:evaluate:206 - ***** Running evaluation *****


  0%|          | 0/19 [00:00<?, ?it/s][A

  5%|▌         | 1/19 [00:08<02:25,  8.06s/it][A

 11%|█         | 2/19 [00:15<02:15,  7.95s/it][A

 16%|█▌        | 3/19 [00:23<02:06,  7.93s/it][A

 21%|██        | 4/19 [00:31<01:58,  7.91s/it][A

 26%|██▋       | 5/19 [00:39<01:49,  7.83s/it][A

 32%|███▏      | 6/19 [00:47<01:41,  7.81s/it][A

 37%|███▋      | 7/19 [00:54<01:33,  7.79s/it][A

 42%|████▏     | 8/19 [01:02<01:25,  7.77s/it][A

 47%|████▋     | 9/19 [01:10<01:17,  7.77s/it][A

 53%|█████▎    | 10/19 [01:18<01:09,  7.76s/it][A

 58%|█████▊    | 11/19 [01:26<01:02,  7.86s/it][A

 63%|██████▎   | 12/19 [01:33<00:54,  7.83s/it][A

 68%|██████▊   | 13/19 [01:42<00:47,  7.88s/it][A

 74%|███████▎  | 14/19 [01:49<00:39,  7.85s/it][A

 79%|███████▉  | 15/19 [01:57<00:31,  7.86s/it][A

 84%|████████▍ | 16/19 [02:05<00:23,  7.87s/it][A

 89%|████████▉ | 17/19 [02:13<00:15,  7.82s/it][A

 95%|█████████▍| 18/19 [02:20<00:07,  7.77s/it][A

100%|██████████| 19/19 [02:22<00:00,  5.78s/it][A
100%|██████████| 19/19 [02:22<00:00,  7.48s/it]
2024-05-03 21:23:20.547 | INFO     | __main__:evaluate:255 - 

2024-05-03 21:23:20.552 | INFO     | __main__:evaluate:260 - ***** Eval results *****
2024-05-03 21:23:20.552 | INFO     | __main__:evaluate:262 -  acc: 0.9200 - recall: 0.9376 - f1: 0.9287 - loss: 0.0198 
2024-05-03 21:23:20.553 | INFO     | __main__:evaluate:263 - ***** Entity results *****
2024-05-03 21:23:20.553 | INFO     | __main__:evaluate:265 - ******* NR results ********
2024-05-03 21:23:20.553 | INFO     | __main__:evaluate:267 -  acc: 0.9730 - recall: 0.9633 - f1: 0.9681 
2024-05-03 21:23:20.553 | INFO     | __main__:evaluate:265 - ******* NS results ********
2024-05-03 21:23:20.553 | INFO     | __main__:evaluate:267 -  acc: 0.9078 - recall: 0.9358 - f1: 0.9216 
2024-05-03 21:23:20.554 | INFO     | __main__:evaluate:265 - ******* NT results ********
2024-05-03 21:23:20.554 | INFO     | __main__:evaluate:267 -  acc: 0.8687 - recall: 0.9048 - f1: 0.8864 
2024-05-03 21:23:20.554 | INFO     | __main__:train:171 - evaluate test set
2024-05-03 21:23:20.558 | INFO     | __main__:evaluate:206 - ***** Running evaluation *****


  0%|          | 0/18 [00:00<?, ?it/s][A

  6%|▌         | 1/18 [00:07<02:11,  7.74s/it][A

 11%|█         | 2/18 [00:15<02:03,  7.70s/it][A

 17%|█▋        | 3/18 [00:23<01:58,  7.87s/it][A

 22%|██▏       | 4/18 [00:31<01:48,  7.78s/it][A

 28%|██▊       | 5/18 [00:38<01:40,  7.75s/it][A

 33%|███▎      | 6/18 [00:46<01:32,  7.74s/it][A

 39%|███▉      | 7/18 [00:54<01:25,  7.73s/it][A

 44%|████▍     | 8/18 [01:02<01:17,  7.79s/it][A

 50%|█████     | 9/18 [01:09<01:09,  7.74s/it][A

 56%|█████▌    | 10/18 [01:17<01:01,  7.71s/it][A

 61%|██████    | 11/18 [01:25<00:53,  7.70s/it][A

 67%|██████▋   | 12/18 [01:32<00:46,  7.73s/it][A

 72%|███████▏  | 13/18 [01:40<00:38,  7.73s/it][A

 78%|███████▊  | 14/18 [01:48<00:30,  7.71s/it][A

 83%|████████▎ | 15/18 [01:56<00:23,  7.75s/it][A

 89%|████████▉ | 16/18 [02:03<00:15,  7.77s/it][A

 94%|█████████▍| 17/18 [02:11<00:07,  7.75s/it][A

100%|██████████| 18/18 [02:12<00:00,  5.61s/it][A
100%|██████████| 18/18 [02:12<00:00,  7.35s/it]
2024-05-03 21:25:32.863 | INFO     | __main__:evaluate:255 - 

2024-05-03 21:25:32.868 | INFO     | __main__:evaluate:260 - ***** Eval results *****
2024-05-03 21:25:32.869 | INFO     | __main__:evaluate:262 -  acc: 0.9451 - recall: 0.9431 - f1: 0.9441 - loss: 0.0248 
2024-05-03 21:25:32.869 | INFO     | __main__:evaluate:263 - ***** Entity results *****
2024-05-03 21:25:32.869 | INFO     | __main__:evaluate:265 - ******* NR results ********
2024-05-03 21:25:32.869 | INFO     | __main__:evaluate:267 -  acc: 0.9640 - recall: 0.9661 - f1: 0.9650 
2024-05-03 21:25:32.870 | INFO     | __main__:evaluate:265 - ******* NS results ********
2024-05-03 21:25:32.870 | INFO     | __main__:evaluate:267 -  acc: 0.9612 - recall: 0.9447 - f1: 0.9529 
2024-05-03 21:25:32.870 | INFO     | __main__:evaluate:265 - ******* NT results ********
2024-05-03 21:25:32.870 | INFO     | __main__:evaluate:267 -  acc: 0.8917 - recall: 0.9148 - f1: 0.9031 

 92%|█████████▏| 1196/1304 [2:16:47<2:35:32, 86.41s/it]
 92%|█████████▏| 1197/1304 [2:16:51<1:50:10, 61.78s/it]
 92%|█████████▏| 1198/1304 [2:16:55<1:18:35, 44.48s/it]
 92%|█████████▏| 1199/1304 [2:16:59<56:48, 32.46s/it]  
 92%|█████████▏| 1200/1304 [2:17:03<41:30, 23.95s/it]
 92%|█████████▏| 1201/1304 [2:17:08<30:55, 18.01s/it]
 92%|█████████▏| 1202/1304 [2:17:12<23:39, 13.91s/it]
 92%|█████████▏| 1203/1304 [2:17:16<18:26, 10.96s/it]
 92%|█████████▏| 1204/1304 [2:17:20<14:47,  8.87s/it]
 92%|█████████▏| 1205/1304 [2:17:24<12:15,  7.43s/it]
 92%|█████████▏| 1206/1304 [2:17:28<10:36,  6.50s/it]
 93%|█████████▎| 1207/1304 [2:17:33<09:22,  5.80s/it]
 93%|█████████▎| 1208/1304 [2:17:37<08:33,  5.35s/it]
 93%|█████████▎| 1209/1304 [2:17:42<08:09,  5.15s/it]
 93%|█████████▎| 1210/1304 [2:17:46<07:31,  4.80s/it]
 93%|█████████▎| 1211/1304 [2:17:50<07:08,  4.61s/it]
 93%|█████████▎| 1212/1304 [2:17:54<06:43,  4.38s/it]
 93%|█████████▎| 1213/1304 [2:17:57<06:24,  4.22s/it]
 93%|█████████▎| 1214/1304 [2:18:02<06:16,  4.19s/it]
 93%|█████████▎| 1215/1304 [2:18:05<06:02,  4.07s/it]
 93%|█████████▎| 1216/1304 [2:18:10<06:03,  4.13s/it]
 93%|█████████▎| 1217/1304 [2:18:14<05:59,  4.13s/it]
 93%|█████████▎| 1218/1304 [2:18:18<05:54,  4.12s/it]
 93%|█████████▎| 1219/1304 [2:18:22<06:00,  4.24s/it]
 94%|█████████▎| 1220/1304 [2:18:26<05:50,  4.17s/it]
 94%|█████████▎| 1221/1304 [2:18:31<05:55,  4.29s/it]
 94%|█████████▎| 1222/1304 [2:18:35<05:51,  4.29s/it]
 94%|█████████▍| 1223/1304 [2:18:39<05:39,  4.19s/it]
 94%|█████████▍| 1224/1304 [2:18:43<05:31,  4.14s/it]
 94%|█████████▍| 1225/1304 [2:18:48<05:49,  4.43s/it]
 94%|█████████▍| 1226/1304 [2:18:53<05:53,  4.53s/it]
 94%|█████████▍| 1227/1304 [2:18:57<05:39,  4.41s/it]
 94%|█████████▍| 1228/1304 [2:19:01<05:32,  4.38s/it]
 94%|█████████▍| 1229/1304 [2:19:05<05:14,  4.20s/it]
 94%|█████████▍| 1230/1304 [2:19:09<05:07,  4.16s/it]
 94%|█████████▍| 1231/1304 [2:19:14<05:07,  4.21s/it]
 94%|█████████▍| 1232/1304 [2:19:18<04:56,  4.12s/it]
 95%|█████████▍| 1233/1304 [2:19:21<04:47,  4.05s/it]
 95%|█████████▍| 1234/1304 [2:19:25<04:42,  4.03s/it]
 95%|█████████▍| 1235/1304 [2:19:30<04:45,  4.14s/it]
 95%|█████████▍| 1236/1304 [2:19:34<04:38,  4.09s/it]
 95%|█████████▍| 1237/1304 [2:19:38<04:35,  4.11s/it]
 95%|█████████▍| 1238/1304 [2:19:42<04:30,  4.10s/it]
 95%|█████████▌| 1239/1304 [2:19:46<04:29,  4.14s/it]
 95%|█████████▌| 1240/1304 [2:19:50<04:19,  4.05s/it]
 95%|█████████▌| 1241/1304 [2:19:54<04:11,  3.99s/it]
 95%|█████████▌| 1242/1304 [2:19:58<03:59,  3.87s/it]
 95%|█████████▌| 1243/1304 [2:20:01<03:54,  3.84s/it]
 95%|█████████▌| 1244/1304 [2:20:06<04:00,  4.00s/it]
 95%|█████████▌| 1245/1304 [2:20:10<03:57,  4.03s/it]
 96%|█████████▌| 1246/1304 [2:20:14<03:50,  3.98s/it]
 96%|█████████▌| 1247/1304 [2:20:18<03:47,  4.00s/it]
 96%|█████████▌| 1248/1304 [2:20:22<03:41,  3.95s/it]
 96%|█████████▌| 1249/1304 [2:20:25<03:29,  3.81s/it]
 96%|█████████▌| 1250/1304 [2:20:29<03:27,  3.84s/it]
 96%|█████████▌| 1251/1304 [2:20:33<03:30,  3.97s/it]
 96%|█████████▌| 1252/1304 [2:20:37<03:28,  4.01s/it]
 96%|█████████▌| 1253/1304 [2:20:41<03:22,  3.96s/it]
 96%|█████████▌| 1254/1304 [2:20:46<03:25,  4.10s/it]
 96%|█████████▌| 1255/1304 [2:20:50<03:20,  4.08s/it]
 96%|█████████▋| 1256/1304 [2:20:53<03:12,  4.01s/it]
 96%|█████████▋| 1257/1304 [2:20:58<03:09,  4.03s/it]
 96%|█████████▋| 1258/1304 [2:21:02<03:06,  4.06s/it]
 97%|█████████▋| 1259/1304 [2:21:06<03:03,  4.08s/it]
 97%|█████████▋| 1260/1304 [2:21:10<03:01,  4.13s/it]
 97%|█████████▋| 1261/1304 [2:21:14<02:56,  4.11s/it]
 97%|█████████▋| 1262/1304 [2:21:18<02:55,  4.18s/it]
 97%|█████████▋| 1263/1304 [2:21:23<02:50,  4.15s/it]
 97%|█████████▋| 1264/1304 [2:21:26<02:43,  4.09s/it]
 97%|█████████▋| 1265/1304 [2:21:31<02:39,  4.10s/it]
 97%|█████████▋| 1266/1304 [2:21:35<02:33,  4.04s/it]
 97%|█████████▋| 1267/1304 [2:21:38<02:28,  4.01s/it]
 97%|█████████▋| 1268/1304 [2:21:42<02:24,  4.01s/it]
 97%|█████████▋| 1269/1304 [2:21:47<02:20,  4.03s/it]
 97%|█████████▋| 1270/1304 [2:21:51<02:16,  4.02s/it]
 97%|█████████▋| 1271/1304 [2:21:55<02:13,  4.06s/it]
 98%|█████████▊| 1272/1304 [2:21:59<02:08,  4.02s/it]
 98%|█████████▊| 1273/1304 [2:22:03<02:06,  4.09s/it]
 98%|█████████▊| 1274/1304 [2:22:07<02:04,  4.14s/it]
 98%|█████████▊| 1275/1304 [2:22:11<01:59,  4.14s/it]
 98%|█████████▊| 1276/1304 [2:22:15<01:51,  3.99s/it]
 98%|█████████▊| 1277/1304 [2:22:19<01:48,  4.02s/it]
 98%|█████████▊| 1278/1304 [2:22:23<01:43,  3.97s/it]
 98%|█████████▊| 1279/1304 [2:22:27<01:40,  4.01s/it]
 98%|█████████▊| 1280/1304 [2:22:31<01:36,  4.01s/it]
 98%|█████████▊| 1281/1304 [2:22:35<01:34,  4.09s/it]
 98%|█████████▊| 1282/1304 [2:22:39<01:30,  4.12s/it]
 98%|█████████▊| 1283/1304 [2:22:43<01:25,  4.09s/it]
 98%|█████████▊| 1284/1304 [2:22:48<01:22,  4.14s/it]
 99%|█████████▊| 1285/1304 [2:22:52<01:18,  4.12s/it]
 99%|█████████▊| 1286/1304 [2:22:56<01:16,  4.26s/it]
 99%|█████████▊| 1287/1304 [2:23:01<01:13,  4.33s/it]
 99%|█████████▉| 1288/1304 [2:23:05<01:08,  4.27s/it]
 99%|█████████▉| 1289/1304 [2:23:09<01:03,  4.26s/it]
 99%|█████████▉| 1290/1304 [2:23:14<00:59,  4.28s/it]
 99%|█████████▉| 1291/1304 [2:23:18<00:57,  4.45s/it]
 99%|█████████▉| 1292/1304 [2:23:23<00:52,  4.42s/it]
 99%|█████████▉| 1293/1304 [2:23:27<00:47,  4.29s/it]
 99%|█████████▉| 1294/1304 [2:23:31<00:42,  4.28s/it]
 99%|█████████▉| 1295/1304 [2:23:35<00:38,  4.27s/it]2024-05-03 21:32:25.924 | INFO     | __main__:train:169 - evaluate dev set
2024-05-03 21:32:25.926 | INFO     | __main__:evaluate:206 - ***** Running evaluation *****


  0%|          | 0/19 [00:00<?, ?it/s][A

  5%|▌         | 1/19 [00:08<02:24,  8.05s/it][A

 11%|█         | 2/19 [00:15<02:14,  7.91s/it][A

 16%|█▌        | 3/19 [00:23<02:07,  7.95s/it][A

 21%|██        | 4/19 [00:31<01:59,  7.98s/it][A

 26%|██▋       | 5/19 [00:39<01:50,  7.91s/it][A

 32%|███▏      | 6/19 [00:47<01:42,  7.92s/it][A

 37%|███▋      | 7/19 [00:55<01:34,  7.84s/it][A

 42%|████▏     | 8/19 [01:03<01:25,  7.80s/it][A

 47%|████▋     | 9/19 [01:10<01:17,  7.76s/it][A

 53%|█████▎    | 10/19 [01:18<01:09,  7.75s/it][A

 58%|█████▊    | 11/19 [01:26<01:01,  7.71s/it][A

 63%|██████▎   | 12/19 [01:33<00:53,  7.71s/it][A

 68%|██████▊   | 13/19 [01:41<00:46,  7.70s/it][A

 74%|███████▎  | 14/19 [01:49<00:38,  7.69s/it][A

 79%|███████▉  | 15/19 [01:56<00:30,  7.67s/it][A

 84%|████████▍ | 16/19 [02:04<00:22,  7.67s/it][A

 89%|████████▉ | 17/19 [02:11<00:15,  7.66s/it][A

 95%|█████████▍| 18/19 [02:19<00:07,  7.71s/it][A

100%|██████████| 19/19 [02:20<00:00,  5.74s/it][A
100%|██████████| 19/19 [02:20<00:00,  7.42s/it]
2024-05-03 21:34:46.890 | INFO     | __main__:evaluate:255 - 

2024-05-03 21:34:46.894 | INFO     | __main__:evaluate:260 - ***** Eval results *****
2024-05-03 21:34:46.895 | INFO     | __main__:evaluate:262 -  acc: 0.9400 - recall: 0.9298 - f1: 0.9349 - loss: 0.0185 
2024-05-03 21:34:46.895 | INFO     | __main__:evaluate:263 - ***** Entity results *****
2024-05-03 21:34:46.895 | INFO     | __main__:evaluate:265 - ******* NR results ********
2024-05-03 21:34:46.895 | INFO     | __main__:evaluate:267 -  acc: 0.9741 - recall: 0.9532 - f1: 0.9635 
2024-05-03 21:34:46.896 | INFO     | __main__:evaluate:265 - ******* NS results ********
2024-05-03 21:34:46.896 | INFO     | __main__:evaluate:267 -  acc: 0.9379 - recall: 0.9237 - f1: 0.9307 
2024-05-03 21:34:46.896 | INFO     | __main__:evaluate:265 - ******* NT results ********
2024-05-03 21:34:46.896 | INFO     | __main__:evaluate:267 -  acc: 0.8975 - recall: 0.9067 - f1: 0.9021 
2024-05-03 21:34:46.897 | INFO     | __main__:train:171 - evaluate test set
2024-05-03 21:34:46.902 | INFO     | __main__:evaluate:206 - ***** Running evaluation *****


  0%|          | 0/18 [00:00<?, ?it/s][A

  6%|▌         | 1/18 [00:07<02:11,  7.74s/it][A

 11%|█         | 2/18 [00:15<02:04,  7.76s/it][A

 17%|█▋        | 3/18 [00:23<01:56,  7.76s/it][A

 22%|██▏       | 4/18 [00:30<01:48,  7.73s/it][A

 28%|██▊       | 5/18 [00:38<01:40,  7.72s/it][A

 33%|███▎      | 6/18 [00:46<01:32,  7.71s/it][A

 39%|███▉      | 7/18 [00:54<01:24,  7.71s/it][A

 44%|████▍     | 8/18 [01:01<01:17,  7.71s/it][A

 50%|█████     | 9/18 [01:09<01:09,  7.70s/it][A

 56%|█████▌    | 10/18 [01:17<01:01,  7.74s/it][A

 61%|██████    | 11/18 [01:24<00:53,  7.71s/it][A

 67%|██████▋   | 12/18 [01:32<00:46,  7.69s/it][A

 72%|███████▏  | 13/18 [01:40<00:38,  7.71s/it][A

 78%|███████▊  | 14/18 [01:48<00:30,  7.75s/it][A

 83%|████████▎ | 15/18 [01:55<00:23,  7.74s/it][A

 89%|████████▉ | 16/18 [02:03<00:15,  7.77s/it][A

 94%|█████████▍| 17/18 [02:11<00:07,  7.74s/it][A

100%|██████████| 18/18 [02:11<00:00,  5.59s/it][A
100%|██████████| 18/18 [02:11<00:00,  7.33s/it]
2024-05-03 21:36:58.890 | INFO     | __main__:evaluate:255 - 

2024-05-03 21:36:58.895 | INFO     | __main__:evaluate:260 - ***** Eval results *****
2024-05-03 21:36:58.895 | INFO     | __main__:evaluate:262 -  acc: 0.9540 - recall: 0.9400 - f1: 0.9470 - loss: 0.0230 
2024-05-03 21:36:58.896 | INFO     | __main__:evaluate:263 - ***** Entity results *****
2024-05-03 21:36:58.896 | INFO     | __main__:evaluate:265 - ******* NR results ********
2024-05-03 21:36:58.896 | INFO     | __main__:evaluate:267 -  acc: 0.9709 - recall: 0.9682 - f1: 0.9695 
2024-05-03 21:36:58.896 | INFO     | __main__:evaluate:265 - ******* NS results ********
2024-05-03 21:36:58.896 | INFO     | __main__:evaluate:267 -  acc: 0.9689 - recall: 0.9387 - f1: 0.9536 
2024-05-03 21:36:58.896 | INFO     | __main__:evaluate:265 - ******* NT results ********
2024-05-03 21:36:58.897 | INFO     | __main__:evaluate:267 -  acc: 0.9049 - recall: 0.9125 - f1: 0.9087 
2024-05-03 21:36:58.899 | INFO     | __main__:train:187 - higher f1 of testset is 0.946969696969697, dev is 0.9348704540052293 in step 2600 epoch 2

 99%|█████████▉| 1296/1304 [2:28:14<11:32, 86.56s/it]
 99%|█████████▉| 1297/1304 [2:28:18<07:13, 61.99s/it]
100%|█████████▉| 1298/1304 [2:28:22<04:27, 44.59s/it]
100%|█████████▉| 1299/1304 [2:28:27<02:42, 32.45s/it]
100%|█████████▉| 1300/1304 [2:28:31<01:35, 23.97s/it]
100%|█████████▉| 1301/1304 [2:28:35<00:54, 18.06s/it]
100%|█████████▉| 1302/1304 [2:28:39<00:27, 13.95s/it]
100%|█████████▉| 1303/1304 [2:28:44<00:11, 11.02s/it]
100%|██████████| 1304/1304 [2:28:48<00:00,  9.02s/it]
100%|██████████| 1304/1304 [2:28:48<00:00,  6.85s/it]
2024-05-03 21:37:34.262 | INFO     | __main__:train:130 - start 3-th epoch training

  0%|          | 0/1304 [00:00<?, ?it/s]
  0%|          | 1/1304 [00:04<1:33:37,  4.31s/it]
  0%|          | 2/1304 [00:08<1:31:06,  4.20s/it]
  0%|          | 3/1304 [00:12<1:32:29,  4.27s/it]
  0%|          | 4/1304 [00:16<1:29:04,  4.11s/it]
  0%|          | 5/1304 [00:21<1:35:13,  4.40s/it]
  0%|          | 6/1304 [00:25<1:35:02,  4.39s/it]
  1%|          | 7/1304 [00:29<1:30:33,  4.19s/it]
  1%|          | 8/1304 [00:33<1:28:18,  4.09s/it]
  1%|          | 9/1304 [00:37<1:28:18,  4.09s/it]
  1%|          | 10/1304 [00:42<1:30:16,  4.19s/it]
  1%|          | 11/1304 [00:46<1:31:23,  4.24s/it]
  1%|          | 12/1304 [00:50<1:31:21,  4.24s/it]
  1%|          | 13/1304 [00:54<1:30:39,  4.21s/it]
  1%|          | 14/1304 [00:59<1:31:09,  4.24s/it]
  1%|          | 15/1304 [01:03<1:31:22,  4.25s/it]
  1%|          | 16/1304 [01:07<1:30:00,  4.19s/it]
  1%|▏         | 17/1304 [01:11<1:29:54,  4.19s/it]
  1%|▏         | 18/1304 [01:15<1:29:31,  4.18s/it]
  1%|▏         | 19/1304 [01:20<1:31:24,  4.27s/it]
  2%|▏         | 20/1304 [01:25<1:34:33,  4.42s/it]
  2%|▏         | 21/1304 [01:29<1:36:15,  4.50s/it]
  2%|▏         | 22/1304 [01:34<1:35:32,  4.47s/it]
  2%|▏         | 23/1304 [01:38<1:36:43,  4.53s/it]
  2%|▏         | 24/1304 [01:43<1:34:53,  4.45s/it]
  2%|▏         | 25/1304 [01:47<1:32:59,  4.36s/it]
  2%|▏         | 26/1304 [01:51<1:32:20,  4.34s/it]
  2%|▏         | 27/1304 [01:55<1:29:11,  4.19s/it]
  2%|▏         | 28/1304 [01:59<1:30:28,  4.25s/it]
  2%|▏         | 29/1304 [02:03<1:29:58,  4.23s/it]
  2%|▏         | 30/1304 [02:08<1:29:21,  4.21s/it]
  2%|▏         | 31/1304 [02:12<1:30:25,  4.26s/it]
  2%|▏         | 32/1304 [02:16<1:29:36,  4.23s/it]
  3%|▎         | 33/1304 [02:20<1:28:01,  4.16s/it]
  3%|▎         | 34/1304 [02:24<1:25:04,  4.02s/it]
  3%|▎         | 35/1304 [02:28<1:24:22,  3.99s/it]
  3%|▎         | 36/1304 [02:32<1:28:04,  4.17s/it]
  3%|▎         | 37/1304 [02:36<1:27:47,  4.16s/it]
  3%|▎         | 38/1304 [02:41<1:27:02,  4.13s/it]
  3%|▎         | 39/1304 [02:44<1:25:14,  4.04s/it]
  3%|▎         | 40/1304 [02:49<1:27:29,  4.15s/it]
  3%|▎         | 41/1304 [02:53<1:27:52,  4.17s/it]
  3%|▎         | 42/1304 [02:57<1:26:52,  4.13s/it]
  3%|▎         | 43/1304 [03:01<1:27:36,  4.17s/it]
  3%|▎         | 44/1304 [03:05<1:26:08,  4.10s/it]
  3%|▎         | 45/1304 [03:09<1:27:07,  4.15s/it]
  4%|▎         | 46/1304 [03:14<1:29:38,  4.28s/it]
  4%|▎         | 47/1304 [03:18<1:29:24,  4.27s/it]
  4%|▎         | 48/1304 [03:23<1:29:18,  4.27s/it]
  4%|▍         | 49/1304 [03:27<1:29:16,  4.27s/it]
  4%|▍         | 50/1304 [03:31<1:27:13,  4.17s/it]
  4%|▍         | 51/1304 [03:35<1:26:25,  4.14s/it]
  4%|▍         | 52/1304 [03:39<1:27:54,  4.21s/it]
  4%|▍         | 53/1304 [03:43<1:26:16,  4.14s/it]
  4%|▍         | 54/1304 [03:47<1:25:19,  4.10s/it]
  4%|▍         | 55/1304 [03:52<1:26:47,  4.17s/it]
  4%|▍         | 56/1304 [03:56<1:26:45,  4.17s/it]
  4%|▍         | 57/1304 [04:00<1:27:18,  4.20s/it]
  4%|▍         | 58/1304 [04:04<1:26:59,  4.19s/it]
  5%|▍         | 59/1304 [04:09<1:28:10,  4.25s/it]
  5%|▍         | 60/1304 [04:13<1:26:31,  4.17s/it]
  5%|▍         | 61/1304 [04:17<1:26:34,  4.18s/it]
  5%|▍         | 62/1304 [04:20<1:23:23,  4.03s/it]
  5%|▍         | 63/1304 [04:24<1:21:22,  3.93s/it]
  5%|▍         | 64/1304 [04:28<1:20:26,  3.89s/it]
  5%|▍         | 65/1304 [04:32<1:19:44,  3.86s/it]
  5%|▌         | 66/1304 [04:36<1:24:28,  4.09s/it]
  5%|▌         | 67/1304 [04:41<1:24:51,  4.12s/it]
  5%|▌         | 68/1304 [04:45<1:24:41,  4.11s/it]
  5%|▌         | 69/1304 [04:49<1:26:05,  4.18s/it]
  5%|▌         | 70/1304 [04:53<1:24:24,  4.10s/it]
  5%|▌         | 71/1304 [04:57<1:24:57,  4.13s/it]
  6%|▌         | 72/1304 [05:01<1:24:14,  4.10s/it]
  6%|▌         | 73/1304 [05:05<1:23:07,  4.05s/it]
  6%|▌         | 74/1304 [05:09<1:22:06,  4.00s/it]
  6%|▌         | 75/1304 [05:13<1:21:14,  3.97s/it]
  6%|▌         | 76/1304 [05:17<1:21:59,  4.01s/it]
  6%|▌         | 77/1304 [05:21<1:23:48,  4.10s/it]
  6%|▌         | 78/1304 [05:25<1:21:31,  3.99s/it]
  6%|▌         | 79/1304 [05:29<1:21:11,  3.98s/it]
  6%|▌         | 80/1304 [05:33<1:20:43,  3.96s/it]
  6%|▌         | 81/1304 [05:37<1:23:16,  4.09s/it]
  6%|▋         | 82/1304 [05:41<1:24:18,  4.14s/it]
  6%|▋         | 83/1304 [05:46<1:25:02,  4.18s/it]
  6%|▋         | 84/1304 [05:50<1:25:35,  4.21s/it]
  7%|▋         | 85/1304 [05:54<1:25:31,  4.21s/it]
  7%|▋         | 86/1304 [05:58<1:24:24,  4.16s/it]
  7%|▋         | 87/1304 [06:03<1:25:03,  4.19s/it]
  7%|▋         | 88/1304 [06:07<1:23:36,  4.13s/it]
  7%|▋         | 89/1304 [06:11<1:23:00,  4.10s/it]
  7%|▋         | 90/1304 [06:15<1:22:49,  4.09s/it]
  7%|▋         | 91/1304 [06:18<1:20:09,  3.97s/it]2024-05-03 21:43:56.506 | INFO     | __main__:train:169 - evaluate dev set
2024-05-03 21:43:56.508 | INFO     | __main__:evaluate:206 - ***** Running evaluation *****


  0%|          | 0/19 [00:00<?, ?it/s][A

  5%|▌         | 1/19 [00:07<02:15,  7.54s/it][A

 11%|█         | 2/19 [00:15<02:09,  7.64s/it][A

 16%|█▌        | 3/19 [00:22<02:02,  7.68s/it][A

 21%|██        | 4/19 [00:30<01:55,  7.69s/it][A

 26%|██▋       | 5/19 [00:40<01:58,  8.48s/it][A

 32%|███▏      | 6/19 [00:48<01:47,  8.27s/it][A

 37%|███▋      | 7/19 [00:56<01:36,  8.05s/it][A

 42%|████▏     | 8/19 [01:03<01:27,  7.94s/it][A

 47%|████▋     | 9/19 [01:11<01:18,  7.89s/it][A

 53%|█████▎    | 10/19 [01:19<01:10,  7.87s/it][A

 58%|█████▊    | 11/19 [01:27<01:03,  7.92s/it][A

 63%|██████▎   | 12/19 [01:35<00:55,  7.90s/it][A

 68%|██████▊   | 13/19 [01:42<00:46,  7.82s/it][A

 74%|███████▎  | 14/19 [01:50<00:38,  7.78s/it][A

 79%|███████▉  | 15/19 [01:58<00:31,  7.85s/it][A

 84%|████████▍ | 16/19 [02:06<00:23,  7.94s/it][A

 89%|████████▉ | 17/19 [02:14<00:15,  7.90s/it][A

 95%|█████████▍| 18/19 [02:22<00:07,  7.82s/it][A

100%|██████████| 19/19 [02:23<00:00,  5.83s/it][A
100%|██████████| 19/19 [02:23<00:00,  7.54s/it]
2024-05-03 21:46:19.841 | INFO     | __main__:evaluate:255 - 

2024-05-03 21:46:19.845 | INFO     | __main__:evaluate:260 - ***** Eval results *****
2024-05-03 21:46:19.846 | INFO     | __main__:evaluate:262 -  acc: 0.9259 - recall: 0.9392 - f1: 0.9325 - loss: 0.0206 
2024-05-03 21:46:19.846 | INFO     | __main__:evaluate:263 - ***** Entity results *****
2024-05-03 21:46:19.847 | INFO     | __main__:evaluate:265 - ******* NR results ********
2024-05-03 21:46:19.847 | INFO     | __main__:evaluate:267 -  acc: 0.9691 - recall: 0.9646 - f1: 0.9669 
2024-05-03 21:46:19.847 | INFO     | __main__:evaluate:265 - ******* NS results ********
2024-05-03 21:46:19.847 | INFO     | __main__:evaluate:267 -  acc: 0.9211 - recall: 0.9340 - f1: 0.9275 
2024-05-03 21:46:19.847 | INFO     | __main__:evaluate:265 - ******* NT results ********
2024-05-03 21:46:19.848 | INFO     | __main__:evaluate:267 -  acc: 0.8758 - recall: 0.9122 - f1: 0.8936 
2024-05-03 21:46:19.848 | INFO     | __main__:train:171 - evaluate test set
2024-05-03 21:46:19.852 | INFO     | __main__:evaluate:206 - ***** Running evaluation *****


  0%|          | 0/18 [00:00<?, ?it/s][A

  6%|▌         | 1/18 [00:07<02:12,  7.79s/it][A

 11%|█         | 2/18 [00:15<02:05,  7.87s/it][A

 17%|█▋        | 3/18 [00:23<01:56,  7.75s/it][A

 22%|██▏       | 4/18 [00:31<01:49,  7.84s/it][A

 28%|██▊       | 5/18 [00:39<01:41,  7.84s/it][A

 33%|███▎      | 6/18 [00:46<01:33,  7.76s/it][A

 39%|███▉      | 7/18 [00:54<01:25,  7.74s/it][A

 44%|████▍     | 8/18 [01:02<01:17,  7.73s/it][A

 50%|█████     | 9/18 [01:09<01:09,  7.74s/it][A

 56%|█████▌    | 10/18 [01:17<01:01,  7.65s/it][A

 61%|██████    | 11/18 [01:24<00:53,  7.63s/it][A

 67%|██████▋   | 12/18 [01:32<00:45,  7.66s/it][A
[truncated: 1,003,013 more chars]
