# Supplementary material for: Sequential lexicon enhanced bidirectional encoder representations from transformers: Chinese named entity recognition using sequential lexicon enhanced BERT
Source: PeerJ Comput Sci. 2024 Oct 18;10:e2344. doi: 10.7717/peerj-cs.2344 (PMC11622993; doi:10.7717/peerj-cs.2344)
Supplement: Supplemental Information 3 [file peerj-cs-10-2344-s003.zip › OUTPUT DATA/OUTPUT/ontonote.log]

2024-05-04 17:59:42.014 | INFO     | __main__:<module>:373 - Namespace(adapter_lr=0.0001, add_layer='1', batch_size_eval=256, batch_size_train=32, crf_lr=0.0001, data_path='datasets/ontonote4/', dataset_name='ontonote4', dev_file='datasets/ontonote4/dev.json', device=device(type='cpu'), do_eval=True, do_train=True, epochs=10, eps=1e-08, eval_step=100, grad_acc_step=1, label_path='datasets/ontonote4/labels.txt', load_word_embed=True, loss_type='ce', lr=1e-05, markup='bios', max_grad_norm=1.0, max_scan_num=3000000, max_seq_len=150, max_word_num=3, model_class='lebert-softmax', no_cuda=False, num_workers=0, output_path='output/ontonote4/lebert-softmax/bert-base/load_word_embed', overwrite=True, pretrain_embed_path='pretrain_model/tencent-ailab-embedding-zh-d200-v0.2.0-s.txt', pretrain_model_path='pretrain_model/bert-base-chinese', seed=42, test_file='datasets/ontonote4/test.json', train_file='datasets/ontonote4/train.json', warmup_proportion=0.1, weight_decay=0.01)
2024-05-04 17:59:42.084 | INFO     | processors.processor:load_word_embedding:151 - loading word embedding from pretrain

0it [00:00, ?it/s]
907it [00:00, 9066.94it/s]
1814it [00:00, 8441.96it/s]
2737it [00:00, 8787.47it/s]
3645it [00:00, 8897.48it/s]
4542it [00:00, 8921.67it/s]
5436it [00:00, 8888.72it/s]
6326it [00:00, 8767.88it/s]
7204it [00:00, 8752.94it/s]
8103it [00:00, 8824.08it/s]
9019it [00:01, 8924.37it/s]
9922it [00:01, 8955.70it/s]
10831it [00:01, 8995.86it/s]
11739it [00:01, 9019.39it/s]
12642it [00:01, 9008.38it/s]
13544it [00:01, 9009.10it/s]
14450it [00:01, 9022.39it/s]
15358it [00:01, 9037.95it/s]
16262it [00:01, 9030.94it/s]
17176it [00:01, 9060.90it/s]
18083it [00:02, 9011.12it/s]
18985it [00:02, 8741.11it/s]
19893it [00:02, 8838.92it/s]
20803it [00:02, 8913.12it/s]
21700it [00:02, 8927.21it/s]
22599it [00:02, 8945.26it/s]
23504it [00:02, 8976.15it/s]
24403it [00:02, 8840.76it/s]
25288it [00:02, 8829.73it/s]
26192it [00:02, 8889.63it/s]
27105it [00:03, 8959.19it/s]
28002it [00:03, 8932.03it/s]
28904it [00:03, 8956.81it/s]
29817it [00:03, 9006.92it/s]
30730it [00:03, 9041.80it/s]
31644it [00:03, 9070.43it/s]
32557it [00:03, 9086.79it/s]
33466it [00:03, 8889.04it/s]
34356it [00:03, 8842.97it/s]
35273it [00:03, 8939.22it/s]
36179it [00:04, 8973.77it/s]
37083it [00:04, 8993.35it/s]
37990it [00:04, 9014.08it/s]
38892it [00:04, 8988.18it/s]
39801it [00:04, 9017.61it/s]
40707it [00:04, 9030.12it/s]
41618it [00:04, 9051.73it/s]
42533it [00:04, 9078.61it/s]
43441it [00:04, 8960.83it/s]
44338it [00:04, 8946.39it/s]
45233it [00:05, 8872.56it/s]
46121it [00:05, 8762.72it/s]
47027it [00:05, 8848.16it/s]
47945it [00:05, 8944.03it/s]
48864it [00:05, 9016.58it/s]
49774it [00:05, 9040.40it/s]
50679it [00:05, 8990.35it/s]
51579it [00:05, 8936.14it/s]
52478it [00:05, 8949.25it/s]
53382it [00:05, 8973.90it/s]
54302it [00:06, 9040.25it/s]
55212it [00:06, 9056.45it/s]
56124it [00:06, 9074.69it/s]
57032it [00:06, 9001.85it/s]
57948it [00:06, 9046.13it/s]
58853it [00:06, 9039.03it/s]
59758it [00:06, 8920.55it/s]
60651it [00:06, 8785.58it/s]
61531it [00:06, 8787.37it/s]
62435it [00:06, 8858.93it/s]
63332it [00:07, 8890.45it/s]
64233it [00:07, 8925.15it/s]
65139it [00:07, 8964.69it/s]
66054it [00:07, 9019.85it/s]
66957it [00:07, 8992.86it/s]
67883it [00:07, 9070.05it/s]
68795it [00:07, 9084.55it/s]
69709it [00:07, 9099.11it/s]
70619it [00:07, 9062.08it/s]
71526it [00:07, 9062.41it/s]
72433it [00:08, 8863.96it/s]
73322it [00:08, 8871.15it/s]
74217it [00:08, 8892.75it/s]
75127it [00:08, 8952.04it/s]
76024it [00:08, 8956.97it/s]
76936it [00:08, 9003.17it/s]
77838it [00:08, 9007.58it/s]
78739it [00:08, 8980.52it/s]
79638it [00:08, 8898.98it/s]
80538it [00:08, 8927.15it/s]
81442it [00:09, 8960.11it/s]
82345it [00:09, 8978.68it/s]
83243it [00:09, 8974.10it/s]
84144it [00:09, 8983.86it/s]
85051it [00:09, 9008.71it/s]
85957it [00:09, 9022.57it/s]
86860it [00:09, 8856.80it/s]
87747it [00:09, 8656.42it/s]
88641it [00:09, 8739.02it/s]
89544it [00:10, 8822.84it/s]
90428it [00:10, 8692.84it/s]
91323it [00:10, 8767.45it/s]
92201it [00:10, 8765.98it/s]
93111it [00:10, 8863.38it/s]
94037it [00:10, 8980.14it/s]
94938it [00:10, 8987.13it/s]
95838it [00:10, 8936.74it/s]
96741it [00:10, 8964.37it/s]
97639it [00:10, 8968.31it/s]
98548it [00:11, 9003.73it/s]
99451it [00:11, 9008.72it/s]
100352it [00:11, 8971.47it/s]
101257it [00:11, 8994.14it/s]
102163it [00:11, 9012.29it/s]
103065it [00:11, 9001.10it/s]
103966it [00:11, 8995.63it/s]
104866it [00:11, 8943.21it/s]
105770it [00:11, 8969.61it/s]
106670it [00:11, 8976.42it/s]
107575it [00:12, 8996.91it/s]
108475it [00:12, 8922.00it/s]
109374it [00:12, 8941.43it/s]
110272it [00:12, 8950.46it/s]
111176it [00:12, 8975.44it/s]
112074it [00:12, 8967.16it/s]
112971it [00:12, 8961.07it/s]
113868it [00:12, 8780.39it/s]
114747it [00:12, 8688.29it/s]
115656it [00:12, 8805.77it/s]
116538it [00:13, 8806.86it/s]
117446it [00:13, 8887.10it/s]
118336it [00:13, 8835.95it/s]
119229it [00:13, 8863.12it/s]
120118it [00:13, 8869.96it/s]
121006it [00:13, 8836.75it/s]
121914it [00:13, 8908.12it/s]
122813it [00:13, 8930.26it/s]
123711it [00:13, 8943.71it/s]
124606it [00:13, 8907.63it/s]
125516it [00:14, 8963.15it/s]
126423it [00:14, 8993.72it/s]
127335it [00:14, 9028.73it/s]
128238it [00:14, 8985.58it/s]
129144it [00:14, 9006.54it/s]
130049it [00:14, 9017.79it/s]
130951it [00:14, 8908.04it/s]
131843it [00:14, 8776.39it/s]
132722it [00:14, 8637.67it/s]
133602it [00:14, 8682.86it/s]
134495it [00:15, 8755.45it/s]
135392it [00:15, 8817.25it/s]
136305it [00:15, 8909.83it/s]
137216it [00:15, 8969.38it/s]
138123it [00:15, 8998.53it/s]
139034it [00:15, 9030.85it/s]
139938it [00:15, 8909.00it/s]
140830it [00:15, 8691.31it/s]
141701it [00:15, 8615.29it/s]
142596it [00:15, 8710.72it/s]
143501it [00:16, 8808.65it/s]
144409it [00:16, 8886.88it/s]
145310it [00:16, 8921.55it/s]
146203it [00:16, 8637.83it/s]
147069it [00:16, 8465.60it/s]
147918it [00:16, 8381.62it/s]
148766it [00:16, 8409.08it/s]
149634it [00:16, 8486.25it/s]
150484it [00:16, 8414.56it/s]
151327it [00:17, 8390.74it/s]
152179it [00:17, 8427.93it/s]
153041it [00:17, 8482.49it/s]
153912it [00:17, 8549.52it/s]
154768it [00:17, 8445.36it/s]
155625it [00:17, 8480.47it/s]
156500it [00:17, 8559.98it/s]
157357it [00:17, 8553.39it/s]
158213it [00:17, 8479.47it/s]
159062it [00:17, 8179.50it/s]
159980it [00:18, 8468.16it/s]
160875it [00:18, 8607.47it/s]
161784it [00:18, 8749.32it/s]
162680it [00:18, 8810.98it/s]
163563it [00:18, 8610.41it/s]
164449it [00:18, 8681.24it/s]
165350it [00:18, 8775.91it/s]
166229it [00:18, 8627.34it/s]
167093it [00:18, 8491.77it/s]
168006it [00:18, 8675.77it/s]
168882it [00:19, 8699.74it/s]
169790it [00:19, 8810.38it/s]
170672it [00:19, 8768.27it/s]
171564it [00:19, 8813.02it/s]
172475it [00:19, 8901.43it/s]
173392it [00:19, 8980.21it/s]
174291it [00:19, 8876.70it/s]
175180it [00:19, 8594.72it/s]
176042it [00:19, 8487.06it/s]
176952it [00:19, 8663.41it/s]
177869it [00:20, 8811.04it/s]
178755it [00:20, 8822.83it/s]
179650it [00:20, 8857.44it/s]
180571it [00:20, 8960.49it/s]
181485it [00:20, 9011.21it/s]
182387it [00:20, 8978.52it/s]
183286it [00:20, 8892.02it/s]
184176it [00:20, 8803.24it/s]
185057it [00:20, 8789.22it/s]
185937it [00:20, 8593.76it/s]
186849it [00:21, 8746.38it/s]
187750it [00:21, 8822.99it/s]
188665it [00:21, 8917.87it/s]
189558it [00:21, 8750.69it/s]
190435it [00:21, 8685.01it/s]
191305it [00:21, 8666.87it/s]
192173it [00:21, 8596.56it/s]
193036it [00:21, 8604.21it/s]
193926it [00:21, 8691.80it/s]
194832it [00:21, 8799.00it/s]
195713it [00:22, 8769.70it/s]
196591it [00:22, 8693.61it/s]
197461it [00:22, 8607.86it/s]
198351it [00:22, 8692.08it/s]
199253it [00:22, 8787.42it/s]
200148it [00:22, 8835.05it/s]
201039it [00:22, 8857.03it/s]
201925it [00:22, 8751.73it/s]
202807it [00:22, 8770.22it/s]
203685it [00:23, 8767.42it/s]
204589it [00:23, 8846.42it/s]
205490it [00:23, 8893.11it/s]
206380it [00:23, 8885.39it/s]
207282it [00:23, 8925.51it/s]
208175it [00:23, 8925.88it/s]
209068it [00:23, 8909.74it/s]
209960it [00:23, 8874.15it/s]
210858it [00:23, 8904.95it/s]
211757it [00:23, 8927.82it/s]
212659it [00:24, 8954.19it/s]
213566it [00:24, 8988.40it/s]
214472it [00:24, 9007.32it/s]
215373it [00:24, 8927.96it/s]
216276it [00:24, 8955.95it/s]
217186it [00:24, 8996.15it/s]
218098it [00:24, 9031.33it/s]
219002it [00:24, 8774.01it/s]
219882it [00:24, 8662.98it/s]
220774it [00:24, 8735.94it/s]
221687it [00:25, 8851.53it/s]
222591it [00:25, 8905.95it/s]
223500it [00:25, 8958.97it/s]
224415it [00:25, 9014.42it/s]
225325it [00:25, 9037.35it/s]
226236it [00:25, 9056.47it/s]
227142it [00:25, 8859.83it/s]
228030it [00:25, 8821.29it/s]
228913it [00:25, 8758.46it/s]
229827it [00:25, 8869.81it/s]
230726it [00:26, 8903.23it/s]
231631it [00:26, 8944.63it/s]
232529it [00:26, 8954.82it/s]
233425it [00:26, 8899.75it/s]
234329it [00:26, 8939.46it/s]
235224it [00:26, 8783.01it/s]
236123it [00:26, 8843.30it/s]
237008it [00:26, 8844.65it/s]
237911it [00:26, 8897.74it/s]
238827it [00:26, 8975.73it/s]
239739it [00:27, 9018.63it/s]
240642it [00:27, 8946.31it/s]
241537it [00:27, 8850.39it/s]
242441it [00:27, 8904.11it/s]
243342it [00:27, 8935.18it/s]
244246it [00:27, 8966.32it/s]
245143it [00:27, 8892.32it/s]
246033it [00:27, 8759.02it/s]
246910it [00:27, 8701.70it/s]
247799it [00:27, 8754.69it/s]
248714it [00:28, 8871.03it/s]
249629it [00:28, 8951.34it/s]
250531it [00:28, 8970.15it/s]
251429it [00:28, 8955.26it/s]
252333it [00:28, 8978.89it/s]
253232it [00:28, 8980.14it/s]
254131it [00:28, 8932.67it/s]
255027it [00:28, 8937.76it/s]
255932it [00:28, 8968.58it/s]
256849it [00:28, 9026.39it/s]
257764it [00:29, 9060.39it/s]
258671it [00:29, 9061.36it/s]
259580it [00:29, 9067.81it/s]
260487it [00:29, 9034.28it/s]
261399it [00:29, 9057.79it/s]
262305it [00:29, 9008.11it/s]
263206it [00:29, 8963.76it/s]
264112it [00:29, 8990.68it/s]
265012it [00:29, 8949.32it/s]
265926it [00:29, 9005.42it/s]
266834it [00:30, 9025.44it/s]
267746it [00:30, 9053.34it/s]
268652it [00:30, 8853.10it/s]
269548it [00:30, 8883.20it/s]
270456it [00:30, 8938.80it/s]
271351it [00:30, 8899.49it/s]
272242it [00:30, 8813.54it/s]
273124it [00:30, 8707.43it/s]
273997it [00:30, 8712.36it/s]
274884it [00:30, 8758.78it/s]
275771it [00:31, 8788.92it/s]
276670it [00:31, 8846.00it/s]
277575it [00:31, 8906.58it/s]
278477it [00:31, 8937.42it/s]
279393it [00:31, 9001.86it/s]
280294it [00:31, 8985.74it/s]
281193it [00:31, 8941.19it/s]
282088it [00:31, 8892.63it/s]
282980it [00:31, 8900.20it/s]
283882it [00:32, 8934.42it/s]
284782it [00:32, 8952.35it/s]
285680it [00:32, 8959.28it/s]
286576it [00:32, 8923.89it/s]
287469it [00:32, 8871.78it/s]
288357it [00:32, 8843.95it/s]
289242it [00:32, 8690.61it/s]
290112it [00:32, 8684.59it/s]
291012it [00:32, 8776.23it/s]
291903it [00:32, 8814.79it/s]
292800it [00:33, 8860.10it/s]
293698it [00:33, 8894.95it/s]
294589it [00:33, 8898.60it/s]
295479it [00:33, 8773.17it/s]
296378it [00:33, 8837.15it/s]
297280it [00:33, 8888.75it/s]
298170it [00:33, 8875.40it/s]
299058it [00:33, 8752.50it/s]
299934it [00:33, 8600.08it/s]
300829it [00:33, 8700.41it/s]
301700it [00:34, 8696.56it/s]
302596it [00:34, 8772.21it/s]
303492it [00:34, 8827.93it/s]
304379it [00:34, 8837.80it/s]
305270it [00:34, 8856.60it/s]
306156it [00:34, 8836.86it/s]
307040it [00:34, 8793.30it/s]
307920it [00:34, 8786.73it/s]
308799it [00:34, 8763.09it/s]
309707it [00:34, 8855.48it/s]
310620it [00:35, 8935.78it/s]
311532it [00:35, 8989.41it/s]
312437it [00:35, 9005.51it/s]
313338it [00:35, 8957.74it/s]
314235it [00:35, 8959.10it/s]
315146it [00:35, 9001.87it/s]
316047it [00:35, 8860.26it/s]
316934it [00:35, 8845.49it/s]
317819it [00:35, 8764.67it/s]
318696it [00:35, 8685.21it/s]
319578it [00:36, 8723.23it/s]
320458it [00:36, 8745.58it/s]
321346it [00:36, 8785.03it/s]
322239it [00:36, 8825.76it/s]
323140it [00:36, 8878.14it/s]
324037it [00:36, 8903.83it/s]
324928it [00:36, 8838.55it/s]
325813it [00:36, 8738.97it/s]
326688it [00:36, 8694.76it/s]
327585it [00:36, 8775.80it/s]
328464it [00:37, 8778.96it/s]
329358it [00:37, 8824.97it/s]
330247it [00:37, 8841.82it/s]
331132it [00:37, 8810.88it/s]
332028it [00:37, 8854.90it/s]
332914it [00:37, 8753.71it/s]
333808it [00:37, 8808.03it/s]
334694it [00:37, 8821.93it/s]
335577it [00:37, 8805.87it/s]
336458it [00:37, 8748.70it/s]
337334it [00:38, 8703.01it/s]
338231it [00:38, 8780.77it/s]
339130it [00:38, 8841.01it/s]
340041it [00:38, 8919.20it/s]
340943it [00:38, 8948.40it/s]
341838it [00:38, 8935.81it/s]
342732it [00:38, 8926.79it/s]
343634it [00:38, 8953.29it/s]
344530it [00:38, 8727.15it/s]
345424it [00:38, 8788.61it/s]
346321it [00:39, 8841.84it/s]
347206it [00:39, 8807.37it/s]
348102it [00:39, 8850.25it/s]
348994it [00:39, 8868.29it/s]
349882it [00:39, 8602.68it/s]
350773it [00:39, 8690.66it/s]
351644it [00:39, 8687.35it/s]
352514it [00:39, 8643.07it/s]
353387it [00:39, 8668.71it/s]
354299it [00:39, 8800.98it/s]
355189it [00:40, 8828.97it/s]
356103it [00:40, 8919.29it/s]
357004it [00:40, 8944.98it/s]
357899it [00:40, 8784.47it/s]
358807it [00:40, 8869.17it/s]
359711it [00:40, 8917.85it/s]
360604it [00:40, 8900.72it/s]
361495it [00:40, 8803.11it/s]
362376it [00:40, 8804.41it/s]
363257it [00:41, 8256.36it/s]
364143it [00:41, 8426.09it/s]
365036it [00:41, 8571.00it/s]
365899it [00:41, 8587.67it/s]
366788it [00:41, 8674.18it/s]
367675it [00:41, 8731.17it/s]
368572it [00:41, 8799.88it/s]
369459it [00:41, 8818.87it/s]
370353it [00:41, 8852.86it/s]
371239it [00:41, 8850.36it/s]
372125it [00:42, 8852.15it/s]
373017it [00:42, 8871.17it/s]
373915it [00:42, 8902.99it/s]
374806it [00:42, 8893.16it/s]
375696it [00:42, 8827.12it/s]
376579it [00:42, 8818.94it/s]
377462it [00:42, 8791.39it/s]
378342it [00:42, 8672.42it/s]
379210it [00:42, 8599.80it/s]
380103it [00:42, 8696.49it/s]
380978it [00:43, 8710.74it/s]
381865it [00:43, 8757.45it/s]
382747it [00:43, 8773.83it/s]
383632it [00:43, 8795.63it/s]
384512it [00:43, 8791.86it/s]
385392it [00:43, 8748.51it/s]
386289it [00:43, 8814.14it/s]
387171it [00:43, 8796.24it/s]
388064it [00:43, 8834.17it/s]
388953it [00:43, 8850.46it/s]
389841it [00:44, 8857.07it/s]
390738it [00:44, 8888.80it/s]
391627it [00:44, 8884.35it/s]
392516it [00:44, 8842.68it/s]
393411it [00:44, 8872.87it/s]
394305it [00:44, 8889.98it/s]
395195it [00:44, 8828.51it/s]
396085it [00:44, 8849.51it/s]
396971it [00:44, 8748.30it/s]
397851it [00:44, 8763.52it/s]
398766it [00:45, 8878.28it/s]
399664it [00:45, 8908.31it/s]
400565it [00:45, 8937.02it/s]
401479it [00:45, 8994.65it/s]
402387it [00:45, 9019.72it/s]
403302it [00:45, 9057.10it/s]
404208it [00:45, 8931.27it/s]
405102it [00:45, 8785.77it/s]
405982it [00:45, 8717.01it/s]
406864it [00:45, 8745.43it/s]
407762it [00:46, 8812.21it/s]
408644it [00:46, 8791.85it/s]
409540it [00:46, 8841.54it/s]
410434it [00:46, 8869.62it/s]
411347it [00:46, 8946.44it/s]
412242it [00:46, 8928.78it/s]
413142it [00:46, 8947.01it/s]
414037it [00:46, 8907.64it/s]
414928it [00:46, 8744.25it/s]
415814it [00:46, 8777.04it/s]
416722it [00:47, 8864.36it/s]
417615it [00:47, 8881.27it/s]
418517it [00:47, 8920.66it/s]
419410it [00:47, 8910.40it/s]
420309it [00:47, 8933.20it/s]
421203it [00:47, 8850.48it/s]
422089it [00:47, 8836.73it/s]
422973it [00:47, 8789.53it/s]
423853it [00:47, 8698.71it/s]
424750it [00:47, 8777.69it/s]
425646it [00:48, 8817.24it/s]
426528it [00:48, 8815.34it/s]
427410it [00:48, 8783.45it/s]
428301it [00:48, 8820.96it/s]
429184it [00:48, 8783.24it/s]
430081it [00:48, 8838.72it/s]
430965it [00:48, 8750.88it/s]
431841it [00:48, 8708.88it/s]
432713it [00:48, 8682.37it/s]
433613it [00:48, 8776.52it/s]
434517it [00:49, 8853.96it/s]
435403it [00:49, 8795.78it/s]
436301it [00:49, 8846.65it/s]
437190it [00:49, 8855.90it/s]
438092it [00:49, 8904.05it/s]
438983it [00:49, 8899.42it/s]
439874it [00:49, 8881.22it/s]
440773it [00:49, 8912.70it/s]
441665it [00:49, 8906.51it/s]
442556it [00:49, 8904.49it/s]
443465it [00:50, 8958.52it/s]
444361it [00:50, 8919.73it/s]
445254it [00:50, 8903.95it/s]
446145it [00:50, 8824.48it/s]
447028it [00:50, 8588.60it/s]
447894it [00:50, 8608.63it/s]
448783it [00:50, 8690.27it/s]
449693it [00:50, 8809.46it/s]
450581it [00:50, 8828.79it/s]
451465it [00:51, 8828.02it/s]
452368it [00:51, 8886.51it/s]
453261it [00:51, 8896.63it/s]
454151it [00:51, 8827.56it/s]
455054it [00:51, 8887.01it/s]
455946it [00:51, 8894.09it/s]
456843it [00:51, 8915.51it/s]
457735it [00:51, 8847.64it/s]
458620it [00:51, 8786.18it/s]
459508it [00:51, 8812.34it/s]
460406it [00:52, 8861.96it/s]
461303it [00:52, 8891.44it/s]
462200it [00:52, 8913.70it/s]
463092it [00:52, 8874.74it/s]
463980it [00:52, 8858.13it/s]
464880it [00:52, 8898.96it/s]
465780it [00:52, 8928.45it/s]
466677it [00:52, 8939.63it/s]
467592it [00:52, 9001.49it/s]
468493it [00:52, 8980.43it/s]
469392it [00:53, 8982.45it/s]
470291it [00:53, 8945.06it/s]
471188it [00:53, 8950.63it/s]
472084it [00:53, 8814.86it/s]
472979it [00:53, 8852.95it/s]
473865it [00:53, 8837.57it/s]
474750it [00:53, 8840.02it/s]
475642it [00:53, 8863.68it/s]
476541it [00:53, 8898.89it/s]
477431it [00:53, 8894.59it/s]
478321it [00:54, 8891.82it/s]
479217it [00:54, 8912.00it/s]
480120it [00:54, 8947.21it/s]
481015it [00:54, 8859.31it/s]
481912it [00:54, 8890.84it/s]
482802it [00:54, 8766.30it/s]
483680it [00:54, 8693.82it/s]
484550it [00:54, 8623.66it/s]
485418it [00:54, 8639.16it/s]
486317it [00:54, 8741.69it/s]
487222it [00:55, 8830.57it/s]
488132it [00:55, 8909.51it/s]
489025it [00:55, 8915.36it/s]
489917it [00:55, 8890.47it/s]
490820it [00:55, 8930.46it/s]
491727it [00:55, 8970.16it/s]
492625it [00:55, 8965.60it/s]
493522it [00:55, 8936.19it/s]
494416it [00:55, 8928.94it/s]
495309it [00:55, 8897.42it/s]
496221it [00:56, 8962.47it/s]
497118it [00:56, 8902.71it/s]
498009it [00:56, 8900.73it/s]
498900it [00:56, 8861.74it/s]
499803it [00:56, 8909.21it/s]
500695it [00:56, 8872.28it/s]
501583it [00:56, 8839.92it/s]
502482it [00:56, 8883.51it/s]
503371it [00:56, 8862.16it/s]
504287it [00:56, 8949.48it/s]
505183it [00:57, 8951.44it/s]
506082it [00:57, 8961.35it/s]
506983it [00:57, 8973.46it/s]
507882it [00:57, 8977.86it/s]
508780it [00:57, 8972.71it/s]
509678it [00:57, 8949.50it/s]
510573it [00:57, 8854.59it/s]
511459it [00:57, 8734.80it/s]
512333it [00:57, 8670.26it/s]
513234it [00:57, 8768.03it/s]
514141it [00:58, 8856.86it/s]
515041it [00:58, 8898.42it/s]
515940it [00:58, 8923.35it/s]
516836it [00:58, 8933.76it/s]
517730it [00:58, 8913.45it/s]
518622it [00:58, 8875.49it/s]
519512it [00:58, 8880.80it/s]
520401it [00:58, 8847.14it/s]
521286it [00:58, 8794.36it/s]
522168it [00:58, 8799.17it/s]
523060it [00:59, 8835.09it/s]
523967it [00:59, 8904.37it/s]
524872it [00:59, 8947.46it/s]
525767it [00:59, 8941.04it/s]
526673it [00:59, 8974.59it/s]
527571it [00:59, 8949.50it/s]
528466it [00:59, 8948.76it/s]
529361it [00:59, 8905.19it/s]
530252it [00:59, 8808.03it/s]
531134it [00:59, 8771.00it/s]
532023it [01:00, 8805.14it/s]
532913it [01:00, 8831.94it/s]
533825it [01:00, 8917.11it/s]
534720it [01:00, 8924.65it/s]
535628it [01:00, 8970.71it/s]
536526it [01:00, 8745.34it/s]
537402it [01:00, 8685.33it/s]
538272it [01:00, 8608.57it/s]
539134it [01:00, 8586.23it/s]
540011it [01:00, 8637.86it/s]
540920it [01:01, 8771.56it/s]
541822it [01:01, 8843.85it/s]
542707it [01:01, 8843.23it/s]
543608it [01:01, 8891.35it/s]
544498it [01:01, 8869.69it/s]
545386it [01:01, 8851.10it/s]
546272it [01:01, 8846.30it/s]
547173it [01:01, 8893.32it/s]
548070it [01:01, 8915.25it/s]
548962it [01:02, 8905.75it/s]
549866it [01:02, 8945.58it/s]
550761it [01:02, 8915.77it/s]
551658it [01:02, 8931.60it/s]
552564it [01:02, 8967.38it/s]
553461it [01:02, 8958.12it/s]
554357it [01:02, 8880.57it/s]
555246it [01:02, 8849.08it/s]
556132it [01:02, 8837.24it/s]
557016it [01:02, 8802.04it/s]
557916it [01:03, 8860.72it/s]
558816it [01:03, 8899.05it/s]
559721it [01:03, 8943.10it/s]
560625it [01:03, 8971.51it/s]
561523it [01:03, 8956.96it/s]
562419it [01:03, 8957.50it/s]
563315it [01:03, 8949.95it/s]
564211it [01:03, 8781.38it/s]
565090it [01:03, 8645.59it/s]
565976it [01:03, 8707.75it/s]
566864it [01:04, 8758.46it/s]
567754it [01:04, 8798.30it/s]
568644it [01:04, 8825.81it/s]
569527it [01:04, 8797.99it/s]
570425it [01:04, 8850.86it/s]
571311it [01:04, 8822.67it/s]
572208it [01:04, 8865.70it/s]
573106it [01:04, 8899.17it/s]
574002it [01:04, 8916.14it/s]
574894it [01:04, 8890.64it/s]
575789it [01:05, 8907.51it/s]
576685it [01:05, 8922.44it/s]
577578it [01:05, 8917.95it/s]
578470it [01:05, 8808.24it/s]
579374it [01:05, 8876.36it/s]
580262it [01:05, 8815.36it/s]
581160it [01:05, 8862.53it/s]
582047it [01:05, 8799.01it/s]
582948it [01:05, 8859.57it/s]
583848it [01:05, 8898.45it/s]
584739it [01:06, 8818.15it/s]
585632it [01:06, 8848.74it/s]
586524it [01:06, 8868.96it/s]
587421it [01:06, 8898.78it/s]
588312it [01:06, 8860.07it/s]
589214it [01:06, 8905.44it/s]
590105it [01:06, 8879.44it/s]
590994it [01:06, 8751.23it/s]
591870it [01:06, 8713.92it/s]
592763it [01:06, 8775.69it/s]
593666it [01:07, 8850.75it/s]
594570it [01:07, 8905.04it/s]
595466it [01:07, 8918.66it/s]
596367it [01:07, 8943.35it/s]
597263it [01:07, 8945.70it/s]
598160it [01:07, 8950.48it/s]
599056it [01:07, 8835.70it/s]
599943it [01:07, 8843.89it/s]
600828it [01:07, 8820.10it/s]
601721it [01:07, 8851.55it/s]
602607it [01:08, 8801.12it/s]
603494it [01:08, 8818.37it/s]
604397it [01:08, 8879.76it/s]
605286it [01:08, 8858.89it/s]
606200it [01:08, 8942.61it/s]
607106it [01:08, 8976.01it/s]
608010it [01:08, 8994.78it/s]
608910it [01:08, 8903.89it/s]
609803it [01:08, 8911.46it/s]
610695it [01:08, 8860.86it/s]
611592it [01:09, 8893.25it/s]
612500it [01:09, 8946.44it/s]
613401it [01:09, 8962.75it/s]
614298it [01:09, 8923.96it/s]
615199it [01:09, 8947.14it/s]
616094it [01:09, 8944.35it/s]
616989it [01:09, 8749.72it/s]
617865it [01:09, 8680.47it/s]
618738it [01:09, 8693.84it/s]
619622it [01:09, 8733.78it/s]
620535it [01:10, 8850.13it/s]
621431it [01:10, 8881.32it/s]
622337it [01:10, 8932.57it/s]
623238it [01:10, 8954.41it/s]
624134it [01:10, 8857.76it/s]
625037it [01:10, 8907.36it/s]
625929it [01:10, 8712.86it/s]
626802it [01:10, 8592.27it/s]
627698it [01:10, 8698.64it/s]
628593it [01:10, 8770.19it/s]
629485it [01:11, 8812.40it/s]
630390it [01:11, 8881.01it/s]
631300it [01:11, 8943.90it/s]
632213it [01:11, 8996.59it/s]
633113it [01:11, 8990.43it/s]
634013it [01:11, 8910.86it/s]
634905it [01:11, 8866.13it/s]
635792it [01:11, 8843.13it/s]
636679it [01:11, 8848.80it/s]
637564it [01:12, 8469.99it/s]
638447it [01:12, 8571.97it/s]
639339it [01:12, 8673.05it/s]
640230it [01:12, 8742.60it/s]
641124it [01:12, 8800.52it/s]
642010it [01:12, 8816.85it/s]
642893it [01:12, 8815.73it/s]
643776it [01:12, 8702.79it/s]
644647it [01:12, 8608.64it/s]
645525it [01:12, 8656.85it/s]
646392it [01:13, 8655.43it/s]
647286it [01:13, 8739.76it/s]
648175it [01:13, 8783.89it/s]
649054it [01:13, 8595.83it/s]
649952it [01:13, 8707.25it/s]
650867it [01:13, 8836.15it/s]
651769it [01:13, 8889.48it/s]
652672it [01:13, 8930.84it/s]
653572it [01:13, 8951.39it/s]
654468it [01:13, 8920.52it/s]
655369it [01:14, 8946.61it/s]
656269it [01:14, 8960.71it/s]
657166it [01:14, 8933.33it/s]
658068it [01:14, 8956.19it/s]
658968it [01:14, 8966.49it/s]
659865it [01:14, 8956.61it/s]
660761it [01:14, 8909.68it/s]
661653it [01:14, 8785.46it/s]
662532it [01:14, 8729.81it/s]
663406it [01:14, 8703.56it/s]
664303it [01:15, 8780.80it/s]
665182it [01:15, 8657.20it/s]
666049it [01:15, 8601.00it/s]
666910it [01:15, 8571.57it/s]
667768it [01:15, 8552.21it/s]
668629it [01:15, 8567.45it/s]
669486it [01:15, 8487.05it/s]
670335it [01:15, 8411.43it/s]
671183it [01:15, 8430.76it/s]
672027it [01:15, 8238.80it/s]
672908it [01:16, 8404.42it/s]
673807it [01:16, 8575.98it/s]
674700it [01:16, 8680.24it/s]
675601it [01:16, 8776.39it/s]
676499it [01:16, 8834.39it/s]
677386it [01:16, 8843.84it/s]
678271it [01:16, 8754.22it/s]
679147it [01:16, 8744.13it/s]
680058it [01:16, 8850.46it/s]
680944it [01:16, 8537.47it/s]
681856it [01:17, 8704.65it/s]
682745it [01:17, 8756.32it/s]
683623it [01:17, 8742.63it/s]
684499it [01:17, 8675.47it/s]
685368it [01:17, 8590.59it/s]
686244it [01:17, 8640.05it/s]
687110it [01:17, 8643.31it/s]
687975it [01:17, 8593.48it/s]
688848it [01:17, 8633.31it/s]
689739it [01:17, 8712.97it/s]
690638it [01:18, 8794.96it/s]
691520it [01:18, 8801.47it/s]
692401it [01:18, 8779.47it/s]
693280it [01:18, 8756.41it/s]
694156it [01:18, 8695.42it/s]
695026it [01:18, 8695.28it/s]
695896it [01:18, 8615.41it/s]
696758it [01:18, 8534.15it/s]
697621it [01:18, 8560.15it/s]
698498it [01:19, 8620.91it/s]
699361it [01:19, 8054.61it/s]
700219it [01:19, 8202.03it/s]
701091it [01:19, 8350.28it/s]
701985it [01:19, 8521.07it/s]
702848it [01:19, 8551.02it/s]
703713it [01:19, 8578.19it/s]
704573it [01:19, 8501.43it/s]
705433it [01:19, 8528.51it/s]
706306it [01:19, 8587.79it/s]
707167it [01:20, 8593.74it/s]
708027it [01:20, 8574.93it/s]
708905it [01:20, 8634.08it/s]
709776it [01:20, 8654.33it/s]
710657it [01:20, 8700.66it/s]
711540it [01:20, 8738.21it/s]
712414it [01:20, 8737.94it/s]
713288it [01:20, 8736.91it/s]
714162it [01:20, 8679.50it/s]
715031it [01:20, 8532.49it/s]
715910it [01:21, 8608.04it/s]
716806it [01:21, 8711.26it/s]
717678it [01:21, 8703.03it/s]
718549it [01:21, 8686.70it/s]
719436it [01:21, 8740.29it/s]
720311it [01:21, 8740.05it/s]
721186it [01:21, 8722.00it/s]
722059it [01:21, 8590.80it/s]
722919it [01:21, 8579.02it/s]
723778it [01:21, 8551.92it/s]
724658it [01:22, 8625.35it/s]
725546it [01:22, 8698.97it/s]
726443it [01:22, 8777.37it/s]
727330it [01:22, 8801.53it/s]
728219it [01:22, 8825.19it/s]
729102it [01:22, 8818.43it/s]
729984it [01:22, 8772.20it/s]
730863it [01:22, 8776.06it/s]
731741it [01:22, 8741.79it/s]
732627it [01:22, 8776.99it/s]
733518it [01:23, 8814.16it/s]
734416it [01:23, 8862.32it/s]
735328it [01:23, 8939.05it/s]
736222it [01:23, 8876.36it/s]
737120it [01:23, 8905.18it/s]
738011it [01:23, 8866.92it/s]
738898it [01:23, 8826.36it/s]
739781it [01:23, 8802.46it/s]
740662it [01:23, 8781.82it/s]
741541it [01:23, 8779.42it/s]
742429it [01:24, 8808.20it/s]
743322it [01:24, 8843.39it/s]
744215it [01:24, 8867.51it/s]
745102it [01:24, 8845.99it/s]
745997it [01:24, 8876.62it/s]
746885it [01:24, 8758.63it/s]
747762it [01:24, 8689.90it/s]
748632it [01:24, 8591.19it/s]
749522it [01:24, 8679.08it/s]
750396it [01:24, 8695.32it/s]
751283it [01:25, 8745.27it/s]
752180it [01:25, 8810.02it/s]
753074it [01:25, 8847.16it/s]
753959it [01:25, 8819.61it/s]
754846it [01:25, 8833.05it/s]
755730it [01:25, 8814.96it/s]
756613it [01:25, 8819.13it/s]
757503it [01:25, 8840.46it/s]
758388it [01:25, 8828.42it/s]
759285it [01:25, 8869.52it/s]
760172it [01:26, 8866.72it/s]
761072it [01:26, 8904.03it/s]
761970it [01:26, 8925.33it/s]
762876it [01:26, 8964.82it/s]
763773it [01:26, 8910.50it/s]
764672it [01:26, 8934.12it/s]
765576it [01:26, 8964.33it/s]
766488it [01:26, 9009.96it/s]
767390it [01:26, 8950.43it/s]
768302it [01:26, 9000.83it/s]
769205it [01:27, 9008.99it/s]
770120it [01:27, 9048.44it/s]
771025it [01:27, 9023.44it/s]
771943it [01:27, 9070.13it/s]
772851it [01:27, 9071.64it/s]
773759it [01:27, 9066.91it/s]
774666it [01:27, 8925.56it/s]
775560it [01:27, 8882.77it/s]
776458it [01:27, 8911.46it/s]
777362it [01:27, 8947.53it/s]
778271it [01:28, 8989.40it/s]
779185it [01:28, 9032.41it/s]
780089it [01:28, 8946.55it/s]
780996it [01:28, 8982.13it/s]
781906it [01:28, 9017.17it/s]
782814it [01:28, 9033.72it/s]
783718it [01:28, 9019.45it/s]
784621it [01:28, 9015.64it/s]
785538it [01:28, 9059.93it/s]
786445it [01:29, 8990.29it/s]
787357it [01:29, 9026.62it/s]
788271it [01:29, 9057.60it/s]
789177it [01:29, 9051.71it/s]
790087it [01:29, 9065.47it/s]
790994it [01:29, 9024.18it/s]
791897it [01:29, 9025.74it/s]
792800it [01:29, 9007.04it/s]
793711it [01:29, 9035.85it/s]
794615it [01:29, 8984.97it/s]
795519it [01:30, 8999.32it/s]
796430it [01:30, 9030.85it/s]
797334it [01:30, 8881.48it/s]
798245it [01:30, 8947.44it/s]
799150it [01:30, 8977.15it/s]
800051it [01:30, 8985.96it/s]
800959it [01:30, 9011.65it/s]
801861it [01:30, 8893.16it/s]
802765it [01:30, 8934.93it/s]
803659it [01:30, 8910.57it/s]
804551it [01:31, 8807.93it/s]
805433it [01:31, 8697.71it/s]
806350it [01:31, 8835.60it/s]
807268it [01:31, 8935.49it/s]
808183it [01:31, 8999.15it/s]
809105it [01:31, 9063.54it/s]
810019it [01:31, 9084.20it/s]
810928it [01:31, 9021.45it/s]
811833it [01:31, 9028.47it/s]
812750it [01:31, 9069.14it/s]
813668it [01:32, 9099.65it/s]
814579it [01:32, 9086.63it/s]
815495it [01:32, 9107.15it/s]
816406it [01:32, 9088.11it/s]
817325it [01:32, 9116.16it/s]
818237it [01:32, 9091.71it/s]
819147it [01:32, 9086.44it/s]
820056it [01:32, 9004.88it/s]
820957it [01:32, 8906.78it/s]
821869it [01:32, 8969.63it/s]
822767it [01:33, 8958.97it/s]
823671it [01:33, 8982.40it/s]
824578it [01:33, 9007.91it/s]
825487it [01:33, 9030.30it/s]
826409it [01:33, 9085.54it/s]
827319it [01:33, 9088.50it/s]
828228it [01:33, 9058.37it/s]
829134it [01:33, 8990.89it/s]
830044it [01:33, 9021.18it/s]
830964it [01:33, 9071.88it/s]
831872it [01:34, 9072.28it/s]
832780it [01:34, 9040.54it/s]
833685it [01:34, 9011.76it/s]
834587it [01:34, 9011.90it/s]
835500it [01:34, 9045.24it/s]
836407it [01:34, 9052.30it/s]
837313it [01:34, 8922.64it/s]
838206it [01:34, 8878.00it/s]
839095it [01:34, 8842.09it/s]
839980it [01:34, 8815.67it/s]
840889it [01:35, 8896.14it/s]
841781it [01:35, 8900.43it/s]
842684it [01:35, 8938.71it/s]
843593it [01:35, 8981.29it/s]
844492it [01:35, 8939.38it/s]
845387it [01:35, 8909.49it/s]
846280it [01:35, 8914.02it/s]
847179it [01:35, 8934.53it/s]
848081it [01:35, 8959.92it/s]
848995it [01:35, 9013.08it/s]
849897it [01:36, 8997.63it/s]
850797it [01:36, 8859.20it/s]
851709it [01:36, 8934.04it/s]
852626it [01:36, 9002.19it/s]
853530it [01:36, 9013.22it/s]
854432it [01:36, 8986.16it/s]
855331it [01:36, 8900.00it/s]
856222it [01:36, 8880.91it/s]
857136it [01:36, 8955.35it/s]
858042it [01:36, 8985.56it/s]
858950it [01:37, 9012.82it/s]
859852it [01:37, 8890.23it/s]
860767it [01:37, 8966.46it/s]
861680it [01:37, 9013.30it/s]
862594it [01:37, 9048.56it/s]
863502it [01:37, 9057.15it/s]
864408it [01:37, 9049.22it/s]
865314it [01:37, 9040.80it/s]
866219it [01:37, 9042.11it/s]
867124it [01:37, 8926.49it/s]
868018it [01:38, 8883.54it/s]
868934it [01:38, 8965.01it/s]
869842it [01:38, 8996.80it/s]
870753it [01:38, 9028.03it/s]
871664it [01:38, 9049.86it/s]
872570it [01:38, 9019.21it/s]
873473it [01:38, 9014.49it/s]
874381it [01:38, 9033.53it/s]
875286it [01:38, 9035.62it/s]
876195it [01:38, 9050.57it/s]
877101it [01:39, 9033.15it/s]
878012it [01:39, 9055.51it/s]
878921it [01:39, 9064.87it/s]
879828it [01:39, 9043.19it/s]
880739it [01:39, 9062.44it/s]
881648it [01:39, 9069.40it/s]
882555it [01:39, 8927.81it/s]
883449it [01:39, 8907.15it/s]
884355it [01:39, 8949.76it/s]
885265it [01:39, 8993.34it/s]
886176it [01:40, 9025.82it/s]
887091it [01:40, 9061.92it/s]
888003it [01:40, 9076.56it/s]
888911it [01:40, 8788.02it/s]
889792it [01:40, 8783.23it/s]
890676it [01:40, 8798.09it/s]
891557it [01:40, 8727.06it/s]
892449it [01:40, 8782.41it/s]
893328it [01:40, 8748.27it/s]
894204it [01:41, 8736.23it/s]
895078it [01:41, 8642.50it/s]
895943it [01:41, 8631.82it/s]
896807it [01:41, 8607.87it/s]
897696it [01:41, 8689.68it/s]
898574it [01:41, 8715.48it/s]
899446it [01:41, 8642.42it/s]
900311it [01:41, 8640.92it/s]
901183it [01:41, 8662.47it/s]
902055it [01:41, 8677.92it/s]
902930it [01:42, 8699.40it/s]
903802it [01:42, 8703.16it/s]
904673it [01:42, 8662.39it/s]
905540it [01:42, 8650.99it/s]
906425it [01:42, 8708.54it/s]
907306it [01:42, 8737.85it/s]
908180it [01:42, 8738.07it/s]
909054it [01:42, 8593.08it/s]
909914it [01:42, 8577.42it/s]
910773it [01:42, 8572.63it/s]
911640it [01:43, 8599.13it/s]
912509it [01:43, 8625.45it/s]
913381it [01:43, 8653.29it/s]
914255it [01:43, 8678.09it/s]
915123it [01:43, 8640.74it/s]
916000it [01:43, 8677.48it/s]
916879it [01:43, 8709.73it/s]
917751it [01:43, 8689.80it/s]
918637it [01:43, 8739.98it/s]
919512it [01:43, 8738.90it/s]
920386it [01:44, 8604.16it/s]
921265it [01:44, 8658.44it/s]
922132it [01:44, 8628.23it/s]
923002it [01:44, 8648.48it/s]
923883it [01:44, 8693.98it/s]
924756it [01:44, 8703.04it/s]
925634it [01:44, 8725.67it/s]
926507it [01:44, 8677.67it/s]
927375it [01:44, 8677.99it/s]
928243it [01:44, 8664.24it/s]
929127it [01:45, 8715.15it/s]
930011it [01:45, 8751.75it/s]
930887it [01:45, 8743.20it/s]
931774it [01:45, 8780.62it/s]
932665it [01:45, 8818.51it/s]
933550it [01:45, 8827.40it/s]
934433it [01:45, 8783.73it/s]
935312it [01:45, 8573.05it/s]
936171it [01:45, 8547.73it/s]
937052it [01:45, 8623.60it/s]
937924it [01:46, 8649.81it/s]
938792it [01:46, 8657.92it/s]
939676it [01:46, 8712.13it/s]
940548it [01:46, 8713.57it/s]
941420it [01:46, 8694.06it/s]
942290it [01:46, 8562.97it/s]
943176it [01:46, 8648.50it/s]
944064it [01:46, 8716.01it/s]
944937it [01:46, 8716.77it/s]
945810it [01:46, 8720.50it/s]
946692it [01:47, 8747.90it/s]
947567it [01:47, 8725.21it/s]
948440it [01:47, 8722.03it/s]
949318it [01:47, 8738.93it/s]
950192it [01:47, 8736.77it/s]
951067it [01:47, 8737.85it/s]
951945it [01:47, 8748.68it/s]
952820it [01:47, 8705.81it/s]
953691it [01:47, 8638.59it/s]
954571it [01:47, 8686.52it/s]
955451it [01:48, 8719.94it/s]
956326it [01:48, 8726.54it/s]
957218it [01:48, 8780.94it/s]
958105it [01:48, 8805.80it/s]
958986it [01:48, 8665.98it/s]
959868it [01:48, 8711.10it/s]
960740it [01:48, 8661.42it/s]
961607it [01:48, 8554.93it/s]
962463it [01:48, 8516.72it/s]
963354it [01:48, 8632.27it/s]
964237it [01:49, 8690.17it/s]
965116it [01:49, 8719.01it/s]
965999it [01:49, 8751.19it/s]
966875it [01:49, 8686.10it/s]
967763it [01:49, 8743.16it/s]
968645it [01:49, 8764.22it/s]
969542it [01:49, 8824.89it/s]
970425it [01:49, 8819.35it/s]
971308it [01:49, 8813.74it/s]
972190it [01:49, 8795.08it/s]
973070it [01:50, 8722.12it/s]
973964it [01:50, 8786.31it/s]
974843it [01:50, 8642.23it/s]
975729it [01:50, 8703.36it/s]
976627it [01:50, 8782.40it/s]
977519it [01:50, 8820.24it/s]
978402it [01:50, 8783.61it/s]
979288it [01:50, 8804.56it/s]
980169it [01:50, 8781.68it/s]
981053it [01:50, 8797.76it/s]
981933it [01:51, 8772.78it/s]
982811it [01:51, 8651.29it/s]
983677it [01:51, 8494.92it/s]
984553it [01:51, 8572.51it/s]
985424it [01:51, 8611.32it/s]
986310it [01:51, 8685.02it/s]
987179it [01:51, 8608.45it/s]
988041it [01:51, 8520.78it/s]
988894it [01:51, 8503.14it/s]
989792it [01:52, 8644.29it/s]
990679it [01:52, 8709.98it/s]
991551it [01:52, 8670.39it/s]
992419it [01:52, 8651.19it/s]
993306it [01:52, 8714.08it/s]
994178it [01:52, 8689.25it/s]
995049it [01:52, 8693.74it/s]
995928it [01:52, 8720.16it/s]
996801it [01:52, 8712.06it/s]
997692it [01:52, 8769.82it/s]
998582it [01:53, 8806.56it/s]
999464it [01:53, 8807.95it/s]
1000345it [01:53, 8772.92it/s]
1001231it [01:53, 8798.57it/s]
1002121it [01:53, 8826.84it/s]
1003004it [01:53, 8823.92it/s]
1003887it [01:53, 8822.29it/s]
1004770it [01:53, 8695.82it/s]
1005643it [01:53, 8705.57it/s]
1006515it [01:53, 8708.45it/s]
1007387it [01:54, 8711.49it/s]
1008259it [01:54, 8658.80it/s]
1009126it [01:54, 8638.10it/s]
1010004it [01:54, 8677.84it/s]
1010879it [01:54, 8697.64it/s]
1011749it [01:54, 8690.58it/s]
1012619it [01:54, 8616.63it/s]
1013481it [01:54, 8429.61it/s]
1014325it [01:54, 8269.62it/s]
1015199it [01:54, 8405.64it/s]
1016059it [01:55, 8462.60it/s]
1016931it [01:55, 8537.21it/s]
1017811it [01:55, 8611.29it/s]
1018690it [01:55, 8664.06it/s]
1019577it [01:55, 8724.46it/s]
1020450it [01:55, 8699.16it/s]
1021328it [01:55, 8721.66it/s]
1022201it [01:55, 8714.83it/s]
1023081it [01:55, 8738.34it/s]
1023955it [01:55, 8723.92it/s]
1024840it [01:56, 8759.29it/s]
1025725it [01:56, 8784.39it/s]
1026617it [01:56, 8822.17it/s]
1027502it [01:56, 8829.40it/s]
1028385it [01:56, 8761.31it/s]
1029265it [01:56, 8771.38it/s]
1030143it [01:56, 8704.37it/s]
1031014it [01:56, 8697.25it/s]
1031889it [01:56, 8711.27it/s]
1032783it [01:56, 8778.54it/s]
1033684it [01:57, 8845.77it/s]
1034569it [01:57, 8802.04it/s]
1035450it [01:57, 8783.47it/s]
1036332it [01:57, 8793.15it/s]
1037222it [01:57, 8823.06it/s]
1038112it [01:57, 8843.14it/s]
1038997it [01:57, 8823.32it/s]
1039880it [01:57, 8752.97it/s]
1040756it [01:57, 8674.82it/s]
1041636it [01:57, 8709.41it/s]
1042508it [01:58, 8694.98it/s]
1043391it [01:58, 8734.92it/s]
1044265it [01:58, 8721.15it/s]
1045151it [01:58, 8760.26it/s]
1046035it [01:58, 8783.20it/s]
1046919it [01:58, 8799.61it/s]
1047800it [01:58, 8802.44it/s]
1048681it [01:58, 8797.22it/s]
1049561it [01:58, 8775.04it/s]
1050453it [01:58, 8817.73it/s]
1051335it [01:59, 8768.51it/s]
1052216it [01:59, 8780.55it/s]
1053095it [01:59, 8714.52it/s]
1053967it [01:59, 8675.93it/s]
1054836it [01:59, 8679.22it/s]
1055717it [01:59, 8716.79it/s]
1056599it [01:59, 8745.13it/s]
1057474it [01:59, 8734.49it/s]
1058348it [01:59, 8725.00it/s]
1059221it [01:59, 8671.23it/s]
1060089it [02:00, 8643.31it/s]
1060954it [02:00, 8619.12it/s]
1061839it [02:00, 8687.29it/s]
1062708it [02:00, 8555.60it/s]
1063586it [02:00, 8618.95it/s]
1064451it [02:00, 8626.45it/s]
1065314it [02:00, 8537.31it/s]
1066169it [02:00, 8376.51it/s]
1067015it [02:00, 8398.86it/s]
1067896it [02:00, 8518.25it/s]
1068779it [02:01, 8583.28it/s]
1069638it [02:01, 8337.20it/s]
1070556it [02:01, 8580.32it/s]
1071416it [02:01, 8416.92it/s]
1072260it [02:01, 8338.60it/s]
1073160it [02:01, 8530.51it/s]
1074015it [02:01, 8500.60it/s]
1074926it [02:01, 8679.93it/s]
1075835it [02:01, 8798.62it/s]
1076749it [02:02, 8899.18it/s]
1077663it [02:02, 8970.69it/s]
1078572it [02:02, 9005.59it/s]
1079485it [02:02, 9040.16it/s]
1080396it [02:02, 9059.03it/s]
1081303it [02:02, 9050.72it/s]
1082211it [02:02, 9057.57it/s]
1083117it [02:02, 9022.67it/s]
1084020it [02:02, 8918.56it/s]
1084913it [02:02, 8859.27it/s]
1085821it [02:03, 8923.21it/s]
1086734it [02:03, 8983.76it/s]
1087633it [02:03, 8912.43it/s]
1088544it [02:03, 8969.72it/s]
1089459it [02:03, 9020.83it/s]
1090374it [02:03, 9057.36it/s]
1091284it [02:03, 9068.44it/s]
1092191it [02:03, 8844.46it/s]
1093077it [02:03, 8639.05it/s]
1093950it [02:03, 8663.23it/s]
1094849it [02:04, 8756.51it/s]
1095745it [02:04, 8814.40it/s]
1096653it [02:04, 8890.22it/s]
1097559it [02:04, 8938.03it/s]
1098476it [02:04, 9005.26it/s]
1099377it [02:04, 8939.56it/s]
1100272it [02:04, 8941.58it/s]
1101182it [02:04, 8987.64it/s]
1102084it [02:04, 8995.84it/s]
1103002it [02:04, 9050.60it/s]
1103910it [02:05, 9057.13it/s]
1104818it [02:05, 9063.29it/s]
1105725it [02:05, 9060.87it/s]
1106632it [02:05, 9043.73it/s]
1107544it [02:05, 9066.42it/s]
1108451it [02:05, 9020.30it/s]
1109360it [02:05, 9039.18it/s]
1110264it [02:05, 8995.06it/s]
1111169it [02:05, 9009.31it/s]
1112083it [02:05, 9047.55it/s]
1112988it [02:06, 9041.08it/s]
1113893it [02:06, 9018.47it/s]
1114795it [02:06, 8986.79it/s]
1115699it [02:06, 9001.59it/s]
1116600it [02:06, 8960.44it/s]
1117497it [02:06, 8931.47it/s]
1118391it [02:06, 8911.45it/s]
1119283it [02:06, 8766.08it/s]
1120161it [02:06, 8726.03it/s]
1121074it [02:06, 8844.67it/s]
1121987it [02:07, 8926.56it/s]
1122899it [02:07, 8981.58it/s]
1123808it [02:07, 9012.91it/s]
1124710it [02:07, 8876.34it/s]
1125616it [02:07, 8930.26it/s]
1126514it [02:07, 8942.71it/s]
1127409it [02:07, 8935.92it/s]
1128303it [02:07, 8643.46it/s]
1129211it [02:07, 8769.71it/s]
1130113it [02:07, 8842.98it/s]
1131022it [02:08, 8914.31it/s]
1131915it [02:08, 8326.79it/s]
1132797it [02:08, 8465.20it/s]
1133680it [02:08, 8570.29it/s]
1134557it [02:08, 8628.04it/s]
1135426it [02:08, 8645.71it/s]
1136313it [02:08, 8711.16it/s]
1137196it [02:08, 8744.41it/s]
1138074it [02:08, 8754.55it/s]
1138972it [02:09, 8820.02it/s]
1139855it [02:09, 8802.18it/s]
1140736it [02:09, 8776.79it/s]
1141615it [02:09, 8701.68it/s]
1142504it [02:09, 8756.59it/s]
1143390it [02:09, 8785.12it/s]
1144269it [02:09, 8746.94it/s]
1145144it [02:09, 8531.17it/s]
1145999it [02:09, 8495.32it/s]
1146881it [02:09, 8589.69it/s]
1147758it [02:10, 8642.48it/s]
1148636it [02:10, 8680.67it/s]
1149505it [02:10, 8645.29it/s]
1150380it [02:10, 8675.14it/s]
1151264it [02:10, 8723.26it/s]
1152141it [02:10, 8735.55it/s]
1153029it [02:10, 8776.61it/s]
1153907it [02:10, 8740.76it/s]
1154796it [02:10, 8784.45it/s]
1155677it [02:10, 8790.08it/s]
1156557it [02:11, 8784.72it/s]
1157436it [02:11, 8754.60it/s]
1158312it [02:11, 8751.39it/s]
1159191it [02:11, 8762.59it/s]
1160073it [02:11, 8778.27it/s]
1160951it [02:11, 8756.35it/s]
1161827it [02:11, 8445.81it/s]
1162692it [02:11, 8503.97it/s]
1163545it [02:11, 8494.10it/s]
1164418it [02:11, 8563.12it/s]
1165303it [02:12, 8646.06it/s]
1166177it [02:12, 8673.96it/s]
1167074it [02:12, 8759.90it/s]
1167957it [02:12, 8779.18it/s]
1168842it [02:12, 8800.04it/s]
1169723it [02:12, 8701.80it/s]
1170612it [02:12, 8756.92it/s]
1171489it [02:12, 8415.04it/s]
1172334it [02:12, 8422.63it/s]
1173221it [02:12, 8551.59it/s]
1174078it [02:13, 8535.70it/s]
1174951it [02:13, 8590.91it/s]
1175842it [02:13, 8684.39it/s]
1176721it [02:13, 8714.63it/s]
1177594it [02:13, 8717.90it/s]
1178467it [02:13, 8719.84it/s]
1179353it [02:13, 8759.02it/s]
1180230it [02:13, 8759.79it/s]
1181109it [02:13, 8768.69it/s]
1181986it [02:13, 8748.45it/s]
1182874it [02:14, 8786.11it/s]
1183755it [02:14, 8791.20it/s]
1184643it [02:14, 8815.00it/s]
1185529it [02:14, 8826.45it/s]
1186415it [02:14, 8834.93it/s]
1187299it [02:14, 8768.84it/s]
1188177it [02:14, 8661.64it/s]
1189044it [02:14, 8626.51it/s]
1189911it [02:14, 8638.18it/s]
1190810it [02:14, 8741.78it/s]
1191685it [02:15, 8704.94it/s]
1192562it [02:15, 8722.49it/s]
1193447it [02:15, 8758.04it/s]
1194323it [02:15, 8726.35it/s]
1195199it [02:15, 8736.23it/s]
1196083it [02:15, 8764.15it/s]
1196960it [02:15, 8645.42it/s]
1197825it [02:15, 8503.51it/s]
1198676it [02:15, 8489.79it/s]
1199550it [02:15, 8563.47it/s]
1200432it [02:16, 8638.84it/s]
1201315it [02:16, 8693.35it/s]
1202199it [02:16, 8736.09it/s]
1203075it [02:16, 8740.59it/s]
1203953it [02:16, 8750.10it/s]
1204832it [02:16, 8760.26it/s]
1205709it [02:16, 8711.70it/s]
1206581it [02:16, 8707.81it/s]
1207458it [02:16, 8726.24it/s]
1208336it [02:16, 8741.42it/s]
1209211it [02:17, 8665.67it/s]
1210090it [02:17, 8701.35it/s]
1210961it [02:17, 8618.53it/s]
1211824it [02:17, 8569.45it/s]
1212704it [02:17, 8635.21it/s]
1213584it [02:17, 8680.75it/s]
1214463it [02:17, 8713.12it/s]
1215335it [02:17, 8487.31it/s]
1216215it [02:17, 8577.77it/s]
1217096it [02:18, 8643.92it/s]
1217976it [02:18, 8689.08it/s]
1218862it [02:18, 8737.57it/s]
1219737it [02:18, 8609.83it/s]
1220599it [02:18, 8538.67it/s]
1221465it [02:18, 8573.40it/s]
1222329it [02:18, 8591.44it/s]
1223189it [02:18, 8314.38it/s]
1224023it [02:18, 8282.38it/s]
1224853it [02:18, 8238.01it/s]
1225732it [02:19, 8399.42it/s]
1226627it [02:19, 8560.22it/s]
1227506it [02:19, 8628.18it/s]
1228402it [02:19, 8726.26it/s]
1229290it [02:19, 8770.84it/s]
1230168it [02:19, 8713.67it/s]
1231040it [02:19, 8661.21it/s]
1231907it [02:19, 8646.90it/s]
1232772it [02:19, 8572.36it/s]
1233630it [02:19, 8524.83it/s]
1234502it [02:20, 8579.85it/s]
1235388it [02:20, 8662.62it/s]
1236255it [02:20, 8639.51it/s]
1237120it [02:20, 8623.34it/s]
1237983it [02:20, 8617.97it/s]
1238851it [02:20, 8634.58it/s]
1239715it [02:20, 8611.97it/s]
1240593it [02:20, 8662.01it/s]
1241474it [02:20, 8705.69it/s]
1242346it [02:20, 8709.66it/s]
1243227it [02:21, 8736.68it/s]
1244113it [02:21, 8771.51it/s]
1244991it [02:21, 8758.00it/s]
1245885it [02:21, 8810.22it/s]
1246775it [02:21, 8834.65it/s]
1247659it [02:21, 8802.77it/s]
1248540it [02:21, 8722.17it/s]
1249413it [02:21, 8405.45it/s]
1250276it [02:21, 8468.88it/s]
1251136it [02:21, 8506.11it/s]
1252025it [02:22, 8616.93it/s]
1252888it [02:22, 8583.11it/s]
1253758it [02:22, 8615.58it/s]
1254628it [02:22, 8638.35it/s]
1255493it [02:22, 8636.22it/s]
1256362it [02:22, 8651.85it/s]
1257229it [02:22, 8654.90it/s]
1258095it [02:22, 8656.14it/s]
1258961it [02:22, 8643.14it/s]
1259826it [02:22, 8624.26it/s]
1260697it [02:23, 8647.77it/s]
1261573it [02:23, 8680.51it/s]
1262442it [02:23, 8571.85it/s]
1263315it [02:23, 8616.62it/s]
1264177it [02:23, 8602.74it/s]
1265051it [02:23, 8642.40it/s]
1265916it [02:23, 8525.46it/s]
1266776it [02:23, 8547.11it/s]
1267638it [02:23, 8566.12it/s]
1268520it [02:23, 8639.04it/s]
1269385it [02:24, 8634.57it/s]
1270249it [02:24, 8577.98it/s]
1271122it [02:24, 8620.32it/s]
1271985it [02:24, 8620.40it/s]
1272865it [02:24, 8672.09it/s]
1273733it [02:24, 8650.59it/s]
1274599it [02:24, 8535.20it/s]
1275453it [02:24, 8345.29it/s]
1276305it [02:24, 8394.52it/s]
1277183it [02:24, 8507.38it/s]
1278053it [02:25, 8562.82it/s]
1278928it [02:25, 8615.70it/s]
1279804it [02:25, 8658.04it/s]
1280689it [02:25, 8712.78it/s]
1281561it [02:25, 8702.77it/s]
1282433it [02:25, 8705.65it/s]
1283304it [02:25, 8706.37it/s]
1284184it [02:25, 8731.66it/s]
1285070it [02:25, 8767.87it/s]
1285949it [02:25, 8773.25it/s]
1286834it [02:26, 8795.25it/s]
1287714it [02:26, 8789.18it/s]
1288602it [02:26, 8813.98it/s]
1289484it [02:26, 8753.11it/s]
1290360it [02:26, 8724.91it/s]
1291233it [02:26, 8679.01it/s]
1292101it [02:26, 8538.08it/s]
1292968it [02:26, 8574.29it/s]
1293838it [02:26, 8610.07it/s]
1294700it [02:27, 8596.64it/s]
1295584it [02:27, 8667.95it/s]
1296467it [02:27, 8714.06it/s]
1297339it [02:27, 8663.26it/s]
1298206it [02:27, 8642.37it/s]
1299071it [02:27, 8643.79it/s]
1299948it [02:27, 8680.45it/s]
1300817it [02:27, 8567.54it/s]
1301675it [02:27, 8487.00it/s]
1302550it [02:27, 8564.33it/s]
1303442it [02:28, 8669.19it/s]
1304321it [02:28, 8703.99it/s]
1305192it [02:28, 8696.94it/s]
1306073it [02:28, 8727.99it/s]
1306959it [02:28, 8765.36it/s]
1307836it [02:28, 8716.17it/s]
1308709it [02:28, 8719.95it/s]
1309593it [02:28, 8755.73it/s]
1310474it [02:28, 8770.64it/s]
1311352it [02:28, 8627.40it/s]
1312243it [02:29, 8710.24it/s]
1313127it [02:29, 8746.68it/s]
1314012it [02:29, 8776.11it/s]
1314890it [02:29, 8760.20it/s]
1315767it [02:29, 8725.68it/s]
1316657it [02:29, 8775.36it/s]
1317538it [02:29, 8785.54it/s]
1318417it [02:29, 8775.55it/s]
1319295it [02:29, 8656.17it/s]
1320168it [02:29, 8676.04it/s]
1321050it [02:30, 8716.26it/s]
1321926it [02:30, 8727.25it/s]
1322799it [02:30, 8715.57it/s]
1323671it [02:30, 8691.24it/s]
1324550it [02:30, 8718.73it/s]
1325423it [02:30, 8721.06it/s]
1326296it [02:30, 8703.79it/s]
1327167it [02:30, 8527.50it/s]
1328021it [02:30, 8463.25it/s]
1328893it [02:30, 8538.05it/s]
1329782it [02:31, 8640.00it/s]
1330667it [02:31, 8699.56it/s]
1331544it [02:31, 8720.28it/s]
1332431it [02:31, 8762.03it/s]
1333316it [02:31, 8787.04it/s]
1334201it [02:31, 8803.96it/s]
1335082it [02:31, 8765.06it/s]
1335960it [02:31, 8766.58it/s]
1336837it [02:31, 8559.13it/s]
1337694it [02:31, 8457.77it/s]
1338576it [02:32, 8562.09it/s]
1339451it [02:32, 8617.01it/s]
1340315it [02:32, 8623.10it/s]
1341187it [02:32, 8648.40it/s]
1342067it [02:32, 8690.43it/s]
1342937it [02:32, 8671.94it/s]
1343819it [02:32, 8713.68it/s]
1344693it [02:32, 8720.43it/s]
1345566it [02:32, 8708.31it/s]
1346437it [02:32, 8691.22it/s]
1347307it [02:33, 8681.11it/s]
1348180it [02:33, 8694.08it/s]
1349050it [02:33, 8656.36it/s]
1349937it [02:33, 8717.66it/s]
1350812it [02:33, 8725.27it/s]
1351688it [02:33, 8734.66it/s]
1352562it [02:33, 8670.69it/s]
1353430it [02:33, 8653.67it/s]
1354296it [02:33, 8278.58it/s]
1355199it [02:33, 8495.48it/s]
1356105it [02:34, 8660.40it/s]
1357006it [02:34, 8761.19it/s]
1357915it [02:34, 8856.65it/s]
1358828it [02:34, 8936.03it/s]
1359729it [02:34, 8957.60it/s]
1360632it [02:34, 8976.87it/s]
1361531it [02:34, 8885.57it/s]
1362421it [02:34, 8852.82it/s]
1363312it [02:34, 8867.91it/s]
1364225it [02:34, 8943.58it/s]
1365121it [02:35, 8948.16it/s]
1366017it [02:35, 8913.01it/s]
1366932it [02:35, 8982.96it/s]
1367837it [02:35, 9000.84it/s]
1368743it [02:35, 9016.41it/s]
1369645it [02:35, 8956.21it/s]
1370556it [02:35, 9000.65it/s]
1371462it [02:35, 9016.35it/s]
1372364it [02:35, 9008.28it/s]
1373277it [02:35, 9044.16it/s]
1374182it [02:36, 9026.14it/s]
1375094it [02:36, 9052.04it/s]
1376000it [02:36, 8930.19it/s]
1376921it [02:36, 9012.40it/s]
1377838it [02:36, 9058.24it/s]
1378745it [02:36, 9042.71it/s]
1379650it [02:36, 8964.12it/s]
1380549it [02:36, 8970.57it/s]
1381457it [02:36, 9000.84it/s]
1382385it [02:36, 9083.49it/s]
1383301it [02:37, 9103.68it/s]
1384217it [02:37, 9118.49it/s]
1385129it [02:37, 9114.39it/s]
1386041it [02:37, 9105.42it/s]
1386952it [02:37, 9100.77it/s]
1387863it [02:37, 9103.06it/s]
1388774it [02:37, 9087.08it/s]
1389684it [02:37, 9088.09it/s]
1390599it [02:37, 9105.73it/s]
1391510it [02:38, 9042.61it/s]
1392421it [02:38, 9061.46it/s]
1393339it [02:38, 9093.97it/s]
1394254it [02:38, 9110.09it/s]
1395167it [02:38, 9113.87it/s]
1396079it [02:38, 9103.20it/s]
1396991it [02:38, 9108.14it/s]
1397908it [02:38, 9125.88it/s]
1398821it [02:38, 7698.48it/s]
1399736it [02:38, 8082.64it/s]
1400647it [02:39, 8364.88it/s]
1401561it [02:39, 8581.40it/s]
1402467it [02:39, 8717.34it/s]
1403376it [02:39, 8825.49it/s]
1404287it [02:39, 8907.26it/s]
1405191it [02:39, 8944.83it/s]
1406091it [02:39, 8867.02it/s]
1406991it [02:39, 8905.95it/s]
1407885it [02:39, 8885.98it/s]
1408781it [02:39, 8907.29it/s]
1409693it [02:40, 8968.24it/s]
1410591it [02:40, 8964.03it/s]
1411506it [02:40, 9017.24it/s]
1412422it [02:40, 9059.72it/s]
1413329it [02:40, 9009.12it/s]
1414238it [02:40, 9032.90it/s]
1415150it [02:40, 9055.97it/s]
1416058it [02:40, 9061.23it/s]
1416975it [02:40, 9091.89it/s]
1417894it [02:40, 9119.49it/s]
1418815it [02:41, 9143.94it/s]
1419730it [02:41, 8976.77it/s]
1420629it [02:41, 8956.44it/s]
1421528it [02:41, 8963.99it/s]
1422442it [02:41, 9014.92it/s]
1423344it [02:41, 8951.07it/s]
1424259it [02:41, 9007.51it/s]
1425160it [02:41, 8999.05it/s]
1426061it [02:41, 8953.79it/s]
1426957it [02:41, 8926.93it/s]
1427850it [02:42, 8906.23it/s]
1428760it [02:42, 8963.01it/s]
1429672it [02:42, 9007.81it/s]
1430587it [02:42, 9049.29it/s]
1431492it [02:42, 9026.53it/s]
1432395it [02:42, 9023.21it/s]
1433298it [02:42, 8913.28it/s]
1434190it [02:42, 8852.42it/s]
1435076it [02:42, 8849.92it/s]
1435997it [02:42, 8956.16it/s]
1436893it [02:43, 8932.91it/s]
1437803it [02:43, 8979.69it/s]
1438702it [02:43, 8869.49it/s]
1439610it [02:43, 8929.30it/s]
1440521it [02:43, 8982.58it/s]
1441425it [02:43, 8998.91it/s]
1442326it [02:43, 8956.90it/s]
1443235it [02:43, 8996.17it/s]
1444140it [02:43, 9012.00it/s]
1445056it [02:44, 9053.60it/s]
1445973it [02:44, 9088.26it/s]
1446896it [02:44, 9129.91it/s]
1447810it [02:44, 9109.78it/s]
1448723it [02:44, 9112.92it/s]
1449635it [02:44, 9110.86it/s]
1450547it [02:44, 9087.99it/s]
1451456it [02:44, 9083.29it/s]
1452365it [02:44, 8982.74it/s]
1453270it [02:44, 9000.02it/s]
1454189it [02:45, 9054.50it/s]
1455103it [02:45, 9079.50it/s]
1456018it [02:45, 9099.53it/s]
1456929it [02:45, 9068.10it/s]
1457836it [02:45, 8972.74it/s]
1458740it [02:45, 8991.35it/s]
1459643it [02:45, 9000.01it/s]
1460544it [02:45, 8748.03it/s]
1461421it [02:45, 8679.84it/s]
1462301it [02:45, 8714.07it/s]
1463212it [02:46, 8828.55it/s]
1464106it [02:46, 8860.01it/s]
1465009it [02:46, 8910.25it/s]
1465901it [02:46, 8894.93it/s]
1466810it [02:46, 8952.67it/s]
1467722it [02:46, 8999.95it/s]
1468623it [02:46, 8968.46it/s]
1469530it [02:46, 8997.54it/s]
1470442it [02:46, 9032.21it/s]
1471363it [02:46, 9082.73it/s]
1472273it [02:47, 9084.73it/s]
1473191it [02:47, 9111.89it/s]
1474109it [02:47, 9130.83it/s]
1475023it [02:47, 9120.24it/s]
1475936it [02:47, 9121.83it/s]
1476849it [02:47, 9118.75it/s]
1477761it [02:47, 9118.54it/s]
1478673it [02:47, 9087.06it/s]
1479582it [02:47, 8963.21it/s]
1480502it [02:47, 9032.88it/s]
1481406it [02:48, 8612.78it/s]
1482320it [02:48, 8764.08it/s]
1483235it [02:48, 8876.15it/s]
1484149it [02:48, 8952.73it/s]
1485047it [02:48, 8938.45it/s]
1485947it [02:48, 8954.88it/s]
1486844it [02:48, 8956.04it/s]
1487741it [02:48, 8846.77it/s]
1488629it [02:48, 8854.31it/s]
1489528it [02:48, 8892.98it/s]
1490418it [02:49, 8797.29it/s]
1491323it [02:49, 8870.39it/s]
1492238it [02:49, 8952.01it/s]
1493144it [02:49, 8982.93it/s]
1494054it [02:49, 9015.60it/s]
1494964it [02:49, 9038.70it/s]
1495869it [02:49, 9028.44it/s]
1496778it [02:49, 9044.95it/s]
1497692it [02:49, 9072.25it/s]
1498600it [02:49, 9039.44it/s]
1499513it [02:50, 9064.05it/s]
1500426it [02:50, 9081.68it/s]
1501340it [02:50, 9097.02it/s]
1502253it [02:50, 9105.76it/s]
1503164it [02:50, 9099.87it/s]
1504075it [02:50, 9080.84it/s]
1504984it [02:50, 9081.83it/s]
1505893it [02:50, 9063.38it/s]
1506801it [02:50, 9067.50it/s]
1507712it [02:50, 9079.52it/s]
1508626it [02:51, 9095.24it/s]
1509536it [02:51, 9081.87it/s]
1510445it [02:51, 9071.72it/s]
1511353it [02:51, 9069.05it/s]
1512261it [02:51, 9071.63it/s]
1513178it [02:51, 9099.69it/s]
1514088it [02:51, 8974.62it/s]
1514992it [02:51, 8991.39it/s]
1515892it [02:51, 8904.65it/s]
1516809it [02:51, 8981.28it/s]
1517708it [02:52, 8872.48it/s]
1518596it [02:52, 8742.54it/s]
1519471it [02:52, 8474.76it/s]
1520372it [02:52, 8629.21it/s]
1521267it [02:52, 8721.40it/s]
1522178it [02:52, 8834.84it/s]
1523088it [02:52, 8912.85it/s]
1523981it [02:52, 8850.73it/s]
1524893it [02:52, 8930.36it/s]
1525808it [02:52, 8995.46it/s]
1526709it [02:53, 8952.44it/s]
1527618it [02:53, 8993.11it/s]
1528526it [02:53, 9018.93it/s]
1529429it [02:53, 9012.58it/s]
1530337it [02:53, 9032.34it/s]
1531241it [02:53, 9005.27it/s]
1532145it [02:53, 9012.75it/s]
1533047it [02:53, 8908.28it/s]
1533939it [02:53, 8904.90it/s]
1534848it [02:54, 8959.48it/s]
1535772it [02:54, 9040.36it/s]
1536685it [02:54, 9065.29it/s]
1537592it [02:54, 9044.03it/s]
1538497it [02:54, 9007.47it/s]
1539398it [02:54, 8979.00it/s]
1540296it [02:54, 8950.89it/s]
1541192it [02:54, 8740.42it/s]
1542068it [02:54, 8695.72it/s]
1542966it [02:54, 8779.16it/s]
1543876it [02:55, 8873.62it/s]
1544764it [02:55, 8806.07it/s]
1545676it [02:55, 8897.75it/s]
1546587it [02:55, 8959.18it/s]
1547502it [02:55, 9014.87it/s]
1548404it [02:55, 8876.24it/s]
1549303it [02:55, 8909.36it/s]
1550213it [02:55, 8963.51it/s]
1551110it [02:55, 8955.53it/s]
1552026it [02:55, 9015.71it/s]
1552945it [02:56, 9067.33it/s]
1553860it [02:56, 9090.28it/s]
1554778it [02:56, 9116.06it/s]
1555690it [02:56, 9105.60it/s]
1556601it [02:56, 9077.16it/s]
1557510it [02:56, 9079.15it/s]
1558430it [02:56, 9114.30it/s]
1559342it [02:56, 9104.40it/s]
1560253it [02:56, 9090.39it/s]
1561164it [02:56, 9094.69it/s]
1562082it [02:57, 9117.87it/s]
1563001it [02:57, 9138.35it/s]
1563915it [02:57, 9099.05it/s]
1564825it [02:57, 9056.06it/s]
1565731it [02:57, 9052.41it/s]
1566637it [02:57, 9011.23it/s]
1567539it [02:57, 9003.73it/s]
1568440it [02:57, 8753.79it/s]
1569317it [02:57, 8732.96it/s]
1570207it [02:57, 8781.70it/s]
1571096it [02:58, 8813.19it/s]
1572005it [02:58, 8893.93it/s]
1572895it [02:58, 8877.43it/s]
1573801it [02:58, 8930.57it/s]
1574707it [02:58, 8967.20it/s]
1575612it [02:58, 8991.29it/s]
1576523it [02:58, 9024.78it/s]
1577435it [02:58, 9051.80it/s]
1578341it [02:58, 9041.87it/s]
1579247it [02:58, 9045.80it/s]
1580156it [02:59, 9058.07it/s]
1581073it [02:59, 9089.18it/s]
1581983it [02:59, 9091.47it/s]
1582895it [02:59, 9099.10it/s]
1583805it [02:59, 9089.53it/s]
1584718it [02:59, 9099.74it/s]
1585628it [02:59, 9088.47it/s]
1586537it [02:59, 9044.10it/s]
1587442it [02:59, 9002.00it/s]
1588358it [02:59, 9046.80it/s]
1589265it [03:00, 9052.29it/s]
1590171it [03:00, 9045.26it/s]
1591079it [03:00, 9054.19it/s]
1591985it [03:00, 9001.69it/s]
1592886it [03:00, 8981.75it/s]
1593792it [03:00, 9004.90it/s]
1594693it [03:00, 8823.82it/s]
1595577it [03:00, 8704.19it/s]
1596449it [03:00, 8625.83it/s]
1597361it [03:00, 8769.41it/s]
1598270it [03:01, 8863.54it/s]
1599170it [03:01, 8903.81it/s]
1600080it [03:01, 8959.87it/s]
1600999it [03:01, 9026.04it/s]
1601913it [03:01, 9058.53it/s]
1602820it [03:01, 9045.63it/s]
1603725it [03:01, 9038.85it/s]
1604629it [03:01, 9038.83it/s]
1605533it [03:01, 8920.04it/s]
1606440it [03:01, 8962.57it/s]
1607346it [03:02, 8988.58it/s]
1608260it [03:02, 9032.85it/s]
1609164it [03:02, 8844.02it/s]
1610050it [03:02, 8732.07it/s]
1610956it [03:02, 8826.82it/s]
1611857it [03:02, 8878.54it/s]
1612762it [03:02, 8926.79it/s]
1613656it [03:02, 8866.55it/s]
1614544it [03:02, 8850.76it/s]
1615449it [03:02, 8907.19it/s]
1616361it [03:03, 8967.56it/s]
1617272it [03:03, 9009.33it/s]
1618174it [03:03, 8976.12it/s]
1619084it [03:03, 9013.01it/s]
1619992it [03:03, 9032.01it/s]
1620901it [03:03, 9048.43it/s]
1621806it [03:03, 8917.65it/s]
1622699it [03:03, 8780.55it/s]
1623591it [03:03, 8819.24it/s]
1624493it [03:04, 8876.03it/s]
1625401it [03:04, 8935.52it/s]
1626319it [03:04, 9007.46it/s]
1627221it [03:04, 9003.05it/s]
1628132it [03:04, 9033.15it/s]
1629036it [03:04, 8973.40it/s]
1629941it [03:04, 8992.96it/s]
1630841it [03:04, 8980.64it/s]
1631745it [03:04, 8998.07it/s]
1632645it [03:04, 8965.70it/s]
1633558it [03:05, 9013.53it/s]
1634471it [03:05, 9045.83it/s]
1635382it [03:05, 9063.51it/s]
1636304it [03:05, 9109.68it/s]
1637216it [03:05, 9107.96it/s]
1638127it [03:05, 9088.42it/s]
1639036it [03:05, 8997.08it/s]
1639948it [03:05, 9031.10it/s]
1640852it [03:05, 8987.70it/s]
1641754it [03:05, 8994.32it/s]
1642663it [03:06, 9020.25it/s]
1643566it [03:06, 8833.07it/s]
1644485it [03:06, 8936.95it/s]
1645397it [03:06, 8989.34it/s]
1646315it [03:06, 9045.36it/s]
1647222it [03:06, 9049.81it/s]
1648128it [03:06, 9007.69it/s]
1649030it [03:06, 8817.12it/s]
1649913it [03:06, 8689.02it/s]
1650818it [03:06, 8794.40it/s]
1651737it [03:07, 8909.45it/s]
1652647it [03:07, 8963.79it/s]
1653545it [03:07, 8886.53it/s]
1654435it [03:07, 8875.88it/s]
1655344it [03:07, 8938.22it/s]
1656239it [03:07, 8941.14it/s]
1657143it [03:07, 8970.14it/s]
1658042it [03:07, 8973.96it/s]
1658940it [03:07, 8924.50it/s]
1659857it [03:07, 8996.83it/s]
1660769it [03:08, 9031.27it/s]
1661673it [03:08, 9027.64it/s]
1662585it [03:08, 9052.08it/s]
1663500it [03:08, 9078.99it/s]
1664413it [03:08, 9093.10it/s]
1665323it [03:08, 9084.79it/s]
1666232it [03:08, 9078.39it/s]
1667140it [03:08, 9039.78it/s]
1668045it [03:08, 8984.89it/s]
1668961it [03:08, 9036.42it/s]
1669873it [03:09, 9058.55it/s]
1670779it [03:09, 9031.66it/s]
1671686it [03:09, 9042.79it/s]
1672591it [03:09, 9024.46it/s]
1673498it [03:09, 9037.25it/s]
1674404it [03:09, 9042.02it/s]
1675309it [03:09, 8940.75it/s]
1676204it [03:09, 8778.77it/s]
1677083it [03:09, 8727.01it/s]
1677957it [03:09, 8720.03it/s]
1678870it [03:10, 8840.05it/s]
1679782it [03:10, 8921.50it/s]
1680694it [03:10, 8980.31it/s]
1681602it [03:10, 9009.70it/s]
1682510it [03:10, 9030.60it/s]
1683417it [03:10, 9041.54it/s]
1684322it [03:10, 8956.72it/s]
1685236it [03:10, 9010.23it/s]
1686138it [03:10, 8895.02it/s]
1687029it [03:10, 8896.77it/s]
1687919it [03:11, 8832.80it/s]
1688827it [03:11, 8903.43it/s]
1689737it [03:11, 8960.05it/s]
1690651it [03:11, 9011.60it/s]
1691567it [03:11, 9054.56it/s]
1692473it [03:11, 9026.49it/s]
1693377it [03:11, 9029.51it/s]
1694287it [03:11, 9047.57it/s]
1695192it [03:11, 9030.26it/s]
1696103it [03:11, 9053.71it/s]
1697015it [03:12, 9072.72it/s]
1697923it [03:12, 9052.68it/s]
1698829it [03:12, 9028.44it/s]
1699736it [03:12, 9040.39it/s]
1700641it [03:12, 8749.13it/s]
1701518it [03:12, 8598.39it/s]
1702380it [03:12, 8504.41it/s]
1703232it [03:12, 8403.68it/s]
1704118it [03:12, 8535.86it/s]
1705018it [03:13, 8669.87it/s]
1705905it [03:13, 8725.87it/s]
1706796it [03:13, 8778.77it/s]
1707705it [03:13, 8869.20it/s]
1708616it [03:13, 8940.31it/s]
1709522it [03:13, 8975.43it/s]
1710433it [03:13, 9014.34it/s]
1711335it [03:13, 8881.84it/s]
1712252it [03:13, 8965.67it/s]
1713161it [03:13, 9000.40it/s]
1714077it [03:14, 9046.84it/s]
1714982it [03:14, 8998.81it/s]
1715894it [03:14, 9032.71it/s]
1716801it [03:14, 9042.45it/s]
1717712it [03:14, 9060.38it/s]
1718624it [03:14, 9075.46it/s]
1719532it [03:14, 9056.68it/s]
1720438it [03:14, 8980.08it/s]
1721337it [03:14, 8848.85it/s]
1722246it [03:14, 8918.34it/s]
1723162it [03:15, 8989.78it/s]
1724062it [03:15, 8881.66it/s]
1724978it [03:15, 8963.42it/s]
1725884it [03:15, 8990.97it/s]
1726784it [03:15, 8922.72it/s]
1727705it [03:15, 9007.07it/s]
1728615it [03:15, 9033.16it/s]
1729519it [03:15, 8820.21it/s]
1730403it [03:15, 8690.33it/s]
1731326it [03:15, 8845.15it/s]
1732235it [03:16, 8915.33it/s]
1733152it [03:16, 8988.12it/s]
1734064it [03:16, 9024.64it/s]
1734976it [03:16, 9050.72it/s]
1735892it [03:16, 9080.88it/s]
1736807it [03:16, 9098.61it/s]
1737718it [03:16, 9097.86it/s]
1738628it [03:16, 8994.17it/s]
1739528it [03:16, 8887.75it/s]
1740452it [03:16, 8989.81it/s]
1741365it [03:17, 9029.47it/s]
1742269it [03:17, 8916.68it/s]
1743190it [03:17, 9001.54it/s]
1744113it [03:17, 9032.13it/s]
1745033it [03:17, 9081.10it/s]
1745955it [03:17, 9119.97it/s]
1746878it [03:17, 9150.17it/s]
1747794it [03:17, 9112.59it/s]
1748706it [03:17, 9009.68it/s]
1749608it [03:17, 9009.75it/s]
1750519it [03:18, 9039.45it/s]
1751424it [03:18, 9020.20it/s]
1752341it [03:18, 9063.21it/s]
1753248it [03:18, 9057.21it/s]
1754154it [03:18, 8917.79it/s]
1755064it [03:18, 8969.01it/s]
1755962it [03:18, 8863.66it/s]
1756849it [03:18, 8716.82it/s]
1757729it [03:18, 8738.69it/s]
1758644it [03:18, 8859.17it/s]
1759537it [03:19, 8877.89it/s]
1760426it [03:19, 8876.66it/s]
1761322it [03:19, 8901.41it/s]
1762228it [03:19, 8946.34it/s]
1763123it [03:19, 8891.30it/s]
1764033it [03:19, 8950.42it/s]
1764938it [03:19, 8979.49it/s]
1765847it [03:19, 9009.93it/s]
1766749it [03:19, 8991.20it/s]
1767666it [03:19, 9042.85it/s]
1768571it [03:20, 9009.37it/s]
1769479it [03:20, 9028.80it/s]
1770397it [03:20, 9072.72it/s]
1771305it [03:20, 9051.00it/s]
1772221it [03:20, 9082.60it/s]
1773141it [03:20, 9114.81it/s]
1774053it [03:20, 9062.95it/s]
1774980it [03:20, 9123.82it/s]
1775893it [03:20, 9118.06it/s]
1776819it [03:20, 9157.85it/s]
1777742it [03:21, 9178.53it/s]
1778660it [03:21, 9148.55it/s]
1779575it [03:21, 9065.47it/s]
1780482it [03:21, 9025.07it/s]
1781393it [03:21, 9049.26it/s]
1782299it [03:21, 9039.11it/s]
1783203it [03:21, 8901.94it/s]
1784094it [03:21, 8754.24it/s]
1784983it [03:21, 8793.66it/s]
1785898it [03:22, 8896.81it/s]
1786798it [03:22, 8925.48it/s]
1787712it [03:22, 8986.88it/s]
1788618it [03:22, 9005.96it/s]
1789525it [03:22, 9024.81it/s]
1790428it [03:22, 9021.43it/s]
1791331it [03:22, 8978.98it/s]
1792230it [03:22, 8705.99it/s]
1793103it [03:22, 8702.31it/s]
1794006it [03:22, 8796.36it/s]
1794905it [03:23, 8851.17it/s]
1795807it [03:23, 8900.16it/s]
1796703it [03:23, 8917.57it/s]
1797616it [03:23, 8979.20it/s]
1798531it [03:23, 9029.64it/s]
1799444it [03:23, 9058.52it/s]
1800351it [03:23, 9013.30it/s]
1801256it [03:23, 9022.72it/s]
1802162it [03:23, 9031.56it/s]
1803077it [03:23, 9064.56it/s]
1803984it [03:24, 9049.76it/s]
1804890it [03:24, 9048.90it/s]
1805795it [03:24, 9025.54it/s]
1806708it [03:24, 9053.02it/s]
1807624it [03:24, 9082.92it/s]
1808533it [03:24, 9076.75it/s]
1809441it [03:24, 9068.07it/s]
1810348it [03:24, 8851.59it/s]
1811235it [03:24, 8719.55it/s]
1812141it [03:24, 8818.50it/s]
1813056it [03:25, 8914.51it/s]
1813971it [03:25, 8983.60it/s]
1814886it [03:25, 9031.75it/s]
1815795it [03:25, 9048.48it/s]
1816701it [03:25, 9042.62it/s]
1817620it [03:25, 9084.59it/s]
1818538it [03:25, 9112.37it/s]
1819459it [03:25, 9139.19it/s]
1820374it [03:25, 9076.17it/s]
1821282it [03:25, 9029.46it/s]
1822190it [03:26, 9043.98it/s]
1823098it [03:26, 9053.17it/s]
1824007it [03:26, 9062.60it/s]
1824914it [03:26, 9037.69it/s]
1825833it [03:26, 9080.02it/s]
1826751it [03:26, 9106.59it/s]
1827662it [03:26, 8862.53it/s]
1828573it [03:26, 8934.19it/s]
1829468it [03:26, 8895.65it/s]
1830359it [03:26, 8886.33it/s]
1831273it [03:27, 8959.67it/s]
1832179it [03:27, 8989.33it/s]
1833095it [03:27, 9039.03it/s]
1834000it [03:27, 8952.97it/s]
1834916it [03:27, 9011.61it/s]
1835831it [03:27, 9051.73it/s]
1836737it [03:27, 8962.34it/s]
1837634it [03:27, 8815.55it/s]
1838517it [03:27, 8785.20it/s]
1839440it [03:27, 8914.85it/s]
1840357it [03:28, 8989.19it/s]
1841266it [03:28, 9017.56it/s]
1842173it [03:28, 9030.50it/s]
1843078it [03:28, 9034.87it/s]
1843996it [03:28, 9077.58it/s]
1844918it [03:28, 9120.03it/s]
1845838it [03:28, 9143.73it/s]
1846754it [03:28, 9147.82it/s]
1847669it [03:28, 9111.59it/s]
1848584it [03:28, 9121.76it/s]
1849497it [03:29, 9099.50it/s]
1850418it [03:29, 9131.52it/s]
1851332it [03:29, 9126.67it/s]
1852247it [03:29, 9133.04it/s]
1853161it [03:29, 9125.92it/s]
1854074it [03:29, 9094.19it/s]
1854984it [03:29, 9028.15it/s]
1855899it [03:29, 9064.11it/s]
1856815it [03:29, 9090.58it/s]
1857725it [03:29, 9057.24it/s]
1858631it [03:30, 9039.68it/s]
1859550it [03:30, 9082.19it/s]
1860468it [03:30, 9111.14it/s]
1861380it [03:30, 9112.71it/s]
1862292it [03:30, 9099.90it/s]
1863203it [03:30, 9095.67it/s]
1864113it [03:30, 8926.20it/s]
1865008it [03:30, 8932.06it/s]
1865903it [03:30, 8936.50it/s]
1866797it [03:30, 8820.62it/s]
1867701it [03:31, 8883.48it/s]
1868590it [03:31, 8874.50it/s]
1869507it [03:31, 8960.67it/s]
1870417it [03:31, 9000.38it/s]
1871327it [03:31, 9027.39it/s]
1872238it [03:31, 9049.66it/s]
1873148it [03:31, 9061.83it/s]
1874055it [03:31, 8942.46it/s]
1874950it [03:31, 8833.92it/s]
1875864it [03:32, 8923.77it/s]
1876780it [03:32, 8991.23it/s]
1877691it [03:32, 9024.48it/s]
1878605it [03:32, 9057.03it/s]
1879511it [03:32, 9044.94it/s]
1880421it [03:32, 9059.87it/s]
1881328it [03:32, 9051.62it/s]
1882234it [03:32, 8766.35it/s]
1883113it [03:32, 8612.54it/s]
1883976it [03:32, 8442.58it/s]
1884865it [03:33, 8570.79it/s]
1885769it [03:33, 8707.80it/s]
1886675it [03:33, 8811.35it/s]
1887586it [03:33, 8897.24it/s]
1888496it [03:33, 8957.25it/s]
1889407it [03:33, 9000.18it/s]
1890308it [03:33, 8997.11it/s]
1891209it [03:33, 8901.84it/s]
1892101it [03:33, 8906.36it/s]
1893019it [03:33, 8986.46it/s]
1893941it [03:34, 9054.02it/s]
1894859it [03:34, 9089.57it/s]
1895769it [03:34, 9092.00it/s]
1896683it [03:34, 9103.64it/s]
1897594it [03:34, 9078.97it/s]
1898510it [03:34, 9102.49it/s]
1899421it [03:34, 8995.06it/s]
1900321it [03:34, 8965.14it/s]
1901218it [03:34, 8911.57it/s]
1902136it [03:34, 8988.62it/s]
1903044it [03:35, 9013.93it/s]
1903951it [03:35, 9029.92it/s]
1904866it [03:35, 9062.67it/s]
1905776it [03:35, 9073.62it/s]
1906694it [03:35, 9104.31it/s]
1907616it [03:35, 9137.04it/s]
1908530it [03:35, 9114.72it/s]
1909442it [03:35, 9112.60it/s]
1910354it [03:35, 9065.20it/s]
1911270it [03:35, 9092.95it/s]
1912180it [03:36, 9080.47it/s]
1913097it [03:36, 9104.66it/s]
1914008it [03:36, 9046.42it/s]
1914927it [03:36, 9088.68it/s]
1915839it [03:36, 9096.00it/s]
1916756it [03:36, 9115.50it/s]
1917668it [03:36, 9089.71it/s]
1918578it [03:36, 8996.45it/s]
1919478it [03:36, 8931.77it/s]
1920374it [03:36, 8937.76it/s]
1921300it [03:37, 9031.15it/s]
1922204it [03:37, 8887.54it/s]
1923104it [03:37, 8917.90it/s]
1923997it [03:37, 8907.81it/s]
1924889it [03:37, 8870.41it/s]
1925799it [03:37, 8937.90it/s]
1926694it [03:37, 8928.08it/s]
1927599it [03:37, 8962.09it/s]
1928506it [03:37, 8992.79it/s]
1929406it [03:37, 8939.71it/s]
1930320it [03:38, 8998.08it/s]
1931220it [03:38, 8958.59it/s]
1932130it [03:38, 8999.47it/s]
1933031it [03:38, 8995.91it/s]
1933946it [03:38, 9039.86it/s]
1934856it [03:38, 9057.75it/s]
1935762it [03:38, 9053.85it/s]
1936673it [03:38, 9068.81it/s]
1937580it [03:38, 9067.84it/s]
1938500it [03:38, 9105.05it/s]
1939413it [03:39, 9110.57it/s]
1940325it [03:39, 9091.21it/s]
1941235it [03:39, 9072.81it/s]
1942143it [03:39, 9046.49it/s]
1943049it [03:39, 9047.92it/s]
1943956it [03:39, 9053.80it/s]
1944862it [03:39, 8973.81it/s]
1945760it [03:39, 8900.42it/s]
1946651it [03:39, 8891.12it/s]
1947563it [03:39, 8958.31it/s]
1948477it [03:40, 9011.97it/s]
1949393it [03:40, 9054.90it/s]
1950307it [03:40, 9077.89it/s]
1951215it [03:40, 9072.66it/s]
1952133it [03:40, 9102.01it/s]
1953044it [03:40, 9073.33it/s]
1953958it [03:40, 9091.40it/s]
1954872it [03:40, 9103.79it/s]
1955783it [03:40, 9094.92it/s]
1956697it [03:40, 9107.29it/s]
1957616it [03:41, 9131.47it/s]
1958530it [03:41, 9111.07it/s]
1959442it [03:41, 8790.55it/s]
1960362it [03:41, 8908.36it/s]
1961255it [03:41, 8876.35it/s]
1962163it [03:41, 8934.95it/s]
1963075it [03:41, 8987.35it/s]
1963994it [03:41, 9047.33it/s]
1964908it [03:41, 9074.42it/s]
1965816it [03:41, 8980.50it/s]
1966715it [03:42, 8974.18it/s]
1967626it [03:42, 9011.72it/s]
1968544it [03:42, 9059.01it/s]
1969457it [03:42, 9078.62it/s]
1970366it [03:42, 9078.96it/s]
1971280it [03:42, 9095.06it/s]
1972190it [03:42, 8956.41it/s]
1973087it [03:42, 8859.88it/s]
1973974it [03:42, 8806.35it/s]
1974855it [03:43, 8738.14it/s]
1975730it [03:43, 8616.17it/s]
1976641it [03:43, 8760.00it/s]
1977563it [03:43, 8894.02it/s]
1978473it [03:43, 8953.47it/s]
1979388it [03:43, 9010.35it/s]
1980290it [03:43, 8905.67it/s]
1981193it [03:43, 8941.10it/s]
1982088it [03:43, 8935.92it/s]
1982982it [03:43, 8911.87it/s]
1983874it [03:44, 8852.39it/s]
1984774it [03:44, 8894.13it/s]
1985680it [03:44, 8943.19it/s]
1986585it [03:44, 8974.08it/s]
1987483it [03:44, 8957.10it/s]
1988394it [03:44, 9002.31it/s]
1989295it [03:44, 8904.33it/s]
1990188it [03:44, 8911.87it/s]
1991080it [03:44, 8824.73it/s]
1991980it [03:44, 8876.31it/s]
1992888it [03:45, 8936.40it/s]
1993792it [03:45, 8967.15it/s]
1994703it [03:45, 9007.98it/s]
1995604it [03:45, 8843.93it/s]
1996512it [03:45, 8913.37it/s]
1997428it [03:45, 8984.06it/s]
1998335it [03:45, 9006.62it/s]
1999237it [03:45, 8805.56it/s]
2000001it [03:45, 8856.03it/s]
2024-05-04 18:03:27.921 | INFO     | processors.processor:load_word_embedding:171 - word_embed_dim:200
2024-05-04 18:03:27.922 | INFO     | processors.processor:load_word_embedding:172 - size of word_embed_dict:2000000
2024-05-04 18:03:27.923 | INFO     | processors.processor:load_word_embedding:173 - size of word_list:2000000
2024-05-04 18:03:27.923 | INFO     | processors.processor:build_trie_tree:184 - building trie tree
2024-05-04 18:04:01.950 | INFO     | processors.processor:get_words_from_corpus:198 - getting words from corpus

  0%|          | 0/15724 [00:00<?, ?it/s]
  1%|          | 94/15724 [00:00<00:16, 931.12it/s]
  1%|          | 188/15724 [00:00<00:17, 888.40it/s]
  2%|▏         | 277/15724 [00:00<00:20, 759.03it/s]
  2%|▏         | 380/15724 [00:00<00:18, 850.65it/s]
  3%|▎         | 468/15724 [00:00<00:17, 850.41it/s]
  4%|▎         | 570/15724 [00:00<00:16, 904.02it/s]
  4%|▍         | 680/15724 [00:00<00:15, 965.02it/s]
  5%|▍         | 778/15724 [00:00<00:15, 957.93it/s]
  6%|▌         | 895/15724 [00:00<00:14, 1021.83it/s]
  6%|▋         | 1003/15724 [00:01<00:14, 1038.64it/s]
  7%|▋         | 1108/15724 [00:01<00:16, 865.46it/s] 
  8%|▊         | 1200/15724 [00:01<00:18, 791.62it/s]
  8%|▊         | 1284/15724 [00:01<00:18, 786.56it/s]
 10%|█         | 1594/15724 [00:01<00:10, 1390.46it/s]
 11%|█▏        | 1793/15724 [00:01<00:08, 1552.68it/s]
 13%|█▎        | 2051/15724 [00:01<00:07, 1830.58it/s]
 15%|█▍        | 2324/15724 [00:01<00:06, 2080.67it/s]
 16%|█▌        | 2554/15724 [00:01<00:06, 2143.06it/s]
 18%|█▊        | 2811/15724 [00:02<00:05, 2256.59it/s]
 19%|█▉        | 3048/15724 [00:02<00:05, 2288.02it/s]
 21%|██        | 3310/15724 [00:02<00:05, 2378.32it/s]
 23%|██▎       | 3550/15724 [00:02<00:05, 2286.39it/s]
 24%|██▍       | 3781/15724 [00:02<00:05, 2230.73it/s]
 25%|██▌       | 4006/15724 [00:02<00:05, 2136.84it/s]
 27%|██▋       | 4222/15724 [00:02<00:05, 1966.41it/s]
 29%|██▊       | 4489/15724 [00:02<00:05, 2155.01it/s]
 30%|███       | 4774/15724 [00:02<00:04, 2346.66it/s]
 32%|███▏      | 5024/15724 [00:03<00:04, 2384.27it/s]
 34%|███▎      | 5301/15724 [00:03<00:04, 2490.25it/s]
 35%|███▌      | 5576/15724 [00:03<00:03, 2562.34it/s]
 38%|███▊      | 5918/15724 [00:03<00:03, 2812.99it/s]
 40%|███▉      | 6240/15724 [00:03<00:03, 2928.37it/s]
 42%|████▏     | 6644/15724 [00:03<00:02, 3248.94it/s]
 45%|████▌     | 7142/15724 [00:03<00:02, 3755.59it/s]
 48%|████▊     | 7519/15724 [00:03<00:02, 2804.33it/s]
 50%|████▉     | 7836/15724 [00:04<00:04, 1771.72it/s]
 51%|█████▏    | 8084/15724 [00:04<00:05, 1444.28it/s]
 53%|█████▎    | 8285/15724 [00:04<00:06, 1221.28it/s]
 54%|█████▎    | 8449/15724 [00:04<00:06, 1168.94it/s]
 55%|█████▍    | 8594/15724 [00:05<00:06, 1173.58it/s]
 56%|█████▌    | 8731/15724 [00:05<00:05, 1176.64it/s]
 56%|█████▋    | 8863/15724 [00:05<00:05, 1171.35it/s]
 57%|█████▋    | 8990/15724 [00:05<00:05, 1189.80it/s]
 58%|█████▊    | 9117/15724 [00:05<00:05, 1132.19it/s]
 59%|█████▊    | 9236/15724 [00:05<00:06, 1079.93it/s]
 59%|█████▉    | 9348/15724 [00:05<00:06, 1057.11it/s]
 60%|██████    | 9456/15724 [00:05<00:06, 997.75it/s] 
 61%|██████    | 9558/15724 [00:05<00:06, 972.70it/s]
 61%|██████▏   | 9664/15724 [00:06<00:06, 994.19it/s]
 62%|██████▏   | 9769/15724 [00:06<00:05, 1008.67it/s]
 63%|██████▎   | 9903/15724 [00:06<00:05, 1100.72it/s]
 64%|██████▎   | 10015/15724 [00:06<00:05, 1058.06it/s]
 64%|██████▍   | 10122/15724 [00:06<00:05, 1046.16it/s]
 65%|██████▌   | 10237/15724 [00:06<00:05, 1074.43it/s]
 66%|██████▌   | 10366/15724 [00:06<00:04, 1135.80it/s]
 67%|██████▋   | 10481/15724 [00:06<00:04, 1093.11it/s]
 67%|██████▋   | 10592/15724 [00:06<00:05, 970.88it/s] 
 68%|██████▊   | 10695/15724 [00:07<00:05, 985.05it/s]
 69%|██████▊   | 10796/15724 [00:07<00:05, 937.99it/s]
 69%|██████▉   | 10925/15724 [00:07<00:04, 1033.12it/s]
 71%|███████   | 11128/15724 [00:07<00:03, 1310.53it/s]
 72%|███████▏  | 11353/15724 [00:07<00:02, 1576.72it/s]
 74%|███████▍  | 11686/15724 [00:07<00:01, 2082.94it/s]
 77%|███████▋  | 12107/15724 [00:07<00:01, 2702.38it/s]
 80%|███████▉  | 12529/15724 [00:07<00:01, 3144.64it/s]
 82%|████████▏ | 12848/15724 [00:07<00:00, 3087.72it/s]
 84%|████████▎ | 13160/15724 [00:08<00:00, 2753.51it/s]
 85%|████████▌ | 13444/15724 [00:08<00:00, 2534.05it/s]
 87%|████████▋ | 13706/15724 [00:08<00:00, 2400.64it/s]
 89%|████████▉ | 13962/15724 [00:08<00:00, 2437.83it/s]
 90%|█████████ | 14222/15724 [00:08<00:00, 2479.29it/s]
 92%|█████████▏| 14541/15724 [00:08<00:00, 2675.92it/s]
 95%|█████████▍| 14904/15724 [00:08<00:00, 2944.88it/s]
 97%|█████████▋| 15212/15724 [00:08<00:00, 2982.25it/s]
 99%|█████████▊| 15514/15724 [00:08<00:00, 2486.86it/s]
100%|██████████| 15724/15724 [00:09<00:00, 1730.12it/s]

  0%|          | 0/4301 [00:00<?, ?it/s]
  2%|▏         | 95/4301 [00:00<00:04, 938.64it/s]
  5%|▍         | 211/4301 [00:00<00:03, 1063.90it/s]
  7%|▋         | 318/4301 [00:00<00:03, 999.15it/s] 
 10%|▉         | 419/4301 [00:00<00:04, 963.51it/s]
 12%|█▏        | 516/4301 [00:00<00:04, 922.06it/s]
 14%|█▍        | 617/4301 [00:00<00:03, 944.13it/s]
 17%|█▋        | 718/4301 [00:00<00:03, 962.16it/s]
 19%|█▉        | 822/4301 [00:00<00:03, 983.05it/s]
 22%|██▏       | 938/4301 [00:00<00:03, 1036.13it/s]
 24%|██▍       | 1042/4301 [00:01<00:03, 1023.19it/s]
 27%|██▋       | 1173/4301 [00:01<00:02, 1107.32it/s]
 30%|███       | 1298/4301 [00:01<00:02, 1148.37it/s]
 33%|███▎      | 1414/4301 [00:01<00:02, 1112.25it/s]
 36%|███▌      | 1527/4301 [00:01<00:02, 1115.57it/s]
 38%|███▊      | 1655/4301 [00:01<00:02, 1159.04it/s]
 41%|████▏     | 1776/4301 [00:01<00:02, 1173.34it/s]
 44%|████▍     | 1912/4301 [00:01<00:01, 1225.12it/s]
 47%|████▋     | 2035/4301 [00:01<00:02, 1110.85it/s]
 50%|████▉     | 2149/4301 [00:02<00:02, 1035.55it/s]
 52%|█████▏    | 2255/4301 [00:02<00:02, 951.08it/s] 
 55%|█████▍    | 2353/4301 [00:02<00:02, 917.86it/s]
 57%|█████▋    | 2447/4301 [00:02<00:02, 919.81it/s]
 59%|█████▉    | 2544/4301 [00:02<00:01, 931.50it/s]
 62%|██████▏   | 2650/4301 [00:02<00:01, 965.63it/s]
 64%|██████▍   | 2753/4301 [00:02<00:01, 983.20it/s]
 66%|██████▋   | 2853/4301 [00:02<00:01, 950.57it/s]
 69%|██████▉   | 2982/4301 [00:02<00:01, 1046.74it/s]
 72%|███████▏  | 3088/4301 [00:03<00:01, 991.49it/s] 
 75%|███████▌  | 3230/4301 [00:03<00:00, 1108.09it/s]
 78%|███████▊  | 3343/4301 [00:03<00:00, 1051.29it/s]
 80%|████████  | 3453/4301 [00:03<00:00, 1064.53it/s]
 84%|████████▎ | 3594/4301 [00:03<00:00, 1161.60it/s]
 86%|████████▋ | 3712/4301 [00:03<00:00, 1109.04it/s]
 89%|████████▉ | 3825/4301 [00:03<00:00, 1068.43it/s]
 91%|█████████▏| 3933/4301 [00:03<00:00, 1045.76it/s]
 94%|█████████▍| 4056/4301 [00:03<00:00, 1095.22it/s]
 97%|█████████▋| 4167/4301 [00:03<00:00, 1079.32it/s]
 99%|█████████▉| 4276/4301 [00:04<00:00, 1020.56it/s]
100%|██████████| 4301/4301 [00:04<00:00, 1040.15it/s]

  0%|          | 0/4346 [00:00<?, ?it/s]
  2%|▏         | 90/4346 [00:00<00:04, 887.96it/s]
  4%|▍         | 179/4346 [00:00<00:04, 881.23it/s]
  6%|▋         | 279/4346 [00:00<00:04, 933.97it/s]
  9%|▉         | 390/4346 [00:00<00:03, 1002.21it/s]
 11%|█▏        | 491/4346 [00:00<00:04, 925.84it/s] 
 14%|█▎        | 590/4346 [00:00<00:03, 942.94it/s]
 16%|█▌        | 691/4346 [00:00<00:03, 963.24it/s]
 19%|█▊        | 811/4346 [00:00<00:03, 1034.65it/s]
 21%|██        | 923/4346 [00:00<00:03, 1059.15it/s]
 24%|██▎       | 1030/4346 [00:01<00:03, 1023.64it/s]
 27%|██▋       | 1161/4346 [00:01<00:02, 1106.18it/s]
 30%|██▉       | 1294/4346 [00:01<00:02, 1164.58it/s]
 33%|███▎      | 1423/4346 [00:01<00:02, 1199.30it/s]
 36%|███▌      | 1546/4346 [00:01<00:02, 1206.23it/s]
 39%|███▊      | 1674/4346 [00:01<00:02, 1223.46it/s]
 41%|████▏     | 1797/4346 [00:01<00:02, 1194.88it/s]
 44%|████▍     | 1933/4346 [00:01<00:01, 1239.47it/s]
 47%|████▋     | 2058/4346 [00:01<00:01, 1219.43it/s]
 50%|█████     | 2181/4346 [00:02<00:02, 990.49it/s] 
 53%|█████▎    | 2287/4346 [00:02<00:02, 941.64it/s]
 55%|█████▍    | 2387/4346 [00:02<00:02, 840.67it/s]
 57%|█████▋    | 2476/4346 [00:02<00:02, 834.92it/s]
 59%|█████▉    | 2563/4346 [00:02<00:02, 842.49it/s]
 61%|██████    | 2650/4346 [00:02<00:02, 831.37it/s]
 63%|██████▎   | 2747/4346 [00:02<00:01, 866.87it/s]
 66%|██████▌   | 2848/4346 [00:02<00:01, 905.74it/s]
 68%|██████▊   | 2940/4346 [00:02<00:01, 873.99it/s]
 70%|██████▉   | 3040/4346 [00:03<00:01, 903.39it/s]
 72%|███████▏  | 3132/4346 [00:03<00:01, 864.27it/s]
 74%|███████▍  | 3226/4346 [00:03<00:01, 884.90it/s]
 76%|███████▋  | 3316/4346 [00:03<00:01, 861.59it/s]
 79%|███████▊  | 3413/4346 [00:03<00:01, 891.76it/s]
 81%|████████▏ | 3537/4346 [00:03<00:00, 988.95it/s]
 84%|████████▎ | 3639/4346 [00:03<00:00, 993.37it/s]
 86%|████████▌ | 3739/4346 [00:03<00:00, 952.14it/s]
 89%|████████▉ | 3877/4346 [00:03<00:00, 1073.69it/s]
 92%|█████████▏| 4001/4346 [00:04<00:00, 1120.61it/s]
 95%|█████████▍| 4121/4346 [00:04<00:00, 1142.68it/s]
 97%|█████████▋| 4236/4346 [00:04<00:00, 1084.48it/s]
100%|██████████| 4346/4346 [00:04<00:00, 1060.18it/s]
100%|██████████| 4346/4346 [00:04<00:00, 1001.57it/s]
2024-05-04 18:04:20.277 | INFO     | processors.processor:init_model_word_embedding:235 - initializing model word embedding
2024-05-04 18:04:20.795 | INFO     | processors.processor:init_model_word_embedding:255 - num of match:113927, num of not_match:2
Some weights of the model checkpoint at pretrain_model/bert-base-chinese were not used when initializing LEBertSoftmaxForNer: ['cls.predictions.bias', 'cls.predictions.transform.dense.weight', 'cls.predictions.transform.dense.bias', 'cls.predictions.decoder.weight', 'cls.seq_relationship.weight', 'cls.seq_relationship.bias', 'cls.predictions.transform.LayerNorm.weight', 'cls.predictions.transform.LayerNorm.bias']
- This IS expected if you are initializing LEBertSoftmaxForNer from the checkpoint of a model trained on another task or with another architecture (e.g. initializing a BertForSequenceClassification model from a BertForPretraining model).
- This IS NOT expected if you are initializing LEBertSoftmaxForNer from the checkpoint of a model that you expect to be exactly identical (initializing a BertForSequenceClassification model from a BertForSequenceClassification model).
Some weights of LEBertSoftmaxForNer were not initialized from the model checkpoint at pretrain_model/bert-base-chinese and are newly initialized: ['word_embeddings.weight', 'bert.encoder.word_embedding_adapter.attn_W', 'bert.encoder.word_embedding_adapter.linear1.weight', 'bert.encoder.word_embedding_adapter.linear1.bias', 'bert.encoder.word_embedding_adapter.linear2.weight', 'bert.encoder.word_embedding_adapter.linear2.bias', 'bert.encoder.word_embedding_adapter.layer_norm.weight', 'bert.encoder.word_embedding_adapter.layer_norm.bias', 'classifier.weight', 'classifier.bias']
You should probably TRAIN this model on a down-stream task to be able to use it for predictions and inference.
2024-05-04 18:04:27.241 | INFO     | __main__:main:304 - initialize word_embeddings with pretrained embedding
2024-05-04 18:04:27.249 | INFO     | processors.processor:get_train_data:31 - loading train data

  0%|          | 0/15724 [00:00<?, ?it/s]
  0%|          | 67/15724 [00:00<00:23, 655.28it/s]
  1%|          | 133/15724 [00:00<00:28, 544.78it/s]
  1%|          | 192/15724 [00:00<00:27, 560.31it/s]
  2%|▏         | 249/15724 [00:00<00:34, 452.28it/s]
  2%|▏         | 297/15724 [00:00<00:35, 434.31it/s]
  2%|▏         | 362/15724 [00:00<00:31, 492.69it/s]
  3%|▎         | 414/15724 [00:00<00:32, 475.51it/s]
  3%|▎         | 483/15724 [00:00<00:28, 534.27it/s]
  3%|▎         | 545/15724 [00:01<00:27, 556.47it/s]
  4%|▍         | 616/15724 [00:01<00:25, 599.27it/s]
  4%|▍         | 680/15724 [00:01<00:24, 610.50it/s]
  5%|▍         | 742/15724 [00:01<00:25, 597.26it/s]
  5%|▌         | 803/15724 [00:01<00:24, 600.78it/s]
  6%|▌         | 879/15724 [00:01<00:22, 646.13it/s]
  6%|▌         | 962/15724 [00:01<00:21, 698.49it/s]
  7%|▋         | 1033/15724 [00:01<00:24, 600.12it/s]
  7%|▋         | 1096/15724 [00:01<00:28, 518.12it/s]
  7%|▋         | 1152/15724 [00:02<00:31, 455.93it/s]
  8%|▊         | 1202/15724 [00:02<00:31, 464.47it/s]
  8%|▊         | 1251/15724 [00:02<00:31, 457.44it/s]
  9%|▊         | 1347/15724 [00:02<00:24, 584.19it/s]
 10%|▉         | 1554/15724 [00:02<00:14, 980.96it/s]
 11%|█         | 1682/15724 [00:02<00:13, 1061.18it/s]
 11%|█▏        | 1807/15724 [00:02<00:12, 1113.33it/s]
 13%|█▎        | 1969/15724 [00:02<00:10, 1257.52it/s]
 13%|█▎        | 2099/15724 [00:02<00:10, 1261.34it/s]
 14%|█▍        | 2266/15724 [00:03<00:09, 1379.87it/s]
 15%|█▌        | 2410/15724 [00:03<00:09, 1395.88it/s]
 16%|█▌        | 2552/15724 [00:03<00:09, 1345.80it/s]
 17%|█▋        | 2703/15724 [00:03<00:09, 1390.33it/s]
 18%|█▊        | 2848/15724 [00:03<00:09, 1407.45it/s]
 19%|█▉        | 2990/15724 [00:03<00:09, 1371.52it/s]
 20%|██        | 3153/15724 [00:03<00:08, 1445.39it/s]
 21%|██        | 3299/15724 [00:03<00:08, 1418.42it/s]
 22%|██▏       | 3442/15724 [00:03<00:09, 1290.89it/s]
 23%|██▎       | 3601/15724 [00:04<00:08, 1369.56it/s]
 24%|██▍       | 3741/15724 [00:04<00:08, 1349.42it/s]
 25%|██▍       | 3878/15724 [00:04<00:08, 1327.18it/s]
 26%|██▌       | 4012/15724 [00:04<00:09, 1258.45it/s]
 26%|██▋       | 4140/15724 [00:04<00:10, 1131.52it/s]
 27%|██▋       | 4284/15724 [00:04<00:09, 1211.47it/s]
 28%|██▊       | 4434/15724 [00:04<00:08, 1289.80it/s]
 29%|██▉       | 4579/15724 [00:04<00:08, 1330.37it/s]
 30%|███       | 4745/15724 [00:04<00:07, 1422.60it/s]
 31%|███       | 4909/15724 [00:05<00:07, 1483.70it/s]
 32%|███▏      | 5060/15724 [00:05<00:07, 1416.70it/s]
 33%|███▎      | 5221/15724 [00:05<00:07, 1469.18it/s]
 34%|███▍      | 5385/15724 [00:05<00:06, 1516.73it/s]
 35%|███▌      | 5538/15724 [00:05<00:06, 1516.01it/s]
 36%|███▋      | 5713/15724 [00:05<00:06, 1583.86it/s]
 38%|███▊      | 5908/15724 [00:05<00:05, 1688.22it/s]
 39%|███▊      | 6078/15724 [00:05<00:05, 1655.42it/s]
 40%|███▉      | 6273/15724 [00:05<00:05, 1741.08it/s]
 41%|████      | 6456/15724 [00:05<00:05, 1764.20it/s]
 43%|████▎     | 6726/15724 [00:06<00:04, 2040.33it/s]
 44%|████▍     | 6958/15724 [00:06<00:04, 2123.10it/s]
 46%|████▌     | 7171/15724 [00:06<00:04, 2110.52it/s]
 47%|████▋     | 7383/15724 [00:06<00:04, 1961.25it/s]
 48%|████▊     | 7582/15724 [00:06<00:07, 1145.63it/s]
 49%|████▉     | 7738/15724 [00:07<00:08, 893.31it/s] 
 50%|█████     | 7863/15724 [00:07<00:09, 795.43it/s]
 51%|█████     | 7968/15724 [00:07<00:10, 764.79it/s]
 51%|█████▏    | 8062/15724 [00:07<00:11, 680.91it/s]
 52%|█████▏    | 8142/15724 [00:07<00:11, 676.85it/s]
 52%|█████▏    | 8218/15724 [00:07<00:12, 592.12it/s]
 53%|█████▎    | 8284/15724 [00:08<00:13, 565.71it/s]
 53%|█████▎    | 8345/15724 [00:08<00:13, 545.19it/s]
 54%|█████▎    | 8414/15724 [00:08<00:12, 576.38it/s]
 54%|█████▍    | 8479/15724 [00:08<00:12, 591.98it/s]
 54%|█████▍    | 8556/15724 [00:08<00:11, 635.42it/s]
 55%|█████▍    | 8637/15724 [00:08<00:10, 678.87it/s]
 55%|█████▌    | 8710/15724 [00:08<00:10, 689.99it/s]
 56%|█████▌    | 8786/15724 [00:08<00:09, 709.18it/s]
 56%|█████▋    | 8859/15724 [00:08<00:09, 697.76it/s]
 57%|█████▋    | 8945/15724 [00:08<00:09, 737.38it/s]
 57%|█████▋    | 9020/15724 [00:09<00:09, 718.18it/s]
 58%|█████▊    | 9093/15724 [00:09<00:09, 674.76it/s]
 58%|█████▊    | 9162/15724 [00:09<00:10, 650.25it/s]
 59%|█████▊    | 9228/15724 [00:09<00:10, 634.23it/s]
 59%|█████▉    | 9292/15724 [00:09<00:11, 573.87it/s]
 60%|█████▉    | 9363/15724 [00:09<00:10, 609.21it/s]
 60%|█████▉    | 9426/15724 [00:09<00:11, 555.06it/s]
 60%|██████    | 9484/15724 [00:09<00:11, 540.88it/s]
 61%|██████    | 9549/15724 [00:10<00:10, 568.60it/s]
 61%|██████    | 9614/15724 [00:10<00:10, 590.36it/s]
 62%|██████▏   | 9677/15724 [00:10<00:10, 593.61it/s]
 62%|██████▏   | 9738/15724 [00:10<00:10, 597.79it/s]
 63%|██████▎   | 9838/15724 [00:10<00:08, 711.52it/s]
 63%|██████▎   | 9910/15724 [00:10<00:08, 710.00it/s]
 64%|██████▎   | 9988/15724 [00:10<00:07, 728.60it/s]
 64%|██████▍   | 10062/15724 [00:10<00:09, 598.66it/s]
 64%|██████▍   | 10136/15724 [00:10<00:08, 634.62it/s]
 65%|██████▍   | 10217/15724 [00:11<00:08, 680.02it/s]
 66%|██████▌   | 10313/15724 [00:11<00:07, 756.35it/s]
 66%|██████▌   | 10392/15724 [00:11<00:07, 730.03it/s]
 67%|██████▋   | 10468/15724 [00:11<00:07, 671.64it/s]
 67%|██████▋   | 10538/15724 [00:11<00:08, 647.60it/s]
 67%|██████▋   | 10605/15724 [00:11<00:09, 543.95it/s]
 68%|██████▊   | 10671/15724 [00:11<00:08, 569.78it/s]
 68%|██████▊   | 10748/15724 [00:11<00:08, 620.44it/s]
 69%|██████▉   | 10814/15724 [00:12<00:08, 555.47it/s]
 69%|██████▉   | 10875/15724 [00:12<00:08, 568.84it/s]
 70%|██████▉   | 11005/15724 [00:12<00:06, 761.19it/s]
 71%|███████   | 11138/15724 [00:12<00:05, 908.14it/s]
 72%|███████▏  | 11281/15724 [00:12<00:04, 1053.39it/s]
 73%|███████▎  | 11406/15724 [00:12<00:03, 1109.12it/s]
 74%|███████▎  | 11573/15724 [00:12<00:03, 1271.10it/s]
 75%|███████▌  | 11831/15724 [00:12<00:02, 1652.94it/s]
 77%|███████▋  | 12039/15724 [00:12<00:02, 1764.76it/s]
 78%|███████▊  | 12284/15724 [00:12<00:01, 1964.73it/s]
 79%|███████▉  | 12483/15724 [00:13<00:01, 1925.76it/s]
 81%|████████  | 12677/15724 [00:13<00:01, 1909.27it/s]
 82%|████████▏ | 12869/15724 [00:13<00:01, 1791.56it/s]
 83%|████████▎ | 13051/15724 [00:13<00:01, 1598.01it/s]
 84%|████████▍ | 13216/15724 [00:13<00:01, 1473.96it/s]
 85%|████████▌ | 13368/15724 [00:13<00:01, 1329.64it/s]
 86%|████████▌ | 13509/15724 [00:13<00:01, 1348.88it/s]
 87%|████████▋ | 13651/15724 [00:13<00:01, 1363.42it/s]
 88%|████████▊ | 13791/15724 [00:14<00:01, 1353.03it/s]
 89%|████████▊ | 13948/15724 [00:14<00:01, 1410.86it/s]
 90%|████████▉ | 14103/15724 [00:14<00:01, 1449.71it/s]
 91%|█████████ | 14250/15724 [00:14<00:01, 1425.31it/s]
 92%|█████████▏| 14432/15724 [00:14<00:00, 1538.38it/s]
 93%|█████████▎| 14632/15724 [00:14<00:00, 1670.92it/s]
 94%|█████████▍| 14803/15724 [00:14<00:00, 1680.79it/s]
 95%|█████████▌| 15010/15724 [00:14<00:00, 1795.35it/s]
 97%|█████████▋| 15191/15724 [00:14<00:00, 1719.91it/s]
 98%|█████████▊| 15365/15724 [00:14<00:00, 1470.97it/s]
 99%|█████████▊| 15519/15724 [00:15<00:00, 1334.62it/s]
100%|█████████▉| 15659/15724 [00:15<00:00, 1326.65it/s]
100%|██████████| 15724/15724 [00:15<00:00, 1027.90it/s]
2024-05-04 18:04:47.037 | INFO     | processors.processor:get_train_data:43 - len of train data:15724
2024-05-04 18:04:47.060 | INFO     | processors.processor:get_dev_data:47 - loading dev data

  0%|          | 0/4301 [00:00<?, ?it/s]
  1%|          | 45/4301 [00:00<00:09, 435.21it/s]
  3%|▎         | 110/4301 [00:00<00:07, 558.48it/s]
  4%|▍         | 187/4301 [00:00<00:06, 651.12it/s]
  6%|▌         | 253/4301 [00:00<00:06, 612.99it/s]
  7%|▋         | 315/4301 [00:00<00:06, 606.34it/s]
  9%|▊         | 376/4301 [00:00<00:06, 593.83it/s]
 10%|█         | 436/4301 [00:00<00:06, 581.44it/s]
 12%|█▏        | 495/4301 [00:00<00:06, 565.97it/s]
 13%|█▎        | 552/4301 [00:00<00:06, 561.97it/s]
 14%|█▍        | 617/4301 [00:01<00:06, 580.18it/s]
 16%|█▌        | 685/4301 [00:01<00:05, 607.12it/s]
 17%|█▋        | 746/4301 [00:01<00:06, 584.93it/s]
 19%|█▉        | 816/4301 [00:01<00:05, 617.53it/s]
 21%|██        | 888/4301 [00:01<00:05, 645.20it/s]
 22%|██▏       | 957/4301 [00:01<00:05, 653.78it/s]
 24%|██▍       | 1023/4301 [00:01<00:05, 619.09it/s]
 25%|██▌       | 1095/4301 [00:01<00:04, 647.27it/s]
 27%|██▋       | 1178/4301 [00:01<00:04, 697.78it/s]
 29%|██▉       | 1260/4301 [00:01<00:04, 733.07it/s]
 31%|███       | 1334/4301 [00:02<00:04, 733.38it/s]
 33%|███▎      | 1408/4301 [00:02<00:04, 711.90it/s]
 34%|███▍      | 1480/4301 [00:02<00:03, 705.50it/s]
 36%|███▌      | 1556/4301 [00:02<00:03, 719.60it/s]
 38%|███▊      | 1637/4301 [00:02<00:03, 745.48it/s]
 40%|███▉      | 1712/4301 [00:02<00:03, 714.38it/s]
 42%|████▏     | 1807/4301 [00:02<00:03, 778.44it/s]
 44%|████▍     | 1886/4301 [00:02<00:03, 778.14it/s]
 46%|████▌     | 1965/4301 [00:02<00:03, 685.56it/s]
 47%|████▋     | 2036/4301 [00:03<00:03, 647.24it/s]
 49%|████▉     | 2103/4301 [00:03<00:03, 611.03it/s]
 50%|█████     | 2166/4301 [00:03<00:03, 604.44it/s]
 52%|█████▏    | 2228/4301 [00:03<00:03, 563.17it/s]
 53%|█████▎    | 2286/4301 [00:03<00:04, 503.19it/s]
 54%|█████▍    | 2340/4301 [00:03<00:03, 510.26it/s]
 56%|█████▌    | 2396/4301 [00:03<00:03, 517.75it/s]
 57%|█████▋    | 2449/4301 [00:03<00:03, 505.96it/s]
 58%|█████▊    | 2509/4301 [00:04<00:03, 529.86it/s]
 60%|█████▉    | 2571/4301 [00:04<00:03, 553.10it/s]
 61%|██████    | 2633/4301 [00:04<00:02, 572.04it/s]
 63%|██████▎   | 2693/4301 [00:04<00:02, 579.99it/s]
 64%|██████▍   | 2757/4301 [00:04<00:02, 597.31it/s]
 66%|██████▌   | 2818/4301 [00:04<00:02, 558.44it/s]
 67%|██████▋   | 2900/4301 [00:04<00:02, 630.20it/s]
 69%|██████▉   | 2964/4301 [00:04<00:02, 619.28it/s]
 70%|███████   | 3027/4301 [00:04<00:02, 600.26it/s]
 72%|███████▏  | 3088/4301 [00:05<00:02, 573.57it/s]
 74%|███████▎  | 3169/4301 [00:05<00:01, 639.05it/s]
 76%|███████▌  | 3252/4301 [00:05<00:01, 691.22it/s]
 77%|███████▋  | 3323/4301 [00:05<00:01, 643.84it/s]
 79%|███████▉  | 3393/4301 [00:05<00:01, 656.57it/s]
 80%|████████  | 3462/4301 [00:05<00:01, 665.77it/s]
 82%|████████▏ | 3539/4301 [00:05<00:01, 694.72it/s]
 84%|████████▍ | 3624/4301 [00:05<00:00, 739.60it/s]
 86%|████████▌ | 3699/4301 [00:05<00:00, 644.70it/s]
 88%|████████▊ | 3767/4301 [00:05<00:00, 642.18it/s]
 89%|████████▉ | 3833/4301 [00:06<00:00, 637.70it/s]
 91%|█████████ | 3898/4301 [00:06<00:00, 613.61it/s]
 92%|█████████▏| 3974/4301 [00:06<00:00, 652.63it/s]
 94%|█████████▍| 4046/4301 [00:06<00:00, 666.86it/s]
 96%|█████████▌| 4114/4301 [00:06<00:00, 667.50it/s]
 97%|█████████▋| 4182/4301 [00:06<00:00, 606.29it/s]
 99%|█████████▊| 4244/4301 [00:06<00:00, 602.74it/s]
100%|██████████| 4301/4301 [00:06<00:00, 627.21it/s]
2024-05-04 18:04:55.089 | INFO     | processors.processor:get_dev_data:59 - len of dev data:4301
2024-05-04 18:04:55.092 | INFO     | processors.processor:get_test_data:63 - loading test data

  0%|          | 0/4346 [00:00<?, ?it/s]
  1%|          | 46/4346 [00:00<00:09, 458.84it/s]
  2%|▏         | 107/4346 [00:00<00:07, 541.48it/s]
  4%|▍         | 167/4346 [00:00<00:07, 563.02it/s]
  5%|▌         | 224/4346 [00:00<00:07, 562.21it/s]
  7%|▋         | 300/4346 [00:00<00:06, 632.21it/s]
  8%|▊         | 368/4346 [00:00<00:06, 645.50it/s]
 10%|▉         | 433/4346 [00:00<00:06, 583.67it/s]
 11%|█▏        | 493/4346 [00:00<00:06, 557.42it/s]
 13%|█▎        | 550/4346 [00:00<00:06, 553.07it/s]
 14%|█▍        | 622/4346 [00:01<00:06, 599.78it/s]
 16%|█▌        | 683/4346 [00:01<00:06, 592.87it/s]
 17%|█▋        | 758/4346 [00:01<00:05, 636.19it/s]
 19%|█▉        | 836/4346 [00:01<00:05, 676.06it/s]
 21%|██        | 905/4346 [00:01<00:05, 667.51it/s]
 22%|██▏       | 973/4346 [00:01<00:05, 625.82it/s]
 24%|██▍       | 1038/4346 [00:01<00:05, 631.66it/s]
 26%|██▌       | 1109/4346 [00:01<00:04, 653.85it/s]
 27%|██▋       | 1192/4346 [00:01<00:04, 682.42it/s]
 29%|██▉       | 1274/4346 [00:02<00:04, 719.07it/s]
 31%|███       | 1358/4346 [00:02<00:03, 750.29it/s]
 33%|███▎      | 1435/4346 [00:02<00:03, 755.68it/s]
 35%|███▍      | 1511/4346 [00:02<00:03, 749.95it/s]
 37%|███▋      | 1587/4346 [00:02<00:03, 736.99it/s]
 38%|███▊      | 1673/4346 [00:02<00:03, 769.86it/s]
 40%|████      | 1751/4346 [00:02<00:03, 725.85it/s]
 42%|████▏     | 1825/4346 [00:02<00:03, 671.84it/s]
 44%|████▍     | 1921/4346 [00:02<00:03, 743.50it/s]
 46%|████▋     | 2011/4346 [00:02<00:02, 785.83it/s]
 48%|████▊     | 2091/4346 [00:03<00:03, 639.99it/s]
 50%|████▉     | 2161/4346 [00:03<00:04, 540.21it/s]
 51%|█████     | 2221/4346 [00:03<00:03, 550.08it/s]
 52%|█████▏    | 2281/4346 [00:03<00:04, 514.64it/s]
 54%|█████▍    | 2336/4346 [00:03<00:04, 457.12it/s]
 55%|█████▍    | 2385/4346 [00:03<00:04, 448.47it/s]
 56%|█████▌    | 2435/4346 [00:03<00:04, 460.35it/s]
 57%|█████▋    | 2483/4346 [00:04<00:04, 465.32it/s]
 58%|█████▊    | 2536/4346 [00:04<00:03, 480.41it/s]
 60%|█████▉    | 2590/4346 [00:04<00:03, 496.63it/s]
 61%|██████    | 2641/4346 [00:04<00:03, 484.13it/s]
 62%|██████▏   | 2692/4346 [00:04<00:03, 485.47it/s]
 64%|██████▎   | 2760/4346 [00:04<00:02, 538.87it/s]
 65%|██████▌   | 2831/4346 [00:04<00:02, 584.52it/s]
 66%|██████▋   | 2890/4346 [00:04<00:02, 544.69it/s]
 68%|██████▊   | 2946/4346 [00:04<00:02, 511.56it/s]
 69%|██████▉   | 3011/4346 [00:05<00:02, 548.42it/s]
 71%|███████   | 3068/4346 [00:05<00:02, 552.97it/s]
 72%|███████▏  | 3125/4346 [00:05<00:02, 532.76it/s]
 73%|███████▎  | 3181/4346 [00:05<00:02, 538.62it/s]
 74%|███████▍  | 3236/4346 [00:05<00:02, 535.99it/s]
 76%|███████▌  | 3290/4346 [00:05<00:02, 518.76it/s]
 77%|███████▋  | 3343/4346 [00:05<00:01, 512.27it/s]
 78%|███████▊  | 3399/4346 [00:05<00:01, 523.70it/s]
 80%|████████  | 3484/4346 [00:05<00:01, 614.18it/s]
 82%|████████▏ | 3546/4346 [00:05<00:01, 607.29it/s]
 83%|████████▎ | 3607/4346 [00:06<00:01, 592.16it/s]
 84%|████████▍ | 3667/4346 [00:06<00:01, 581.29it/s]
 86%|████████▌ | 3726/4346 [00:06<00:01, 543.16it/s]
 87%|████████▋ | 3802/4346 [00:06<00:00, 602.53it/s]
 89%|████████▉ | 3880/4346 [00:06<00:00, 652.63it/s]
 91%|█████████ | 3957/4346 [00:06<00:00, 686.24it/s]
 93%|█████████▎| 4027/4346 [00:06<00:00, 685.17it/s]
 94%|█████████▍| 4103/4346 [00:06<00:00, 704.33it/s]
 96%|█████████▌| 4174/4346 [00:06<00:00, 681.15it/s]
 98%|█████████▊| 4243/4346 [00:07<00:00, 633.17it/s]
 99%|█████████▉| 4308/4346 [00:07<00:00, 633.71it/s]
100%|██████████| 4346/4346 [00:07<00:00, 598.39it/s]
2024-05-04 18:05:03.533 | INFO     | processors.processor:get_test_data:75 - len of test data:4346
2024-05-04 18:05:03.546 | INFO     | __main__:train:124 - start training
2024-05-04 18:05:03.548 | INFO     | __main__:train:130 - start 1-th epoch training

  0%|          | 0/492 [00:00<?, ?it/s]
  0%|          | 1/492 [00:04<36:02,  4.40s/it]
  0%|          | 2/492 [00:08<36:25,  4.46s/it]
  1%|          | 3/492 [00:13<34:59,  4.29s/it]
  1%|          | 4/492 [00:16<33:29,  4.12s/it]
  1%|          | 5/492 [00:21<34:21,  4.23s/it]
  1%|          | 6/492 [00:25<34:05,  4.21s/it]
  1%|▏         | 7/492 [00:29<33:56,  4.20s/it]
  2%|▏         | 8/492 [00:33<33:37,  4.17s/it]
  2%|▏         | 9/492 [00:38<34:16,  4.26s/it]
  2%|▏         | 10/492 [00:42<35:13,  4.38s/it]
  2%|▏         | 11/492 [00:47<35:23,  4.42s/it]
  2%|▏         | 12/492 [00:51<34:29,  4.31s/it]
  3%|▎         | 13/492 [00:55<35:02,  4.39s/it]
  3%|▎         | 14/492 [01:00<35:35,  4.47s/it]
  3%|▎         | 15/492 [01:05<36:18,  4.57s/it]
  3%|▎         | 16/492 [01:09<36:02,  4.54s/it]
  3%|▎         | 17/492 [01:13<33:59,  4.29s/it]
  4%|▎         | 18/492 [01:17<33:06,  4.19s/it]
  4%|▍         | 19/492 [01:22<33:42,  4.28s/it]
  4%|▍         | 20/492 [01:26<33:49,  4.30s/it]
  4%|▍         | 21/492 [01:30<34:03,  4.34s/it]
  4%|▍         | 22/492 [01:35<34:17,  4.38s/it]
  5%|▍         | 23/492 [01:39<32:49,  4.20s/it]
  5%|▍         | 24/492 [01:43<34:09,  4.38s/it]
  5%|▌         | 25/492 [01:48<34:27,  4.43s/it]
  5%|▌         | 26/492 [01:52<34:10,  4.40s/it]
  5%|▌         | 27/492 [01:56<33:14,  4.29s/it]
  6%|▌         | 28/492 [02:01<33:00,  4.27s/it]
  6%|▌         | 29/492 [02:05<33:07,  4.29s/it]
  6%|▌         | 30/492 [02:09<33:22,  4.33s/it]
  6%|▋         | 31/492 [02:14<33:07,  4.31s/it]
  7%|▋         | 32/492 [02:18<33:29,  4.37s/it]
  7%|▋         | 33/492 [02:22<32:28,  4.25s/it]
  7%|▋         | 34/492 [02:27<33:06,  4.34s/it]
  7%|▋         | 35/492 [02:31<33:37,  4.42s/it]
  7%|▋         | 36/492 [02:36<33:27,  4.40s/it]
  8%|▊         | 37/492 [02:40<33:04,  4.36s/it]
  8%|▊         | 38/492 [02:44<31:34,  4.17s/it]
  8%|▊         | 39/492 [02:48<31:13,  4.14s/it]
  8%|▊         | 40/492 [02:51<30:21,  4.03s/it]
  8%|▊         | 41/492 [02:56<31:29,  4.19s/it]
  9%|▊         | 42/492 [03:01<33:06,  4.41s/it]
  9%|▊         | 43/492 [03:06<34:24,  4.60s/it]
  9%|▉         | 44/492 [03:10<34:08,  4.57s/it]
  9%|▉         | 45/492 [03:15<34:55,  4.69s/it]
  9%|▉         | 46/492 [03:20<34:36,  4.66s/it]
 10%|▉         | 47/492 [03:24<34:01,  4.59s/it]
 10%|▉         | 48/492 [03:29<33:47,  4.57s/it]
 10%|▉         | 49/492 [03:34<33:51,  4.59s/it]
 10%|█         | 50/492 [03:38<33:15,  4.52s/it]
 10%|█         | 51/492 [03:42<32:42,  4.45s/it]
 11%|█         | 52/492 [03:46<31:49,  4.34s/it]
 11%|█         | 53/492 [03:50<30:44,  4.20s/it]
 11%|█         | 54/492 [03:55<31:33,  4.32s/it]
 11%|█         | 55/492 [03:59<31:48,  4.37s/it]
 11%|█▏        | 56/492 [04:03<31:33,  4.34s/it]
 12%|█▏        | 57/492 [04:08<31:14,  4.31s/it]
 12%|█▏        | 58/492 [04:12<30:56,  4.28s/it]
 12%|█▏        | 59/492 [04:16<30:50,  4.27s/it]
 12%|█▏        | 60/492 [04:20<29:46,  4.14s/it]
 12%|█▏        | 61/492 [04:24<28:54,  4.03s/it]
 13%|█▎        | 62/492 [04:28<29:20,  4.09s/it]
 13%|█▎        | 63/492 [04:32<28:30,  3.99s/it]
 13%|█▎        | 64/492 [04:36<29:10,  4.09s/it]
 13%|█▎        | 65/492 [04:40<28:20,  3.98s/it]
 13%|█▎        | 66/492 [04:44<27:50,  3.92s/it]
 14%|█▎        | 67/492 [04:47<27:42,  3.91s/it]
 14%|█▍        | 68/492 [04:51<27:21,  3.87s/it]
 14%|█▍        | 69/492 [04:55<27:50,  3.95s/it]
 14%|█▍        | 70/492 [05:00<29:09,  4.14s/it]
 14%|█▍        | 71/492 [05:04<28:48,  4.11s/it]
 15%|█▍        | 72/492 [05:08<28:28,  4.07s/it]
 15%|█▍        | 73/492 [05:12<28:39,  4.10s/it]
 15%|█▌        | 74/492 [05:16<27:51,  4.00s/it]
 15%|█▌        | 75/492 [05:20<28:39,  4.12s/it]
 15%|█▌        | 76/492 [05:24<28:14,  4.07s/it]
 16%|█▌        | 77/492 [05:28<27:43,  4.01s/it]
 16%|█▌        | 78/492 [05:32<27:13,  3.95s/it]
 16%|█▌        | 79/492 [05:36<27:09,  3.95s/it]
 16%|█▋        | 80/492 [05:41<28:35,  4.16s/it]
 16%|█▋        | 81/492 [05:45<28:06,  4.10s/it]
 17%|█▋        | 82/492 [05:48<27:32,  4.03s/it]
 17%|█▋        | 83/492 [05:52<27:12,  3.99s/it]
 17%|█▋        | 84/492 [05:57<27:49,  4.09s/it]
 17%|█▋        | 85/492 [06:01<27:42,  4.08s/it]
 17%|█▋        | 86/492 [06:05<27:18,  4.04s/it]
 18%|█▊        | 87/492 [06:08<26:42,  3.96s/it]
 18%|█▊        | 88/492 [06:13<27:57,  4.15s/it]
 18%|█▊        | 89/492 [06:17<27:37,  4.11s/it]
 18%|█▊        | 90/492 [06:21<27:05,  4.04s/it]
 18%|█▊        | 91/492 [06:26<28:19,  4.24s/it]
 19%|█▊        | 92/492 [06:30<29:24,  4.41s/it]
 19%|█▉        | 93/492 [06:35<29:13,  4.40s/it]
 19%|█▉        | 94/492 [06:38<27:49,  4.19s/it]
 19%|█▉        | 95/492 [06:43<27:40,  4.18s/it]
 20%|█▉        | 96/492 [06:47<27:36,  4.18s/it]
 20%|█▉        | 97/492 [06:51<27:26,  4.17s/it]
 20%|█▉        | 98/492 [06:55<26:49,  4.08s/it]
 20%|██        | 99/492 [06:59<27:22,  4.18s/it]2024-05-04 18:12:07.624 | INFO     | __main__:train:169 - evaluate dev set
2024-05-04 18:12:07.627 | INFO     | __main__:evaluate:206 - ***** Running evaluation *****


  0%|          | 0/17 [00:00<?, ?it/s][A

  6%|▌         | 1/17 [00:07<02:07,  8.00s/it][A

 12%|█▏        | 2/17 [00:15<01:59,  7.99s/it][A

 18%|█▊        | 3/17 [00:24<01:52,  8.05s/it][A

 24%|██▎       | 4/17 [00:32<01:44,  8.01s/it][A

 29%|██▉       | 5/17 [00:39<01:35,  7.96s/it][A

 35%|███▌      | 6/17 [00:48<01:28,  8.02s/it][A

 41%|████      | 7/17 [00:55<01:19,  7.97s/it][A

 47%|████▋     | 8/17 [01:03<01:11,  7.95s/it][A

 53%|█████▎    | 9/17 [01:11<01:03,  7.96s/it][A

 59%|█████▉    | 10/17 [01:19<00:55,  7.96s/it][A

 65%|██████▍   | 11/17 [01:27<00:47,  7.95s/it][A

 71%|███████   | 12/17 [01:35<00:39,  7.93s/it][A

 76%|███████▋  | 13/17 [01:43<00:31,  7.94s/it][A

 82%|████████▏ | 14/17 [01:51<00:23,  7.97s/it][A

 88%|████████▊ | 15/17 [01:59<00:15,  8.00s/it][A

 94%|█████████▍| 16/17 [02:07<00:07,  7.96s/it][A

100%|██████████| 17/17 [02:13<00:00,  7.50s/it][A
100%|██████████| 17/17 [02:13<00:00,  7.88s/it]
2024-05-04 18:14:21.564 | INFO     | __main__:evaluate:255 - 

2024-05-04 18:14:21.568 | INFO     | __main__:evaluate:260 - ***** Eval results *****
2024-05-04 18:14:21.569 | INFO     | __main__:evaluate:262 -  acc: 0.0000 - recall: 0.0000 - f1: 0.0000 - loss: 0.6843 
2024-05-04 18:14:21.569 | INFO     | __main__:evaluate:263 - ***** Entity results *****
2024-05-04 18:14:21.569 | INFO     | __main__:evaluate:265 - ******* GPE results ********
2024-05-04 18:14:21.569 | INFO     | __main__:evaluate:267 -  acc: 0.0000 - recall: 0.0000 - f1: 0.0000 
2024-05-04 18:14:21.569 | INFO     | __main__:evaluate:265 - ******* LOC results ********
2024-05-04 18:14:21.570 | INFO     | __main__:evaluate:267 -  acc: 0.0000 - recall: 0.0000 - f1: 0.0000 
2024-05-04 18:14:21.570 | INFO     | __main__:evaluate:265 - ******* ORG results ********
2024-05-04 18:14:21.570 | INFO     | __main__:evaluate:267 -  acc: 0.0000 - recall: 0.0000 - f1: 0.0000 
2024-05-04 18:14:21.570 | INFO     | __main__:evaluate:265 - ******* PER results ********
2024-05-04 18:14:21.570 | INFO     | __main__:evaluate:267 -  acc: 0.0000 - recall: 0.0000 - f1: 0.0000 
2024-05-04 18:14:21.571 | INFO     | __main__:train:171 - evaluate test set
2024-05-04 18:14:21.573 | INFO     | __main__:evaluate:206 - ***** Running evaluation *****


  0%|          | 0/17 [00:00<?, ?it/s][A

  6%|▌         | 1/17 [00:07<02:05,  7.86s/it][A

 12%|█▏        | 2/17 [00:15<01:58,  7.87s/it][A

 18%|█▊        | 3/17 [00:23<01:50,  7.92s/it][A

 24%|██▎       | 4/17 [00:31<01:43,  7.96s/it][A

 29%|██▉       | 5/17 [00:39<01:35,  7.97s/it][A

 35%|███▌      | 6/17 [00:47<01:27,  7.96s/it][A

 41%|████      | 7/17 [00:55<01:19,  7.95s/it][A

 47%|████▋     | 8/17 [01:03<01:11,  7.92s/it][A

 53%|█████▎    | 9/17 [01:11<01:03,  7.97s/it][A

 59%|█████▉    | 10/17 [01:19<00:55,  8.00s/it][A

 65%|██████▍   | 11/17 [01:27<00:47,  8.00s/it][A

 71%|███████   | 12/17 [01:35<00:39,  8.00s/it][A

 76%|███████▋  | 13/17 [01:43<00:32,  8.04s/it][A

 82%|████████▏ | 14/17 [01:51<00:24,  8.04s/it][A

 88%|████████▊ | 15/17 [01:59<00:16,  8.01s/it][A

 94%|█████████▍| 16/17 [02:07<00:08,  8.05s/it][A

100%|██████████| 17/17 [02:15<00:00,  7.99s/it][A
100%|██████████| 17/17 [02:15<00:00,  7.98s/it]
2024-05-04 18:16:37.267 | INFO     | __main__:evaluate:255 - 

2024-05-04 18:16:37.270 | INFO     | __main__:evaluate:260 - ***** Eval results *****
2024-05-04 18:16:37.271 | INFO     | __main__:evaluate:262 -  acc: 0.0000 - recall: 0.0000 - f1: 0.0000 - loss: 0.7142 
2024-05-04 18:16:37.271 | INFO     | __main__:evaluate:263 - ***** Entity results *****
2024-05-04 18:16:37.271 | INFO     | __main__:evaluate:265 - ******* GPE results ********
2024-05-04 18:16:37.271 | INFO     | __main__:evaluate:267 -  acc: 0.0000 - recall: 0.0000 - f1: 0.0000 
2024-05-04 18:16:37.272 | INFO     | __main__:evaluate:265 - ******* LOC results ********
2024-05-04 18:16:37.272 | INFO     | __main__:evaluate:267 -  acc: 0.0000 - recall: 0.0000 - f1: 0.0000 
2024-05-04 18:16:37.272 | INFO     | __main__:evaluate:265 - ******* ORG results ********
2024-05-04 18:16:37.272 | INFO     | __main__:evaluate:267 -  acc: 0.0000 - recall: 0.0000 - f1: 0.0000 
2024-05-04 18:16:37.272 | INFO     | __main__:evaluate:265 - ******* PER results ********
2024-05-04 18:16:37.273 | INFO     | __main__:evaluate:267 -  acc: 0.0000 - recall: 0.0000 - f1: 0.0000 

 20%|██        | 100/492 [11:33<9:16:04, 85.11s/it]
 21%|██        | 101/492 [11:37<6:36:35, 60.86s/it]
 21%|██        | 102/492 [11:41<4:44:11, 43.72s/it]
 21%|██        | 103/492 [11:45<3:26:09, 31.80s/it]
 21%|██        | 104/492 [11:50<2:33:00, 23.66s/it]
 21%|██▏       | 105/492 [11:54<1:54:53, 17.81s/it]
 22%|██▏       | 106/492 [11:58<1:27:43, 13.64s/it]
 22%|██▏       | 107/492 [12:03<1:10:10, 10.94s/it]
 22%|██▏       | 108/492 [12:06<56:31,  8.83s/it]  
 22%|██▏       | 109/492 [12:11<47:37,  7.46s/it]
 22%|██▏       | 110/492 [12:15<40:34,  6.37s/it]
 23%|██▎       | 111/492 [12:19<36:26,  5.74s/it]
 23%|██▎       | 112/492 [12:23<32:35,  5.14s/it]
 23%|██▎       | 113/492 [12:26<29:50,  4.72s/it]
 23%|██▎       | 114/492 [12:31<28:42,  4.56s/it]
 23%|██▎       | 115/492 [12:34<27:20,  4.35s/it]
 24%|██▎       | 116/492 [12:38<26:12,  4.18s/it]
 24%|██▍       | 117/492 [12:42<25:20,  4.06s/it]
 24%|██▍       | 118/492 [12:46<24:49,  3.98s/it]
 24%|██▍       | 119/492 [12:50<24:23,  3.92s/it]
 24%|██▍       | 120/492 [12:54<24:27,  3.95s/it]
 25%|██▍       | 121/492 [12:57<24:01,  3.89s/it]
 25%|██▍       | 122/492 [13:01<23:41,  3.84s/it]
 25%|██▌       | 123/492 [13:05<23:49,  3.87s/it]
 25%|██▌       | 124/492 [13:09<23:53,  3.89s/it]
 25%|██▌       | 125/492 [13:13<23:43,  3.88s/it]
 26%|██▌       | 126/492 [13:17<23:26,  3.84s/it]
 26%|██▌       | 127/492 [13:20<23:10,  3.81s/it]
 26%|██▌       | 128/492 [13:24<23:02,  3.80s/it]
 26%|██▌       | 129/492 [13:28<23:56,  3.96s/it]
 26%|██▋       | 130/492 [13:33<24:34,  4.07s/it]
 27%|██▋       | 131/492 [13:37<25:19,  4.21s/it]
 27%|██▋       | 132/492 [13:42<25:29,  4.25s/it]
 27%|██▋       | 133/492 [13:46<25:12,  4.21s/it]
 27%|██▋       | 134/492 [13:50<25:17,  4.24s/it]
 27%|██▋       | 135/492 [13:55<26:12,  4.41s/it]
 28%|██▊       | 136/492 [13:59<26:19,  4.44s/it]
 28%|██▊       | 137/492 [14:04<26:04,  4.41s/it]
 28%|██▊       | 138/492 [14:08<25:14,  4.28s/it]
 28%|██▊       | 139/492 [14:12<25:50,  4.39s/it]
 28%|██▊       | 140/492 [14:17<26:24,  4.50s/it]
 29%|██▊       | 141/492 [14:21<25:57,  4.44s/it]
 29%|██▉       | 142/492 [14:25<25:19,  4.34s/it]
 29%|██▉       | 143/492 [14:29<24:38,  4.24s/it]
 29%|██▉       | 144/492 [14:34<25:54,  4.47s/it]
 29%|██▉       | 145/492 [14:39<25:28,  4.41s/it]
 30%|██▉       | 146/492 [14:43<24:50,  4.31s/it]
 30%|██▉       | 147/492 [14:47<24:53,  4.33s/it]
 30%|███       | 148/492 [14:51<24:24,  4.26s/it]
 30%|███       | 149/492 [14:56<24:59,  4.37s/it]
 30%|███       | 150/492 [15:00<25:02,  4.39s/it]
 31%|███       | 151/492 [15:05<25:20,  4.46s/it]
 31%|███       | 152/492 [15:10<25:50,  4.56s/it]
 31%|███       | 153/492 [15:14<25:57,  4.59s/it]
 31%|███▏      | 154/492 [15:19<25:39,  4.55s/it]
 32%|███▏      | 155/492 [15:24<26:28,  4.71s/it]
 32%|███▏      | 156/492 [15:29<26:12,  4.68s/it]
 32%|███▏      | 157/492 [15:33<25:14,  4.52s/it]
 32%|███▏      | 158/492 [15:36<23:50,  4.28s/it]
 32%|███▏      | 159/492 [15:41<24:02,  4.33s/it]
 33%|███▎      | 160/492 [15:45<24:06,  4.36s/it]
 33%|███▎      | 161/492 [15:49<23:38,  4.29s/it]
 33%|███▎      | 162/492 [15:53<23:09,  4.21s/it]
 33%|███▎      | 163/492 [15:57<22:45,  4.15s/it]
 33%|███▎      | 164/492 [16:01<22:26,  4.11s/it]
 34%|███▎      | 165/492 [16:05<21:54,  4.02s/it]
 34%|███▎      | 166/492 [16:10<23:32,  4.33s/it]
 34%|███▍      | 167/492 [16:15<23:41,  4.37s/it]
 34%|███▍      | 168/492 [16:19<23:54,  4.43s/it]
 34%|███▍      | 169/492 [16:24<23:35,  4.38s/it]
 35%|███▍      | 170/492 [16:28<22:55,  4.27s/it]
 35%|███▍      | 171/492 [16:32<23:29,  4.39s/it]
 35%|███▍      | 172/492 [16:37<23:37,  4.43s/it]
 35%|███▌      | 173/492 [16:41<23:45,  4.47s/it]
 35%|███▌      | 174/492 [16:46<23:32,  4.44s/it]
 36%|███▌      | 175/492 [16:50<23:10,  4.39s/it]
 36%|███▌      | 176/492 [16:54<22:44,  4.32s/it]
 36%|███▌      | 177/492 [16:58<22:39,  4.32s/it]
 36%|███▌      | 178/492 [17:03<22:39,  4.33s/it]
 36%|███▋      | 179/492 [17:07<22:12,  4.26s/it]
 37%|███▋      | 180/492 [17:11<21:51,  4.20s/it]
 37%|███▋      | 181/492 [17:16<22:17,  4.30s/it]
 37%|███▋      | 182/492 [17:19<21:33,  4.17s/it]
 37%|███▋      | 183/492 [17:24<22:04,  4.29s/it]
 37%|███▋      | 184/492 [17:28<22:09,  4.32s/it]
 38%|███▊      | 185/492 [17:33<22:08,  4.33s/it]
 38%|███▊      | 186/492 [17:37<21:49,  4.28s/it]
 38%|███▊      | 187/492 [17:41<21:16,  4.18s/it]
 38%|███▊      | 188/492 [17:45<21:13,  4.19s/it]
 38%|███▊      | 189/492 [17:49<20:38,  4.09s/it]
 39%|███▊      | 190/492 [17:53<20:14,  4.02s/it]
 39%|███▉      | 191/492 [17:57<19:52,  3.96s/it]
 39%|███▉      | 192/492 [18:00<19:40,  3.94s/it]
 39%|███▉      | 193/492 [18:05<20:21,  4.08s/it]
 39%|███▉      | 194/492 [18:09<20:31,  4.13s/it]
 40%|███▉      | 195/492 [18:14<21:07,  4.27s/it]
 40%|███▉      | 196/492 [18:18<21:09,  4.29s/it]
 40%|████      | 197/492 [18:23<21:23,  4.35s/it]
 40%|████      | 198/492 [18:27<20:59,  4.28s/it]
 40%|████      | 199/492 [18:31<20:38,  4.23s/it]2024-05-04 18:23:38.764 | INFO     | __main__:train:169 - evaluate dev set
2024-05-04 18:23:38.768 | INFO     | __main__:evaluate:206 - ***** Running evaluation *****


  0%|          | 0/17 [00:00<?, ?it/s][A

  6%|▌         | 1/17 [00:07<02:07,  7.99s/it][A

 12%|█▏        | 2/17 [00:16<02:00,  8.02s/it][A

 18%|█▊        | 3/17 [00:24<01:52,  8.06s/it][A

 24%|██▎       | 4/17 [00:32<01:44,  8.02s/it][A

 29%|██▉       | 5/17 [00:40<01:35,  8.00s/it][A

 35%|███▌      | 6/17 [00:47<01:27,  7.97s/it][A

 41%|████      | 7/17 [00:55<01:19,  7.94s/it][A

 47%|████▋     | 8/17 [01:03<01:11,  7.93s/it][A

 53%|█████▎    | 9/17 [01:11<01:03,  7.93s/it][A

 59%|█████▉    | 10/17 [01:19<00:55,  7.97s/it][A

 65%|██████▍   | 11/17 [01:27<00:47,  7.98s/it][A

 71%|███████   | 12/17 [01:35<00:39,  7.97s/it][A

 76%|███████▋  | 13/17 [01:43<00:31,  7.98s/it][A

 82%|████████▏ | 14/17 [01:51<00:23,  7.99s/it][A

 88%|████████▊ | 15/17 [02:00<00:16,  8.09s/it][A

 94%|█████████▍| 16/17 [02:08<00:08,  8.12s/it][A

100%|██████████| 17/17 [02:14<00:00,  7.66s/it][A
100%|██████████| 17/17 [02:14<00:00,  7.93s/it]
2024-05-04 18:25:53.597 | INFO     | __main__:evaluate:255 - 

2024-05-04 18:25:53.601 | INFO     | __main__:evaluate:260 - ***** Eval results *****
2024-05-04 18:25:53.602 | INFO     | __main__:evaluate:262 -  acc: 0.7402 - recall: 0.3372 - f1: 0.4634 - loss: 0.2113 
2024-05-04 18:25:53.602 | INFO     | __main__:evaluate:263 - ***** Entity results *****
2024-05-04 18:25:53.602 | INFO     | __main__:evaluate:265 - ******* GPE results ********
2024-05-04 18:25:53.602 | INFO     | __main__:evaluate:267 -  acc: 0.6623 - recall: 0.4636 - f1: 0.5454 
2024-05-04 18:25:53.603 | INFO     | __main__:evaluate:265 - ******* LOC results ********
2024-05-04 18:25:53.603 | INFO     | __main__:evaluate:267 -  acc: 0.0000 - recall: 0.0000 - f1: 0.0000 
2024-05-04 18:25:53.603 | INFO     | __main__:evaluate:265 - ******* ORG results ********
2024-05-04 18:25:53.603 | INFO     | __main__:evaluate:267 -  acc: 0.6000 - recall: 0.0018 - f1: 0.0036 
2024-05-04 18:25:53.603 | INFO     | __main__:evaluate:265 - ******* PER results ********
2024-05-04 18:25:53.604 | INFO     | __main__:evaluate:267 -  acc: 0.9236 - recall: 0.5279 - f1: 0.6718 
2024-05-04 18:25:53.604 | INFO     | __main__:train:171 - evaluate test set
2024-05-04 18:25:53.606 | INFO     | __main__:evaluate:206 - ***** Running evaluation *****


  0%|          | 0/17 [00:00<?, ?it/s][A

  6%|▌         | 1/17 [00:08<02:09,  8.11s/it][A

 12%|█▏        | 2/17 [00:16<02:00,  8.06s/it][A

 18%|█▊        | 3/17 [00:24<01:52,  8.01s/it][A

 24%|██▎       | 4/17 [00:32<01:44,  8.01s/it][A

 29%|██▉       | 5/17 [00:39<01:35,  7.97s/it][A

 35%|███▌      | 6/17 [00:48<01:27,  7.99s/it][A

 41%|████      | 7/17 [00:55<01:19,  7.96s/it][A

 47%|████▋     | 8/17 [01:03<01:11,  7.95s/it][A

 53%|█████▎    | 9/17 [01:12<01:04,  8.02s/it][A

 59%|█████▉    | 10/17 [01:19<00:55,  7.99s/it][A

 65%|██████▍   | 11/17 [01:27<00:47,  8.00s/it][A

 71%|███████   | 12/17 [01:35<00:40,  8.00s/it][A

 76%|███████▋  | 13/17 [01:43<00:31,  7.98s/it][A

 82%|████████▏ | 14/17 [01:51<00:23,  7.95s/it][A

 88%|████████▊ | 15/17 [01:59<00:15,  7.94s/it][A

 94%|█████████▍| 16/17 [02:07<00:08,  8.03s/it][A

100%|██████████| 17/17 [02:15<00:00,  7.95s/it][A
100%|██████████| 17/17 [02:15<00:00,  7.98s/it]
2024-05-04 18:28:09.317 | INFO     | __main__:evaluate:255 - 

2024-05-04 18:28:09.321 | INFO     | __main__:evaluate:260 - ***** Eval results *****
2024-05-04 18:28:09.322 | INFO     | __main__:evaluate:262 -  acc: 0.7611 - recall: 0.3331 - f1: 0.4634 - loss: 0.2207 
2024-05-04 18:28:09.322 | INFO     | __main__:evaluate:263 - ***** Entity results *****
2024-05-04 18:28:09.322 | INFO     | __main__:evaluate:265 - ******* GPE results ********
2024-05-04 18:28:09.322 | INFO     | __main__:evaluate:267 -  acc: 0.6871 - recall: 0.4637 - f1: 0.5537 
2024-05-04 18:28:09.322 | INFO     | __main__:evaluate:265 - ******* LOC results ********
2024-05-04 18:28:09.323 | INFO     | __main__:evaluate:267 -  acc: 0.0000 - recall: 0.0000 - f1: 0.0000 
2024-05-04 18:28:09.323 | INFO     | __main__:evaluate:265 - ******* ORG results ********
2024-05-04 18:28:09.323 | INFO     | __main__:evaluate:267 -  acc: 0.1250 - recall: 0.0005 - f1: 0.0011 
2024-05-04 18:28:09.323 | INFO     | __main__:evaluate:265 - ******* PER results ********
2024-05-04 18:28:09.323 | INFO     | __main__:evaluate:267 -  acc: 0.9342 - recall: 0.5149 - f1: 0.6639 
2024-05-04 18:28:09.327 | INFO     | __main__:train:187 - higher f1 of testset is 0.46341685649202735, dev is 0.4633518225039619 in step 200 epoch 1

 41%|████      | 200/492 [23:06<6:56:49, 85.65s/it]
 41%|████      | 201/492 [23:11<4:57:23, 61.32s/it]
 41%|████      | 202/492 [23:16<3:34:05, 44.30s/it]
 41%|████▏     | 203/492 [23:20<2:35:26, 32.27s/it]
 41%|████▏     | 204/492 [23:24<1:53:52, 23.72s/it]
 42%|████▏     | 205/492 [23:28<1:26:15, 18.03s/it]
 42%|████▏     | 206/492 [23:32<1:05:50, 13.81s/it]
 42%|████▏     | 207/492 [23:36<51:11, 10.78s/it]  
 42%|████▏     | 208/492 [23:40<41:30,  8.77s/it]
 42%|████▏     | 209/492 [23:44<34:34,  7.33s/it]
 43%|████▎     | 210/492 [23:49<30:28,  6.49s/it]
 43%|████▎     | 211/492 [23:53<27:11,  5.81s/it]
 43%|████▎     | 212/492 [23:57<24:28,  5.25s/it]
 43%|████▎     | 213/492 [24:00<22:17,  4.79s/it]
 43%|████▎     | 214/492 [24:05<22:03,  4.76s/it]
 44%|████▎     | 215/492 [24:10<21:46,  4.72s/it]
 44%|████▍     | 216/492 [24:14<21:17,  4.63s/it]
 44%|████▍     | 217/492 [24:18<20:28,  4.47s/it]
 44%|████▍     | 218/492 [24:22<19:38,  4.30s/it]
 45%|████▍     | 219/492 [24:26<18:48,  4.13s/it]
 45%|████▍     | 220/492 [24:30<18:59,  4.19s/it]
 45%|████▍     | 221/492 [24:34<19:00,  4.21s/it]
 45%|████▌     | 222/492 [24:39<18:45,  4.17s/it]
 45%|████▌     | 223/492 [24:43<18:40,  4.17s/it]
 46%|████▌     | 224/492 [24:47<18:42,  4.19s/it]
 46%|████▌     | 225/492 [24:51<18:22,  4.13s/it]
 46%|████▌     | 226/492 [24:55<17:49,  4.02s/it]
 46%|████▌     | 227/492 [24:59<17:39,  4.00s/it]
 46%|████▋     | 228/492 [25:03<17:44,  4.03s/it]
 47%|████▋     | 229/492 [25:07<17:28,  3.99s/it]
 47%|████▋     | 230/492 [25:11<17:41,  4.05s/it]
 47%|████▋     | 231/492 [25:15<17:14,  3.96s/it]
 47%|████▋     | 232/492 [25:18<16:50,  3.89s/it]
 47%|████▋     | 233/492 [25:23<17:56,  4.16s/it]
 48%|████▊     | 234/492 [25:27<17:58,  4.18s/it]
 48%|████▊     | 235/492 [25:31<17:36,  4.11s/it]
 48%|████▊     | 236/492 [25:35<17:20,  4.06s/it]
 48%|████▊     | 237/492 [25:39<16:57,  3.99s/it]
 48%|████▊     | 238/492 [25:43<16:42,  3.95s/it]
 49%|████▊     | 239/492 [25:47<16:40,  3.95s/it]
 49%|████▉     | 240/492 [25:51<16:42,  3.98s/it]
 49%|████▉     | 241/492 [25:55<16:43,  4.00s/it]
 49%|████▉     | 242/492 [25:59<16:35,  3.98s/it]
 49%|████▉     | 243/492 [26:03<16:31,  3.98s/it]
 50%|████▉     | 244/492 [26:07<16:08,  3.90s/it]
 50%|████▉     | 245/492 [26:11<17:16,  4.20s/it]
 50%|█████     | 246/492 [26:16<17:26,  4.26s/it]
 50%|█████     | 247/492 [26:20<16:56,  4.15s/it]
 50%|█████     | 248/492 [26:24<16:38,  4.09s/it]
 51%|█████     | 249/492 [26:28<16:37,  4.11s/it]
 51%|█████     | 250/492 [26:32<16:48,  4.17s/it]
 51%|█████     | 251/492 [26:36<16:29,  4.11s/it]
 51%|█████     | 252/492 [26:41<16:47,  4.20s/it]
 51%|█████▏    | 253/492 [26:45<16:56,  4.25s/it]
 52%|█████▏    | 254/492 [26:49<17:07,  4.32s/it]
 52%|█████▏    | 255/492 [26:54<17:30,  4.43s/it]
 52%|█████▏    | 256/492 [26:58<16:55,  4.30s/it]
 52%|█████▏    | 257/492 [27:02<16:30,  4.21s/it]
 52%|█████▏    | 258/492 [27:07<16:47,  4.30s/it]
 53%|█████▎    | 259/492 [27:11<16:24,  4.22s/it]
 53%|█████▎    | 260/492 [27:15<16:28,  4.26s/it]
 53%|█████▎    | 261/492 [27:19<16:11,  4.21s/it]
 53%|█████▎    | 262/492 [27:23<15:54,  4.15s/it]
 53%|█████▎    | 263/492 [27:28<16:10,  4.24s/it]
 54%|█████▎    | 264/492 [27:32<16:46,  4.41s/it]
 54%|█████▍    | 265/492 [27:37<17:03,  4.51s/it]
 54%|█████▍    | 266/492 [27:42<16:54,  4.49s/it]
 54%|█████▍    | 267/492 [27:46<16:15,  4.34s/it]
 54%|█████▍    | 268/492 [27:50<15:58,  4.28s/it]
 55%|█████▍    | 269/492 [27:54<15:57,  4.29s/it]
 55%|█████▍    | 270/492 [27:58<15:29,  4.19s/it]
 55%|█████▌    | 271/492 [28:02<15:31,  4.21s/it]
 55%|█████▌    | 272/492 [28:06<15:29,  4.23s/it]
 55%|█████▌    | 273/492 [28:11<15:45,  4.32s/it]
 56%|█████▌    | 274/492 [28:15<15:43,  4.33s/it]
 56%|█████▌    | 275/492 [28:19<15:15,  4.22s/it]
 56%|█████▌    | 276/492 [28:24<16:11,  4.50s/it]
 56%|█████▋    | 277/492 [28:29<16:13,  4.53s/it]
 57%|█████▋    | 278/492 [28:33<15:49,  4.44s/it]
 57%|█████▋    | 279/492 [28:38<15:52,  4.47s/it]
 57%|█████▋    | 280/492 [28:43<16:13,  4.59s/it]
 57%|█████▋    | 281/492 [28:47<15:50,  4.50s/it]
 57%|█████▋    | 282/492 [28:51<15:15,  4.36s/it]
 58%|█████▊    | 283/492 [28:55<14:34,  4.19s/it]
 58%|█████▊    | 284/492 [28:59<14:56,  4.31s/it]
 58%|█████▊    | 285/492 [29:04<15:08,  4.39s/it]
 58%|█████▊    | 286/492 [29:08<14:59,  4.37s/it]
 58%|█████▊    | 287/492 [29:13<14:52,  4.36s/it]
 59%|█████▊    | 288/492 [29:17<14:54,  4.38s/it]
 59%|█████▊    | 289/492 [29:21<14:12,  4.20s/it]
 59%|█████▉    | 290/492 [29:26<14:37,  4.35s/it]
 59%|█████▉    | 291/492 [29:30<14:19,  4.28s/it]
 59%|█████▉    | 292/492 [29:33<13:46,  4.13s/it]
 60%|█████▉    | 293/492 [29:39<14:50,  4.47s/it]
 60%|█████▉    | 294/492 [29:44<15:41,  4.75s/it]
 60%|█████▉    | 295/492 [29:48<14:41,  4.47s/it]
 60%|██████    | 296/492 [29:52<14:04,  4.31s/it]
 60%|██████    | 297/492 [29:57<14:41,  4.52s/it]
 61%|██████    | 298/492 [30:02<14:43,  4.55s/it]
 61%|██████    | 299/492 [30:06<14:56,  4.64s/it]2024-05-04 18:35:14.784 | INFO     | __main__:train:169 - evaluate dev set
2024-05-04 18:35:14.787 | INFO     | __main__:evaluate:206 - ***** Running evaluation *****


  0%|          | 0/17 [00:00<?, ?it/s][A

  6%|▌         | 1/17 [00:08<02:08,  8.05s/it][A

 12%|█▏        | 2/17 [00:16<02:01,  8.12s/it][A

 18%|█▊        | 3/17 [00:24<01:53,  8.08s/it][A

 24%|██▎       | 4/17 [00:32<01:46,  8.23s/it][A

 29%|██▉       | 5/17 [00:40<01:37,  8.12s/it][A

 35%|███▌      | 6/17 [00:48<01:29,  8.09s/it][A

 41%|████      | 7/17 [00:56<01:20,  8.02s/it][A

 47%|████▋     | 8/17 [01:04<01:11,  7.97s/it][A

 53%|█████▎    | 9/17 [01:12<01:04,  8.03s/it][A

 59%|█████▉    | 10/17 [01:20<00:56,  8.04s/it][A

 65%|██████▍   | 11/17 [01:28<00:48,  8.05s/it][A

 71%|███████   | 12/17 [01:36<00:40,  8.05s/it][A

 76%|███████▋  | 13/17 [01:44<00:32,  8.04s/it][A

 82%|████████▏ | 14/17 [01:52<00:24,  8.03s/it][A

 88%|████████▊ | 15/17 [02:00<00:16,  8.04s/it][A

 94%|█████████▍| 16/17 [02:08<00:08,  8.01s/it][A

100%|██████████| 17/17 [02:15<00:00,  7.62s/it][A
100%|██████████| 17/17 [02:15<00:00,  7.97s/it]
2024-05-04 18:37:30.263 | INFO     | __main__:evaluate:255 - 

2024-05-04 18:37:30.269 | INFO     | __main__:evaluate:260 - ***** Eval results *****
2024-05-04 18:37:30.269 | INFO     | __main__:evaluate:262 -  acc: 0.7314 - recall: 0.6964 - f1: 0.7134 - loss: 0.1328 
2024-05-04 18:37:30.269 | INFO     | __main__:evaluate:263 - ***** Entity results *****
2024-05-04 18:37:30.269 | INFO     | __main__:evaluate:265 - ******* GPE results ********
2024-05-04 18:37:30.270 | INFO     | __main__:evaluate:267 -  acc: 0.6672 - recall: 0.8089 - f1: 0.7312 
2024-05-04 18:37:30.270 | INFO     | __main__:evaluate:265 - ******* LOC results ********
2024-05-04 18:37:30.270 | INFO     | __main__:evaluate:267 -  acc: 0.0000 - recall: 0.0000 - f1: 0.0000 
2024-05-04 18:37:30.270 | INFO     | __main__:evaluate:265 - ******* ORG results ********
2024-05-04 18:37:30.270 | INFO     | __main__:evaluate:267 -  acc: 0.7098 - recall: 0.4967 - f1: 0.5844 
2024-05-04 18:37:30.271 | INFO     | __main__:evaluate:265 - ******* PER results ********
2024-05-04 18:37:30.271 | INFO     | __main__:evaluate:267 -  acc: 0.8983 - recall: 0.8830 - f1: 0.8906 
2024-05-04 18:37:30.272 | INFO     | __main__:train:171 - evaluate test set
2024-05-04 18:37:30.273 | INFO     | __main__:evaluate:206 - ***** Running evaluation *****


  0%|          | 0/17 [00:00<?, ?it/s][A

  6%|▌         | 1/17 [00:07<02:06,  7.93s/it][A

 12%|█▏        | 2/17 [00:15<01:59,  7.98s/it][A

 18%|█▊        | 3/17 [00:23<01:51,  7.97s/it][A

 24%|██▎       | 4/17 [00:31<01:44,  8.01s/it][A

 29%|██▉       | 5/17 [00:39<01:35,  7.98s/it][A

 35%|███▌      | 6/17 [00:47<01:27,  7.99s/it][A

 41%|████      | 7/17 [00:55<01:19,  7.94s/it][A

 47%|████▋     | 8/17 [01:03<01:11,  7.97s/it][A

 53%|█████▎    | 9/17 [01:11<01:03,  7.97s/it][A

 59%|█████▉    | 10/17 [01:19<00:55,  8.00s/it][A

 65%|██████▍   | 11/17 [01:28<00:48,  8.07s/it][A

 71%|███████   | 12/17 [01:35<00:40,  8.04s/it][A

 76%|███████▋  | 13/17 [01:43<00:32,  8.00s/it][A

 82%|████████▏ | 14/17 [01:51<00:23,  8.00s/it][A

 88%|████████▊ | 15/17 [01:59<00:15,  7.99s/it][A

 94%|█████████▍| 16/17 [02:07<00:07,  7.99s/it][A

100%|██████████| 17/17 [02:15<00:00,  8.01s/it][A
100%|██████████| 17/17 [02:15<00:00,  8.00s/it]
2024-05-04 18:39:46.216 | INFO     | __main__:evaluate:255 - 

2024-05-04 18:39:46.222 | INFO     | __main__:evaluate:260 - ***** Eval results *****
2024-05-04 18:39:46.223 | INFO     | __main__:evaluate:262 -  acc: 0.7487 - recall: 0.7087 - f1: 0.7281 - loss: 0.1310 
2024-05-04 18:39:46.223 | INFO     | __main__:evaluate:263 - ***** Entity results *****
2024-05-04 18:39:46.223 | INFO     | __main__:evaluate:265 - ******* GPE results ********
2024-05-04 18:39:46.223 | INFO     | __main__:evaluate:267 -  acc: 0.6819 - recall: 0.8046 - f1: 0.7382 
2024-05-04 18:39:46.223 | INFO     | __main__:evaluate:265 - ******* LOC results ********
2024-05-04 18:39:46.224 | INFO     | __main__:evaluate:267 -  acc: 0.0000 - recall: 0.0000 - f1: 0.0000 
2024-05-04 18:39:46.224 | INFO     | __main__:evaluate:265 - ******* ORG results ********
2024-05-04 18:39:46.224 | INFO     | __main__:evaluate:267 -  acc: 0.7226 - recall: 0.5145 - f1: 0.6010 
2024-05-04 18:39:46.224 | INFO     | __main__:evaluate:265 - ******* PER results ********
2024-05-04 18:39:46.224 | INFO     | __main__:evaluate:267 -  acc: 0.9135 - recall: 0.9140 - f1: 0.9138 
2024-05-04 18:39:46.228 | INFO     | __main__:train:187 - higher f1 of testset is 0.7281292059219381, dev is 0.7134416543574594 in step 300 epoch 1

 61%|██████    | 300/492 [34:44<4:36:28, 86.40s/it]
 61%|██████    | 301/492 [34:48<3:16:27, 61.71s/it]
 61%|██████▏   | 302/492 [34:52<2:20:43, 44.44s/it]
 62%|██████▏   | 303/492 [34:56<1:42:02, 32.39s/it]
 62%|██████▏   | 304/492 [35:00<1:14:45, 23.86s/it]
 62%|██████▏   | 305/492 [35:04<55:59, 17.97s/it]  
 62%|██████▏   | 306/492 [35:08<42:46, 13.80s/it]
 62%|██████▏   | 307/492 [35:13<33:43, 10.94s/it]
 63%|██████▎   | 308/492 [35:17<27:31,  8.97s/it]
 63%|██████▎   | 309/492 [35:22<23:47,  7.80s/it]
 63%|██████▎   | 310/492 [35:27<21:15,  7.01s/it]
 63%|██████▎   | 311/492 [35:32<19:10,  6.36s/it]
 63%|██████▎   | 312/492 [35:36<17:05,  5.70s/it]
 64%|██████▎   | 313/492 [35:40<15:26,  5.18s/it]
 64%|██████▍   | 314/492 [35:44<14:21,  4.84s/it]
 64%|██████▍   | 315/492 [35:48<13:20,  4.52s/it]
 64%|██████▍   | 316/492 [35:52<13:03,  4.45s/it]
 64%|██████▍   | 317/492 [35:57<13:01,  4.47s/it]
 65%|██████▍   | 318/492 [36:01<12:39,  4.37s/it]
 65%|██████▍   | 319/492 [36:05<12:45,  4.42s/it]
 65%|██████▌   | 320/492 [36:10<12:21,  4.31s/it]
 65%|██████▌   | 321/492 [36:14<12:13,  4.29s/it]
 65%|██████▌   | 322/492 [36:18<11:55,  4.21s/it]
 66%|██████▌   | 323/492 [36:22<12:01,  4.27s/it]
 66%|██████▌   | 324/492 [36:27<12:09,  4.34s/it]
 66%|██████▌   | 325/492 [36:31<12:08,  4.36s/it]
 66%|██████▋   | 326/492 [36:35<11:57,  4.32s/it]
 66%|██████▋   | 327/492 [36:39<11:39,  4.24s/it]
 67%|██████▋   | 328/492 [36:44<11:51,  4.34s/it]
 67%|██████▋   | 329/492 [36:48<11:46,  4.34s/it]
 67%|██████▋   | 330/492 [36:53<12:22,  4.58s/it]
 67%|██████▋   | 331/492 [36:58<12:24,  4.63s/it]
 67%|██████▋   | 332/492 [37:03<12:15,  4.60s/it]
 68%|██████▊   | 333/492 [37:07<11:53,  4.49s/it]
 68%|██████▊   | 334/492 [37:11<11:30,  4.37s/it]
 68%|██████▊   | 335/492 [37:15<11:11,  4.28s/it]
 68%|██████▊   | 336/492 [37:19<11:02,  4.25s/it]
 68%|██████▊   | 337/492 [37:23<10:54,  4.22s/it]
 69%|██████▊   | 338/492 [37:28<10:59,  4.28s/it]
 69%|██████▉   | 339/492 [37:32<10:47,  4.23s/it]
 69%|██████▉   | 340/492 [37:36<10:25,  4.11s/it]
 69%|██████▉   | 341/492 [37:41<11:02,  4.39s/it]
 70%|██████▉   | 342/492 [37:45<11:00,  4.40s/it]
 70%|██████▉   | 343/492 [37:50<11:04,  4.46s/it]
 70%|██████▉   | 344/492 [37:54<11:05,  4.50s/it]
 70%|███████   | 345/492 [37:59<10:55,  4.46s/it]
 70%|███████   | 346/492 [38:03<10:44,  4.42s/it]
 71%|███████   | 347/492 [38:08<10:40,  4.42s/it]
 71%|███████   | 348/492 [38:12<10:40,  4.45s/it]
 71%|███████   | 349/492 [38:17<10:41,  4.49s/it]
 71%|███████   | 350/492 [38:21<10:25,  4.41s/it]
 71%|███████▏  | 351/492 [38:25<10:13,  4.35s/it]
 72%|███████▏  | 352/492 [38:29<09:54,  4.25s/it]
 72%|███████▏  | 353/492 [38:33<09:56,  4.29s/it]
 72%|███████▏  | 354/492 [38:38<10:03,  4.37s/it]
 72%|███████▏  | 355/492 [38:42<09:49,  4.30s/it]
 72%|███████▏  | 356/492 [38:46<09:44,  4.30s/it]
 73%|███████▎  | 357/492 [38:51<09:36,  4.27s/it]
 73%|███████▎  | 358/492 [38:55<09:36,  4.30s/it]
 73%|███████▎  | 359/492 [39:00<09:45,  4.40s/it]
 73%|███████▎  | 360/492 [39:04<09:38,  4.38s/it]
 73%|███████▎  | 361/492 [39:08<09:38,  4.42s/it]
 74%|███████▎  | 362/492 [39:13<09:40,  4.47s/it]
 74%|███████▍  | 363/492 [39:17<09:31,  4.43s/it]
 74%|███████▍  | 364/492 [39:22<09:23,  4.40s/it]
 74%|███████▍  | 365/492 [39:26<09:20,  4.41s/it]
 74%|███████▍  | 366/492 [39:31<09:13,  4.39s/it]
 75%|███████▍  | 367/492 [39:35<09:21,  4.49s/it]
 75%|███████▍  | 368/492 [39:40<09:15,  4.48s/it]
 75%|███████▌  | 369/492 [39:44<08:58,  4.38s/it]
 75%|███████▌  | 370/492 [39:48<08:47,  4.32s/it]
 75%|███████▌  | 371/492 [39:52<08:37,  4.28s/it]
 76%|███████▌  | 372/492 [39:57<08:42,  4.35s/it]
 76%|███████▌  | 373/492 [40:01<08:48,  4.44s/it]
 76%|███████▌  | 374/492 [40:06<08:45,  4.45s/it]
 76%|███████▌  | 375/492 [40:10<08:27,  4.34s/it]
 76%|███████▋  | 376/492 [40:14<08:14,  4.26s/it]
 77%|███████▋  | 377/492 [40:18<08:09,  4.26s/it]
 77%|███████▋  | 378/492 [40:22<08:00,  4.21s/it]
 77%|███████▋  | 379/492 [40:27<08:06,  4.31s/it]
 77%|███████▋  | 380/492 [40:32<08:13,  4.40s/it]
 77%|███████▋  | 381/492 [40:36<07:58,  4.31s/it]
 78%|███████▊  | 382/492 [40:40<07:46,  4.24s/it]
 78%|███████▊  | 383/492 [40:44<07:51,  4.32s/it]
 78%|███████▊  | 384/492 [40:48<07:33,  4.20s/it]
 78%|███████▊  | 385/492 [40:52<07:31,  4.22s/it]
 78%|███████▊  | 386/492 [40:57<07:50,  4.44s/it]
 79%|███████▊  | 387/492 [41:01<07:30,  4.29s/it]
 79%|███████▉  | 388/492 [41:05<07:22,  4.25s/it]
 79%|███████▉  | 389/492 [41:09<07:01,  4.09s/it]
 79%|███████▉  | 390/492 [41:13<06:46,  3.98s/it]
 79%|███████▉  | 391/492 [41:17<06:34,  3.90s/it]
 80%|███████▉  | 392/492 [41:21<06:46,  4.06s/it]
 80%|███████▉  | 393/492 [41:25<06:40,  4.04s/it]
 80%|████████  | 394/492 [41:30<06:49,  4.18s/it]
 80%|████████  | 395/492 [41:34<06:50,  4.23s/it]
 80%|████████  | 396/492 [41:38<06:49,  4.27s/it]
 81%|████████  | 397/492 [41:42<06:37,  4.19s/it]
 81%|████████  | 398/492 [41:46<06:25,  4.11s/it]
 81%|████████  | 399/492 [41:50<06:21,  4.10s/it]2024-05-04 18:46:58.181 | INFO     | __main__:train:169 - evaluate dev set
2024-05-04 18:46:58.183 | INFO     | __main__:evaluate:206 - ***** Running evaluation *****


  0%|          | 0/17 [00:00<?, ?it/s][A

  6%|▌         | 1/17 [00:08<02:08,  8.05s/it][A

 12%|█▏        | 2/17 [00:16<02:00,  8.02s/it][A

 18%|█▊        | 3/17 [00:24<01:52,  8.01s/it][A

 24%|██▎       | 4/17 [00:32<01:43,  7.99s/it][A

 29%|██▉       | 5/17 [00:39<01:35,  7.94s/it][A

 35%|███▌      | 6/17 [00:47<01:27,  7.91s/it][A

 41%|████      | 7/17 [00:55<01:19,  7.98s/it][A

 47%|████▋     | 8/17 [01:03<01:11,  7.98s/it][A

 53%|█████▎    | 9/17 [01:11<01:04,  8.02s/it][A

 59%|█████▉    | 10/17 [01:19<00:56,  8.01s/it][A

 65%|██████▍   | 11/17 [01:27<00:48,  8.02s/it][A

 71%|███████   | 12/17 [01:35<00:40,  8.01s/it][A

 76%|███████▋  | 13/17 [01:43<00:31,  7.97s/it][A

 82%|████████▏ | 14/17 [01:51<00:23,  7.96s/it][A

 88%|████████▊ | 15/17 [01:59<00:15,  7.98s/it][A

 94%|█████████▍| 16/17 [02:07<00:08,  8.01s/it][A

100%|██████████| 17/17 [02:14<00:00,  7.54s/it][A
100%|██████████| 17/17 [02:14<00:00,  7.90s/it]
2024-05-04 18:49:12.492 | INFO     | __main__:evaluate:255 - 

2024-05-04 18:49:12.499 | INFO     | __main__:evaluate:260 - ***** Eval results *****
2024-05-04 18:49:12.500 | INFO     | __main__:evaluate:262 -  acc: 0.7263 - recall: 0.7278 - f1: 0.7271 - loss: 0.1186 
2024-05-04 18:49:12.500 | INFO     | __main__:evaluate:263 - ***** Entity results *****
2024-05-04 18:49:12.500 | INFO     | __main__:evaluate:265 - ******* GPE results ********
2024-05-04 18:49:12.500 | INFO     | __main__:evaluate:267 -  acc: 0.6534 - recall: 0.8203 - f1: 0.7274 
2024-05-04 18:49:12.500 | INFO     | __main__:evaluate:265 - ******* LOC results ********
2024-05-04 18:49:12.501 | INFO     | __main__:evaluate:267 -  acc: 0.0000 - recall: 0.0000 - f1: 0.0000 
2024-05-04 18:49:12.501 | INFO     | __main__:evaluate:265 - ******* ORG results ********
2024-05-04 18:49:12.501 | INFO     | __main__:evaluate:267 -  acc: 0.7117 - recall: 0.6049 - f1: 0.6540 
2024-05-04 18:49:12.501 | INFO     | __main__:evaluate:265 - ******* PER results ********
2024-05-04 18:49:12.501 | INFO     | __main__:evaluate:267 -  acc: 0.9223 - recall: 0.8855 - f1: 0.9035 
2024-05-04 18:49:12.503 | INFO     | __main__:train:171 - evaluate test set
2024-05-04 18:49:12.508 | INFO     | __main__:evaluate:206 - ***** Running evaluation *****


  0%|          | 0/17 [00:00<?, ?it/s][A

  6%|▌         | 1/17 [00:08<02:12,  8.29s/it][A

 12%|█▏        | 2/17 [00:16<02:01,  8.11s/it][A

 18%|█▊        | 3/17 [00:24<01:53,  8.11s/it][A

 24%|██▎       | 4/17 [00:32<01:45,  8.10s/it][A

 29%|██▉       | 5/17 [00:40<01:36,  8.07s/it][A

 35%|███▌      | 6/17 [00:48<01:28,  8.04s/it][A

 41%|████      | 7/17 [00:56<01:20,  8.04s/it][A

 47%|████▋     | 8/17 [01:04<01:12,  8.03s/it][A

 53%|█████▎    | 9/17 [01:12<01:03,  7.98s/it][A

 59%|█████▉    | 10/17 [01:20<00:55,  7.97s/it][A

 65%|██████▍   | 11/17 [01:28<00:47,  7.99s/it][A

 71%|███████   | 12/17 [01:36<00:40,  8.02s/it][A

 76%|███████▋  | 13/17 [01:44<00:32,  8.01s/it][A

 82%|████████▏ | 14/17 [01:52<00:23,  7.99s/it][A

 88%|████████▊ | 15/17 [02:00<00:16,  8.02s/it][A

 94%|█████████▍| 16/17 [02:08<00:07,  8.00s/it][A

100%|██████████| 17/17 [02:16<00:00,  7.98s/it][A
100%|██████████| 17/17 [02:16<00:00,  8.02s/it]
2024-05-04 18:51:28.862 | INFO     | __main__:evaluate:255 - 

2024-05-04 18:51:28.868 | INFO     | __main__:evaluate:260 - ***** Eval results *****
2024-05-04 18:51:28.868 | INFO     | __main__:evaluate:262 -  acc: 0.7468 - recall: 0.7374 - f1: 0.7421 - loss: 0.1151 
2024-05-04 18:51:28.869 | INFO     | __main__:evaluate:263 - ***** Entity results *****
2024-05-04 18:51:28.869 | INFO     | __main__:evaluate:265 - ******* GPE results ********
2024-05-04 18:51:28.869 | INFO     | __main__:evaluate:267 -  acc: 0.6756 - recall: 0.8139 - f1: 0.7384 
2024-05-04 18:51:28.869 | INFO     | __main__:evaluate:265 - ******* LOC results ********
2024-05-04 18:51:28.869 | INFO     | __main__:evaluate:267 -  acc: 0.3333 - recall: 0.0020 - f1: 0.0041 
2024-05-04 18:51:28.870 | INFO     | __main__:evaluate:265 - ******* ORG results ********
2024-05-04 18:51:28.870 | INFO     | __main__:evaluate:267 -  acc: 0.7284 - recall: 0.6146 - f1: 0.6667 
2024-05-04 18:51:28.870 | INFO     | __main__:evaluate:265 - ******* PER results ********
2024-05-04 18:51:28.870 | INFO     | __main__:evaluate:267 -  acc: 0.9245 - recall: 0.9135 - f1: 0.9189 
2024-05-04 18:51:28.873 | INFO     | __main__:train:187 - higher f1 of testset is 0.7420736932305055, dev is 0.7270632291516635 in step 400 epoch 1

 81%|████████▏ | 400/492 [46:26<2:11:26, 85.72s/it]
 82%|████████▏ | 401/492 [46:31<1:32:53, 61.25s/it]
 82%|████████▏ | 402/492 [46:35<1:06:20, 44.23s/it]
 82%|████████▏ | 403/492 [46:39<47:45, 32.20s/it]  
 82%|████████▏ | 404/492 [46:43<34:55, 23.81s/it]
 82%|████████▏ | 405/492 [46:48<25:57, 17.90s/it]
 83%|████████▎ | 406/492 [46:52<19:39, 13.72s/it]
 83%|████████▎ | 407/492 [46:56<15:24, 10.88s/it]
 83%|████████▎ | 408/492 [47:00<12:25,  8.88s/it]
 83%|████████▎ | 409/492 [47:04<10:11,  7.36s/it]
 83%|████████▎ | 410/492 [47:08<08:46,  6.43s/it]
 84%|████████▎ | 411/492 [47:12<07:44,  5.74s/it]
 84%|████████▎ | 412/492 [47:16<07:02,  5.28s/it]
 84%|████████▍ | 413/492 [47:21<06:43,  5.11s/it]
 84%|████████▍ | 414/492 [47:25<06:17,  4.84s/it]
 84%|████████▍ | 415/492 [47:29<05:50,  4.55s/it]
 85%|████████▍ | 416/492 [47:33<05:40,  4.48s/it]
 85%|████████▍ | 417/492 [47:37<05:19,  4.26s/it]
 85%|████████▍ | 418/492 [47:42<05:20,  4.33s/it]
 85%|████████▌ | 419/492 [47:46<05:11,  4.27s/it]
 85%|████████▌ | 420/492 [47:50<05:02,  4.20s/it]
 86%|████████▌ | 421/492 [47:55<05:09,  4.36s/it]
 86%|████████▌ | 422/492 [47:59<05:11,  4.45s/it]
 86%|████████▌ | 423/492 [48:03<04:58,  4.32s/it]
 86%|████████▌ | 424/492 [48:07<04:46,  4.21s/it]
 86%|████████▋ | 425/492 [48:11<04:32,  4.07s/it]
 87%|████████▋ | 426/492 [48:15<04:28,  4.07s/it]
 87%|████████▋ | 427/492 [48:19<04:22,  4.05s/it]
 87%|████████▋ | 428/492 [48:24<04:30,  4.23s/it]
 87%|████████▋ | 429/492 [48:28<04:27,  4.25s/it]
 87%|████████▋ | 430/492 [48:32<04:22,  4.23s/it]
 88%|████████▊ | 431/492 [48:37<04:18,  4.25s/it]
 88%|████████▊ | 432/492 [48:40<04:06,  4.11s/it]
 88%|████████▊ | 433/492 [48:45<04:11,  4.26s/it]
 88%|████████▊ | 434/492 [48:50<04:16,  4.42s/it]
 88%|████████▊ | 435/492 [48:54<04:08,  4.37s/it]
 89%|████████▊ | 436/492 [48:58<04:04,  4.36s/it]
 89%|████████▉ | 437/492 [49:02<03:50,  4.20s/it]
 89%|████████▉ | 438/492 [49:06<03:47,  4.22s/it]
 89%|████████▉ | 439/492 [49:10<03:35,  4.07s/it]
 89%|████████▉ | 440/492 [49:14<03:34,  4.13s/it]
 90%|████████▉ | 441/492 [49:19<03:30,  4.13s/it]
 90%|████████▉ | 442/492 [49:23<03:24,  4.10s/it]
 90%|█████████ | 443/492 [49:27<03:20,  4.09s/it]
 90%|█████████ | 444/492 [49:31<03:17,  4.10s/it]
 90%|█████████ | 445/492 [49:35<03:08,  4.01s/it]
 91%|█████████ | 446/492 [49:39<03:10,  4.15s/it]
 91%|█████████ | 447/492 [49:43<03:05,  4.13s/it]
 91%|█████████ | 448/492 [49:47<02:58,  4.05s/it]
 91%|█████████▏| 449/492 [49:51<02:59,  4.17s/it]
 91%|█████████▏| 450/492 [49:56<02:54,  4.15s/it]
 92%|█████████▏| 451/492 [50:00<02:50,  4.16s/it]
 92%|█████████▏| 452/492 [50:04<02:46,  4.17s/it]
 92%|█████████▏| 453/492 [50:08<02:43,  4.20s/it]
 92%|█████████▏| 454/492 [50:12<02:40,  4.23s/it]
 92%|█████████▏| 455/492 [50:16<02:31,  4.10s/it]
 93%|█████████▎| 456/492 [50:21<02:35,  4.31s/it]
 93%|█████████▎| 457/492 [50:26<02:34,  4.43s/it]
 93%|█████████▎| 458/492 [50:30<02:27,  4.35s/it]
 93%|█████████▎| 459/492 [50:34<02:21,  4.30s/it]
 93%|█████████▎| 460/492 [50:38<02:15,  4.24s/it]
 94%|█████████▎| 461/492 [50:43<02:12,  4.27s/it]
 94%|█████████▍| 462/492 [50:47<02:11,  4.38s/it]
 94%|█████████▍| 463/492 [50:52<02:07,  4.41s/it]
 94%|█████████▍| 464/492 [50:56<01:58,  4.24s/it]
 95%|█████████▍| 465/492 [51:00<01:58,  4.38s/it]
 95%|█████████▍| 466/492 [51:05<01:57,  4.51s/it]
 95%|█████████▍| 467/492 [51:10<01:55,  4.61s/it]
 95%|█████████▌| 468/492 [51:15<01:52,  4.69s/it]
 95%|█████████▌| 469/492 [51:19<01:45,  4.59s/it]
 96%|█████████▌| 470/492 [51:23<01:38,  4.49s/it]
 96%|█████████▌| 471/492 [51:28<01:34,  4.48s/it]
 96%|█████████▌| 472/492 [51:32<01:26,  4.32s/it]
 96%|█████████▌| 473/492 [51:36<01:19,  4.16s/it]
 96%|█████████▋| 474/492 [51:40<01:14,  4.16s/it]
 97%|█████████▋| 475/492 [51:44<01:10,  4.14s/it]
 97%|█████████▋| 476/492 [51:48<01:08,  4.29s/it]
 97%|█████████▋| 477/492 [51:53<01:05,  4.39s/it]
 97%|█████████▋| 478/492 [51:57<01:00,  4.31s/it]
 97%|█████████▋| 479/492 [52:01<00:55,  4.28s/it]
 98%|█████████▊| 480/492 [52:06<00:51,  4.26s/it]
 98%|█████████▊| 481/492 [52:09<00:45,  4.11s/it]
 98%|█████████▊| 482/492 [52:14<00:42,  4.26s/it]
 98%|█████████▊| 483/492 [52:19<00:39,  4.35s/it]
 98%|█████████▊| 484/492 [52:23<00:35,  4.43s/it]
 99%|█████████▊| 485/492 [52:28<00:30,  4.41s/it]
 99%|█████████▉| 486/492 [52:31<00:25,  4.21s/it]
 99%|█████████▉| 487/492 [52:36<00:21,  4.25s/it]
 99%|█████████▉| 488/492 [52:40<00:16,  4.21s/it]
 99%|█████████▉| 489/492 [52:44<00:12,  4.23s/it]
100%|█████████▉| 490/492 [52:48<00:08,  4.16s/it]
100%|█████████▉| 491/492 [52:52<00:04,  4.15s/it]
100%|██████████| 492/492 [52:54<00:00,  3.40s/it]
100%|██████████| 492/492 [52:54<00:00,  6.45s/it]
2024-05-04 18:57:57.842 | INFO     | __main__:train:130 - start 2-th epoch training

  0%|          | 0/492 [00:00<?, ?it/s]
  0%|          | 1/492 [00:04<33:42,  4.12s/it]
  0%|          | 2/492 [00:08<33:14,  4.07s/it]
  1%|          | 3/492 [00:12<33:03,  4.06s/it]
  1%|          | 4/492 [00:16<32:52,  4.04s/it]
  1%|          | 5/492 [00:20<32:28,  4.00s/it]
  1%|          | 6/492 [00:24<32:23,  4.00s/it]
  1%|▏         | 7/492 [00:28<32:12,  3.99s/it]2024-05-04 18:58:29.642 | INFO     | __main__:train:169 - evaluate dev set
2024-05-04 18:58:29.644 | INFO     | __main__:evaluate:206 - ***** Running evaluation *****


  0%|          | 0/17 [00:00<?, ?it/s][A

  6%|▌         | 1/17 [00:07<02:05,  7.86s/it][A

 12%|█▏        | 2/17 [00:15<01:57,  7.85s/it][A

 18%|█▊        | 3/17 [00:23<01:50,  7.92s/it][A

 24%|██▎       | 4/17 [00:31<01:43,  7.97s/it][A

 29%|██▉       | 5/17 [00:39<01:35,  7.95s/it][A

 35%|███▌      | 6/17 [00:47<01:27,  7.94s/it][A

 41%|████      | 7/17 [00:55<01:19,  7.98s/it][A

 47%|████▋     | 8/17 [01:03<01:11,  7.99s/it][A

 53%|█████▎    | 9/17 [01:11<01:03,  8.00s/it][A

 59%|█████▉    | 10/17 [01:19<00:56,  8.00s/it][A

 65%|██████▍   | 11/17 [01:27<00:48,  8.01s/it][A

 71%|███████   | 12/17 [01:35<00:40,  8.02s/it][A

 76%|███████▋  | 13/17 [01:43<00:32,  8.05s/it][A

 82%|████████▏ | 14/17 [01:51<00:24,  8.06s/it][A

 88%|████████▊ | 15/17 [02:00<00:16,  8.07s/it][A

 94%|█████████▍| 16/17 [02:08<00:08,  8.12s/it][A

100%|██████████| 17/17 [02:14<00:00,  7.68s/it][A
100%|██████████| 17/17 [02:14<00:00,  7.94s/it]
2024-05-04 19:00:44.594 | INFO     | __main__:evaluate:255 - 

2024-05-04 19:00:44.600 | INFO     | __main__:evaluate:260 - ***** Eval results *****
2024-05-04 19:00:44.601 | INFO     | __main__:evaluate:262 -  acc: 0.7871 - recall: 0.7537 - f1: 0.7701 - loss: 0.1006 
2024-05-04 19:00:44.601 | INFO     | __main__:evaluate:263 - ***** Entity results *****
2024-05-04 19:00:44.601 | INFO     | __main__:evaluate:265 - ******* GPE results ********
2024-05-04 19:00:44.601 | INFO     | __main__:evaluate:267 -  acc: 0.7635 - recall: 0.8028 - f1: 0.7827 
2024-05-04 19:00:44.601 | INFO     | __main__:evaluate:265 - ******* LOC results ********
2024-05-04 19:00:44.602 | INFO     | __main__:evaluate:267 -  acc: 0.5038 - recall: 0.1372 - f1: 0.2157 
2024-05-04 19:00:44.602 | INFO     | __main__:evaluate:265 - ******* ORG results ********
2024-05-04 19:00:44.602 | INFO     | __main__:evaluate:267 -  acc: 0.7121 - recall: 0.6827 - f1: 0.6971 
2024-05-04 19:00:44.602 | INFO     | __main__:evaluate:265 - ******* PER results ********
2024-05-04 19:00:44.602 | INFO     | __main__:evaluate:267 -  acc: 0.9323 - recall: 0.9103 - f1: 0.9212 
2024-05-04 19:00:44.603 | INFO     | __main__:train:171 - evaluate test set
2024-05-04 19:00:44.605 | INFO     | __main__:evaluate:206 - ***** Running evaluation *****


  0%|          | 0/17 [00:00<?, ?it/s][A

  6%|▌         | 1/17 [00:08<02:11,  8.23s/it][A

 12%|█▏        | 2/17 [00:16<02:02,  8.19s/it][A

 18%|█▊        | 3/17 [00:24<01:53,  8.11s/it][A

 24%|██▎       | 4/17 [00:32<01:44,  8.05s/it][A

 29%|██▉       | 5/17 [00:40<01:35,  7.99s/it][A

 35%|███▌      | 6/17 [00:48<01:28,  8.01s/it][A

 41%|████      | 7/17 [00:56<01:19,  7.98s/it][A

 47%|████▋     | 8/17 [01:04<01:11,  7.99s/it][A

 53%|█████▎    | 9/17 [01:12<01:03,  7.97s/it][A

 59%|█████▉    | 10/17 [01:20<00:55,  8.00s/it][A

 65%|██████▍   | 11/17 [01:28<00:48,  8.00s/it][A

 71%|███████   | 12/17 [01:36<00:39,  7.99s/it][A

 76%|███████▋  | 13/17 [01:44<00:32,  8.02s/it][A

 82%|████████▏ | 14/17 [01:52<00:23,  8.00s/it][A

 88%|████████▊ | 15/17 [02:00<00:15,  7.98s/it][A

 94%|█████████▍| 16/17 [02:08<00:07,  8.00s/it][A

100%|██████████| 17/17 [02:16<00:00,  7.96s/it][A
100%|██████████| 17/17 [02:16<00:00,  8.00s/it]
2024-05-04 19:03:00.675 | INFO     | __main__:evaluate:255 - 

2024-05-04 19:03:00.684 | INFO     | __main__:evaluate:260 - ***** Eval results *****
2024-05-04 19:03:00.685 | INFO     | __main__:evaluate:262 -  acc: 0.8004 - recall: 0.7692 - f1: 0.7845 - loss: 0.0962 
2024-05-04 19:03:00.686 | INFO     | __main__:evaluate:263 - ***** Entity results *****
2024-05-04 19:03:00.686 | INFO     | __main__:evaluate:265 - ******* GPE results ********
2024-05-04 19:03:00.686 | INFO     | __main__:evaluate:267 -  acc: 0.7913 - recall: 0.8072 - f1: 0.7992 
2024-05-04 19:03:00.687 | INFO     | __main__:evaluate:265 - ******* LOC results ********
2024-05-04 19:03:00.687 | INFO     | __main__:evaluate:267 -  acc: 0.5000 - recall: 0.1762 - f1: 0.2606 
2024-05-04 19:03:00.687 | INFO     | __main__:evaluate:265 - ******* ORG results ********
2024-05-04 19:03:00.688 | INFO     | __main__:evaluate:267 -  acc: 0.7096 - recall: 0.6879 - f1: 0.6986 
2024-05-04 19:03:00.688 | INFO     | __main__:evaluate:265 - ******* PER results ********
2024-05-04 19:03:00.688 | INFO     | __main__:evaluate:267 -  acc: 0.9342 - recall: 0.9373 - f1: 0.9357 
2024-05-04 19:03:00.692 | INFO     | __main__:train:187 - higher f1 of testset is 0.784502338009352, dev is 0.7700692296361762 in step 500 epoch 2

  2%|▏         | 8/492 [05:04<12:10:31, 90.56s/it]
  2%|▏         | 9/492 [05:08<8:32:34, 63.67s/it] 
  2%|▏         | 10/492 [05:13<6:04:39, 45.39s/it]
  2%|▏         | 11/492 [05:17<4:22:48, 32.78s/it]
  2%|▏         | 12/492 [05:21<3:12:02, 24.01s/it]
  3%|▎         | 13/492 [05:25<2:23:42, 18.00s/it]
  3%|▎         | 14/492 [05:29<1:50:09, 13.83s/it]
  3%|▎         | 15/492 [05:33<1:27:21, 10.99s/it]
  3%|▎         | 16/492 [05:38<1:11:32,  9.02s/it]
  3%|▎         | 17/492 [05:42<1:00:07,  7.59s/it]
  4%|▎         | 18/492 [05:46<51:42,  6.54s/it]  
  4%|▍         | 19/492 [05:50<45:09,  5.73s/it]
  4%|▍         | 20/492 [05:55<43:16,  5.50s/it]
  4%|▍         | 21/492 [06:00<41:04,  5.23s/it]
  4%|▍         | 22/492 [06:03<37:36,  4.80s/it]
  5%|▍         | 23/492 [06:08<36:09,  4.63s/it]
  5%|▍         | 24/492 [06:12<34:30,  4.42s/it]
  5%|▌         | 25/492 [06:16<33:58,  4.37s/it]
  5%|▌         | 26/492 [06:20<32:21,  4.17s/it]
  5%|▌         | 27/492 [06:24<32:49,  4.24s/it]
  6%|▌         | 28/492 [06:28<32:10,  4.16s/it]
  6%|▌         | 29/492 [06:32<31:34,  4.09s/it]
  6%|▌         | 30/492 [06:36<31:37,  4.11s/it]
  6%|▋         | 31/492 [06:41<32:41,  4.26s/it]
  7%|▋         | 32/492 [06:45<33:00,  4.30s/it]
  7%|▋         | 33/492 [06:50<33:29,  4.38s/it]
  7%|▋         | 34/492 [06:54<33:43,  4.42s/it]
  7%|▋         | 35/492 [06:58<32:49,  4.31s/it]
  7%|▋         | 36/492 [07:02<31:52,  4.19s/it]
  8%|▊         | 37/492 [07:07<32:26,  4.28s/it]
  8%|▊         | 38/492 [07:11<32:14,  4.26s/it]
  8%|▊         | 39/492 [07:15<32:43,  4.33s/it]
  8%|▊         | 40/492 [07:20<32:36,  4.33s/it]
  8%|▊         | 41/492 [07:24<32:13,  4.29s/it]
  9%|▊         | 42/492 [07:28<31:49,  4.24s/it]
  9%|▊         | 43/492 [07:32<31:14,  4.17s/it]
  9%|▉         | 44/492 [07:36<31:15,  4.19s/it]
  9%|▉         | 45/492 [07:41<31:38,  4.25s/it]
  9%|▉         | 46/492 [07:44<30:44,  4.14s/it]
 10%|▉         | 47/492 [07:48<30:07,  4.06s/it]
 10%|▉         | 48/492 [07:53<30:24,  4.11s/it]
 10%|▉         | 49/492 [07:57<30:14,  4.10s/it]
 10%|█         | 50/492 [08:00<29:28,  4.00s/it]
 10%|█         | 51/492 [08:05<29:47,  4.05s/it]
 11%|█         | 52/492 [08:08<29:28,  4.02s/it]
 11%|█         | 53/492 [08:13<30:11,  4.13s/it]
 11%|█         | 54/492 [08:17<30:26,  4.17s/it]
 11%|█         | 55/492 [08:21<29:21,  4.03s/it]
 11%|█▏        | 56/492 [08:25<29:54,  4.12s/it]
 12%|█▏        | 57/492 [08:29<29:20,  4.05s/it]
 12%|█▏        | 58/492 [08:33<30:06,  4.16s/it]
 12%|█▏        | 59/492 [08:38<30:35,  4.24s/it]
 12%|█▏        | 60/492 [08:42<30:26,  4.23s/it]
 12%|█▏        | 61/492 [08:46<30:24,  4.23s/it]
 13%|█▎        | 62/492 [08:50<29:56,  4.18s/it]
 13%|█▎        | 63/492 [08:54<28:58,  4.05s/it]
 13%|█▎        | 64/492 [08:58<29:23,  4.12s/it]
 13%|█▎        | 65/492 [09:03<29:22,  4.13s/it]
 13%|█▎        | 66/492 [09:07<28:59,  4.08s/it]
 14%|█▎        | 67/492 [09:11<28:43,  4.06s/it]
 14%|█▍        | 68/492 [09:15<29:25,  4.17s/it]
 14%|█▍        | 69/492 [09:20<30:29,  4.32s/it]
 14%|█▍        | 70/492 [09:24<31:08,  4.43s/it]
 14%|█▍        | 71/492 [09:29<31:16,  4.46s/it]
 15%|█▍        | 72/492 [09:33<29:52,  4.27s/it]
 15%|█▍        | 73/492 [09:37<29:43,  4.26s/it]
 15%|█▌        | 74/492 [09:41<29:49,  4.28s/it]
 15%|█▌        | 75/492 [09:46<30:00,  4.32s/it]
 15%|█▌        | 76/492 [09:50<30:45,  4.44s/it]
 16%|█▌        | 77/492 [09:54<29:31,  4.27s/it]
 16%|█▌        | 78/492 [09:59<29:37,  4.29s/it]
 16%|█▌        | 79/492 [10:03<30:32,  4.44s/it]
 16%|█▋        | 80/492 [10:08<30:42,  4.47s/it]
 16%|█▋        | 81/492 [10:13<31:16,  4.57s/it]
 17%|█▋        | 82/492 [10:17<30:20,  4.44s/it]
 17%|█▋        | 83/492 [10:21<28:44,  4.22s/it]
 17%|█▋        | 84/492 [10:25<29:01,  4.27s/it]
 17%|█▋        | 85/492 [10:29<27:56,  4.12s/it]
 17%|█▋        | 86/492 [10:34<29:19,  4.33s/it]
 18%|█▊        | 87/492 [10:38<29:19,  4.34s/it]
 18%|█▊        | 88/492 [10:42<29:09,  4.33s/it]
 18%|█▊        | 89/492 [10:47<29:14,  4.35s/it]
 18%|█▊        | 90/492 [10:51<29:40,  4.43s/it]
 18%|█▊        | 91/492 [10:56<29:16,  4.38s/it]
 19%|█▊        | 92/492 [10:59<28:25,  4.26s/it]
 19%|█▉        | 93/492 [11:04<28:26,  4.28s/it]
 19%|█▉        | 94/492 [11:08<28:05,  4.23s/it]
 19%|█▉        | 95/492 [11:12<28:28,  4.30s/it]
 20%|█▉        | 96/492 [11:17<28:49,  4.37s/it]
 20%|█▉        | 97/492 [11:21<28:46,  4.37s/it]
 20%|█▉        | 98/492 [11:25<28:14,  4.30s/it]
 20%|██        | 99/492 [11:30<28:01,  4.28s/it]
 20%|██        | 100/492 [11:34<27:42,  4.24s/it]
 21%|██        | 101/492 [11:38<27:28,  4.22s/it]
 21%|██        | 102/492 [11:42<26:50,  4.13s/it]
 21%|██        | 103/492 [11:46<27:19,  4.21s/it]
 21%|██        | 104/492 [11:50<26:49,  4.15s/it]
 21%|██▏       | 105/492 [11:54<26:24,  4.09s/it]
 22%|██▏       | 106/492 [11:58<26:19,  4.09s/it]
 22%|██▏       | 107/492 [12:02<26:17,  4.10s/it]2024-05-04 19:10:04.714 | INFO     | __main__:train:169 - evaluate dev set
2024-05-04 19:10:04.716 | INFO     | __main__:evaluate:206 - ***** Running evaluation *****


  0%|          | 0/17 [00:00<?, ?it/s][A

  6%|▌         | 1/17 [00:08<02:08,  8.03s/it][A

 12%|█▏        | 2/17 [00:16<02:00,  8.01s/it][A

 18%|█▊        | 3/17 [00:23<01:51,  7.98s/it][A

 24%|██▎       | 4/17 [00:31<01:43,  7.96s/it][A

 29%|██▉       | 5/17 [00:39<01:35,  7.94s/it][A

 35%|███▌      | 6/17 [00:47<01:27,  7.94s/it][A

 41%|████      | 7/17 [00:55<01:19,  7.97s/it][A

 47%|████▋     | 8/17 [01:03<01:12,  8.03s/it][A

 53%|█████▎    | 9/17 [01:12<01:04,  8.10s/it][A

 59%|█████▉    | 10/17 [01:20<00:56,  8.13s/it][A

 65%|██████▍   | 11/17 [01:28<00:48,  8.12s/it][A

 71%|███████   | 12/17 [01:36<00:40,  8.14s/it][A

 76%|███████▋  | 13/17 [01:44<00:32,  8.11s/it][A

 82%|████████▏ | 14/17 [01:52<00:24,  8.11s/it][A

 88%|████████▊ | 15/17 [02:00<00:16,  8.07s/it][A

 94%|█████████▍| 16/17 [02:08<00:08,  8.07s/it][A

100%|██████████| 17/17 [02:15<00:00,  7.59s/it][A
100%|██████████| 17/17 [02:15<00:00,  7.96s/it]
2024-05-04 19:12:20.050 | INFO     | __main__:evaluate:255 - 

2024-05-04 19:12:20.058 | INFO     | __main__:evaluate:260 - ***** Eval results *****
2024-05-04 19:12:20.058 | INFO     | __main__:evaluate:262 -  acc: 0.7701 - recall: 0.7881 - f1: 0.7790 - loss: 0.0980 
2024-05-04 19:12:20.058 | INFO     | __main__:evaluate:263 - ***** Entity results *****
2024-05-04 19:12:20.058 | INFO     | __main__:evaluate:265 - ******* GPE results ********
2024-05-04 19:12:20.059 | INFO     | __main__:evaluate:267 -  acc: 0.7512 - recall: 0.8465 - f1: 0.7960 
2024-05-04 19:12:20.059 | INFO     | __main__:evaluate:265 - ******* LOC results ********
2024-05-04 19:12:20.059 | INFO     | __main__:evaluate:267 -  acc: 0.4752 - recall: 0.3181 - f1: 0.3811 
2024-05-04 19:12:20.059 | INFO     | __main__:evaluate:265 - ******* ORG results ********
2024-05-04 19:12:20.059 | INFO     | __main__:evaluate:267 -  acc: 0.7165 - recall: 0.6590 - f1: 0.6865 
2024-05-04 19:12:20.060 | INFO     | __main__:evaluate:265 - ******* PER results ********
2024-05-04 19:12:20.060 | INFO     | __main__:evaluate:267 -  acc: 0.9130 - recall: 0.9418 - f1: 0.9272 
2024-05-04 19:12:20.061 | INFO     | __main__:train:171 - evaluate test set
2024-05-04 19:12:20.063 | INFO     | __main__:evaluate:206 - ***** Running evaluation *****


  0%|          | 0/17 [00:00<?, ?it/s][A

  6%|▌         | 1/17 [00:08<02:09,  8.07s/it][A

 12%|█▏        | 2/17 [00:16<02:00,  8.00s/it][A

 18%|█▊        | 3/17 [00:24<01:52,  8.01s/it][A

 24%|██▎       | 4/17 [00:32<01:44,  8.06s/it][A

 29%|██▉       | 5/17 [00:40<01:36,  8.03s/it][A

 35%|███▌      | 6/17 [00:48<01:28,  8.03s/it][A

 41%|████      | 7/17 [00:56<01:19,  7.98s/it][A

 47%|████▋     | 8/17 [01:04<01:11,  7.97s/it][A

 53%|█████▎    | 9/17 [01:11<01:03,  7.96s/it][A

 59%|█████▉    | 10/17 [01:19<00:55,  7.96s/it][A

 65%|██████▍   | 11/17 [01:27<00:47,  7.91s/it][A

 71%|███████   | 12/17 [01:35<00:39,  7.90s/it][A

 76%|███████▋  | 13/17 [01:43<00:31,  7.91s/it][A

 82%|████████▏ | 14/17 [01:51<00:23,  7.91s/it][A

 88%|████████▊ | 15/17 [01:59<00:15,  7.90s/it][A

 94%|█████████▍| 16/17 [02:07<00:07,  7.95s/it][A

100%|██████████| 17/17 [02:15<00:00,  7.91s/it][A
100%|██████████| 17/17 [02:15<00:00,  7.95s/it]
2024-05-04 19:14:35.283 | INFO     | __main__:evaluate:255 - 

2024-05-04 19:14:35.290 | INFO     | __main__:evaluate:260 - ***** Eval results *****
2024-05-04 19:14:35.291 | INFO     | __main__:evaluate:262 -  acc: 0.7870 - recall: 0.8089 - f1: 0.7978 - loss: 0.0935 
2024-05-04 19:14:35.291 | INFO     | __main__:evaluate:263 - ***** Entity results *****
2024-05-04 19:14:35.291 | INFO     | __main__:evaluate:265 - ******* GPE results ********
2024-05-04 19:14:35.292 | INFO     | __main__:evaluate:267 -  acc: 0.7922 - recall: 0.8626 - f1: 0.8259 
2024-05-04 19:14:35.292 | INFO     | __main__:evaluate:265 - ******* LOC results ********
2024-05-04 19:14:35.292 | INFO     | __main__:evaluate:267 -  acc: 0.4237 - recall: 0.3586 - f1: 0.3885 
2024-05-04 19:14:35.292 | INFO     | __main__:evaluate:265 - ******* ORG results ********
2024-05-04 19:14:35.292 | INFO     | __main__:evaluate:267 -  acc: 0.7197 - recall: 0.6734 - f1: 0.6958 
2024-05-04 19:14:35.292 | INFO     | __main__:evaluate:265 - ******* PER results ********
2024-05-04 19:14:35.293 | INFO     | __main__:evaluate:267 -  acc: 0.9144 - recall: 0.9648 - f1: 0.9389 
2024-05-04 19:14:35.296 | INFO     | __main__:train:187 - higher f1 of testset is 0.7978036175710596, dev is 0.7789653698161608 in step 600 epoch 2

 22%|██▏       | 108/492 [16:38<9:07:58, 85.62s/it]
 22%|██▏       | 109/492 [16:43<6:31:17, 61.30s/it]
 22%|██▏       | 110/492 [16:47<4:41:26, 44.21s/it]
 23%|██▎       | 111/492 [16:51<3:24:28, 32.20s/it]
 23%|██▎       | 112/492 [16:56<2:30:42, 23.80s/it]
 23%|██▎       | 113/492 [16:59<1:52:34, 17.82s/it]
 23%|██▎       | 114/492 [17:03<1:26:08, 13.67s/it]
 23%|██▎       | 115/492 [17:07<1:07:17, 10.71s/it]
 24%|██▎       | 116/492 [17:12<55:35,  8.87s/it]  
 24%|██▍       | 117/492 [17:16<47:06,  7.54s/it]
 24%|██▍       | 118/492 [17:21<40:55,  6.57s/it]
 24%|██▍       | 119/492 [17:25<36:58,  5.95s/it]
 24%|██▍       | 120/492 [17:29<33:17,  5.37s/it]
 25%|██▍       | 121/492 [17:33<31:11,  5.04s/it]
 25%|██▍       | 122/492 [17:37<28:31,  4.63s/it]
 25%|██▌       | 123/492 [17:41<27:19,  4.44s/it]
 25%|██▌       | 124/492 [17:45<26:35,  4.34s/it]
 25%|██▌       | 125/492 [17:49<26:21,  4.31s/it]
 26%|██▌       | 126/492 [17:53<25:29,  4.18s/it]
 26%|██▌       | 127/492 [17:58<25:52,  4.25s/it]
 26%|██▌       | 128/492 [18:02<25:44,  4.24s/it]
 26%|██▌       | 129/492 [18:06<25:35,  4.23s/it]
 26%|██▋       | 130/492 [18:10<24:40,  4.09s/it]
 27%|██▋       | 131/492 [18:14<25:18,  4.21s/it]
 27%|██▋       | 132/492 [18:19<26:01,  4.34s/it]
 27%|██▋       | 133/492 [18:24<26:22,  4.41s/it]
 27%|██▋       | 134/492 [18:27<24:56,  4.18s/it]
 27%|██▋       | 135/492 [18:31<24:37,  4.14s/it]
 28%|██▊       | 136/492 [18:35<24:35,  4.14s/it]
 28%|██▊       | 137/492 [18:39<23:48,  4.02s/it]
 28%|██▊       | 138/492 [18:44<25:12,  4.27s/it]
 28%|██▊       | 139/492 [18:48<24:47,  4.21s/it]
 28%|██▊       | 140/492 [18:52<24:52,  4.24s/it]
 29%|██▊       | 141/492 [18:56<24:06,  4.12s/it]
 29%|██▉       | 142/492 [19:01<24:29,  4.20s/it]
 29%|██▉       | 143/492 [19:05<25:11,  4.33s/it]
 29%|██▉       | 144/492 [19:10<25:51,  4.46s/it]
 29%|██▉       | 145/492 [19:15<26:19,  4.55s/it]
 30%|██▉       | 146/492 [19:20<26:46,  4.64s/it]
 30%|██▉       | 147/492 [19:24<26:14,  4.56s/it]
 30%|███       | 148/492 [19:28<25:08,  4.38s/it]
 30%|███       | 149/492 [19:32<24:01,  4.20s/it]
 30%|███       | 150/492 [19:37<25:16,  4.43s/it]
 31%|███       | 151/492 [19:41<24:44,  4.35s/it]
 31%|███       | 152/492 [19:45<24:30,  4.33s/it]
 31%|███       | 153/492 [19:49<23:47,  4.21s/it]
 31%|███▏      | 154/492 [19:53<22:59,  4.08s/it]
 32%|███▏      | 155/492 [19:58<24:11,  4.31s/it]
 32%|███▏      | 156/492 [20:02<24:19,  4.34s/it]
 32%|███▏      | 157/492 [20:06<23:53,  4.28s/it]
 32%|███▏      | 158/492 [20:10<23:32,  4.23s/it]
 32%|███▏      | 159/492 [20:14<23:06,  4.16s/it]
 33%|███▎      | 160/492 [20:18<22:30,  4.07s/it]
 33%|███▎      | 161/492 [20:23<23:02,  4.18s/it]
 33%|███▎      | 162/492 [20:27<22:43,  4.13s/it]
 33%|███▎      | 163/492 [20:30<22:02,  4.02s/it]
 33%|███▎      | 164/492 [20:34<21:49,  3.99s/it]
 34%|███▎      | 165/492 [20:38<21:47,  4.00s/it]
 34%|███▎      | 166/492 [20:43<22:08,  4.08s/it]
 34%|███▍      | 167/492 [20:47<21:57,  4.05s/it]
 34%|███▍      | 168/492 [20:51<21:47,  4.04s/it]
 34%|███▍      | 169/492 [20:55<22:08,  4.11s/it]
 35%|███▍      | 170/492 [20:59<21:47,  4.06s/it]
 35%|███▍      | 171/492 [21:03<21:16,  3.98s/it]
 35%|███▍      | 172/492 [21:07<21:36,  4.05s/it]
 35%|███▌      | 173/492 [21:11<21:21,  4.02s/it]
 35%|███▌      | 174/492 [21:15<21:20,  4.03s/it]
 36%|███▌      | 175/492 [21:19<21:40,  4.10s/it]
 36%|███▌      | 176/492 [21:24<22:35,  4.29s/it]
 36%|███▌      | 177/492 [21:29<23:08,  4.41s/it]
 36%|███▌      | 178/492 [21:33<23:49,  4.55s/it]
 36%|███▋      | 179/492 [21:38<23:09,  4.44s/it]
 37%|███▋      | 180/492 [21:41<21:57,  4.22s/it]
 37%|███▋      | 181/492 [21:46<22:37,  4.36s/it]
 37%|███▋      | 182/492 [21:50<22:44,  4.40s/it]
 37%|███▋      | 183/492 [21:55<22:54,  4.45s/it]
 37%|███▋      | 184/492 [21:59<22:14,  4.33s/it]
 38%|███▊      | 185/492 [22:03<21:39,  4.23s/it]
 38%|███▊      | 186/492 [22:07<21:20,  4.18s/it]
 38%|███▊      | 187/492 [22:12<21:38,  4.26s/it]
 38%|███▊      | 188/492 [22:16<21:52,  4.32s/it]
 38%|███▊      | 189/492 [22:20<21:13,  4.20s/it]
 39%|███▊      | 190/492 [22:24<20:43,  4.12s/it]
 39%|███▉      | 191/492 [22:28<20:12,  4.03s/it]
 39%|███▉      | 192/492 [22:32<20:38,  4.13s/it]
 39%|███▉      | 193/492 [22:36<19:57,  4.01s/it]
 39%|███▉      | 194/492 [22:41<20:58,  4.22s/it]
 40%|███▉      | 195/492 [22:45<21:03,  4.26s/it]
 40%|███▉      | 196/492 [22:49<20:58,  4.25s/it]
 40%|████      | 197/492 [22:53<20:14,  4.12s/it]
 40%|████      | 198/492 [22:57<20:23,  4.16s/it]
 40%|████      | 199/492 [23:01<19:39,  4.02s/it]
 41%|████      | 200/492 [23:06<20:28,  4.21s/it]
 41%|████      | 201/492 [23:09<19:57,  4.12s/it]
 41%|████      | 202/492 [23:14<20:16,  4.19s/it]
 41%|████▏     | 203/492 [23:18<19:31,  4.06s/it]
 41%|████▏     | 204/492 [23:22<20:21,  4.24s/it]
 42%|████▏     | 205/492 [23:27<20:40,  4.32s/it]
 42%|████▏     | 206/492 [23:31<21:04,  4.42s/it]
 42%|████▏     | 207/492 [23:36<20:35,  4.33s/it]2024-05-04 19:21:38.133 | INFO     | __main__:train:169 - evaluate dev set
2024-05-04 19:21:38.136 | INFO     | __main__:evaluate:206 - ***** Running evaluation *****


  0%|          | 0/17 [00:00<?, ?it/s][A

  6%|▌         | 1/17 [00:08<02:08,  8.05s/it][A

 12%|█▏        | 2/17 [00:16<02:00,  8.03s/it][A

 18%|█▊        | 3/17 [00:24<01:52,  8.03s/it][A

 24%|██▎       | 4/17 [00:32<01:44,  8.03s/it][A

 29%|██▉       | 5/17 [00:40<01:36,  8.01s/it][A

 35%|███▌      | 6/17 [00:48<01:27,  7.98s/it][A

 41%|████      | 7/17 [00:55<01:19,  7.94s/it][A

 47%|████▋     | 8/17 [01:03<01:11,  7.95s/it][A

 53%|█████▎    | 9/17 [01:11<01:03,  7.96s/it][A

 59%|█████▉    | 10/17 [01:19<00:55,  7.94s/it][A

 65%|██████▍   | 11/17 [01:27<00:47,  7.93s/it][A

 71%|███████   | 12/17 [01:35<00:39,  7.95s/it][A

 76%|███████▋  | 13/17 [01:43<00:31,  7.94s/it][A

 82%|████████▏ | 14/17 [01:51<00:23,  7.96s/it][A

 88%|████████▊ | 15/17 [01:59<00:15,  7.99s/it][A

 94%|█████████▍| 16/17 [02:07<00:08,  8.01s/it][A

100%|██████████| 17/17 [02:14<00:00,  7.56s/it][A
100%|██████████| 17/17 [02:14<00:00,  7.89s/it]
2024-05-04 19:23:52.332 | INFO     | __main__:evaluate:255 - 

2024-05-04 19:23:52.337 | INFO     | __main__:evaluate:260 - ***** Eval results *****
2024-05-04 19:23:52.338 | INFO     | __main__:evaluate:262 -  acc: 0.7851 - recall: 0.7705 - f1: 0.7777 - loss: 0.0947 
2024-05-04 19:23:52.338 | INFO     | __main__:evaluate:263 - ***** Entity results *****
2024-05-04 19:23:52.338 | INFO     | __main__:evaluate:265 - ******* GPE results ********
2024-05-04 19:23:52.338 | INFO     | __main__:evaluate:267 -  acc: 0.7763 - recall: 0.8095 - f1: 0.7926 
2024-05-04 19:23:52.338 | INFO     | __main__:evaluate:265 - ******* LOC results ********
2024-05-04 19:23:52.338 | INFO     | __main__:evaluate:267 -  acc: 0.5426 - recall: 0.2516 - f1: 0.3438 
2024-05-04 19:23:52.339 | INFO     | __main__:evaluate:265 - ******* ORG results ********
2024-05-04 19:23:52.339 | INFO     | __main__:evaluate:267 -  acc: 0.6887 - recall: 0.6845 - f1: 0.6866 
2024-05-04 19:23:52.339 | INFO     | __main__:evaluate:265 - ******* PER results ********
2024-05-04 19:23:52.339 | INFO     | __main__:evaluate:267 -  acc: 0.9305 - recall: 0.9327 - f1: 0.9316 
2024-05-04 19:23:52.340 | INFO     | __main__:train:171 - evaluate test set
2024-05-04 19:23:52.342 | INFO     | __main__:evaluate:206 - ***** Running evaluation *****


  0%|          | 0/17 [00:00<?, ?it/s][A

  6%|▌         | 1/17 [00:08<02:08,  8.01s/it][A

 12%|█▏        | 2/17 [00:16<02:01,  8.10s/it][A

 18%|█▊        | 3/17 [00:24<01:52,  8.05s/it][A

 24%|██▎       | 4/17 [00:32<01:44,  8.07s/it][A

 29%|██▉       | 5/17 [00:40<01:37,  8.08s/it][A

 35%|███▌      | 6/17 [00:48<01:29,  8.11s/it][A

 41%|████      | 7/17 [00:56<01:20,  8.07s/it][A

 47%|████▋     | 8/17 [01:04<01:12,  8.04s/it][A

 53%|█████▎    | 9/17 [01:12<01:04,  8.03s/it][A

 59%|█████▉    | 10/17 [01:20<00:55,  8.00s/it][A

 65%|██████▍   | 11/17 [01:28<00:48,  8.00s/it][A

 71%|███████   | 12/17 [01:36<00:40,  8.03s/it][A

 76%|███████▋  | 13/17 [01:44<00:32,  8.01s/it][A

 82%|████████▏ | 14/17 [01:52<00:23,  7.99s/it][A

 88%|████████▊ | 15/17 [02:00<00:15,  7.95s/it][A

 94%|█████████▍| 16/17 [02:08<00:07,  7.93s/it][A

100%|██████████| 17/17 [02:15<00:00,  7.89s/it][A
100%|██████████| 17/17 [02:15<00:00,  8.00s/it]
2024-05-04 19:26:08.338 | INFO     | __main__:evaluate:255 - 

2024-05-04 19:26:08.344 | INFO     | __main__:evaluate:260 - ***** Eval results *****
2024-05-04 19:26:08.344 | INFO     | __main__:evaluate:262 -  acc: 0.8073 - recall: 0.7891 - f1: 0.7981 - loss: 0.0900 
2024-05-04 19:26:08.345 | INFO     | __main__:evaluate:263 - ***** Entity results *****
2024-05-04 19:26:08.345 | INFO     | __main__:evaluate:265 - ******* GPE results ********
2024-05-04 19:26:08.345 | INFO     | __main__:evaluate:267 -  acc: 0.8136 - recall: 0.8247 - f1: 0.8191 
2024-05-04 19:26:08.345 | INFO     | __main__:evaluate:265 - ******* LOC results ********
2024-05-04 19:26:08.345 | INFO     | __main__:evaluate:267 -  acc: 0.5263 - recall: 0.2664 - f1: 0.3537 
2024-05-04 19:26:08.345 | INFO     | __main__:evaluate:265 - ******* ORG results ********
2024-05-04 19:26:08.346 | INFO     | __main__:evaluate:267 -  acc: 0.7005 - recall: 0.6874 - f1: 0.6939 
2024-05-04 19:26:08.346 | INFO     | __main__:evaluate:265 - ******* PER results ********
2024-05-04 19:26:08.346 | INFO     | __main__:evaluate:267 -  acc: 0.9349 - recall: 0.9638 - f1: 0.9491 
2024-05-04 19:26:08.350 | INFO     | __main__:train:187 - higher f1 of testset is 0.7980922098569158, dev is 0.7777050134613986 in step 700 epoch 2

 42%|████▏     | 208/492 [28:11<6:46:03, 85.79s/it]
 42%|████▏     | 209/492 [28:15<4:49:06, 61.29s/it]
 43%|████▎     | 210/492 [28:19<3:26:52, 44.01s/it]
 43%|████▎     | 211/492 [28:23<2:29:27, 31.91s/it]
 43%|████▎     | 212/492 [28:27<1:49:23, 23.44s/it]
 43%|████▎     | 213/492 [28:30<1:21:28, 17.52s/it]
 43%|████▎     | 214/492 [28:35<1:03:08, 13.63s/it]
 44%|████▎     | 215/492 [28:39<50:04, 10.85s/it]  
 44%|████▍     | 216/492 [28:43<40:13,  8.74s/it]
 44%|████▍     | 217/492 [28:47<33:45,  7.36s/it]
 44%|████▍     | 218/492 [28:52<29:39,  6.49s/it]
 45%|████▍     | 219/492 [28:56<26:04,  5.73s/it]
 45%|████▍     | 220/492 [29:00<24:20,  5.37s/it]
 45%|████▍     | 221/492 [29:05<23:00,  5.09s/it]
 45%|████▌     | 222/492 [29:09<22:03,  4.90s/it]
 45%|████▌     | 223/492 [29:13<20:47,  4.64s/it]
 46%|████▌     | 224/492 [29:17<19:53,  4.45s/it]
 46%|████▌     | 225/492 [29:21<19:08,  4.30s/it]
 46%|████▌     | 226/492 [29:25<19:08,  4.32s/it]
 46%|████▌     | 227/492 [29:30<19:24,  4.39s/it]
 46%|████▋     | 228/492 [29:34<19:11,  4.36s/it]
 47%|████▋     | 229/492 [29:38<19:00,  4.33s/it]
 47%|████▋     | 230/492 [29:43<18:38,  4.27s/it]
 47%|████▋     | 231/492 [29:46<18:05,  4.16s/it]
 47%|████▋     | 232/492 [29:51<17:51,  4.12s/it]
 47%|████▋     | 233/492 [29:54<17:14,  3.99s/it]
 48%|████▊     | 234/492 [29:59<17:44,  4.13s/it]
 48%|████▊     | 235/492 [30:03<17:30,  4.09s/it]
 48%|████▊     | 236/492 [30:07<17:39,  4.14s/it]
 48%|████▊     | 237/492 [30:11<17:06,  4.03s/it]
 48%|████▊     | 238/492 [30:15<17:20,  4.10s/it]
 49%|████▊     | 239/492 [30:19<17:25,  4.13s/it]
 49%|████▉     | 240/492 [30:23<16:53,  4.02s/it]
 49%|████▉     | 241/492 [30:28<17:39,  4.22s/it]
 49%|████▉     | 242/492 [30:32<17:24,  4.18s/it]
 49%|████▉     | 243/492 [30:36<17:22,  4.19s/it]
 50%|████▉     | 244/492 [30:40<17:49,  4.31s/it]
 50%|████▉     | 245/492 [30:45<17:29,  4.25s/it]
 50%|█████     | 246/492 [30:49<17:09,  4.19s/it]
 50%|█████     | 247/492 [30:52<16:41,  4.09s/it]
 50%|█████     | 248/492 [30:57<17:31,  4.31s/it]
 51%|█████     | 249/492 [31:02<17:46,  4.39s/it]
 51%|█████     | 250/492 [31:06<17:21,  4.30s/it]
 51%|█████     | 251/492 [31:10<16:37,  4.14s/it]
 51%|█████     | 252/492 [31:15<17:34,  4.39s/it]
 51%|█████▏    | 253/492 [31:19<17:19,  4.35s/it]
 52%|█████▏    | 254/492 [31:23<16:28,  4.15s/it]
 52%|█████▏    | 255/492 [31:27<16:21,  4.14s/it]
 52%|█████▏    | 256/492 [31:31<15:49,  4.02s/it]
 52%|█████▏    | 257/492 [31:36<17:03,  4.35s/it]
 52%|█████▏    | 258/492 [31:40<16:52,  4.33s/it]
 53%|█████▎    | 259/492 [31:44<16:43,  4.31s/it]
 53%|█████▎    | 260/492 [31:48<16:34,  4.29s/it]
 53%|█████▎    | 261/492 [31:53<16:52,  4.38s/it]
 53%|█████▎    | 262/492 [31:57<16:06,  4.20s/it]
 53%|█████▎    | 263/492 [32:02<17:04,  4.47s/it]
 54%|█████▎    | 264/492 [32:07<17:36,  4.64s/it]
 54%|█████▍    | 265/492 [32:12<17:58,  4.75s/it]
 54%|█████▍    | 266/492 [32:17<17:52,  4.75s/it]
 54%|█████▍    | 267/492 [32:21<17:38,  4.70s/it]
 54%|█████▍    | 268/492 [32:26<17:50,  4.78s/it]
 55%|█████▍    | 269/492 [32:31<17:23,  4.68s/it]
 55%|█████▍    | 270/492 [32:35<16:54,  4.57s/it]
 55%|█████▌    | 271/492 [32:39<16:24,  4.45s/it]
 55%|█████▌    | 272/492 [32:43<15:48,  4.31s/it]
 55%|█████▌    | 273/492 [32:48<15:50,  4.34s/it]
 56%|█████▌    | 274/492 [32:52<15:23,  4.23s/it]
 56%|█████▌    | 275/492 [32:55<14:59,  4.15s/it]
 56%|█████▌    | 276/492 [32:59<14:31,  4.04s/it]
 56%|█████▋    | 277/492 [33:04<14:55,  4.17s/it]
 57%|█████▋    | 278/492 [33:08<15:25,  4.32s/it]
 57%|█████▋    | 279/492 [33:13<15:28,  4.36s/it]
 57%|█████▋    | 280/492 [33:17<14:40,  4.15s/it]
 57%|█████▋    | 281/492 [33:20<14:12,  4.04s/it]
 57%|█████▋    | 282/492 [33:25<14:46,  4.22s/it]
 58%|█████▊    | 283/492 [33:29<14:54,  4.28s/it]
 58%|█████▊    | 284/492 [33:33<14:28,  4.18s/it]
 58%|█████▊    | 285/492 [33:37<14:02,  4.07s/it]
 58%|█████▊    | 286/492 [33:41<14:14,  4.15s/it]
 58%|█████▊    | 287/492 [33:45<14:00,  4.10s/it]
 59%|█████▊    | 288/492 [33:50<13:56,  4.10s/it]
 59%|█████▊    | 289/492 [33:54<13:43,  4.06s/it]
 59%|█████▉    | 290/492 [33:57<13:27,  4.00s/it]
 59%|█████▉    | 291/492 [34:02<13:49,  4.13s/it]
 59%|█████▉    | 292/492 [34:07<14:41,  4.41s/it]
 60%|█████▉    | 293/492 [34:12<15:25,  4.65s/it]
 60%|█████▉    | 294/492 [34:17<15:34,  4.72s/it]
 60%|█████▉    | 295/492 [34:22<15:36,  4.75s/it]
 60%|██████    | 296/492 [34:26<15:19,  4.69s/it]
 60%|██████    | 297/492 [34:31<15:05,  4.64s/it]
 61%|██████    | 298/492 [34:35<14:36,  4.52s/it]
 61%|██████    | 299/492 [34:39<13:59,  4.35s/it]
 61%|██████    | 300/492 [34:43<13:32,  4.23s/it]
 61%|██████    | 301/492 [34:47<13:10,  4.14s/it]
 61%|██████▏   | 302/492 [34:51<12:59,  4.10s/it]
 62%|██████▏   | 303/492 [34:55<12:39,  4.02s/it]
 62%|██████▏   | 304/492 [34:59<12:53,  4.11s/it]
 62%|██████▏   | 305/492 [35:03<13:00,  4.17s/it]
 62%|██████▏   | 306/492 [35:08<13:07,  4.23s/it]
 62%|██████▏   | 307/492 [35:12<12:54,  4.19s/it]2024-05-04 19:33:13.928 | INFO     | __main__:train:169 - evaluate dev set
2024-05-04 19:33:13.930 | INFO     | __main__:evaluate:206 - ***** Running evaluation *****


  0%|          | 0/17 [00:00<?, ?it/s][A

  6%|▌         | 1/17 [00:08<02:08,  8.03s/it][A

 12%|█▏        | 2/17 [00:16<02:00,  8.04s/it][A

 18%|█▊        | 3/17 [00:24<01:52,  8.06s/it][A

 24%|██▎       | 4/17 [00:32<01:44,  8.01s/it][A

 29%|██▉       | 5/17 [00:40<01:37,  8.16s/it][A

 35%|███▌      | 6/17 [00:48<01:29,  8.10s/it][A

 41%|████      | 7/17 [00:56<01:20,  8.04s/it][A

 47%|████▋     | 8/17 [01:04<01:12,  8.03s/it][A

 53%|█████▎    | 9/17 [01:12<01:04,  8.01s/it][A

 59%|█████▉    | 10/17 [01:20<00:56,  8.05s/it][A

 65%|██████▍   | 11/17 [01:28<00:47,  8.00s/it][A

 71%|███████   | 12/17 [01:36<00:39,  7.99s/it][A

 76%|███████▋  | 13/17 [01:44<00:31,  7.98s/it][A

 82%|████████▏ | 14/17 [01:52<00:23,  7.94s/it][A

 88%|████████▊ | 15/17 [02:00<00:15,  7.93s/it][A

 94%|█████████▍| 16/17 [02:07<00:07,  7.92s/it][A

100%|██████████| 17/17 [02:14<00:00,  7.50s/it][A
100%|██████████| 17/17 [02:14<00:00,  7.91s/it]
2024-05-04 19:35:28.459 | INFO     | __main__:evaluate:255 - 

2024-05-04 19:35:28.464 | INFO     | __main__:evaluate:260 - ***** Eval results *****
2024-05-04 19:35:28.464 | INFO     | __main__:evaluate:262 -  acc: 0.7974 - recall: 0.7731 - f1: 0.7851 - loss: 0.0949 
2024-05-04 19:35:28.464 | INFO     | __main__:evaluate:263 - ***** Entity results *****
2024-05-04 19:35:28.465 | INFO     | __main__:evaluate:265 - ******* GPE results ********
2024-05-04 19:35:28.465 | INFO     | __main__:evaluate:267 -  acc: 0.7827 - recall: 0.8266 - f1: 0.8041 
2024-05-04 19:35:28.465 | INFO     | __main__:evaluate:265 - ******* LOC results ********
2024-05-04 19:35:28.465 | INFO     | __main__:evaluate:267 -  acc: 0.5230 - recall: 0.3077 - f1: 0.3874 
2024-05-04 19:35:28.465 | INFO     | __main__:evaluate:265 - ******* ORG results ********
2024-05-04 19:35:28.465 | INFO     | __main__:evaluate:267 -  acc: 0.7239 - recall: 0.6456 - f1: 0.6825 
2024-05-04 19:35:28.466 | INFO     | __main__:evaluate:265 - ******* PER results ********
2024-05-04 19:35:28.466 | INFO     | __main__:evaluate:267 -  acc: 0.9407 - recall: 0.9333 - f1: 0.9370 
2024-05-04 19:35:28.467 | INFO     | __main__:train:171 - evaluate test set
2024-05-04 19:35:28.468 | INFO     | __main__:evaluate:206 - ***** Running evaluation *****


  0%|          | 0/17 [00:00<?, ?it/s][A

  6%|▌         | 1/17 [00:07<02:07,  7.97s/it][A

 12%|█▏        | 2/17 [00:15<01:59,  7.97s/it][A

 18%|█▊        | 3/17 [00:23<01:51,  7.93s/it][A

 24%|██▎       | 4/17 [00:31<01:43,  7.96s/it][A

 29%|██▉       | 5/17 [00:40<01:36,  8.05s/it][A

 35%|███▌      | 6/17 [00:48<01:28,  8.04s/it][A

 41%|████      | 7/17 [00:56<01:20,  8.03s/it][A

 47%|████▋     | 8/17 [01:04<01:12,  8.01s/it][A

 53%|█████▎    | 9/17 [01:11<01:03,  7.99s/it][A

 59%|█████▉    | 10/17 [01:19<00:55,  7.97s/it][A

 65%|██████▍   | 11/17 [01:27<00:47,  7.96s/it][A

 71%|███████   | 12/17 [01:35<00:39,  7.99s/it][A

 76%|███████▋  | 13/17 [01:44<00:32,  8.09s/it][A

 82%|████████▏ | 14/17 [01:52<00:24,  8.16s/it][A

 88%|████████▊ | 15/17 [02:00<00:16,  8.15s/it][A

 94%|█████████▍| 16/17 [02:08<00:08,  8.12s/it][A

100%|██████████| 17/17 [02:16<00:00,  8.07s/it][A
100%|██████████| 17/17 [02:16<00:00,  8.04s/it]
2024-05-04 19:37:45.151 | INFO     | __main__:evaluate:255 - 

2024-05-04 19:37:45.158 | INFO     | __main__:evaluate:260 - ***** Eval results *****
2024-05-04 19:37:45.158 | INFO     | __main__:evaluate:262 -  acc: 0.8182 - recall: 0.7984 - f1: 0.8082 - loss: 0.0903 
2024-05-04 19:37:45.158 | INFO     | __main__:evaluate:263 - ***** Entity results *****
2024-05-04 19:37:45.159 | INFO     | __main__:evaluate:265 - ******* GPE results ********
2024-05-04 19:37:45.159 | INFO     | __main__:evaluate:267 -  acc: 0.8196 - recall: 0.8443 - f1: 0.8318 
2024-05-04 19:37:45.159 | INFO     | __main__:evaluate:265 - ******* LOC results ********
2024-05-04 19:37:45.159 | INFO     | __main__:evaluate:267 -  acc: 0.5621 - recall: 0.3709 - f1: 0.4469 
2024-05-04 19:37:45.159 | INFO     | __main__:evaluate:265 - ******* ORG results ********
2024-05-04 19:37:45.160 | INFO     | __main__:evaluate:267 -  acc: 0.7286 - recall: 0.6654 - f1: 0.6956 
2024-05-04 19:37:45.160 | INFO     | __main__:evaluate:265 - ******* PER results ********
2024-05-04 19:37:45.160 | INFO     | __main__:evaluate:267 -  acc: 0.9402 - recall: 0.9605 - f1: 0.9502 
2024-05-04 19:37:45.163 | INFO     | __main__:train:187 - higher f1 of testset is 0.8081946562354969, dev is 0.7850658857979501 in step 800 epoch 2

 63%|██████▎   | 308/492 [39:48<4:23:05, 85.79s/it]
 63%|██████▎   | 309/492 [39:53<3:07:17, 61.41s/it]
 63%|██████▎   | 310/492 [39:56<2:13:52, 44.14s/it]
 63%|██████▎   | 311/492 [40:01<1:37:31, 32.33s/it]
 63%|██████▎   | 312/492 [40:06<1:12:16, 24.09s/it]
 64%|██████▎   | 313/492 [40:11<54:29, 18.27s/it]  
 64%|██████▍   | 314/492 [40:15<41:18, 13.92s/it]
 64%|██████▍   | 315/492 [40:20<33:11, 11.25s/it]
 64%|██████▍   | 316/492 [40:24<27:23,  9.34s/it]
 64%|██████▍   | 317/492 [40:29<23:13,  7.96s/it]
 65%|██████▍   | 318/492 [40:34<20:08,  6.95s/it]
 65%|██████▍   | 319/492 [40:38<18:00,  6.25s/it]
 65%|██████▌   | 320/492 [40:43<16:23,  5.72s/it]
 65%|██████▌   | 321/492 [40:48<15:27,  5.42s/it]
 65%|██████▌   | 322/492 [40:53<15:02,  5.31s/it]
 66%|██████▌   | 323/492 [40:57<14:20,  5.09s/it]
 66%|██████▌   | 324/492 [41:02<13:48,  4.93s/it]
 66%|██████▌   | 325/492 [41:07<13:45,  4.94s/it]
 66%|██████▋   | 326/492 [41:11<13:11,  4.77s/it]
 66%|██████▋   | 327/492 [41:15<12:35,  4.58s/it]
 67%|██████▋   | 328/492 [41:19<11:50,  4.33s/it]
 67%|██████▋   | 329/492 [41:23<11:36,  4.27s/it]
 67%|██████▋   | 330/492 [41:27<11:05,  4.11s/it]
 67%|██████▋   | 331/492 [41:31<10:52,  4.05s/it]
 67%|██████▋   | 332/492 [41:35<11:18,  4.24s/it]
 68%|██████▊   | 333/492 [41:40<11:13,  4.24s/it]
 68%|██████▊   | 334/492 [41:43<10:46,  4.09s/it]
 68%|██████▊   | 335/492 [41:48<10:46,  4.12s/it]
 68%|██████▊   | 336/492 [41:52<10:37,  4.09s/it]
 68%|██████▊   | 337/492 [41:55<10:21,  4.01s/it]
 69%|██████▊   | 338/492 [41:59<10:16,  4.00s/it]
 69%|██████▉   | 339/492 [42:04<10:19,  4.05s/it]
 69%|██████▉   | 340/492 [42:08<10:22,  4.09s/it]
 69%|██████▉   | 341/492 [42:12<10:44,  4.27s/it]
 70%|██████▉   | 342/492 [42:17<11:01,  4.41s/it]
 70%|██████▉   | 343/492 [42:21<10:48,  4.35s/it]
 70%|██████▉   | 344/492 [42:25<10:13,  4.15s/it]
 70%|███████   | 345/492 [42:29<10:06,  4.13s/it]
 70%|███████   | 346/492 [42:34<10:17,  4.23s/it]
 71%|███████   | 347/492 [42:38<10:16,  4.25s/it]
 71%|███████   | 348/492 [42:42<09:49,  4.09s/it]
 71%|███████   | 349/492 [42:46<09:52,  4.14s/it]
 71%|███████   | 350/492 [42:50<09:33,  4.04s/it]
 71%|███████▏  | 351/492 [42:54<09:28,  4.03s/it]
 72%|███████▏  | 352/492 [42:58<09:26,  4.05s/it]
 72%|███████▏  | 353/492 [43:02<09:10,  3.96s/it]
 72%|███████▏  | 354/492 [43:06<09:34,  4.16s/it]
 72%|███████▏  | 355/492 [43:10<09:34,  4.19s/it]
 72%|███████▏  | 356/492 [43:15<09:36,  4.24s/it]
 73%|███████▎  | 357/492 [43:19<09:12,  4.09s/it]
 73%|███████▎  | 358/492 [43:23<09:08,  4.09s/it]
 73%|███████▎  | 359/492 [43:27<09:14,  4.17s/it]
 73%|███████▎  | 360/492 [43:31<09:16,  4.22s/it]
 73%|███████▎  | 361/492 [43:36<09:32,  4.37s/it]
 74%|███████▎  | 362/492 [43:40<09:25,  4.35s/it]
 74%|███████▍  | 363/492 [43:44<09:10,  4.27s/it]
 74%|███████▍  | 364/492 [43:49<09:03,  4.25s/it]
 74%|███████▍  | 365/492 [43:53<08:58,  4.24s/it]
 74%|███████▍  | 366/492 [43:57<09:06,  4.34s/it]
 75%|███████▍  | 367/492 [44:02<08:56,  4.29s/it]
 75%|███████▍  | 368/492 [44:06<08:48,  4.26s/it]
 75%|███████▌  | 369/492 [44:10<08:25,  4.11s/it]
 75%|███████▌  | 370/492 [44:14<08:27,  4.16s/it]
 75%|███████▌  | 371/492 [44:18<08:14,  4.09s/it]
 76%|███████▌  | 372/492 [44:22<08:16,  4.14s/it]
 76%|███████▌  | 373/492 [44:26<08:15,  4.17s/it]
 76%|███████▌  | 374/492 [44:30<07:55,  4.03s/it]
 76%|███████▌  | 375/492 [44:35<08:18,  4.26s/it]
 76%|███████▋  | 376/492 [44:39<08:23,  4.34s/it]
 77%|███████▋  | 377/492 [44:44<08:26,  4.40s/it]
 77%|███████▋  | 378/492 [44:48<08:29,  4.47s/it]
 77%|███████▋  | 379/492 [44:53<08:11,  4.35s/it]
 77%|███████▋  | 380/492 [44:57<08:06,  4.34s/it]
 77%|███████▋  | 381/492 [45:01<07:45,  4.19s/it]
 78%|███████▊  | 382/492 [45:05<07:58,  4.35s/it]
 78%|███████▊  | 383/492 [45:10<07:44,  4.27s/it]
 78%|███████▊  | 384/492 [45:15<08:04,  4.49s/it]
 78%|███████▊  | 385/492 [45:19<08:09,  4.57s/it]
 78%|███████▊  | 386/492 [45:24<08:14,  4.66s/it]
 79%|███████▊  | 387/492 [45:29<08:06,  4.63s/it]
 79%|███████▉  | 388/492 [45:33<07:53,  4.56s/it]
 79%|███████▉  | 389/492 [45:37<07:39,  4.46s/it]
 79%|███████▉  | 390/492 [45:42<07:35,  4.46s/it]
 79%|███████▉  | 391/492 [45:46<07:22,  4.38s/it]
 80%|███████▉  | 392/492 [45:50<06:59,  4.20s/it]
 80%|███████▉  | 393/492 [45:54<07:03,  4.27s/it]
 80%|████████  | 394/492 [45:58<06:55,  4.24s/it]
 80%|████████  | 395/492 [46:02<06:39,  4.11s/it]
 80%|████████  | 396/492 [46:07<06:50,  4.28s/it]
 81%|████████  | 397/492 [46:11<06:37,  4.18s/it]
 81%|████████  | 398/492 [46:15<06:46,  4.32s/it]
 81%|████████  | 399/492 [46:19<06:30,  4.20s/it]
 81%|████████▏ | 400/492 [46:24<06:41,  4.36s/it]
 82%|████████▏ | 401/492 [46:29<06:41,  4.42s/it]
 82%|████████▏ | 402/492 [46:33<06:35,  4.39s/it]
 82%|████████▏ | 403/492 [46:38<06:38,  4.47s/it]
 82%|████████▏ | 404/492 [46:42<06:24,  4.37s/it]
 82%|████████▏ | 405/492 [46:46<06:12,  4.28s/it]
 83%|████████▎ | 406/492 [46:50<06:04,  4.24s/it]
 83%|████████▎ | 407/492 [46:54<05:49,  4.11s/it]2024-05-04 19:44:56.325 | INFO     | __main__:train:169 - evaluate dev set
2024-05-04 19:44:56.327 | INFO     | __main__:evaluate:206 - ***** Running evaluation *****


  0%|          | 0/17 [00:00<?, ?it/s][A

  6%|▌         | 1/17 [00:08<02:08,  8.02s/it][A

 12%|█▏        | 2/17 [00:16<02:00,  8.03s/it][A

 18%|█▊        | 3/17 [00:23<01:51,  7.98s/it][A

 24%|██▎       | 4/17 [00:32<01:44,  8.03s/it][A

 29%|██▉       | 5/17 [00:39<01:35,  7.96s/it][A

 35%|███▌      | 6/17 [00:47<01:27,  7.97s/it][A

 41%|████      | 7/17 [00:55<01:19,  8.00s/it][A

 47%|████▋     | 8/17 [01:04<01:12,  8.04s/it][A

 53%|█████▎    | 9/17 [01:12<01:04,  8.05s/it][A

 59%|█████▉    | 10/17 [01:20<00:56,  8.03s/it][A

 65%|██████▍   | 11/17 [01:28<00:48,  8.01s/it][A

 71%|███████   | 12/17 [01:36<00:39,  7.98s/it][A

 76%|███████▋  | 13/17 [01:43<00:31,  7.96s/it][A

 82%|████████▏ | 14/17 [01:51<00:23,  7.98s/it][A

 88%|████████▊ | 15/17 [01:59<00:15,  7.96s/it][A

 94%|█████████▍| 16/17 [02:07<00:07,  8.00s/it][A

100%|██████████| 17/17 [02:14<00:00,  7.56s/it][A
100%|██████████| 17/17 [02:14<00:00,  7.91s/it]
2024-05-04 19:47:10.837 | INFO     | __main__:evaluate:255 - 

2024-05-04 19:47:10.843 | INFO     | __main__:evaluate:260 - ***** Eval results *****
2024-05-04 19:47:10.844 | INFO     | __main__:evaluate:262 -  acc: 0.7866 - recall: 0.7980 - f1: 0.7922 - loss: 0.0939 
2024-05-04 19:47:10.844 | INFO     | __main__:evaluate:263 - ***** Entity results *****
2024-05-04 19:47:10.844 | INFO     | __main__:evaluate:265 - ******* GPE results ********
2024-05-04 19:47:10.844 | INFO     | __main__:evaluate:267 -  acc: 0.7854 - recall: 0.8418 - f1: 0.8126 
2024-05-04 19:47:10.844 | INFO     | __main__:evaluate:265 - ******* LOC results ********
2024-05-04 19:47:10.845 | INFO     | __main__:evaluate:267 -  acc: 0.4162 - recall: 0.3410 - f1: 0.3749 
2024-05-04 19:47:10.845 | INFO     | __main__:evaluate:265 - ******* ORG results ********
2024-05-04 19:47:10.845 | INFO     | __main__:evaluate:267 -  acc: 0.7368 - recall: 0.6979 - f1: 0.7168 
2024-05-04 19:47:10.845 | INFO     | __main__:evaluate:265 - ******* PER results ********
2024-05-04 19:47:10.845 | INFO     | __main__:evaluate:267 -  acc: 0.9205 - recall: 0.9473 - f1: 0.9337 
2024-05-04 19:47:10.847 | INFO     | __main__:train:171 - evaluate test set
2024-05-04 19:47:10.848 | INFO     | __main__:evaluate:206 - ***** Running evaluation *****


  0%|          | 0/17 [00:00<?, ?it/s][A

  6%|▌         | 1/17 [00:07<02:06,  7.94s/it][A

 12%|█▏        | 2/17 [00:15<01:59,  7.94s/it][A

 18%|█▊        | 3/17 [00:23<01:51,  7.96s/it][A

 24%|██▎       | 4/17 [00:31<01:43,  7.95s/it][A

 29%|██▉       | 5/17 [00:39<01:35,  7.95s/it][A

 35%|███▌      | 6/17 [00:47<01:27,  7.99s/it][A

 41%|████      | 7/17 [00:55<01:19,  7.99s/it][A

 47%|████▋     | 8/17 [01:03<01:11,  8.00s/it][A

 53%|█████▎    | 9/17 [01:11<01:04,  8.04s/it][A

 59%|█████▉    | 10/17 [01:20<00:56,  8.06s/it][A

 65%|██████▍   | 11/17 [01:28<00:48,  8.04s/it][A

 71%|███████   | 12/17 [01:35<00:39,  7.99s/it][A

 76%|███████▋  | 13/17 [01:43<00:31,  7.97s/it][A

 82%|████████▏ | 14/17 [01:51<00:23,  7.96s/it][A

 88%|████████▊ | 15/17 [01:59<00:15,  7.93s/it][A

 94%|█████████▍| 16/17 [02:07<00:07,  7.94s/it][A

100%|██████████| 17/17 [02:15<00:00,  7.87s/it][A
100%|██████████| 17/17 [02:15<00:00,  7.96s/it]
2024-05-04 19:49:26.143 | INFO     | __main__:evaluate:255 - 

2024-05-04 19:49:26.149 | INFO     | __main__:evaluate:260 - ***** Eval results *****
2024-05-04 19:49:26.149 | INFO     | __main__:evaluate:262 -  acc: 0.7995 - recall: 0.8150 - f1: 0.8072 - loss: 0.0906 
2024-05-04 19:49:26.149 | INFO     | __main__:evaluate:263 - ***** Entity results *****
2024-05-04 19:49:26.149 | INFO     | __main__:evaluate:265 - ******* GPE results ********
2024-05-04 19:49:26.150 | INFO     | __main__:evaluate:267 -  acc: 0.8115 - recall: 0.8551 - f1: 0.8327 
2024-05-04 19:49:26.150 | INFO     | __main__:evaluate:265 - ******* LOC results ********
2024-05-04 19:49:26.150 | INFO     | __main__:evaluate:267 -  acc: 0.4283 - recall: 0.4160 - f1: 0.4220 
2024-05-04 19:49:26.150 | INFO     | __main__:evaluate:265 - ******* ORG results ********
2024-05-04 19:49:26.150 | INFO     | __main__:evaluate:267 -  acc: 0.7428 - recall: 0.6927 - f1: 0.7169 
2024-05-04 19:49:26.150 | INFO     | __main__:evaluate:265 - ******* PER results ********
2024-05-04 19:49:26.151 | INFO     | __main__:evaluate:267 -  acc: 0.9181 - recall: 0.9697 - f1: 0.9432 

 83%|████████▎ | 408/492 [51:28<1:59:06, 85.08s/it]
 83%|████████▎ | 409/492 [51:32<1:24:11, 60.87s/it]
 83%|████████▎ | 410/492 [51:36<59:45, 43.72s/it]  
 84%|████████▎ | 411/492 [51:40<42:54, 31.79s/it]
 84%|████████▎ | 412/492 [51:44<31:24, 23.55s/it]
 84%|████████▍ | 413/492 [51:49<23:26, 17.80s/it]
 84%|████████▍ | 414/492 [51:53<17:48, 13.69s/it]
 84%|████████▍ | 415/492 [51:57<13:49, 10.77s/it]
 85%|████████▍ | 416/492 [52:01<11:05,  8.76s/it]
 85%|████████▍ | 417/492 [52:05<09:18,  7.44s/it]
 85%|████████▍ | 418/492 [52:09<07:53,  6.39s/it]
 85%|████████▌ | 419/492 [52:13<07:01,  5.77s/it]
 85%|████████▌ | 420/492 [52:17<06:12,  5.18s/it]
 86%|████████▌ | 421/492 [52:22<05:57,  5.04s/it]
 86%|████████▌ | 422/492 [52:27<05:48,  4.97s/it]
 86%|████████▌ | 423/492 [52:31<05:32,  4.82s/it]
 86%|████████▌ | 424/492 [52:35<05:18,  4.68s/it]
 86%|████████▋ | 425/492 [52:40<05:09,  4.62s/it]
 87%|████████▋ | 426/492 [52:45<05:07,  4.66s/it]
 87%|████████▋ | 427/492 [52:49<04:59,  4.61s/it]
 87%|████████▋ | 428/492 [52:53<04:44,  4.45s/it]
 87%|████████▋ | 429/492 [52:58<04:36,  4.39s/it]
 87%|████████▋ | 430/492 [53:02<04:25,  4.28s/it]
 88%|████████▊ | 431/492 [53:05<04:13,  4.15s/it]
 88%|████████▊ | 432/492 [53:10<04:18,  4.31s/it]
 88%|████████▊ | 433/492 [53:14<04:13,  4.30s/it]
 88%|████████▊ | 434/492 [53:18<04:00,  4.14s/it]
 88%|████████▊ | 435/492 [53:22<03:59,  4.20s/it]
 89%|████████▊ | 436/492 [53:27<03:58,  4.26s/it]
 89%|████████▉ | 437/492 [53:31<03:47,  4.14s/it]
 89%|████████▉ | 438/492 [53:34<03:36,  4.02s/it]
 89%|████████▉ | 439/492 [53:39<03:37,  4.10s/it]
 89%|████████▉ | 440/492 [53:43<03:39,  4.23s/it]
 90%|████████▉ | 441/492 [53:47<03:30,  4.14s/it]
 90%|████████▉ | 442/492 [53:51<03:26,  4.13s/it]
 90%|█████████ | 443/492 [53:56<03:30,  4.29s/it]
 90%|█████████ | 444/492 [54:01<03:35,  4.48s/it]
 90%|█████████ | 445/492 [54:06<03:33,  4.54s/it]
 91%|█████████ | 446/492 [54:10<03:28,  4.52s/it]
 91%|█████████ | 447/492 [54:14<03:18,  4.41s/it]
 91%|█████████ | 448/492 [54:18<03:06,  4.24s/it]
 91%|█████████▏| 449/492 [54:22<02:56,  4.11s/it]
 91%|█████████▏| 450/492 [54:26<02:47,  4.00s/it]
 92%|█████████▏| 451/492 [54:30<02:45,  4.03s/it]
 92%|█████████▏| 452/492 [54:34<02:44,  4.10s/it]
 92%|█████████▏| 453/492 [54:38<02:36,  4.02s/it]
 92%|█████████▏| 454/492 [54:42<02:33,  4.05s/it]
 92%|█████████▏| 455/492 [54:46<02:28,  4.02s/it]
 93%|█████████▎| 456/492 [54:51<02:31,  4.22s/it]
 93%|█████████▎| 457/492 [54:55<02:28,  4.25s/it]
 93%|█████████▎| 458/492 [54:59<02:24,  4.26s/it]
 93%|█████████▎| 459/492 [55:03<02:18,  4.19s/it]
 93%|█████████▎| 460/492 [55:07<02:12,  4.16s/it]
 94%|█████████▎| 461/492 [55:11<02:08,  4.14s/it]
 94%|█████████▍| 462/492 [55:15<02:00,  4.02s/it]
 94%|█████████▍| 463/492 [55:19<01:59,  4.13s/it]
 94%|█████████▍| 464/492 [55:24<01:55,  4.11s/it]
 95%|█████████▍| 465/492 [55:27<01:48,  4.02s/it]
 95%|█████████▍| 466/492 [55:31<01:42,  3.93s/it]
 95%|█████████▍| 467/492 [55:35<01:36,  3.86s/it]
 95%|█████████▌| 468/492 [55:39<01:33,  3.88s/it]
 95%|█████████▌| 469/492 [55:43<01:29,  3.91s/it]
 96%|█████████▌| 470/492 [55:46<01:25,  3.87s/it]
 96%|█████████▌| 471/492 [55:51<01:28,  4.22s/it]
 96%|█████████▌| 472/492 [55:56<01:25,  4.30s/it]
 96%|█████████▌| 473/492 [56:00<01:21,  4.29s/it]
 96%|█████████▋| 474/492 [56:04<01:15,  4.19s/it]
 97%|█████████▋| 475/492 [56:08<01:10,  4.13s/it]
 97%|█████████▋| 476/492 [56:12<01:05,  4.11s/it]
 97%|█████████▋| 477/492 [56:17<01:02,  4.17s/it]
 97%|█████████▋| 478/492 [56:21<00:58,  4.21s/it]
 97%|█████████▋| 479/492 [56:25<00:52,  4.07s/it]
 98%|█████████▊| 480/492 [56:29<00:49,  4.16s/it]
 98%|█████████▊| 481/492 [56:33<00:46,  4.20s/it]
 98%|█████████▊| 482/492 [56:37<00:40,  4.08s/it]
 98%|█████████▊| 483/492 [56:42<00:38,  4.28s/it]
 98%|█████████▊| 484/492 [56:47<00:36,  4.51s/it]
 99%|█████████▊| 485/492 [56:51<00:31,  4.53s/it]
 99%|█████████▉| 486/492 [56:56<00:26,  4.43s/it]
 99%|█████████▉| 487/492 [56:59<00:21,  4.25s/it]
 99%|█████████▉| 488/492 [57:04<00:16,  4.22s/it]
 99%|█████████▉| 489/492 [57:08<00:12,  4.29s/it]
100%|█████████▉| 490/492 [57:13<00:08,  4.38s/it]
100%|█████████▉| 491/492 [57:17<00:04,  4.45s/it]
100%|██████████| 492/492 [57:19<00:00,  3.63s/it]
100%|██████████| 492/492 [57:19<00:00,  6.99s/it]
2024-05-04 19:55:17.344 | INFO     | __main__:train:130 - start 3-th epoch training

  0%|          | 0/492 [00:00<?, ?it/s]
  0%|          | 1/492 [00:04<34:39,  4.23s/it]
  0%|          | 2/492 [00:08<35:01,  4.29s/it]
  1%|          | 3/492 [00:12<34:38,  4.25s/it]
  1%|          | 4/492 [00:16<33:34,  4.13s/it]
  1%|          | 5/492 [00:21<34:54,  4.30s/it]
  1%|          | 6/492 [00:25<33:21,  4.12s/it]
  1%|▏         | 7/492 [00:29<35:04,  4.34s/it]
  2%|▏         | 8/492 [00:34<36:34,  4.53s/it]
  2%|▏         | 9/492 [00:39<36:39,  4.55s/it]
  2%|▏         | 10/492 [00:43<35:20,  4.40s/it]
  2%|▏         | 11/492 [00:47<33:59,  4.24s/it]
  2%|▏         | 12/492 [00:51<32:45,  4.09s/it]
  3%|▎         | 13/492 [00:55<33:03,  4.14s/it]
  3%|▎         | 14/492 [00:59<32:05,  4.03s/it]
  3%|▎         | 15/492 [01:03<31:59,  4.02s/it]2024-05-04 19:56:24.422 | INFO     | __main__:train:169 - evaluate dev set
2024-05-04 19:56:24.424 | INFO     | __main__:evaluate:206 - ***** Running evaluation *****


  0%|          | 0/17 [00:00<?, ?it/s][A

  6%|▌         | 1/17 [00:07<02:07,  7.96s/it][A

 12%|█▏        | 2/17 [00:15<01:59,  7.98s/it][A

 18%|█▊        | 3/17 [00:23<01:51,  7.95s/it][A

 24%|██▎       | 4/17 [00:31<01:44,  8.00s/it][A

 29%|██▉       | 5/17 [00:39<01:35,  7.98s/it][A

 35%|███▌      | 6/17 [00:47<01:27,  7.96s/it][A

 41%|████      | 7/17 [00:56<01:20,  8.06s/it][A

 47%|████▋     | 8/17 [01:04<01:12,  8.11s/it][A

 53%|█████▎    | 9/17 [01:12<01:04,  8.11s/it][A

 59%|█████▉    | 10/17 [01:20<00:56,  8.01s/it][A

 65%|██████▍   | 11/17 [01:28<00:48,  8.04s/it][A

 71%|███████   | 12/17 [01:36<00:40,  8.11s/it][A

 76%|███████▋  | 13/17 [01:44<00:32,  8.13s/it][A

 82%|████████▏ | 14/17 [01:53<00:24,  8.19s/it][A

 88%|████████▊ | 15/17 [02:01<00:16,  8.12s/it][A

 94%|█████████▍| 16/17 [02:08<00:08,  8.07s/it][A

100%|██████████| 17/17 [02:15<00:00,  7.60s/it][A
100%|██████████| 17/17 [02:15<00:00,  7.97s/it]
2024-05-04 19:58:39.902 | INFO     | __main__:evaluate:255 - 

2024-05-04 19:58:39.908 | INFO     | __main__:evaluate:260 - ***** Eval results *****
2024-05-04 19:58:39.908 | INFO     | __main__:evaluate:262 -  acc: 0.8001 - recall: 0.8048 - f1: 0.8024 - loss: 0.0934 
2024-05-04 19:58:39.908 | INFO     | __main__:evaluate:263 - ***** Entity results *****
2024-05-04 19:58:39.909 | INFO     | __main__:evaluate:265 - ******* GPE results ********
2024-05-04 19:58:39.909 | INFO     | __main__:evaluate:267 -  acc: 0.8041 - recall: 0.8326 - f1: 0.8181 
2024-05-04 19:58:39.909 | INFO     | __main__:evaluate:265 - ******* LOC results ********
2024-05-04 19:58:39.909 | INFO     | __main__:evaluate:267 -  acc: 0.4627 - recall: 0.3222 - f1: 0.3799 
2024-05-04 19:58:39.909 | INFO     | __main__:evaluate:265 - ******* ORG results ********
2024-05-04 19:58:39.909 | INFO     | __main__:evaluate:267 -  acc: 0.7262 - recall: 0.7514 - f1: 0.7386 
2024-05-04 19:58:39.910 | INFO     | __main__:evaluate:265 - ******* PER results ********
2024-05-04 19:58:39.910 | INFO     | __main__:evaluate:267 -  acc: 0.9353 - recall: 0.9455 - f1: 0.9403 
2024-05-04 19:58:39.911 | INFO     | __main__:train:171 - evaluate test set
2024-05-04 19:58:39.913 | INFO     | __main__:evaluate:206 - ***** Running evaluation *****


  0%|          | 0/17 [00:00<?, ?it/s][A

  6%|▌         | 1/17 [00:08<02:09,  8.08s/it][A

 12%|█▏        | 2/17 [00:16<01:59,  8.00s/it][A

 18%|█▊        | 3/17 [00:23<01:51,  7.98s/it][A

 24%|██▎       | 4/17 [00:31<01:43,  7.95s/it][A

 29%|██▉       | 5/17 [00:39<01:35,  8.00s/it][A

 35%|███▌      | 6/17 [00:47<01:28,  8.01s/it][A

 41%|████      | 7/17 [00:56<01:20,  8.02s/it][A

 47%|████▋     | 8/17 [01:03<01:11,  7.98s/it][A

 53%|█████▎    | 9/17 [01:11<01:03,  7.98s/it][A

 59%|█████▉    | 10/17 [01:19<00:56,  8.01s/it][A

 65%|██████▍   | 11/17 [01:28<00:48,  8.04s/it][A

 71%|███████   | 12/17 [01:36<00:40,  8.06s/it][A

 76%|███████▋  | 13/17 [01:44<00:32,  8.03s/it][A

 82%|████████▏ | 14/17 [01:52<00:24,  8.05s/it][A

 88%|████████▊ | 15/17 [02:00<00:16,  8.10s/it][A

 94%|█████████▍| 16/17 [02:08<00:08,  8.10s/it][A

100%|██████████| 17/17 [02:16<00:00,  8.05s/it][A
100%|██████████| 17/17 [02:16<00:00,  8.03s/it]
2024-05-04 20:00:56.425 | INFO     | __main__:evaluate:255 - 

2024-05-04 20:00:56.432 | INFO     | __main__:evaluate:260 - ***** Eval results *****
2024-05-04 20:00:56.432 | INFO     | __main__:evaluate:262 -  acc: 0.8175 - recall: 0.8262 - f1: 0.8218 - loss: 0.0886 
2024-05-04 20:00:56.432 | INFO     | __main__:evaluate:263 - ***** Entity results *****
2024-05-04 20:00:56.433 | INFO     | __main__:evaluate:265 - ******* GPE results ********
2024-05-04 20:00:56.433 | INFO     | __main__:evaluate:267 -  acc: 0.8315 - recall: 0.8431 - f1: 0.8372 
2024-05-04 20:00:56.433 | INFO     | __main__:evaluate:265 - ******* LOC results ********
2024-05-04 20:00:56.433 | INFO     | __main__:evaluate:267 -  acc: 0.4939 - recall: 0.4119 - f1: 0.4492 
2024-05-04 20:00:56.433 | INFO     | __main__:evaluate:265 - ******* ORG results ********
2024-05-04 20:00:56.434 | INFO     | __main__:evaluate:267 -  acc: 0.7454 - recall: 0.7634 - f1: 0.7543 
2024-05-04 20:00:56.434 | INFO     | __main__:evaluate:265 - ******* PER results ********
2024-05-04 20:00:56.434 | INFO     | __main__:evaluate:267 -  acc: 0.9327 - recall: 0.9676 - f1: 0.9498 
2024-05-04 20:00:56.437 | INFO     | __main__:train:187 - higher f1 of testset is 0.8218124959280734, dev is 0.8024150075468987 in step 1000 epoch 3

  3%|▎         | 16/492 [05:40<11:24:39, 86.30s/it]
  3%|▎         | 17/492 [05:44<8:07:36, 61.59s/it] 
  4%|▎         | 18/492 [05:49<5:52:39, 44.64s/it]
  4%|▍         | 19/492 [05:54<4:16:10, 32.50s/it]
  4%|▍         | 20/492 [05:58<3:08:50, 24.01s/it]
  4%|▍         | 21/492 [06:02<2:22:28, 18.15s/it]
  4%|▍         | 22/492 [06:07<1:50:50, 14.15s/it]
  5%|▍         | 23/492 [06:12<1:27:55, 11.25s/it]
  5%|▍         | 24/492 [06:16<1:12:23,  9.28s/it]
  5%|▌         | 25/492 [06:21<1:01:27,  7.90s/it]
  5%|▌         | 26/492 [06:25<53:03,  6.83s/it]  
  5%|▌         | 27/492 [06:29<46:35,  6.01s/it]
  6%|▌         | 28/492 [06:33<41:40,  5.39s/it]
  6%|▌         | 29/492 [06:37<38:08,  4.94s/it]
  6%|▌         | 30/492 [06:41<35:35,  4.62s/it]
  6%|▋         | 31/492 [06:45<34:28,  4.49s/it]
  7%|▋         | 32/492 [06:49<33:12,  4.33s/it]
  7%|▋         | 33/492 [06:53<32:49,  4.29s/it]
  7%|▋         | 34/492 [06:57<31:30,  4.13s/it]
  7%|▋         | 35/492 [07:02<32:48,  4.31s/it]
  7%|▋         | 36/492 [07:06<32:24,  4.26s/it]
  8%|▊         | 37/492 [07:10<32:09,  4.24s/it]
  8%|▊         | 38/492 [07:14<31:09,  4.12s/it]
  8%|▊         | 39/492 [07:19<32:21,  4.29s/it]
  8%|▊         | 40/492 [07:23<33:18,  4.42s/it]
  8%|▊         | 41/492 [07:27<31:55,  4.25s/it]
  9%|▊         | 42/492 [07:32<32:57,  4.39s/it]
  9%|▊         | 43/492 [07:36<32:21,  4.32s/it]
  9%|▉         | 44/492 [07:40<31:23,  4.20s/it]
  9%|▉         | 45/492 [07:45<32:27,  4.36s/it]
  9%|▉         | 46/492 [07:49<31:57,  4.30s/it]
 10%|▉         | 47/492 [07:53<31:50,  4.29s/it]
 10%|▉         | 48/492 [07:58<31:40,  4.28s/it]
 10%|▉         | 49/492 [08:01<30:30,  4.13s/it]
 10%|█         | 50/492 [08:06<30:49,  4.18s/it]
 10%|█         | 51/492 [08:10<31:33,  4.29s/it]
 11%|█         | 52/492 [08:14<30:34,  4.17s/it]
 11%|█         | 53/492 [08:18<30:15,  4.14s/it]
 11%|█         | 54/492 [08:22<29:15,  4.01s/it]
 11%|█         | 55/492 [08:26<29:56,  4.11s/it]
 11%|█▏        | 56/492 [08:30<29:28,  4.06s/it]
 12%|█▏        | 57/492 [08:34<28:39,  3.95s/it]
 12%|█▏        | 58/492 [08:38<29:07,  4.03s/it]
 12%|█▏        | 59/492 [08:43<30:34,  4.24s/it]
 12%|█▏        | 60/492 [08:47<31:15,  4.34s/it]
 12%|█▏        | 61/492 [08:52<31:35,  4.40s/it]
 13%|█▎        | 62/492 [08:56<31:24,  4.38s/it]
 13%|█▎        | 63/492 [09:01<32:02,  4.48s/it]
 13%|█▎        | 64/492 [09:05<31:58,  4.48s/it]
 13%|█▎        | 65/492 [09:10<31:09,  4.38s/it]
 13%|█▎        | 66/492 [09:14<30:24,  4.28s/it]
 14%|█▎        | 67/492 [09:18<30:27,  4.30s/it]
 14%|█▍        | 68/492 [09:22<30:03,  4.25s/it]
 14%|█▍        | 69/492 [09:26<29:04,  4.12s/it]
 14%|█▍        | 70/492 [09:31<30:20,  4.31s/it]
 14%|█▍        | 71/492 [09:35<29:42,  4.23s/it]
 15%|█▍        | 72/492 [09:39<28:51,  4.12s/it]
 15%|█▍        | 73/492 [09:42<28:09,  4.03s/it]
 15%|█▌        | 74/492 [09:46<28:10,  4.04s/it]
 15%|█▌        | 75/492 [09:51<28:30,  4.10s/it]
 15%|█▌        | 76/492 [09:55<28:15,  4.08s/it]
 16%|█▌        | 77/492 [09:59<27:48,  4.02s/it]
 16%|█▌        | 78/492 [10:03<27:38,  4.01s/it]
 16%|█▌        | 79/492 [10:07<27:55,  4.06s/it]
 16%|█▋        | 80/492 [10:11<27:44,  4.04s/it]
 16%|█▋        | 81/492 [10:15<27:22,  4.00s/it]
 17%|█▋        | 82/492 [10:19<28:32,  4.18s/it]
 17%|█▋        | 83/492 [10:24<29:26,  4.32s/it]
 17%|█▋        | 84/492 [10:28<28:52,  4.25s/it]
 17%|█▋        | 85/492 [10:32<27:40,  4.08s/it]
 17%|█▋        | 86/492 [10:36<27:12,  4.02s/it]
 18%|█▊        | 87/492 [10:39<26:40,  3.95s/it]
 18%|█▊        | 88/492 [10:44<27:11,  4.04s/it]
 18%|█▊        | 89/492 [10:47<26:36,  3.96s/it]
 18%|█▊        | 90/492 [10:52<27:39,  4.13s/it]
 18%|█▊        | 91/492 [10:56<28:18,  4.24s/it]
 19%|█▊        | 92/492 [11:00<27:56,  4.19s/it]
 19%|█▉        | 93/492 [11:05<27:58,  4.21s/it]
 19%|█▉        | 94/492 [11:08<26:52,  4.05s/it]
 19%|█▉        | 95/492 [11:12<26:24,  3.99s/it]
 20%|█▉        | 96/492 [11:17<27:45,  4.21s/it]
 20%|█▉        | 97/492 [11:22<28:46,  4.37s/it]
 20%|█▉        | 98/492 [11:26<28:35,  4.35s/it]
 20%|██        | 99/492 [11:30<27:49,  4.25s/it]
 20%|██        | 100/492 [11:34<27:41,  4.24s/it]
 21%|██        | 101/492 [11:38<27:24,  4.21s/it]
 21%|██        | 102/492 [11:43<27:23,  4.22s/it]
 21%|██        | 103/492 [11:46<26:23,  4.07s/it]
 21%|██        | 104/492 [11:51<27:42,  4.28s/it]
 21%|██▏       | 105/492 [11:56<28:10,  4.37s/it]
 22%|██▏       | 106/492 [12:00<28:02,  4.36s/it]
 22%|██▏       | 107/492 [12:04<27:54,  4.35s/it]
 22%|██▏       | 108/492 [12:08<27:20,  4.27s/it]
 22%|██▏       | 109/492 [12:13<26:59,  4.23s/it]
 22%|██▏       | 110/492 [12:17<26:24,  4.15s/it]
 23%|██▎       | 111/492 [12:20<25:30,  4.02s/it]
 23%|██▎       | 112/492 [12:25<26:12,  4.14s/it]
 23%|██▎       | 113/492 [12:29<25:47,  4.08s/it]
 23%|██▎       | 114/492 [12:33<25:35,  4.06s/it]
 23%|██▎       | 115/492 [12:36<24:53,  3.96s/it]2024-05-04 20:07:58.472 | INFO     | __main__:train:169 - evaluate dev set
2024-05-04 20:07:58.476 | INFO     | __main__:evaluate:206 - ***** Running evaluation *****


  0%|          | 0/17 [00:00<?, ?it/s][A

  6%|▌         | 1/17 [00:07<02:07,  7.97s/it][A

 12%|█▏        | 2/17 [00:15<01:59,  7.98s/it][A

 18%|█▊        | 3/17 [00:24<01:52,  8.04s/it][A

 24%|██▎       | 4/17 [00:32<01:44,  8.03s/it][A

 29%|██▉       | 5/17 [00:40<01:37,  8.08s/it][A

 35%|███▌      | 6/17 [00:48<01:28,  8.03s/it][A

 41%|████      | 7/17 [00:56<01:19,  8.00s/it][A

 47%|████▋     | 8/17 [01:03<01:11,  7.96s/it][A

 53%|█████▎    | 9/17 [01:11<01:03,  7.95s/it][A

 59%|█████▉    | 10/17 [01:19<00:55,  7.96s/it][A

 65%|██████▍   | 11/17 [01:27<00:47,  7.95s/it][A

 71%|███████   | 12/17 [01:35<00:39,  7.95s/it][A

 76%|███████▋  | 13/17 [01:43<00:31,  7.95s/it][A

 82%|████████▏ | 14/17 [01:51<00:23,  7.97s/it][A

 88%|████████▊ | 15/17 [01:59<00:15,  7.97s/it][A

 94%|█████████▍| 16/17 [02:07<00:07,  7.97s/it][A

100%|██████████| 17/17 [02:14<00:00,  7.54s/it][A
100%|██████████| 17/17 [02:14<00:00,  7.89s/it]
2024-05-04 20:10:12.688 | INFO     | __main__:evaluate:255 - 

2024-05-04 20:10:12.693 | INFO     | __main__:evaluate:260 - ***** Eval results *****
2024-05-04 20:10:12.694 | INFO     | __main__:evaluate:262 -  acc: 0.8039 - recall: 0.7777 - f1: 0.7906 - loss: 0.0966 
2024-05-04 20:10:12.694 | INFO     | __main__:evaluate:263 - ***** Entity results *****
2024-05-04 20:10:12.694 | INFO     | __main__:evaluate:265 - ******* GPE results ********
2024-05-04 20:10:12.694 | INFO     | __main__:evaluate:267 -  acc: 0.7931 - recall: 0.8152 - f1: 0.8040 
2024-05-04 20:10:12.694 | INFO     | __main__:evaluate:265 - ******* LOC results ********
2024-05-04 20:10:12.695 | INFO     | __main__:evaluate:267 -  acc: 0.6350 - recall: 0.2640 - f1: 0.3730 
2024-05-04 20:10:12.695 | INFO     | __main__:evaluate:265 - ******* ORG results ********
2024-05-04 20:10:12.695 | INFO     | __main__:evaluate:267 -  acc: 0.7105 - recall: 0.6924 - f1: 0.7014 
2024-05-04 20:10:12.695 | INFO     | __main__:evaluate:265 - ******* PER results ********
2024-05-04 20:10:12.695 | INFO     | __main__:evaluate:267 -  acc: 0.9355 - recall: 0.9406 - f1: 0.9380 
2024-05-04 20:10:12.696 | INFO     | __main__:train:171 - evaluate test set
2024-05-04 20:10:12.698 | INFO     | __main__:evaluate:206 - ***** Running evaluation *****


  0%|          | 0/17 [00:00<?, ?it/s][A

  6%|▌         | 1/17 [00:07<02:07,  7.96s/it][A

 12%|█▏        | 2/17 [00:15<01:59,  7.94s/it][A

 18%|█▊        | 3/17 [00:23<01:51,  7.97s/it][A

 24%|██▎       | 4/17 [00:31<01:43,  7.97s/it][A

 29%|██▉       | 5/17 [00:39<01:35,  7.99s/it][A

 35%|███▌      | 6/17 [00:47<01:27,  7.97s/it][A

 41%|████      | 7/17 [00:56<01:20,  8.06s/it][A

 47%|████▋     | 8/17 [01:04<01:12,  8.06s/it][A

 53%|█████▎    | 9/17 [01:12<01:04,  8.05s/it][A

 59%|█████▉    | 10/17 [01:20<00:56,  8.05s/it][A

 65%|██████▍   | 11/17 [01:28<00:48,  8.03s/it][A

 71%|███████   | 12/17 [01:36<00:40,  8.00s/it][A

 76%|███████▋  | 13/17 [01:44<00:31,  8.00s/it][A

 82%|████████▏ | 14/17 [01:52<00:24,  8.02s/it][A

 88%|████████▊ | 15/17 [02:00<00:16,  8.01s/it][A

 94%|█████████▍| 16/17 [02:08<00:07,  8.00s/it][A

100%|██████████| 17/17 [02:15<00:00,  7.94s/it][A
100%|██████████| 17/17 [02:15<00:00,  8.00s/it]
2024-05-04 20:12:28.656 | INFO     | __main__:evaluate:255 - 

2024-05-04 20:12:28.661 | INFO     | __main__:evaluate:260 - ***** Eval results *****
2024-05-04 20:12:28.662 | INFO     | __main__:evaluate:262 -  acc: 0.8207 - recall: 0.7967 - f1: 0.8085 - loss: 0.0925 
2024-05-04 20:12:28.662 | INFO     | __main__:evaluate:263 - ***** Entity results *****
2024-05-04 20:12:28.662 | INFO     | __main__:evaluate:265 - ******* GPE results ********
2024-05-04 20:12:28.662 | INFO     | __main__:evaluate:267 -  acc: 0.8281 - recall: 0.8329 - f1: 0.8305 
2024-05-04 20:12:28.663 | INFO     | __main__:evaluate:265 - ******* LOC results ********
2024-05-04 20:12:28.663 | INFO     | __main__:evaluate:267 -  acc: 0.6828 - recall: 0.3176 - f1: 0.4336 
2024-05-04 20:12:28.663 | INFO     | __main__:evaluate:265 - ******* ORG results ********
2024-05-04 20:12:28.663 | INFO     | __main__:evaluate:267 -  acc: 0.7094 - recall: 0.6874 - f1: 0.6982 
2024-05-04 20:12:28.663 | INFO     | __main__:evaluate:265 - ******* PER results ********
2024-05-04 20:12:28.663 | INFO     | __main__:evaluate:267 -  acc: 0.9283 - recall: 0.9665 - f1: 0.9470 

 24%|██▎       | 116/492 [17:11<8:53:21, 85.11s/it]
 24%|██▍       | 117/492 [17:15<6:20:15, 60.84s/it]
 24%|██▍       | 118/492 [17:19<4:33:13, 43.83s/it]
 24%|██▍       | 119/492 [17:23<3:18:33, 31.94s/it]
 24%|██▍       | 120/492 [17:29<2:28:12, 23.90s/it]
 25%|██▍       | 121/492 [17:33<1:51:59, 18.11s/it]
 25%|██▍       | 122/492 [17:38<1:26:40, 14.06s/it]
 25%|██▌       | 123/492 [17:42<1:09:12, 11.25s/it]
 25%|██▌       | 124/492 [17:47<56:28,  9.21s/it]  
 25%|██▌       | 125/492 [17:51<47:46,  7.81s/it]
 26%|██▌       | 126/492 [17:55<40:20,  6.61s/it]
 26%|██▌       | 127/492 [17:59<35:48,  5.89s/it]
 26%|██▌       | 128/492 [18:04<32:46,  5.40s/it]
 26%|██▌       | 129/492 [18:08<29:58,  4.95s/it]
 26%|██▋       | 130/492 [18:12<28:10,  4.67s/it]
 27%|██▋       | 131/492 [18:16<27:02,  4.49s/it]
 27%|██▋       | 132/492 [18:20<26:10,  4.36s/it]
 27%|██▋       | 133/492 [18:23<24:58,  4.17s/it]
 27%|██▋       | 134/492 [18:28<25:01,  4.19s/it]
 27%|██▋       | 135/492 [18:31<24:05,  4.05s/it]
 28%|██▊       | 136/492 [18:36<25:23,  4.28s/it]
 28%|██▊       | 137/492 [18:40<24:12,  4.09s/it]
 28%|██▊       | 138/492 [18:44<23:42,  4.02s/it]
 28%|██▊       | 139/492 [18:48<24:10,  4.11s/it]
 28%|██▊       | 140/492 [18:52<24:09,  4.12s/it]
 29%|██▊       | 141/492 [18:57<25:42,  4.39s/it]
 29%|██▉       | 142/492 [19:02<25:43,  4.41s/it]
 29%|██▉       | 143/492 [19:06<25:21,  4.36s/it]
 29%|██▉       | 144/492 [19:10<25:22,  4.38s/it]
 29%|██▉       | 145/492 [19:15<25:01,  4.33s/it]
 30%|██▉       | 146/492 [19:19<24:34,  4.26s/it]
 30%|██▉       | 147/492 [19:23<24:50,  4.32s/it]
 30%|███       | 148/492 [19:27<24:41,  4.31s/it]
 30%|███       | 149/492 [19:32<24:45,  4.33s/it]
 30%|███       | 150/492 [19:36<24:49,  4.36s/it]
 31%|███       | 151/492 [19:40<24:25,  4.30s/it]
 31%|███       | 152/492 [19:44<24:01,  4.24s/it]
 31%|███       | 153/492 [19:48<23:10,  4.10s/it]
 31%|███▏      | 154/492 [19:54<25:09,  4.47s/it]
 32%|███▏      | 155/492 [19:59<26:12,  4.67s/it]
 32%|███▏      | 156/492 [20:04<26:23,  4.71s/it]
 32%|███▏      | 157/492 [20:08<25:42,  4.60s/it]
 32%|███▏      | 158/492 [20:12<24:50,  4.46s/it]
 32%|███▏      | 159/492 [20:16<24:09,  4.35s/it]
 33%|███▎      | 160/492 [20:20<23:27,  4.24s/it]
 33%|███▎      | 161/492 [20:24<23:05,  4.19s/it]
 33%|███▎      | 162/492 [20:28<22:37,  4.12s/it]
 33%|███▎      | 163/492 [20:32<22:30,  4.11s/it]
 33%|███▎      | 164/492 [20:36<22:29,  4.11s/it]
 34%|███▎      | 165/492 [20:40<21:58,  4.03s/it]
 34%|███▎      | 166/492 [20:45<23:35,  4.34s/it]
 34%|███▍      | 167/492 [20:50<24:28,  4.52s/it]
 34%|███▍      | 168/492 [20:55<25:04,  4.64s/it]
 34%|███▍      | 169/492 [20:59<24:37,  4.57s/it]
 35%|███▍      | 170/492 [21:04<24:19,  4.53s/it]
 35%|███▍      | 171/492 [21:08<23:26,  4.38s/it]
 35%|███▍      | 172/492 [21:12<22:44,  4.26s/it]
 35%|███▌      | 173/492 [21:16<22:45,  4.28s/it]
 35%|███▌      | 174/492 [21:20<22:05,  4.17s/it]
 36%|███▌      | 175/492 [21:25<22:39,  4.29s/it]
 36%|███▌      | 176/492 [21:29<22:37,  4.29s/it]
 36%|███▌      | 177/492 [21:33<22:39,  4.31s/it]
 36%|███▌      | 178/492 [21:38<22:33,  4.31s/it]
 36%|███▋      | 179/492 [21:43<23:13,  4.45s/it]
 37%|███▋      | 180/492 [21:47<23:03,  4.44s/it]
 37%|███▋      | 181/492 [21:51<22:51,  4.41s/it]
 37%|███▋      | 182/492 [21:55<22:25,  4.34s/it]
 37%|███▋      | 183/492 [22:00<22:13,  4.32s/it]
 37%|███▋      | 184/492 [22:05<23:00,  4.48s/it]
 38%|███▊      | 185/492 [22:09<22:13,  4.34s/it]
 38%|███▊      | 186/492 [22:13<21:52,  4.29s/it]
 38%|███▊      | 187/492 [22:17<21:46,  4.28s/it]
 38%|███▊      | 188/492 [22:21<21:11,  4.18s/it]
 38%|███▊      | 189/492 [22:25<20:41,  4.10s/it]
 39%|███▊      | 190/492 [22:29<20:05,  3.99s/it]
 39%|███▉      | 191/492 [22:32<19:36,  3.91s/it]
 39%|███▉      | 192/492 [22:37<20:37,  4.12s/it]
 39%|███▉      | 193/492 [22:41<20:35,  4.13s/it]
 39%|███▉      | 194/492 [22:45<20:54,  4.21s/it]
 40%|███▉      | 195/492 [22:50<21:41,  4.38s/it]
 40%|███▉      | 196/492 [22:55<22:43,  4.60s/it]
 40%|████      | 197/492 [23:01<23:22,  4.76s/it]
 40%|████      | 198/492 [23:05<23:29,  4.79s/it]
 40%|████      | 199/492 [23:10<22:25,  4.59s/it]
 41%|████      | 200/492 [23:14<21:36,  4.44s/it]
 41%|████      | 201/492 [23:18<21:46,  4.49s/it]
 41%|████      | 202/492 [23:23<22:02,  4.56s/it]
 41%|████▏     | 203/492 [23:28<22:11,  4.61s/it]
 41%|████▏     | 204/492 [23:32<21:52,  4.56s/it]
 42%|████▏     | 205/492 [23:36<21:18,  4.45s/it]
 42%|████▏     | 206/492 [23:40<20:32,  4.31s/it]
 42%|████▏     | 207/492 [23:44<19:49,  4.18s/it]
 42%|████▏     | 208/492 [23:48<19:53,  4.20s/it]
 42%|████▏     | 209/492 [23:52<19:34,  4.15s/it]
 43%|████▎     | 210/492 [23:56<19:14,  4.09s/it]
 43%|████▎     | 211/492 [24:01<19:39,  4.20s/it]
 43%|████▎     | 212/492 [24:06<20:34,  4.41s/it]
 43%|████▎     | 213/492 [24:10<19:56,  4.29s/it]
 43%|████▎     | 214/492 [24:14<19:10,  4.14s/it]
 44%|████▎     | 215/492 [24:19<20:22,  4.41s/it]2024-05-04 20:19:40.804 | INFO     | __main__:train:169 - evaluate dev set
2024-05-04 20:19:40.807 | INFO     | __main__:evaluate:206 - ***** Running evaluation *****


  0%|          | 0/17 [00:00<?, ?it/s][A

  6%|▌         | 1/17 [00:07<02:06,  7.88s/it][A

 12%|█▏        | 2/17 [00:15<01:59,  7.99s/it][A

 18%|█▊        | 3/17 [00:24<01:52,  8.05s/it][A

 24%|██▎       | 4/17 [00:32<01:44,  8.03s/it][A

 29%|██▉       | 5/17 [00:40<01:36,  8.00s/it][A

 35%|███▌      | 6/17 [00:48<01:27,  7.99s/it][A

 41%|████      | 7/17 [00:56<01:20,  8.01s/it][A

 47%|████▋     | 8/17 [01:04<01:12,  8.01s/it][A

 53%|█████▎    | 9/17 [01:12<01:04,  8.02s/it][A

 59%|█████▉    | 10/17 [01:20<00:56,  8.06s/it][A

 65%|██████▍   | 11/17 [01:28<00:48,  8.02s/it][A

 71%|███████   | 12/17 [01:36<00:40,  8.00s/it][A

 76%|███████▋  | 13/17 [01:44<00:31,  7.96s/it][A

 82%|████████▏ | 14/17 [01:52<00:24,  8.01s/it][A

 88%|████████▊ | 15/17 [02:00<00:16,  8.01s/it][A

 94%|█████████▍| 16/17 [02:08<00:08,  8.01s/it][A

100%|██████████| 17/17 [02:14<00:00,  7.60s/it][A
100%|██████████| 17/17 [02:14<00:00,  7.93s/it]
2024-05-04 20:21:55.611 | INFO     | __main__:evaluate:255 - 

2024-05-04 20:21:55.617 | INFO     | __main__:evaluate:260 - ***** Eval results *****
2024-05-04 20:21:55.617 | INFO     | __main__:evaluate:262 -  acc: 0.7828 - recall: 0.7947 - f1: 0.7887 - loss: 0.1005 
2024-05-04 20:21:55.617 | INFO     | __main__:evaluate:263 - ***** Entity results *****
2024-05-04 20:21:55.617 | INFO     | __main__:evaluate:265 - ******* GPE results ********
2024-05-04 20:21:55.618 | INFO     | __main__:evaluate:267 -  acc: 0.7718 - recall: 0.8339 - f1: 0.8016 
2024-05-04 20:21:55.618 | INFO     | __main__:evaluate:265 - ******* LOC results ********
2024-05-04 20:21:55.618 | INFO     | __main__:evaluate:267 -  acc: 0.4419 - recall: 0.3555 - f1: 0.3940 
2024-05-04 20:21:55.618 | INFO     | __main__:evaluate:265 - ******* ORG results ********
2024-05-04 20:21:55.618 | INFO     | __main__:evaluate:267 -  acc: 0.7286 - recall: 0.7052 - f1: 0.7167 
2024-05-04 20:21:55.618 | INFO     | __main__:evaluate:265 - ******* PER results ********
2024-05-04 20:21:55.619 | INFO     | __main__:evaluate:267 -  acc: 0.9381 - recall: 0.9370 - f1: 0.9375 
2024-05-04 20:21:55.620 | INFO     | __main__:train:171 - evaluate test set
2024-05-04 20:21:55.621 | INFO     | __main__:evaluate:206 - ***** Running evaluation *****


  0%|          | 0/17 [00:00<?, ?it/s][A

  6%|▌         | 1/17 [00:08<02:08,  8.02s/it][A

 12%|█▏        | 2/17 [00:16<02:00,  8.00s/it][A

 18%|█▊        | 3/17 [00:23<01:51,  7.96s/it][A

 24%|██▎       | 4/17 [00:31<01:43,  7.97s/it][A

 29%|██▉       | 5/17 [00:39<01:35,  7.98s/it][A

 35%|███▌      | 6/17 [00:47<01:27,  7.98s/it][A

 41%|████      | 7/17 [00:55<01:19,  7.99s/it][A

 47%|████▋     | 8/17 [01:03<01:11,  7.97s/it][A

 53%|█████▎    | 9/17 [01:11<01:03,  7.95s/it][A

 59%|█████▉    | 10/17 [01:19<00:55,  7.94s/it][A

 65%|██████▍   | 11/17 [01:27<00:47,  7.92s/it][A

 71%|███████   | 12/17 [01:35<00:39,  7.92s/it][A

 76%|███████▋  | 13/17 [01:43<00:31,  7.91s/it][A

 82%|████████▏ | 14/17 [01:51<00:23,  7.93s/it][A

 88%|████████▊ | 15/17 [01:59<00:15,  7.95s/it][A

 94%|█████████▍| 16/17 [02:07<00:07,  7.95s/it][A

100%|██████████| 17/17 [02:15<00:00,  7.91s/it][A
100%|██████████| 17/17 [02:15<00:00,  7.94s/it]
2024-05-04 20:24:10.685 | INFO     | __main__:evaluate:255 - 

2024-05-04 20:24:10.691 | INFO     | __main__:evaluate:260 - ***** Eval results *****
2024-05-04 20:24:10.691 | INFO     | __main__:evaluate:262 -  acc: 0.7986 - recall: 0.8105 - f1: 0.8045 - loss: 0.0953 
2024-05-04 20:24:10.691 | INFO     | __main__:evaluate:263 - ***** Entity results *****
2024-05-04 20:24:10.692 | INFO     | __main__:evaluate:265 - ******* GPE results ********
2024-05-04 20:24:10.692 | INFO     | __main__:evaluate:267 -  acc: 0.8066 - recall: 0.8440 - f1: 0.8249 
2024-05-04 20:24:10.692 | INFO     | __main__:evaluate:265 - ******* LOC results ********
2024-05-04 20:24:10.692 | INFO     | __main__:evaluate:267 -  acc: 0.4736 - recall: 0.4406 - f1: 0.4565 
2024-05-04 20:24:10.692 | INFO     | __main__:evaluate:265 - ******* ORG results ********
2024-05-04 20:24:10.692 | INFO     | __main__:evaluate:267 -  acc: 0.7231 - recall: 0.6933 - f1: 0.7078 
2024-05-04 20:24:10.693 | INFO     | __main__:evaluate:265 - ******* PER results ********
2024-05-04 20:24:10.693 | INFO     | __main__:evaluate:267 -  acc: 0.9316 - recall: 0.9643 - f1: 0.9476 

 44%|████▍     | 216/492 [28:53<6:32:42, 85.37s/it]
 44%|████▍     | 217/492 [28:57<4:39:56, 61.08s/it]
 44%|████▍     | 218/492 [29:01<3:20:22, 43.88s/it]
 45%|████▍     | 219/492 [29:05<2:25:26, 31.96s/it]
 45%|████▍     | 220/492 [29:09<1:46:26, 23.48s/it]
 45%|████▍     | 221/492 [29:13<1:19:43, 17.65s/it]
 45%|████▌     | 222/492 [29:17<1:00:45, 13.50s/it]
 45%|████▌     | 223/492 [29:20<47:27, 10.59s/it]  
 46%|████▌     | 224/492 [29:25<38:50,  8.70s/it]
 46%|████▌     | 225/492 [29:29<32:32,  7.31s/it]
 46%|████▌     | 226/492 [29:33<27:42,  6.25s/it]
 46%|████▌     | 227/492 [29:37<24:48,  5.62s/it]
 46%|████▋     | 228/492 [29:41<23:19,  5.30s/it]
 47%|████▋     | 229/492 [29:46<22:57,  5.24s/it]
 47%|████▋     | 230/492 [29:51<22:17,  5.10s/it]
 47%|████▋     | 231/492 [29:56<21:36,  4.97s/it]
 47%|████▋     | 232/492 [30:00<20:39,  4.77s/it]
 47%|████▋     | 233/492 [30:04<19:44,  4.57s/it]
 48%|████▊     | 234/492 [30:08<18:49,  4.38s/it]
 48%|████▊     | 235/492 [30:12<18:06,  4.23s/it]
 48%|████▊     | 236/492 [30:17<18:39,  4.37s/it]
 48%|████▊     | 237/492 [30:22<19:07,  4.50s/it]
 48%|████▊     | 238/492 [30:26<18:50,  4.45s/it]
 49%|████▊     | 239/492 [30:30<18:30,  4.39s/it]
 49%|████▉     | 240/492 [30:34<17:38,  4.20s/it]
 49%|████▉     | 241/492 [30:38<16:58,  4.06s/it]
 49%|████▉     | 242/492 [30:42<17:45,  4.26s/it]
 49%|████▉     | 243/492 [30:46<17:03,  4.11s/it]
 50%|████▉     | 244/492 [30:50<16:33,  4.01s/it]
 50%|████▉     | 245/492 [30:55<17:38,  4.28s/it]
 50%|█████     | 246/492 [31:00<18:34,  4.53s/it]
 50%|█████     | 247/492 [31:05<19:02,  4.66s/it]
 50%|█████     | 248/492 [31:09<18:43,  4.60s/it]
 51%|█████     | 249/492 [31:14<18:14,  4.50s/it]
 51%|█████     | 250/492 [31:18<17:32,  4.35s/it]
 51%|█████     | 251/492 [31:22<17:15,  4.30s/it]
 51%|█████     | 252/492 [31:26<17:31,  4.38s/it]
 51%|█████▏    | 253/492 [31:31<17:36,  4.42s/it]
 52%|█████▏    | 254/492 [31:35<17:23,  4.38s/it]
 52%|█████▏    | 255/492 [31:40<17:15,  4.37s/it]
 52%|█████▏    | 256/492 [31:44<16:52,  4.29s/it]
 52%|█████▏    | 257/492 [31:48<17:17,  4.42s/it]
 52%|█████▏    | 258/492 [31:53<17:11,  4.41s/it]
 53%|█████▎    | 259/492 [31:57<17:03,  4.39s/it]
 53%|█████▎    | 260/492 [32:01<16:47,  4.34s/it]
 53%|█████▎    | 261/492 [32:05<16:28,  4.28s/it]
 53%|█████▎    | 262/492 [32:09<16:05,  4.20s/it]
 53%|█████▎    | 263/492 [32:14<16:09,  4.23s/it]
 54%|█████▎    | 264/492 [32:18<15:44,  4.14s/it]
 54%|█████▍    | 265/492 [32:22<15:49,  4.18s/it]
 54%|█████▍    | 266/492 [32:26<15:19,  4.07s/it]
 54%|█████▍    | 267/492 [32:31<16:27,  4.39s/it]
 54%|█████▍    | 268/492 [32:36<16:44,  4.49s/it]
 55%|█████▍    | 269/492 [32:40<16:06,  4.34s/it]
 55%|█████▍    | 270/492 [32:45<16:51,  4.56s/it]
 55%|█████▌    | 271/492 [32:49<16:44,  4.54s/it]
 55%|█████▌    | 272/492 [32:54<16:39,  4.54s/it]
 55%|█████▌    | 273/492 [32:58<15:59,  4.38s/it]
 56%|█████▌    | 274/492 [33:02<16:11,  4.46s/it]
 56%|█████▌    | 275/492 [33:07<15:46,  4.36s/it]
 56%|█████▌    | 276/492 [33:11<15:39,  4.35s/it]
 56%|█████▋    | 277/492 [33:15<15:44,  4.39s/it]
 57%|█████▋    | 278/492 [33:20<15:46,  4.42s/it]
 57%|█████▋    | 279/492 [33:25<16:00,  4.51s/it]
 57%|█████▋    | 280/492 [33:29<16:01,  4.54s/it]
 57%|█████▋    | 281/492 [33:34<15:47,  4.49s/it]
 57%|█████▋    | 282/492 [33:38<15:17,  4.37s/it]
 58%|█████▊    | 283/492 [33:42<15:07,  4.34s/it]
 58%|█████▊    | 284/492 [33:47<15:21,  4.43s/it]
 58%|█████▊    | 285/492 [33:51<15:00,  4.35s/it]
 58%|█████▊    | 286/492 [33:55<14:49,  4.32s/it]
 58%|█████▊    | 287/492 [33:59<14:10,  4.15s/it]
 59%|█████▊    | 288/492 [34:03<14:02,  4.13s/it]
 59%|█████▊    | 289/492 [34:07<13:57,  4.13s/it]
 59%|█████▉    | 290/492 [34:11<13:32,  4.02s/it]
 59%|█████▉    | 291/492 [34:15<13:24,  4.00s/it]
 59%|█████▉    | 292/492 [34:19<13:15,  3.98s/it]
 60%|█████▉    | 293/492 [34:23<13:13,  3.99s/it]
 60%|█████▉    | 294/492 [34:26<13:00,  3.94s/it]
 60%|█████▉    | 295/492 [34:30<12:59,  3.96s/it]
 60%|██████    | 296/492 [34:35<13:03,  4.00s/it]
 60%|██████    | 297/492 [34:38<12:55,  3.98s/it]
 61%|██████    | 298/492 [34:43<13:43,  4.24s/it]
 61%|██████    | 299/492 [34:48<14:02,  4.37s/it]
 61%|██████    | 300/492 [34:52<14:02,  4.39s/it]
 61%|██████    | 301/492 [34:57<13:53,  4.36s/it]
 61%|██████▏   | 302/492 [35:01<13:50,  4.37s/it]
 62%|██████▏   | 303/492 [35:05<13:30,  4.29s/it]
 62%|██████▏   | 304/492 [35:10<13:34,  4.33s/it]
 62%|██████▏   | 305/492 [35:14<13:18,  4.27s/it]
 62%|██████▏   | 306/492 [35:18<13:13,  4.27s/it]
 62%|██████▏   | 307/492 [35:22<13:15,  4.30s/it]
 63%|██████▎   | 308/492 [35:27<13:20,  4.35s/it]
 63%|██████▎   | 309/492 [35:31<13:14,  4.34s/it]
 63%|██████▎   | 310/492 [35:35<12:41,  4.18s/it]
 63%|██████▎   | 311/492 [35:39<12:45,  4.23s/it]
 63%|██████▎   | 312/492 [35:44<12:46,  4.26s/it]
 64%|██████▎   | 313/492 [35:48<12:52,  4.31s/it]
 64%|██████▍   | 314/492 [35:52<12:51,  4.33s/it]
 64%|██████▍   | 315/492 [35:56<12:16,  4.16s/it]2024-05-04 20:31:18.715 | INFO     | __main__:train:169 - evaluate dev set
2024-05-04 20:31:18.718 | INFO     | __main__:evaluate:206 - ***** Running evaluation *****


  0%|          | 0/17 [00:00<?, ?it/s][A

  6%|▌         | 1/17 [00:08<02:10,  8.15s/it][A

 12%|█▏        | 2/17 [00:16<02:00,  8.05s/it][A

 18%|█▊        | 3/17 [00:24<01:51,  8.00s/it][A

 24%|██▎       | 4/17 [00:32<01:45,  8.15s/it][A

 29%|██▉       | 5/17 [00:40<01:36,  8.08s/it][A

 35%|███▌      | 6/17 [00:48<01:28,  8.03s/it][A

 41%|████      | 7/17 [00:56<01:19,  8.00s/it][A

 47%|████▋     | 8/17 [01:04<01:12,  8.02s/it][A

 53%|█████▎    | 9/17 [01:12<01:04,  8.00s/it][A

 59%|█████▉    | 10/17 [01:20<00:55,  7.99s/it][A

 65%|██████▍   | 11/17 [01:28<00:47,  7.97s/it][A

 71%|███████   | 12/17 [01:36<00:39,  7.95s/it][A

 76%|███████▋  | 13/17 [01:44<00:31,  7.96s/it][A

 82%|████████▏ | 14/17 [01:52<00:23,  7.96s/it][A

 88%|████████▊ | 15/17 [02:00<00:15,  7.98s/it][A

 94%|█████████▍| 16/17 [02:08<00:08,  8.00s/it][A

100%|██████████| 17/17 [02:14<00:00,  7.57s/it][A
100%|██████████| 17/17 [02:14<00:00,  7.92s/it]
2024-05-04 20:33:33.401 | INFO     | __main__:evaluate:255 - 

2024-05-04 20:33:33.406 | INFO     | __main__:evaluate:260 - ***** Eval results *****
2024-05-04 20:33:33.407 | INFO     | __main__:evaluate:262 -  acc: 0.7876 - recall: 0.7885 - f1: 0.7880 - loss: 0.1061 
2024-05-04 20:33:33.407 | INFO     | __main__:evaluate:263 - ***** Entity results *****
2024-05-04 20:33:33.407 | INFO     | __main__:evaluate:265 - ******* GPE results ********
2024-05-04 20:33:33.407 | INFO     | __main__:evaluate:267 -  acc: 0.7737 - recall: 0.8484 - f1: 0.8094 
2024-05-04 20:33:33.407 | INFO     | __main__:evaluate:265 - ******* LOC results ********
2024-05-04 20:33:33.408 | INFO     | __main__:evaluate:267 -  acc: 0.4872 - recall: 0.3555 - f1: 0.4111 
2024-05-04 20:33:33.408 | INFO     | __main__:evaluate:265 - ******* ORG results ********
2024-05-04 20:33:33.408 | INFO     | __main__:evaluate:267 -  acc: 0.7251 - recall: 0.6511 - f1: 0.6861 
2024-05-04 20:33:33.408 | INFO     | __main__:evaluate:265 - ******* PER results ********
2024-05-04 20:33:33.408 | INFO     | __main__:evaluate:267 -  acc: 0.9364 - recall: 0.9370 - f1: 0.9367 
2024-05-04 20:33:33.409 | INFO     | __main__:train:171 - evaluate test set
2024-05-04 20:33:33.414 | INFO     | __main__:evaluate:206 - ***** Running evaluation *****


  0%|          | 0/17 [00:00<?, ?it/s][A

  6%|▌         | 1/17 [00:08<02:09,  8.06s/it][A

 12%|█▏        | 2/17 [00:16<02:03,  8.23s/it][A

 18%|█▊        | 3/17 [00:24<01:54,  8.20s/it][A

 24%|██▎       | 4/17 [00:32<01:45,  8.12s/it][A

 29%|██▉       | 5/17 [00:40<01:37,  8.09s/it][A

 35%|███▌      | 6/17 [00:48<01:28,  8.03s/it][A

 41%|████      | 7/17 [00:56<01:20,  8.05s/it][A

 47%|████▋     | 8/17 [01:04<01:12,  8.02s/it][A

 53%|█████▎    | 9/17 [01:12<01:03,  7.97s/it][A

 59%|█████▉    | 10/17 [01:20<00:55,  7.97s/it][A

 65%|██████▍   | 11/17 [01:28<00:48,  8.02s/it][A

 71%|███████   | 12/17 [01:36<00:40,  8.01s/it][A

 76%|███████▋  | 13/17 [01:44<00:32,  8.01s/it][A

 82%|████████▏ | 14/17 [01:52<00:23,  7.99s/it][A

 88%|████████▊ | 15/17 [02:00<00:15,  7.99s/it][A

 94%|█████████▍| 16/17 [02:08<00:07,  7.98s/it][A

100%|██████████| 17/17 [02:16<00:00,  7.87s/it][A
100%|██████████| 17/17 [02:16<00:00,  8.00s/it]
2024-05-04 20:35:49.457 | INFO     | __main__:evaluate:255 - 

2024-05-04 20:35:49.463 | INFO     | __main__:evaluate:260 - ***** Eval results *****
2024-05-04 20:35:49.463 | INFO     | __main__:evaluate:262 -  acc: 0.7966 - recall: 0.8051 - f1: 0.8008 - loss: 0.1002 
2024-05-04 20:35:49.464 | INFO     | __main__:evaluate:263 - ***** Entity results *****
2024-05-04 20:35:49.464 | INFO     | __main__:evaluate:265 - ******* GPE results ********
2024-05-04 20:35:49.464 | INFO     | __main__:evaluate:267 -  acc: 0.8020 - recall: 0.8554 - f1: 0.8278 
2024-05-04 20:35:49.464 | INFO     | __main__:evaluate:265 - ******* LOC results ********
2024-05-04 20:35:49.464 | INFO     | __main__:evaluate:267 -  acc: 0.4930 - recall: 0.4344 - f1: 0.4619 
2024-05-04 20:35:49.465 | INFO     | __main__:evaluate:265 - ******* ORG results ********
2024-05-04 20:35:49.465 | INFO     | __main__:evaluate:267 -  acc: 0.7109 - recall: 0.6542 - f1: 0.6813 
2024-05-04 20:35:49.465 | INFO     | __main__:evaluate:265 - ******* PER results ********
2024-05-04 20:35:49.465 | INFO     | __main__:evaluate:267 -  acc: 0.9319 - recall: 0.9621 - f1: 0.9468 

 64%|██████▍   | 316/492 [40:32<4:10:52, 85.53s/it]
 64%|██████▍   | 317/492 [40:36<2:58:27, 61.19s/it]
 65%|██████▍   | 318/492 [40:40<2:07:57, 44.12s/it]
 65%|██████▍   | 319/492 [40:44<1:32:19, 32.02s/it]
 65%|██████▌   | 320/492 [40:48<1:08:00, 23.73s/it]
 65%|██████▌   | 321/492 [40:53<50:54, 17.86s/it]  
 65%|██████▌   | 322/492 [40:57<38:43, 13.67s/it]
 66%|██████▌   | 323/492 [41:02<31:18, 11.12s/it]
 66%|██████▌   | 324/492 [41:06<25:08,  8.98s/it]
 66%|██████▌   | 325/492 [41:11<21:37,  7.77s/it]
 66%|██████▋   | 326/492 [41:15<18:56,  6.85s/it]
 66%|██████▋   | 327/492 [41:20<17:09,  6.24s/it]
 67%|██████▋   | 328/492 [41:24<15:28,  5.66s/it]
 67%|██████▋   | 329/492 [41:29<14:08,  5.21s/it]
 67%|██████▋   | 330/492 [41:33<13:20,  4.94s/it]
 67%|██████▋   | 331/492 [41:37<12:40,  4.73s/it]
 67%|██████▋   | 332/492 [41:41<11:54,  4.47s/it]
 68%|██████▊   | 333/492 [41:46<12:03,  4.55s/it]
 68%|██████▊   | 334/492 [41:50<12:01,  4.57s/it]
 68%|██████▊   | 335/492 [41:55<11:44,  4.48s/it]
 68%|██████▊   | 336/492 [41:59<11:49,  4.55s/it]
 68%|██████▊   | 337/492 [42:03<11:25,  4.42s/it]
 69%|██████▊   | 338/492 [42:08<11:14,  4.38s/it]
 69%|██████▉   | 339/492 [42:12<11:05,  4.35s/it]
 69%|██████▉   | 340/492 [42:16<10:31,  4.16s/it]
 69%|██████▉   | 341/492 [42:20<10:38,  4.23s/it]
 70%|██████▉   | 342/492 [42:24<10:22,  4.15s/it]
 70%|██████▉   | 343/492 [42:29<10:28,  4.22s/it]
 70%|██████▉   | 344/492 [42:33<10:40,  4.33s/it]
 70%|███████   | 345/492 [42:38<10:53,  4.45s/it]
 70%|███████   | 346/492 [42:42<10:40,  4.39s/it]
 71%|███████   | 347/492 [42:46<10:31,  4.36s/it]
 71%|███████   | 348/492 [42:50<10:10,  4.24s/it]
 71%|███████   | 349/492 [42:55<10:14,  4.29s/it]
 71%|███████   | 350/492 [42:59<09:48,  4.14s/it]
 71%|███████▏  | 351/492 [43:03<09:40,  4.12s/it]
 72%|███████▏  | 352/492 [43:06<09:20,  4.00s/it]
 72%|███████▏  | 353/492 [43:10<09:08,  3.95s/it]
 72%|███████▏  | 354/492 [43:15<09:24,  4.09s/it]
 72%|███████▏  | 355/492 [43:19<09:17,  4.07s/it]
 72%|███████▏  | 356/492 [43:23<09:12,  4.06s/it]
 73%|███████▎  | 357/492 [43:26<08:55,  3.97s/it]
 73%|███████▎  | 358/492 [43:31<09:06,  4.08s/it]
 73%|███████▎  | 359/492 [43:35<08:57,  4.04s/it]
 73%|███████▎  | 360/492 [43:39<08:50,  4.02s/it]
 73%|███████▎  | 361/492 [43:42<08:36,  3.94s/it]
 74%|███████▎  | 362/492 [43:47<08:47,  4.06s/it]
 74%|███████▍  | 363/492 [43:51<08:47,  4.09s/it]
 74%|███████▍  | 364/492 [43:55<08:33,  4.01s/it]
 74%|███████▍  | 365/492 [43:59<08:47,  4.16s/it]
 74%|███████▍  | 366/492 [44:03<08:26,  4.02s/it]
 75%|███████▍  | 367/492 [44:07<08:43,  4.19s/it]
 75%|███████▍  | 368/492 [44:12<08:50,  4.28s/it]
 75%|███████▌  | 369/492 [44:16<08:40,  4.23s/it]
 75%|███████▌  | 370/492 [44:20<08:26,  4.15s/it]
 75%|███████▌  | 371/492 [44:24<08:13,  4.08s/it]
 76%|███████▌  | 372/492 [44:28<08:13,  4.12s/it]
 76%|███████▌  | 373/492 [44:32<08:12,  4.14s/it]
 76%|███████▌  | 374/492 [44:36<08:03,  4.10s/it]
 76%|███████▌  | 375/492 [44:41<08:21,  4.28s/it]
 76%|███████▋  | 376/492 [44:45<08:02,  4.16s/it]
 77%|███████▋  | 377/492 [44:49<07:47,  4.07s/it]
 77%|███████▋  | 378/492 [44:53<08:03,  4.24s/it]
 77%|███████▋  | 379/492 [44:58<08:03,  4.28s/it]
 77%|███████▋  | 380/492 [45:02<07:49,  4.19s/it]
 77%|███████▋  | 381/492 [45:06<07:40,  4.15s/it]
 78%|███████▊  | 382/492 [45:10<07:22,  4.02s/it]
 78%|███████▊  | 383/492 [45:13<07:13,  3.98s/it]
 78%|███████▊  | 384/492 [45:17<07:03,  3.92s/it]
 78%|███████▊  | 385/492 [45:21<07:01,  3.94s/it]
 78%|███████▊  | 386/492 [45:25<06:53,  3.90s/it]
 79%|███████▊  | 387/492 [45:29<06:49,  3.90s/it]
 79%|███████▉  | 388/492 [45:33<07:00,  4.05s/it]
 79%|███████▉  | 389/492 [45:38<07:02,  4.11s/it]
 79%|███████▉  | 390/492 [45:42<07:06,  4.18s/it]
 79%|███████▉  | 391/492 [45:47<07:14,  4.30s/it]
 80%|███████▉  | 392/492 [45:51<07:03,  4.24s/it]
 80%|███████▉  | 393/492 [45:55<06:56,  4.21s/it]
 80%|████████  | 394/492 [45:59<06:43,  4.12s/it]
 80%|████████  | 395/492 [46:03<06:33,  4.06s/it]
 80%|████████  | 396/492 [46:07<06:52,  4.29s/it]
 81%|████████  | 397/492 [46:12<06:55,  4.37s/it]
 81%|████████  | 398/492 [46:17<06:58,  4.46s/it]
 81%|████████  | 399/492 [46:21<06:59,  4.51s/it]
 81%|████████▏ | 400/492 [46:25<06:45,  4.41s/it]
 82%|████████▏ | 401/492 [46:29<06:32,  4.31s/it]
 82%|████████▏ | 402/492 [46:34<06:25,  4.28s/it]
 82%|████████▏ | 403/492 [46:38<06:19,  4.26s/it]
 82%|████████▏ | 404/492 [46:42<06:18,  4.30s/it]
 82%|████████▏ | 405/492 [46:46<06:09,  4.25s/it]
 83%|████████▎ | 406/492 [46:51<06:06,  4.26s/it]
 83%|████████▎ | 407/492 [46:55<06:03,  4.28s/it]
 83%|████████▎ | 408/492 [46:59<05:55,  4.23s/it]
 83%|████████▎ | 409/492 [47:03<05:40,  4.10s/it]
 83%|████████▎ | 410/492 [47:08<05:52,  4.29s/it]
 84%|████████▎ | 411/492 [47:13<06:05,  4.52s/it]
 84%|████████▎ | 412/492 [47:17<05:54,  4.43s/it]
 84%|████████▍ | 413/492 [47:22<06:01,  4.58s/it]
 84%|████████▍ | 414/492 [47:27<06:03,  4.66s/it]
 84%|████████▍ | 415/492 [47:31<05:52,  4.57s/it]2024-05-04 20:42:53.389 | INFO     | __main__:train:169 - evaluate dev set
2024-05-04 20:42:53.391 | INFO     | __main__:evaluate:206 - ***** Running evaluation *****


  0%|          | 0/17 [00:00<?, ?it/s][A

  6%|▌         | 1/17 [00:07<02:07,  7.96s/it][A

 12%|█▏        | 2/17 [00:16<02:01,  8.13s/it][A

 18%|█▊        | 3/17 [00:24<01:52,  8.06s/it][A

 24%|██▎       | 4/17 [00:32<01:43,  7.99s/it][A

 29%|██▉       | 5/17 [00:40<01:35,  7.98s/it][A

 35%|███▌      | 6/17 [00:47<01:27,  7.97s/it][A

 41%|████      | 7/17 [00:55<01:19,  7.94s/it][A

 47%|████▋     | 8/17 [01:03<01:11,  7.96s/it][A

 53%|█████▎    | 9/17 [01:11<01:03,  7.95s/it][A

 59%|█████▉    | 10/17 [01:19<00:55,  7.99s/it][A

 65%|██████▍   | 11/17 [01:27<00:47,  8.00s/it][A

 71%|███████   | 12/17 [01:35<00:39,  8.00s/it][A

 76%|███████▋  | 13/17 [01:43<00:31,  7.98s/it][A

 82%|████████▏ | 14/17 [01:51<00:23,  7.95s/it][A

 88%|████████▊ | 15/17 [01:59<00:15,  7.94s/it][A

 94%|█████████▍| 16/17 [02:07<00:07,  7.95s/it][A

100%|██████████| 17/17 [02:13<00:00,  7.46s/it][A
100%|██████████| 17/17 [02:13<00:00,  7.88s/it]
2024-05-04 20:45:07.307 | INFO     | __main__:evaluate:255 - 

2024-05-04 20:45:07.312 | INFO     | __main__:evaluate:260 - ***** Eval results *****
2024-05-04 20:45:07.313 | INFO     | __main__:evaluate:262 -  acc: 0.7809 - recall: 0.8000 - f1: 0.7903 - loss: 0.1088 
2024-05-04 20:45:07.313 | INFO     | __main__:evaluate:263 - ***** Entity results *****
2024-05-04 20:45:07.313 | INFO     | __main__:evaluate:265 - ******* GPE results ********
2024-05-04 20:45:07.313 | INFO     | __main__:evaluate:267 -  acc: 0.7561 - recall: 0.8671 - f1: 0.8078 
2024-05-04 20:45:07.314 | INFO     | __main__:evaluate:265 - ******* LOC results ********
2024-05-04 20:45:07.314 | INFO     | __main__:evaluate:267 -  acc: 0.5230 - recall: 0.3077 - f1: 0.3874 
2024-05-04 20:45:07.314 | INFO     | __main__:evaluate:265 - ******* ORG results ********
2024-05-04 20:45:07.314 | INFO     | __main__:evaluate:267 -  acc: 0.7206 - recall: 0.6711 - f1: 0.6950 
2024-05-04 20:45:07.314 | INFO     | __main__:evaluate:265 - ******* PER results ********
2024-05-04 20:45:07.314 | INFO     | __main__:evaluate:267 -  acc: 0.9340 - recall: 0.9436 - f1: 0.9388 
2024-05-04 20:45:07.315 | INFO     | __main__:train:171 - evaluate test set
2024-05-04 20:45:07.317 | INFO     | __main__:evaluate:206 - ***** Running evaluation *****


  0%|          | 0/17 [00:00<?, ?it/s][A

  6%|▌         | 1/17 [00:07<02:07,  7.95s/it][A

 12%|█▏        | 2/17 [00:15<01:58,  7.91s/it][A

 18%|█▊        | 3/17 [00:23<01:51,  7.94s/it][A

 24%|██▎       | 4/17 [00:31<01:43,  7.94s/it][A

 29%|██▉       | 5/17 [00:39<01:35,  7.96s/it][A

 35%|███▌      | 6/17 [00:47<01:27,  7.94s/it][A

 41%|████      | 7/17 [00:55<01:19,  7.95s/it][A

 47%|████▋     | 8/17 [01:03<01:11,  7.93s/it][A

 53%|█████▎    | 9/17 [01:11<01:03,  7.93s/it][A

 59%|█████▉    | 10/17 [01:19<00:55,  7.92s/it][A

 65%|██████▍   | 11/17 [01:27<00:47,  7.93s/it][A

 71%|███████   | 12/17 [01:35<00:39,  7.94s/it][A

 76%|███████▋  | 13/17 [01:43<00:31,  7.92s/it][A

 82%|████████▏ | 14/17 [01:51<00:23,  7.93s/it][A

 88%|████████▊ | 15/17 [01:59<00:15,  7.94s/it][A

 94%|█████████▍| 16/17 [02:06<00:07,  7.93s/it][A

100%|██████████| 17/17 [02:14<00:00,  7.89s/it][A
100%|██████████| 17/17 [02:14<00:00,  7.93s/it]
2024-05-04 20:47:22.052 | INFO     | __main__:evaluate:255 - 

2024-05-04 20:47:22.058 | INFO     | __main__:evaluate:260 - ***** Eval results *****
2024-05-04 20:47:22.058 | INFO     | __main__:evaluate:262 -  acc: 0.7965 - recall: 0.8221 - f1: 0.8091 - loss: 0.1009 
2024-05-04 20:47:22.058 | INFO     | __main__:evaluate:263 - ***** Entity results *****
2024-05-04 20:47:22.058 | INFO     | __main__:evaluate:265 - ******* GPE results ********
2024-05-04 20:47:22.058 | INFO     | __main__:evaluate:267 -  acc: 0.7845 - recall: 0.8790 - f1: 0.8290 
2024-05-04 20:47:22.059 | INFO     | __main__:evaluate:265 - ******* LOC results ********
2024-05-04 20:47:22.059 | INFO     | __main__:evaluate:267 -  acc: 0.5816 - recall: 0.4016 - f1: 0.4752 
2024-05-04 20:47:22.059 | INFO     | __main__:evaluate:265 - ******* ORG results ********
2024-05-04 20:47:22.059 | INFO     | __main__:evaluate:267 -  acc: 0.7194 - recall: 0.6836 - f1: 0.7011 
2024-05-04 20:47:22.059 | INFO     | __main__:evaluate:265 - ******* PER results ********
2024-05-04 20:47:22.059 | INFO     | __main__:evaluate:267 -  acc: 0.9294 - recall: 0.9676 - f1: 0.9481 

 85%|████████▍ | 416/492 [52:04<1:47:49, 85.13s/it]
 85%|████████▍ | 417/492 [52:09<1:16:13, 60.97s/it]
 85%|████████▍ | 418/492 [52:13<54:08, 43.90s/it]  
 85%|████████▌ | 419/492 [52:17<38:55, 31.99s/it]
 85%|████████▌ | 420/492 [52:21<28:26, 23.70s/it]
 86%|████████▌ | 421/492 [52:26<21:20, 18.03s/it]
 86%|████████▌ | 422/492 [52:30<16:12, 13.90s/it]
 86%|████████▌ | 423/492 [52:36<12:58, 11.28s/it]
 86%|████████▌ | 424/492 [52:40<10:32,  9.30s/it]
 86%|████████▋ | 425/492 [52:45<08:47,  7.88s/it]
 87%|████████▋ | 426/492 [52:49<07:25,  6.75s/it]
 87%|████████▋ | 427/492 [52:53<06:26,  5.94s/it]
 87%|████████▋ | 428/492 [52:57<05:50,  5.47s/it]
 87%|████████▋ | 429/492 [53:01<05:14,  5.00s/it]
 87%|████████▋ | 430/492 [53:06<04:59,  4.83s/it]
 88%|████████▊ | 431/492 [53:10<04:37,  4.55s/it]
 88%|████████▊ | 432/492 [53:14<04:26,  4.44s/it]
 88%|████████▊ | 433/492 [53:18<04:14,  4.31s/it]
 88%|████████▊ | 434/492 [53:22<04:08,  4.28s/it]
 88%|████████▊ | 435/492 [53:27<04:10,  4.39s/it]
 89%|████████▊ | 436/492 [53:31<04:07,  4.42s/it]
 89%|████████▉ | 437/492 [53:36<04:05,  4.46s/it]
 89%|████████▉ | 438/492 [53:41<04:12,  4.68s/it]
 89%|████████▉ | 439/492 [53:46<04:08,  4.70s/it]
 89%|████████▉ | 440/492 [53:51<04:09,  4.79s/it]
 90%|████████▉ | 441/492 [53:56<04:05,  4.81s/it]
 90%|████████▉ | 442/492 [54:00<04:00,  4.82s/it]
 90%|█████████ | 443/492 [54:05<03:57,  4.84s/it]
 90%|█████████ | 444/492 [54:10<03:52,  4.84s/it]
 90%|█████████ | 445/492 [54:15<03:42,  4.74s/it]
 91%|█████████ | 446/492 [54:19<03:34,  4.66s/it]
 91%|█████████ | 447/492 [54:23<03:23,  4.53s/it]
 91%|█████████ | 448/492 [54:28<03:15,  4.44s/it]
 91%|█████████▏| 449/492 [54:32<03:06,  4.34s/it]
 91%|█████████▏| 450/492 [54:35<02:54,  4.16s/it]
 92%|█████████▏| 451/492 [54:40<02:58,  4.35s/it]
 92%|█████████▏| 452/492 [54:45<02:53,  4.34s/it]
 92%|█████████▏| 453/492 [54:49<02:45,  4.24s/it]
 92%|█████████▏| 454/492 [54:52<02:35,  4.09s/it]
 92%|█████████▏| 455/492 [54:56<02:28,  4.02s/it]
 93%|█████████▎| 456/492 [55:00<02:22,  3.97s/it]
 93%|█████████▎| 457/492 [55:04<02:19,  3.99s/it]
 93%|█████████▎| 458/492 [55:08<02:17,  4.04s/it]
 93%|█████████▎| 459/492 [55:12<02:14,  4.08s/it]
 93%|█████████▎| 460/492 [55:16<02:10,  4.07s/it]
 94%|█████████▎| 461/492 [55:20<02:05,  4.03s/it]
 94%|█████████▍| 462/492 [55:25<02:04,  4.14s/it]
 94%|█████████▍| 463/492 [55:29<02:00,  4.14s/it]
 94%|█████████▍| 464/492 [55:33<01:57,  4.18s/it]
 95%|█████████▍| 465/492 [55:37<01:50,  4.09s/it]
 95%|█████████▍| 466/492 [55:41<01:45,  4.08s/it]
 95%|█████████▍| 467/492 [55:45<01:40,  4.02s/it]
 95%|█████████▌| 468/492 [55:49<01:35,  3.97s/it]
 95%|█████████▌| 469/492 [55:53<01:34,  4.09s/it]
 96%|█████████▌| 470/492 [55:57<01:30,  4.11s/it]
 96%|█████████▌| 471/492 [56:01<01:24,  4.01s/it]
 96%|█████████▌| 472/492 [56:05<01:21,  4.07s/it]
 96%|█████████▌| 473/492 [56:10<01:17,  4.10s/it]
 96%|█████████▋| 474/492 [56:14<01:16,  4.24s/it]
 97%|█████████▋| 475/492 [56:19<01:14,  4.36s/it]
 97%|█████████▋| 476/492 [56:22<01:06,  4.18s/it]
 97%|█████████▋| 477/492 [56:26<01:00,  4.07s/it]
 97%|█████████▋| 478/492 [56:31<00:58,  4.19s/it]
 97%|█████████▋| 479/492 [56:35<00:54,  4.18s/it]
 98%|█████████▊| 480/492 [56:39<00:50,  4.18s/it]
 98%|█████████▊| 481/492 [56:44<00:47,  4.33s/it]
 98%|█████████▊| 482/492 [56:48<00:41,  4.16s/it]
 98%|█████████▊| 483/492 [56:53<00:39,  4.41s/it]
 98%|█████████▊| 484/492 [56:57<00:35,  4.39s/it]
 99%|█████████▊| 485/492 [57:01<00:30,  4.43s/it]
 99%|█████████▉| 486/492 [57:06<00:26,  4.35s/it]
 99%|█████████▉| 487/492 [57:10<00:21,  4.28s/it]
 99%|█████████▉| 488/492 [57:14<00:17,  4.31s/it]
 99%|█████████▉| 489/492 [57:18<00:12,  4.30s/it]
100%|█████████▉| 490/492 [57:22<00:08,  4.13s/it]
100%|█████████▉| 491/492 [57:26<00:04,  4.16s/it]
100%|██████████| 492/492 [57:28<00:00,  3.40s/it]
100%|██████████| 492/492 [57:28<00:00,  7.01s/it]
2024-05-04 20:52:45.753 | INFO     | __main__:train:130 - start 4-th epoch training

  0%|          | 0/492 [00:00<?, ?it/s]
  0%|          | 1/492 [00:04<36:11,  4.42s/it]
  0%|          | 2/492 [00:08<35:28,  4.34s/it]
  1%|          | 3/492 [00:12<33:42,  4.14s/it]
  1%|          | 4/492 [00:16<33:39,  4.14s/it]
  1%|          | 5/492 [00:20<33:40,  4.15s/it]
  1%|          | 6/492 [00:25<33:54,  4.19s/it]
  1%|▏         | 7/492 [00:29<33:18,  4.12s/it]
  2%|▏         | 8/492 [00:33<33:13,  4.12s/it]
  2%|▏         | 9/492 [00:38<35:04,  4.36s/it]
  2%|▏         | 10/492 [00:43<36:41,  4.57s/it]
  2%|▏         | 11/492 [00:47<36:47,  4.59s/it]
  2%|▏         | 12/492 [00:52<36:34,  4.57s/it]
  3%|▎         | 13/492 [00:56<36:35,  4.58s/it]
  3%|▎         | 14/492 [01:01<36:41,  4.61s/it]
  3%|▎         | 15/492 [01:06<36:45,  4.62s/it]
  3%|▎         | 16/492 [01:10<36:06,  4.55s/it]
  3%|▎         | 17/492 [01:14<34:45,  4.39s/it]
  4%|▎         | 18/492 [01:18<34:05,  4.32s/it]
  4%|▍         | 19/492 [01:22<33:33,  4.26s/it]
  4%|▍         | 20/492 [01:27<34:00,  4.32s/it]
  4%|▍         | 21/492 [01:31<32:38,  4.16s/it]
  4%|▍         | 22/492 [01:36<35:05,  4.48s/it]
  5%|▍         | 23/492 [01:41<35:33,  4.55s/it]2024-05-04 20:54:31.327 | INFO     | __main__:train:169 - evaluate dev set
2024-05-04 20:54:31.331 | INFO     | __main__:evaluate:206 - ***** Running evaluation *****


  0%|          | 0/17 [00:00<?, ?it/s][A

  6%|▌         | 1/17 [00:07<02:05,  7.85s/it][A

 12%|█▏        | 2/17 [00:15<01:59,  7.95s/it][A

 18%|█▊        | 3/17 [00:23<01:51,  7.98s/it][A

 24%|██▎       | 4/17 [00:32<01:45,  8.09s/it][A

 29%|██▉       | 5/17 [00:40<01:36,  8.04s/it][A

 35%|███▌      | 6/17 [00:47<01:27,  7.99s/it][A

 41%|████      | 7/17 [00:55<01:19,  7.97s/it][A

 47%|████▋     | 8/17 [01:03<01:11,  7.97s/it][A

 53%|█████▎    | 9/17 [01:11<01:03,  7.97s/it][A

 59%|█████▉    | 10/17 [01:19<00:55,  7.94s/it][A

 65%|██████▍   | 11/17 [01:27<00:47,  7.92s/it][A

 71%|███████   | 12/17 [01:35<00:39,  7.90s/it][A

 76%|███████▋  | 13/17 [01:43<00:31,  7.90s/it][A

 82%|████████▏ | 14/17 [01:51<00:23,  7.91s/it][A

 88%|████████▊ | 15/17 [01:59<00:15,  7.97s/it][A

 94%|█████████▍| 16/17 [02:07<00:08,  8.01s/it][A

100%|██████████| 17/17 [02:14<00:00,  7.56s/it][A
100%|██████████| 17/17 [02:14<00:00,  7.88s/it]
2024-05-04 20:56:45.337 | INFO     | __main__:evaluate:255 - 

2024-05-04 20:56:45.344 | INFO     | __main__:evaluate:260 - ***** Eval results *****
2024-05-04 20:56:45.344 | INFO     | __main__:evaluate:262 -  acc: 0.8010 - recall: 0.8054 - f1: 0.8032 - loss: 0.1006 
2024-05-04 20:56:45.344 | INFO     | __main__:evaluate:263 - ***** Entity results *****
2024-05-04 20:56:45.345 | INFO     | __main__:evaluate:265 - ******* GPE results ********
2024-05-04 20:56:45.345 | INFO     | __main__:evaluate:267 -  acc: 0.8014 - recall: 0.8440 - f1: 0.8221 
2024-05-04 20:56:45.345 | INFO     | __main__:evaluate:265 - ******* LOC results ********
2024-05-04 20:56:45.345 | INFO     | __main__:evaluate:267 -  acc: 0.4628 - recall: 0.3493 - f1: 0.3981 
2024-05-04 20:56:45.345 | INFO     | __main__:evaluate:265 - ******* ORG results ********
2024-05-04 20:56:45.345 | INFO     | __main__:evaluate:267 -  acc: 0.7444 - recall: 0.7258 - f1: 0.7350 
2024-05-04 20:56:45.346 | INFO     | __main__:evaluate:265 - ******* PER results ********
2024-05-04 20:56:45.346 | INFO     | __main__:evaluate:267 -  acc: 0.9273 - recall: 0.9436 - f1: 0.9354 
2024-05-04 20:56:45.347 | INFO     | __main__:train:171 - evaluate test set
2024-05-04 20:56:45.349 | INFO     | __main__:evaluate:206 - ***** Running evaluation *****


  0%|          | 0/17 [00:00<?, ?it/s][A

  6%|▌         | 1/17 [00:07<02:06,  7.92s/it][A

 12%|█▏        | 2/17 [00:15<01:58,  7.89s/it][A

 18%|█▊        | 3/17 [00:23<01:50,  7.91s/it][A

 24%|██▎       | 4/17 [00:31<01:43,  7.95s/it][A

 29%|██▉       | 5/17 [00:39<01:34,  7.91s/it][A

 35%|███▌      | 6/17 [00:47<01:26,  7.88s/it][A

 41%|████      | 7/17 [00:55<01:19,  7.90s/it][A

 47%|████▋     | 8/17 [01:03<01:11,  7.89s/it][A

 53%|█████▎    | 9/17 [01:11<01:03,  7.91s/it][A

 59%|█████▉    | 10/17 [01:19<00:55,  7.89s/it][A

 65%|██████▍   | 11/17 [01:26<00:47,  7.92s/it][A

 71%|███████   | 12/17 [01:34<00:39,  7.90s/it][A

 76%|███████▋  | 13/17 [01:42<00:31,  7.93s/it][A

 82%|████████▏ | 14/17 [01:50<00:23,  7.93s/it][A

 88%|████████▊ | 15/17 [01:58<00:15,  7.94s/it][A

 94%|█████████▍| 16/17 [02:06<00:07,  7.93s/it][A

100%|██████████| 17/17 [02:14<00:00,  7.89s/it][A
100%|██████████| 17/17 [02:14<00:00,  7.91s/it]
2024-05-04 20:58:59.788 | INFO     | __main__:evaluate:255 - 

2024-05-04 20:58:59.795 | INFO     | __main__:evaluate:260 - ***** Eval results *****
2024-05-04 20:58:59.795 | INFO     | __main__:evaluate:262 -  acc: 0.8194 - recall: 0.8253 - f1: 0.8223 - loss: 0.0934 
2024-05-04 20:58:59.795 | INFO     | __main__:evaluate:263 - ***** Entity results *****
2024-05-04 20:58:59.796 | INFO     | __main__:evaluate:265 - ******* GPE results ********
2024-05-04 20:58:59.796 | INFO     | __main__:evaluate:267 -  acc: 0.8287 - recall: 0.8536 - f1: 0.8410 
2024-05-04 20:58:59.796 | INFO     | __main__:evaluate:265 - ******* LOC results ********
2024-05-04 20:58:59.796 | INFO     | __main__:evaluate:267 -  acc: 0.5223 - recall: 0.4324 - f1: 0.4731 
2024-05-04 20:58:59.796 | INFO     | __main__:evaluate:265 - ******* ORG results ********
2024-05-04 20:58:59.797 | INFO     | __main__:evaluate:267 -  acc: 0.7514 - recall: 0.7297 - f1: 0.7404 
2024-05-04 20:58:59.797 | INFO     | __main__:evaluate:265 - ******* PER results ********
2024-05-04 20:58:59.797 | INFO     | __main__:evaluate:267 -  acc: 0.9278 - recall: 0.9730 - f1: 0.9498 
2024-05-04 20:58:59.800 | INFO     | __main__:train:187 - higher f1 of testset is 0.8267932846048424, dev is 0.8031631919482386 in step 1500 epoch 4

  5%|▍         | 24/492 [06:15<11:06:45, 85.48s/it]
  5%|▌         | 25/492 [06:19<7:55:30, 61.09s/it] 
  5%|▌         | 26/492 [06:23<5:41:04, 43.92s/it]
  5%|▌         | 27/492 [06:27<4:08:00, 32.00s/it]
  6%|▌         | 28/492 [06:31<3:02:09, 23.56s/it]
  6%|▌         | 29/492 [06:35<2:16:39, 17.71s/it]
  6%|▌         | 30/492 [06:39<1:44:08, 13.53s/it]
  6%|▋         | 31/492 [06:43<1:23:21, 10.85s/it]
  7%|▋         | 32/492 [06:48<1:07:46,  8.84s/it]
  7%|▋         | 33/492 [06:52<56:37,  7.40s/it]  
  7%|▋         | 34/492 [06:56<48:33,  6.36s/it]
  7%|▋         | 35/492 [06:59<42:50,  5.63s/it]
  7%|▋         | 36/492 [07:04<40:41,  5.35s/it]
  8%|▊         | 37/492 [07:09<39:55,  5.27s/it]
  8%|▊         | 38/492 [07:14<37:50,  5.00s/it]
  8%|▊         | 39/492 [07:18<36:21,  4.82s/it]
  8%|▊         | 40/492 [07:23<35:54,  4.77s/it]
  8%|▊         | 41/492 [07:27<35:52,  4.77s/it]
  9%|▊         | 42/492 [07:32<34:44,  4.63s/it]
  9%|▊         | 43/492 [07:36<33:55,  4.53s/it]
  9%|▉         | 44/492 [07:40<33:06,  4.43s/it]
  9%|▉         | 45/492 [07:44<32:10,  4.32s/it]
  9%|▉         | 46/492 [07:48<31:37,  4.25s/it]
 10%|▉         | 47/492 [07:52<30:48,  4.15s/it]
 10%|▉         | 48/492 [07:56<29:52,  4.04s/it]
 10%|▉         | 49/492 [08:01<30:50,  4.18s/it]
 10%|█         | 50/492 [08:05<30:51,  4.19s/it]
 10%|█         | 51/492 [08:09<30:12,  4.11s/it]
 11%|█         | 52/492 [08:13<30:36,  4.17s/it]
 11%|█         | 53/492 [08:17<30:08,  4.12s/it]
 11%|█         | 54/492 [08:22<30:52,  4.23s/it]
 11%|█         | 55/492 [08:26<30:26,  4.18s/it]
 11%|█▏        | 56/492 [08:29<29:22,  4.04s/it]
 12%|█▏        | 57/492 [08:34<29:38,  4.09s/it]
 12%|█▏        | 58/492 [08:38<29:18,  4.05s/it]
 12%|█▏        | 59/492 [08:42<30:07,  4.17s/it]
 12%|█▏        | 60/492 [08:46<29:04,  4.04s/it]
 12%|█▏        | 61/492 [08:51<30:42,  4.28s/it]
 13%|█▎        | 62/492 [08:55<31:09,  4.35s/it]
 13%|█▎        | 63/492 [08:59<29:35,  4.14s/it]
 13%|█▎        | 64/492 [09:03<28:51,  4.05s/it]
 13%|█▎        | 65/492 [09:06<28:26,  4.00s/it]
 13%|█▎        | 66/492 [09:11<28:40,  4.04s/it]
 14%|█▎        | 67/492 [09:14<28:22,  4.00s/it]
 14%|█▍        | 68/492 [09:19<29:01,  4.11s/it]
 14%|█▍        | 69/492 [09:23<28:59,  4.11s/it]
 14%|█▍        | 70/492 [09:27<28:27,  4.05s/it]
 14%|█▍        | 71/492 [09:31<29:32,  4.21s/it]
 15%|█▍        | 72/492 [09:36<30:23,  4.34s/it]
 15%|█▍        | 73/492 [09:41<30:42,  4.40s/it]
 15%|█▌        | 74/492 [09:45<30:37,  4.40s/it]
 15%|█▌        | 75/492 [09:49<30:01,  4.32s/it]
 15%|█▌        | 76/492 [09:54<30:21,  4.38s/it]
 16%|█▌        | 77/492 [09:58<30:18,  4.38s/it]
 16%|█▌        | 78/492 [10:03<30:35,  4.43s/it]
 16%|█▌        | 79/492 [10:06<29:10,  4.24s/it]
 16%|█▋        | 80/492 [10:11<29:23,  4.28s/it]
 16%|█▋        | 81/492 [10:15<30:12,  4.41s/it]
 17%|█▋        | 82/492 [10:20<30:47,  4.51s/it]
 17%|█▋        | 83/492 [10:24<30:13,  4.43s/it]
 17%|█▋        | 84/492 [10:28<29:05,  4.28s/it]
 17%|█▋        | 85/492 [10:32<28:40,  4.23s/it]
 17%|█▋        | 86/492 [10:36<27:45,  4.10s/it]
 18%|█▊        | 87/492 [10:41<29:16,  4.34s/it]
 18%|█▊        | 88/492 [10:46<29:41,  4.41s/it]
 18%|█▊        | 89/492 [10:50<29:12,  4.35s/it]
 18%|█▊        | 90/492 [10:54<28:13,  4.21s/it]
 18%|█▊        | 91/492 [10:58<28:04,  4.20s/it]
 19%|█▊        | 92/492 [11:03<28:48,  4.32s/it]
 19%|█▉        | 93/492 [11:07<28:10,  4.24s/it]
 19%|█▉        | 94/492 [11:11<27:50,  4.20s/it]
 19%|█▉        | 95/492 [11:15<27:04,  4.09s/it]
 20%|█▉        | 96/492 [11:19<27:22,  4.15s/it]
 20%|█▉        | 97/492 [11:24<28:12,  4.28s/it]
 20%|█▉        | 98/492 [11:28<28:18,  4.31s/it]
 20%|██        | 99/492 [11:32<27:38,  4.22s/it]
 20%|██        | 100/492 [11:36<27:46,  4.25s/it]
 21%|██        | 101/492 [11:40<26:56,  4.13s/it]
 21%|██        | 102/492 [11:45<28:09,  4.33s/it]
 21%|██        | 103/492 [11:49<28:39,  4.42s/it]
 21%|██        | 104/492 [11:54<28:44,  4.45s/it]
 21%|██▏       | 105/492 [11:58<27:59,  4.34s/it]
 22%|██▏       | 106/492 [12:03<28:48,  4.48s/it]
 22%|██▏       | 107/492 [12:08<29:01,  4.52s/it]
 22%|██▏       | 108/492 [12:13<29:54,  4.67s/it]
 22%|██▏       | 109/492 [12:17<29:10,  4.57s/it]
 22%|██▏       | 110/492 [12:21<28:15,  4.44s/it]
 23%|██▎       | 111/492 [12:25<27:21,  4.31s/it]
 23%|██▎       | 112/492 [12:29<26:34,  4.20s/it]
 23%|██▎       | 113/492 [12:33<26:07,  4.14s/it]
 23%|██▎       | 114/492 [12:37<26:19,  4.18s/it]
 23%|██▎       | 115/492 [12:42<27:10,  4.33s/it]
 24%|██▎       | 116/492 [12:46<27:14,  4.35s/it]
 24%|██▍       | 117/492 [12:51<27:05,  4.33s/it]
 24%|██▍       | 118/492 [12:54<26:06,  4.19s/it]
 24%|██▍       | 119/492 [12:58<25:27,  4.10s/it]
 24%|██▍       | 120/492 [13:03<26:32,  4.28s/it]
 25%|██▍       | 121/492 [13:08<26:59,  4.36s/it]
 25%|██▍       | 122/492 [13:12<26:46,  4.34s/it]
 25%|██▌       | 123/492 [13:16<26:42,  4.34s/it]2024-05-04 21:06:07.047 | INFO     | __main__:train:169 - evaluate dev set
2024-05-04 21:06:07.050 | INFO     | __main__:evaluate:206 - ***** Running evaluation *****


  0%|          | 0/17 [00:00<?, ?it/s][A

  6%|▌         | 1/17 [00:07<02:07,  7.99s/it][A

 12%|█▏        | 2/17 [00:15<01:59,  7.98s/it][A

 18%|█▊        | 3/17 [00:24<01:52,  8.04s/it][A

 24%|██▎       | 4/17 [00:32<01:44,  8.03s/it][A

 29%|██▉       | 5/17 [00:40<01:36,  8.04s/it][A

 35%|███▌      | 6/17 [00:48<01:28,  8.00s/it][A

 41%|████      | 7/17 [00:56<01:19,  7.99s/it][A

 47%|████▋     | 8/17 [01:04<01:11,  7.99s/it][A

 53%|█████▎    | 9/17 [01:11<01:03,  7.96s/it][A

 59%|█████▉    | 10/17 [01:20<00:56,  8.04s/it][A

 65%|██████▍   | 11/17 [01:28<00:48,  8.03s/it][A

 71%|███████   | 12/17 [01:36<00:40,  8.02s/it][A

 76%|███████▋  | 13/17 [01:44<00:32,  8.03s/it][A

 82%|████████▏ | 14/17 [01:52<00:23,  7.97s/it][A

 88%|████████▊ | 15/17 [01:59<00:15,  7.95s/it][A

 94%|█████████▍| 16/17 [02:07<00:07,  7.95s/it][A

100%|██████████| 17/17 [02:14<00:00,  7.52s/it][A
100%|██████████| 17/17 [02:14<00:00,  7.91s/it]
2024-05-04 21:08:21.460 | INFO     | __main__:evaluate:255 - 

2024-05-04 21:08:21.468 | INFO     | __main__:evaluate:260 - ***** Eval results *****
2024-05-04 21:08:21.468 | INFO     | __main__:evaluate:262 -  acc: 0.7972 - recall: 0.7839 - f1: 0.7905 - loss: 0.1064 
2024-05-04 21:08:21.468 | INFO     | __main__:evaluate:263 - ***** Entity results *****
2024-05-04 21:08:21.469 | INFO     | __main__:evaluate:265 - ******* GPE results ********
2024-05-04 21:08:21.469 | INFO     | __main__:evaluate:267 -  acc: 0.7988 - recall: 0.8253 - f1: 0.8118 
2024-05-04 21:08:21.469 | INFO     | __main__:evaluate:265 - ******* LOC results ********
2024-05-04 21:08:21.469 | INFO     | __main__:evaluate:267 -  acc: 0.5015 - recall: 0.3368 - f1: 0.4030 
2024-05-04 21:08:21.470 | INFO     | __main__:evaluate:265 - ******* ORG results ********
2024-05-04 21:08:21.470 | INFO     | __main__:evaluate:267 -  acc: 0.7080 - recall: 0.6796 - f1: 0.6935 
2024-05-04 21:08:21.470 | INFO     | __main__:evaluate:265 - ******* PER results ********
2024-05-04 21:08:21.470 | INFO     | __main__:evaluate:267 -  acc: 0.9371 - recall: 0.9388 - f1: 0.9379 
2024-05-04 21:08:21.472 | INFO     | __main__:train:171 - evaluate test set
2024-05-04 21:08:21.474 | INFO     | __main__:evaluate:206 - ***** Running evaluation *****


  0%|          | 0/17 [00:00<?, ?it/s][A

  6%|▌         | 1/17 [00:08<02:11,  8.20s/it][A

 12%|█▏        | 2/17 [00:16<02:05,  8.34s/it][A

 18%|█▊        | 3/17 [00:24<01:55,  8.23s/it][A

 24%|██▎       | 4/17 [00:32<01:45,  8.14s/it][A

 29%|██▉       | 5/17 [00:40<01:37,  8.11s/it][A

 35%|███▌      | 6/17 [00:48<01:28,  8.09s/it][A

 41%|████      | 7/17 [00:56<01:20,  8.06s/it][A

 47%|████▋     | 8/17 [01:04<01:12,  8.04s/it][A

 53%|█████▎    | 9/17 [01:12<01:04,  8.03s/it][A

 59%|█████▉    | 10/17 [01:20<00:56,  8.05s/it][A

 65%|██████▍   | 11/17 [01:28<00:48,  8.04s/it][A

 71%|███████   | 12/17 [01:37<00:40,  8.07s/it][A

 76%|███████▋  | 13/17 [01:45<00:32,  8.12s/it][A

 82%|████████▏ | 14/17 [01:53<00:24,  8.08s/it][A

 88%|████████▊ | 15/17 [02:01<00:16,  8.08s/it][A

 94%|█████████▍| 16/17 [02:09<00:08,  8.09s/it][A

100%|██████████| 17/17 [02:17<00:00,  7.99s/it][A
100%|██████████| 17/17 [02:17<00:00,  8.08s/it]
2024-05-04 21:10:38.758 | INFO     | __main__:evaluate:255 - 

2024-05-04 21:10:38.766 | INFO     | __main__:evaluate:260 - ***** Eval results *****
2024-05-04 21:10:38.766 | INFO     | __main__:evaluate:262 -  acc: 0.8144 - recall: 0.8063 - f1: 0.8103 - loss: 0.0985 
2024-05-04 21:10:38.767 | INFO     | __main__:evaluate:263 - ***** Entity results *****
2024-05-04 21:10:38.767 | INFO     | __main__:evaluate:265 - ******* GPE results ********
2024-05-04 21:10:38.767 | INFO     | __main__:evaluate:267 -  acc: 0.8304 - recall: 0.8425 - f1: 0.8364 
2024-05-04 21:10:38.767 | INFO     | __main__:evaluate:265 - ******* LOC results ********
2024-05-04 21:10:38.767 | INFO     | __main__:evaluate:267 -  acc: 0.5064 - recall: 0.4057 - f1: 0.4505 
2024-05-04 21:10:38.767 | INFO     | __main__:evaluate:265 - ******* ORG results ********
2024-05-04 21:10:38.768 | INFO     | __main__:evaluate:267 -  acc: 0.7224 - recall: 0.6825 - f1: 0.7019 
2024-05-04 21:10:38.768 | INFO     | __main__:evaluate:265 - ******* PER results ********
2024-05-04 21:10:38.768 | INFO     | __main__:evaluate:267 -  acc: 0.9324 - recall: 0.9697 - f1: 0.9507 

 25%|██▌       | 124/492 [17:53<8:47:01, 85.93s/it]
 25%|██▌       | 125/492 [17:57<6:16:18, 61.52s/it]
 26%|██▌       | 126/492 [18:01<4:29:37, 44.20s/it]
 26%|██▌       | 127/492 [18:05<3:15:09, 32.08s/it]
 26%|██▌       | 128/492 [18:08<2:23:06, 23.59s/it]
 26%|██▌       | 129/492 [18:13<1:48:28, 17.93s/it]
 26%|██▋       | 130/492 [18:18<1:23:55, 13.91s/it]
 27%|██▋       | 131/492 [18:22<1:05:52, 10.95s/it]
 27%|██▋       | 132/492 [18:26<53:39,  8.94s/it]  
 27%|██▋       | 133/492 [18:30<44:26,  7.43s/it]
 27%|██▋       | 134/492 [18:34<38:52,  6.51s/it]
 27%|██▋       | 135/492 [18:39<35:00,  5.88s/it]
 28%|██▊       | 136/492 [18:44<33:13,  5.60s/it]
 28%|██▊       | 137/492 [18:48<31:24,  5.31s/it]
 28%|██▊       | 138/492 [18:53<29:41,  5.03s/it]
 28%|██▊       | 139/492 [18:57<28:33,  4.85s/it]
 28%|██▊       | 140/492 [19:01<27:29,  4.69s/it]
 29%|██▊       | 141/492 [19:05<26:20,  4.50s/it]
 29%|██▉       | 142/492 [19:10<25:59,  4.46s/it]
 29%|██▉       | 143/492 [19:14<24:49,  4.27s/it]
 29%|██▉       | 144/492 [19:18<24:25,  4.21s/it]
 29%|██▉       | 145/492 [19:22<24:28,  4.23s/it]
 30%|██▉       | 146/492 [19:26<24:44,  4.29s/it]
 30%|██▉       | 147/492 [19:30<24:03,  4.18s/it]
 30%|███       | 148/492 [19:34<23:44,  4.14s/it]
 30%|███       | 149/492 [19:38<23:21,  4.08s/it]
 30%|███       | 150/492 [19:43<23:30,  4.12s/it]
 31%|███       | 151/492 [19:47<23:42,  4.17s/it]
 31%|███       | 152/492 [19:51<23:01,  4.06s/it]
 31%|███       | 153/492 [19:55<23:27,  4.15s/it]
 31%|███▏      | 154/492 [19:59<23:17,  4.13s/it]
 32%|███▏      | 155/492 [20:03<22:41,  4.04s/it]
 32%|███▏      | 156/492 [20:07<23:01,  4.11s/it]
 32%|███▏      | 157/492 [20:11<22:22,  4.01s/it]
 32%|███▏      | 158/492 [20:16<24:27,  4.39s/it]
 32%|███▏      | 159/492 [20:21<25:17,  4.56s/it]
 33%|███▎      | 160/492 [20:26<25:57,  4.69s/it]
 33%|███▎      | 161/492 [20:31<25:15,  4.58s/it]
 33%|███▎      | 162/492 [20:35<24:41,  4.49s/it]
 33%|███▎      | 163/492 [20:40<24:59,  4.56s/it]
 33%|███▎      | 164/492 [20:44<24:58,  4.57s/it]
 34%|███▎      | 165/492 [20:49<24:38,  4.52s/it]
 34%|███▎      | 166/492 [20:53<24:32,  4.52s/it]
 34%|███▍      | 167/492 [20:57<24:18,  4.49s/it]
 34%|███▍      | 168/492 [21:02<24:16,  4.50s/it]
 34%|███▍      | 169/492 [21:07<25:13,  4.69s/it]
 35%|███▍      | 170/492 [21:12<25:07,  4.68s/it]
 35%|███▍      | 171/492 [21:17<25:12,  4.71s/it]
 35%|███▍      | 172/492 [21:21<24:50,  4.66s/it]
 35%|███▌      | 173/492 [21:25<24:12,  4.55s/it]
 35%|███▌      | 174/492 [21:30<23:26,  4.42s/it]
 36%|███▌      | 175/492 [21:34<23:10,  4.39s/it]
 36%|███▌      | 176/492 [21:38<22:43,  4.32s/it]
 36%|███▌      | 177/492 [21:42<22:54,  4.36s/it]
 36%|███▌      | 178/492 [21:46<21:56,  4.19s/it]
 36%|███▋      | 179/492 [21:51<22:03,  4.23s/it]
 37%|███▋      | 180/492 [21:55<21:56,  4.22s/it]
 37%|███▋      | 181/492 [21:59<22:11,  4.28s/it]
 37%|███▋      | 182/492 [22:03<21:49,  4.22s/it]
 37%|███▋      | 183/492 [22:08<22:35,  4.39s/it]
 37%|███▋      | 184/492 [22:12<22:22,  4.36s/it]
 38%|███▊      | 185/492 [22:17<22:46,  4.45s/it]
 38%|███▊      | 186/492 [22:22<22:55,  4.50s/it]
 38%|███▊      | 187/492 [22:26<23:03,  4.54s/it]
 38%|███▊      | 188/492 [22:31<22:47,  4.50s/it]
 38%|███▊      | 189/492 [22:35<22:37,  4.48s/it]
 39%|███▊      | 190/492 [22:40<22:48,  4.53s/it]
 39%|███▉      | 191/492 [22:44<22:29,  4.48s/it]
 39%|███▉      | 192/492 [22:48<22:08,  4.43s/it]
 39%|███▉      | 193/492 [22:53<22:08,  4.44s/it]
 39%|███▉      | 194/492 [22:58<22:26,  4.52s/it]
 40%|███▉      | 195/492 [23:02<22:05,  4.46s/it]
 40%|███▉      | 196/492 [23:07<22:27,  4.55s/it]
 40%|████      | 197/492 [23:11<22:15,  4.53s/it]
 40%|████      | 198/492 [23:15<21:58,  4.48s/it]
 40%|████      | 199/492 [23:20<21:21,  4.37s/it]
 41%|████      | 200/492 [23:24<20:53,  4.29s/it]
 41%|████      | 201/492 [23:28<20:08,  4.15s/it]
 41%|████      | 202/492 [23:32<19:55,  4.12s/it]
 41%|████▏     | 203/492 [23:36<19:42,  4.09s/it]
 41%|████▏     | 204/492 [23:40<19:52,  4.14s/it]
 42%|████▏     | 205/492 [23:45<20:36,  4.31s/it]
 42%|████▏     | 206/492 [23:49<20:39,  4.33s/it]
 42%|████▏     | 207/492 [23:53<20:39,  4.35s/it]
 42%|████▏     | 208/492 [23:58<21:06,  4.46s/it]
 42%|████▏     | 209/492 [24:02<20:44,  4.40s/it]
 43%|████▎     | 210/492 [24:07<20:32,  4.37s/it]
 43%|████▎     | 211/492 [24:11<19:56,  4.26s/it]
 43%|████▎     | 212/492 [24:15<19:59,  4.28s/it]
 43%|████▎     | 213/492 [24:19<20:08,  4.33s/it]
 43%|████▎     | 214/492 [24:24<20:05,  4.34s/it]
 44%|████▎     | 215/492 [24:28<19:48,  4.29s/it]
 44%|████▍     | 216/492 [24:32<19:46,  4.30s/it]
 44%|████▍     | 217/492 [24:37<19:46,  4.31s/it]
 44%|████▍     | 218/492 [24:41<19:27,  4.26s/it]
 45%|████▍     | 219/492 [24:45<19:03,  4.19s/it]
 45%|████▍     | 220/492 [24:48<18:20,  4.05s/it]
 45%|████▍     | 221/492 [24:52<18:02,  4.00s/it]
 45%|████▌     | 222/492 [24:56<17:58,  3.99s/it]
 45%|████▌     | 223/492 [25:00<17:58,  4.01s/it]2024-05-04 21:17:50.693 | INFO     | __main__:train:169 - evaluate dev set
2024-05-04 21:17:50.695 | INFO     | __main__:evaluate:206 - ***** Running evaluation *****


  0%|          | 0/17 [00:00<?, ?it/s][A

  6%|▌         | 1/17 [00:08<02:08,  8.03s/it][A

 12%|█▏        | 2/17 [00:16<02:00,  8.06s/it][A

 18%|█▊        | 3/17 [00:24<01:52,  8.05s/it][A

 24%|██▎       | 4/17 [00:32<01:43,  7.99s/it][A

 29%|██▉       | 5/17 [00:40<01:35,  7.98s/it][A

 35%|███▌      | 6/17 [00:48<01:28,  8.06s/it][A

 41%|████      | 7/17 [00:56<01:20,  8.08s/it][A

 47%|████▋     | 8/17 [01:04<01:12,  8.07s/it][A

 53%|█████▎    | 9/17 [01:12<01:04,  8.05s/it][A

 59%|█████▉    | 10/17 [01:20<00:56,  8.05s/it][A

 65%|██████▍   | 11/17 [01:28<00:48,  8.03s/it][A

 71%|███████   | 12/17 [01:36<00:39,  8.00s/it][A

 76%|███████▋  | 13/17 [01:44<00:31,  8.00s/it][A

 82%|████████▏ | 14/17 [01:52<00:23,  7.98s/it][A

 88%|████████▊ | 15/17 [02:00<00:15,  7.99s/it][A

 94%|█████████▍| 16/17 [02:08<00:07,  7.98s/it][A

100%|██████████| 17/17 [02:14<00:00,  7.53s/it][A
100%|██████████| 17/17 [02:14<00:00,  7.93s/it]
2024-05-04 21:20:05.448 | INFO     | __main__:evaluate:255 - 

2024-05-04 21:20:05.455 | INFO     | __main__:evaluate:260 - ***** Eval results *****
2024-05-04 21:20:05.455 | INFO     | __main__:evaluate:262 -  acc: 0.7788 - recall: 0.7905 - f1: 0.7846 - loss: 0.1127 
2024-05-04 21:20:05.456 | INFO     | __main__:evaluate:263 - ***** Entity results *****
2024-05-04 21:20:05.456 | INFO     | __main__:evaluate:265 - ******* GPE results ********
2024-05-04 21:20:05.456 | INFO     | __main__:evaluate:267 -  acc: 0.7875 - recall: 0.8244 - f1: 0.8055 
2024-05-04 21:20:05.456 | INFO     | __main__:evaluate:265 - ******* LOC results ********
2024-05-04 21:20:05.456 | INFO     | __main__:evaluate:267 -  acc: 0.4190 - recall: 0.4033 - f1: 0.4110 
2024-05-04 21:20:05.457 | INFO     | __main__:evaluate:265 - ******* ORG results ********
2024-05-04 21:20:05.457 | INFO     | __main__:evaluate:267 -  acc: 0.7027 - recall: 0.6912 - f1: 0.6969 
2024-05-04 21:20:05.457 | INFO     | __main__:evaluate:265 - ******* PER results ********
2024-05-04 21:20:05.457 | INFO     | __main__:evaluate:267 -  acc: 0.9370 - recall: 0.9376 - f1: 0.9373 
2024-05-04 21:20:05.458 | INFO     | __main__:train:171 - evaluate test set
2024-05-04 21:20:05.460 | INFO     | __main__:evaluate:206 - ***** Running evaluation *****


  0%|          | 0/17 [00:00<?, ?it/s][A

  6%|▌         | 1/17 [00:07<02:06,  7.88s/it][A

 12%|█▏        | 2/17 [00:15<01:58,  7.93s/it][A

 18%|█▊        | 3/17 [00:24<01:52,  8.04s/it][A

 24%|██▎       | 4/17 [00:32<01:44,  8.07s/it][A

 29%|██▉       | 5/17 [00:40<01:36,  8.06s/it][A

 35%|███▌      | 6/17 [00:48<01:28,  8.08s/it][A

 41%|████      | 7/17 [00:56<01:20,  8.05s/it][A

 47%|████▋     | 8/17 [01:04<01:11,  7.99s/it][A

 53%|█████▎    | 9/17 [01:12<01:04,  8.08s/it][A

 59%|█████▉    | 10/17 [01:20<00:56,  8.08s/it][A

 65%|██████▍   | 11/17 [01:28<00:48,  8.10s/it][A

 71%|███████   | 12/17 [01:36<00:40,  8.05s/it][A

 76%|███████▋  | 13/17 [01:44<00:32,  8.02s/it][A

 82%|████████▏ | 14/17 [01:52<00:24,  8.00s/it][A

 88%|████████▊ | 15/17 [02:00<00:15,  7.97s/it][A

 94%|█████████▍| 16/17 [02:08<00:07,  7.96s/it][A

100%|██████████| 17/17 [02:16<00:00,  7.90s/it][A
100%|██████████| 17/17 [02:16<00:00,  8.01s/it]
2024-05-04 21:22:21.558 | INFO     | __main__:evaluate:255 - 

2024-05-04 21:22:21.565 | INFO     | __main__:evaluate:260 - ***** Eval results *****
2024-05-04 21:22:21.565 | INFO     | __main__:evaluate:262 -  acc: 0.7918 - recall: 0.8051 - f1: 0.7984 - loss: 0.1048 
2024-05-04 21:22:21.565 | INFO     | __main__:evaluate:263 - ***** Entity results *****
2024-05-04 21:22:21.566 | INFO     | __main__:evaluate:265 - ******* GPE results ********
2024-05-04 21:22:21.566 | INFO     | __main__:evaluate:267 -  acc: 0.8135 - recall: 0.8282 - f1: 0.8208 
2024-05-04 21:22:21.566 | INFO     | __main__:evaluate:265 - ******* LOC results ********
2024-05-04 21:22:21.566 | INFO     | __main__:evaluate:267 -  acc: 0.4343 - recall: 0.4672 - f1: 0.4501 
2024-05-04 21:22:21.566 | INFO     | __main__:evaluate:265 - ******* ORG results ********
2024-05-04 21:22:21.566 | INFO     | __main__:evaluate:267 -  acc: 0.7053 - recall: 0.6943 - f1: 0.6998 
2024-05-04 21:22:21.567 | INFO     | __main__:evaluate:265 - ******* PER results ********
2024-05-04 21:22:21.567 | INFO     | __main__:evaluate:267 -  acc: 0.9339 - recall: 0.9632 - f1: 0.9483 

 46%|████▌     | 224/492 [29:35<6:20:55, 85.28s/it]
 46%|████▌     | 225/492 [29:40<4:31:16, 60.96s/it]
 46%|████▌     | 226/492 [29:44<3:15:19, 44.06s/it]
 46%|████▌     | 227/492 [29:49<2:22:49, 32.34s/it]
 46%|████▋     | 228/492 [29:54<1:45:24, 23.96s/it]
 47%|████▋     | 229/492 [29:58<1:19:32, 18.15s/it]
 47%|████▋     | 230/492 [30:02<1:01:05, 13.99s/it]
 47%|████▋     | 231/492 [30:07<48:07, 11.06s/it]  
 47%|████▋     | 232/492 [30:11<38:44,  8.94s/it]
 47%|████▋     | 233/492 [30:15<32:03,  7.43s/it]
 48%|████▊     | 234/492 [30:18<27:12,  6.33s/it]
 48%|████▊     | 235/492 [30:23<24:32,  5.73s/it]
 48%|████▊     | 236/492 [30:26<21:53,  5.13s/it]
 48%|████▊     | 237/492 [30:30<20:20,  4.79s/it]
 48%|████▊     | 238/492 [30:34<19:15,  4.55s/it]
 49%|████▊     | 239/492 [30:38<18:32,  4.40s/it]
 49%|████▉     | 240/492 [30:42<18:02,  4.29s/it]
 49%|████▉     | 241/492 [30:47<18:08,  4.34s/it]
 49%|████▉     | 242/492 [30:52<18:28,  4.43s/it]
 49%|████▉     | 243/492 [30:56<17:52,  4.31s/it]
 50%|████▉     | 244/492 [31:00<17:46,  4.30s/it]
 50%|████▉     | 245/492 [31:04<18:03,  4.39s/it]
 50%|█████     | 246/492 [31:09<17:49,  4.35s/it]
 50%|█████     | 247/492 [31:12<17:00,  4.16s/it]
 50%|█████     | 248/492 [31:17<16:56,  4.16s/it]
 51%|█████     | 249/492 [31:20<16:30,  4.08s/it]
 51%|█████     | 250/492 [31:25<16:39,  4.13s/it]
 51%|█████     | 251/492 [31:29<16:13,  4.04s/it]
 51%|█████     | 252/492 [31:33<16:20,  4.09s/it]
 51%|█████▏    | 253/492 [31:37<16:25,  4.12s/it]
 52%|█████▏    | 254/492 [31:41<16:26,  4.14s/it]
 52%|█████▏    | 255/492 [31:45<16:26,  4.16s/it]
 52%|█████▏    | 256/492 [31:49<16:02,  4.08s/it]
 52%|█████▏    | 257/492 [31:54<16:35,  4.24s/it]
 52%|█████▏    | 258/492 [31:58<16:32,  4.24s/it]
 53%|█████▎    | 259/492 [32:03<16:43,  4.31s/it]
 53%|█████▎    | 260/492 [32:07<16:25,  4.25s/it]
 53%|█████▎    | 261/492 [32:11<16:30,  4.29s/it]
 53%|█████▎    | 262/492 [32:15<16:04,  4.19s/it]
 53%|█████▎    | 263/492 [32:19<15:45,  4.13s/it]
 54%|█████▎    | 264/492 [32:23<15:29,  4.08s/it]
 54%|█████▍    | 265/492 [32:27<15:33,  4.11s/it]
 54%|█████▍    | 266/492 [32:31<15:07,  4.02s/it]
 54%|█████▍    | 267/492 [32:36<15:56,  4.25s/it]
 54%|█████▍    | 268/492 [32:40<16:03,  4.30s/it]
 55%|█████▍    | 269/492 [32:44<15:49,  4.26s/it]
 55%|█████▍    | 270/492 [32:48<15:26,  4.17s/it]
 55%|█████▌    | 271/492 [32:52<15:19,  4.16s/it]
 55%|█████▌    | 272/492 [32:57<15:56,  4.35s/it]
 55%|█████▌    | 273/492 [33:02<16:17,  4.46s/it]
 56%|█████▌    | 274/492 [33:06<15:52,  4.37s/it]
 56%|█████▌    | 275/492 [33:11<16:06,  4.45s/it]
 56%|█████▌    | 276/492 [33:16<16:28,  4.58s/it]
 56%|█████▋    | 277/492 [33:20<16:08,  4.51s/it]
 57%|█████▋    | 278/492 [33:24<15:34,  4.37s/it]
 57%|█████▋    | 279/492 [33:28<14:51,  4.19s/it]
 57%|█████▋    | 280/492 [33:32<15:20,  4.34s/it]
 57%|█████▋    | 281/492 [33:37<15:01,  4.27s/it]
 57%|█████▋    | 282/492 [33:41<14:49,  4.23s/it]
 58%|█████▊    | 283/492 [33:45<14:53,  4.28s/it]
 58%|█████▊    | 284/492 [33:49<14:43,  4.25s/it]
 58%|█████▊    | 285/492 [33:53<14:28,  4.19s/it]
 58%|█████▊    | 286/492 [33:58<14:27,  4.21s/it]
 58%|█████▊    | 287/492 [34:02<14:29,  4.24s/it]
 59%|█████▊    | 288/492 [34:06<14:10,  4.17s/it]
 59%|█████▊    | 289/492 [34:10<13:41,  4.05s/it]
 59%|█████▉    | 290/492 [34:14<14:20,  4.26s/it]
 59%|█████▉    | 291/492 [34:19<14:39,  4.38s/it]
 59%|█████▉    | 292/492 [34:24<14:56,  4.48s/it]
 60%|█████▉    | 293/492 [34:28<14:58,  4.52s/it]
 60%|█████▉    | 294/492 [34:33<14:42,  4.46s/it]
 60%|█████▉    | 295/492 [34:37<14:36,  4.45s/it]
 60%|██████    | 296/492 [34:41<14:17,  4.37s/it]
 60%|██████    | 297/492 [34:45<13:57,  4.30s/it]
 61%|██████    | 298/492 [34:49<13:32,  4.19s/it]
 61%|██████    | 299/492 [34:53<13:17,  4.13s/it]
 61%|██████    | 300/492 [34:58<13:34,  4.24s/it]
 61%|██████    | 301/492 [35:02<13:00,  4.09s/it]
 61%|██████▏   | 302/492 [35:06<13:07,  4.14s/it]
 62%|██████▏   | 303/492 [35:10<12:45,  4.05s/it]
 62%|██████▏   | 304/492 [35:13<12:27,  3.98s/it]
 62%|██████▏   | 305/492 [35:18<12:36,  4.05s/it]
 62%|██████▏   | 306/492 [35:21<12:14,  3.95s/it]
 62%|██████▏   | 307/492 [35:26<12:18,  3.99s/it]
 63%|██████▎   | 308/492 [35:29<12:07,  3.95s/it]
 63%|██████▎   | 309/492 [35:35<13:34,  4.45s/it]
 63%|██████▎   | 310/492 [35:39<13:18,  4.39s/it]
 63%|██████▎   | 311/492 [35:44<13:17,  4.40s/it]
 63%|██████▎   | 312/492 [35:48<13:14,  4.41s/it]
 64%|██████▎   | 313/492 [35:52<12:35,  4.22s/it]
 64%|██████▍   | 314/492 [35:57<13:07,  4.42s/it]
 64%|██████▍   | 315/492 [36:02<13:39,  4.63s/it]
 64%|██████▍   | 316/492 [36:06<13:22,  4.56s/it]
 64%|██████▍   | 317/492 [36:10<13:00,  4.46s/it]
 65%|██████▍   | 318/492 [36:15<12:42,  4.38s/it]
 65%|██████▍   | 319/492 [36:19<12:34,  4.36s/it]
 65%|██████▌   | 320/492 [36:23<12:17,  4.29s/it]
 65%|██████▌   | 321/492 [36:27<12:07,  4.25s/it]
 65%|██████▌   | 322/492 [36:31<11:58,  4.23s/it]
 66%|██████▌   | 323/492 [36:36<11:52,  4.22s/it]2024-05-04 21:29:26.099 | INFO     | __main__:train:169 - evaluate dev set
2024-05-04 21:29:26.102 | INFO     | __main__:evaluate:206 - ***** Running evaluation *****


  0%|          | 0/17 [00:00<?, ?it/s][A

  6%|▌         | 1/17 [00:08<02:09,  8.07s/it][A

 12%|█▏        | 2/17 [00:16<02:01,  8.07s/it][A

 18%|█▊        | 3/17 [00:24<01:53,  8.09s/it][A

 24%|██▎       | 4/17 [00:32<01:44,  8.06s/it][A

 29%|██▉       | 5/17 [00:40<01:36,  8.04s/it][A

 35%|███▌      | 6/17 [00:48<01:28,  8.02s/it][A

 41%|████      | 7/17 [00:56<01:19,  7.99s/it][A

 47%|████▋     | 8/17 [01:04<01:11,  7.95s/it][A

 53%|█████▎    | 9/17 [01:12<01:03,  7.98s/it][A

 59%|█████▉    | 10/17 [01:20<00:55,  7.98s/it][A

 65%|██████▍   | 11/17 [01:28<00:47,  7.98s/it][A

 71%|███████   | 12/17 [01:36<00:39,  7.99s/it][A

 76%|███████▋  | 13/17 [01:44<00:32,  8.00s/it][A

 82%|████████▏ | 14/17 [01:51<00:23,  7.97s/it][A

 88%|████████▊ | 15/17 [01:59<00:15,  7.97s/it][A

 94%|█████████▍| 16/17 [02:07<00:07,  7.95s/it][A

100%|██████████| 17/17 [02:14<00:00,  7.50s/it][A
100%|██████████| 17/17 [02:14<00:00,  7.90s/it]
2024-05-04 21:31:40.433 | INFO     | __main__:evaluate:255 - 

2024-05-04 21:31:40.439 | INFO     | __main__:evaluate:260 - ***** Eval results *****
2024-05-04 21:31:40.439 | INFO     | __main__:evaluate:262 -  acc: 0.7732 - recall: 0.8075 - f1: 0.7900 - loss: 0.1129 
2024-05-04 21:31:40.439 | INFO     | __main__:evaluate:263 - ***** Entity results *****
2024-05-04 21:31:40.439 | INFO     | __main__:evaluate:265 - ******* GPE results ********
2024-05-04 21:31:40.440 | INFO     | __main__:evaluate:267 -  acc: 0.7405 - recall: 0.8696 - f1: 0.7999 
2024-05-04 21:31:40.440 | INFO     | __main__:evaluate:265 - ******* LOC results ********
2024-05-04 21:31:40.440 | INFO     | __main__:evaluate:267 -  acc: 0.4372 - recall: 0.3472 - f1: 0.3870 
2024-05-04 21:31:40.440 | INFO     | __main__:evaluate:265 - ******* ORG results ********
2024-05-04 21:31:40.440 | INFO     | __main__:evaluate:267 -  acc: 0.7568 - recall: 0.6960 - f1: 0.7251 
2024-05-04 21:31:40.441 | INFO     | __main__:evaluate:265 - ******* PER results ********
2024-05-04 21:31:40.441 | INFO     | __main__:evaluate:267 -  acc: 0.9408 - recall: 0.9339 - f1: 0.9373 
2024-05-04 21:31:40.442 | INFO     | __main__:train:171 - evaluate test set
2024-05-04 21:31:40.443 | INFO     | __main__:evaluate:206 - ***** Running evaluation *****


  0%|          | 0/17 [00:00<?, ?it/s][A

  6%|▌         | 1/17 [00:08<02:10,  8.14s/it][A

 12%|█▏        | 2/17 [00:16<01:59,  8.00s/it][A

 18%|█▊        | 3/17 [00:23<01:51,  7.95s/it][A

 24%|██▎       | 4/17 [00:31<01:43,  7.98s/it][A

 29%|██▉       | 5/17 [00:39<01:35,  7.96s/it][A

 35%|███▌      | 6/17 [00:48<01:28,  8.04s/it][A

 41%|████      | 7/17 [00:56<01:20,  8.03s/it][A

 47%|████▋     | 8/17 [01:03<01:11,  7.99s/it][A

 53%|█████▎    | 9/17 [01:11<01:03,  7.98s/it][A

 59%|█████▉    | 10/17 [01:20<00:56,  8.01s/it][A

 65%|██████▍   | 11/17 [01:28<00:48,  8.12s/it][A

 71%|███████   | 12/17 [01:36<00:40,  8.07s/it][A

 76%|███████▋  | 13/17 [01:44<00:32,  8.05s/it][A

 82%|████████▏ | 14/17 [01:52<00:24,  8.02s/it][A

 88%|████████▊ | 15/17 [02:00<00:15,  7.99s/it][A

 94%|█████████▍| 16/17 [02:08<00:08,  8.03s/it][A

100%|██████████| 17/17 [02:16<00:00,  7.97s/it][A
100%|██████████| 17/17 [02:16<00:00,  8.01s/it]
2024-05-04 21:33:56.623 | INFO     | __main__:evaluate:255 - 

2024-05-04 21:33:56.629 | INFO     | __main__:evaluate:260 - ***** Eval results *****
2024-05-04 21:33:56.630 | INFO     | __main__:evaluate:262 -  acc: 0.7941 - recall: 0.8306 - f1: 0.8120 - loss: 0.1033 
2024-05-04 21:33:56.630 | INFO     | __main__:evaluate:263 - ***** Entity results *****
2024-05-04 21:33:56.630 | INFO     | __main__:evaluate:265 - ******* GPE results ********
2024-05-04 21:33:56.630 | INFO     | __main__:evaluate:267 -  acc: 0.7782 - recall: 0.8822 - f1: 0.8270 
2024-05-04 21:33:56.630 | INFO     | __main__:evaluate:265 - ******* LOC results ********
2024-05-04 21:33:56.631 | INFO     | __main__:evaluate:267 -  acc: 0.4559 - recall: 0.4344 - f1: 0.4449 
2024-05-04 21:33:56.631 | INFO     | __main__:evaluate:265 - ******* ORG results ********
2024-05-04 21:33:56.631 | INFO     | __main__:evaluate:267 -  acc: 0.7640 - recall: 0.7072 - f1: 0.7345 
2024-05-04 21:33:56.631 | INFO     | __main__:evaluate:265 - ******* PER results ********
2024-05-04 21:33:56.631 | INFO     | __main__:evaluate:267 -  acc: 0.9364 - recall: 0.9643 - f1: 0.9502 

 66%|██████▌   | 324/492 [41:10<3:59:01, 85.37s/it]
 66%|██████▌   | 325/492 [41:15<2:49:50, 61.02s/it]
 66%|██████▋   | 326/492 [41:19<2:01:28, 43.91s/it]
 66%|██████▋   | 327/492 [41:23<1:27:53, 31.96s/it]
 67%|██████▋   | 328/492 [41:27<1:04:27, 23.58s/it]
 67%|██████▋   | 329/492 [41:31<48:10, 17.73s/it]  
 67%|██████▋   | 330/492 [41:35<36:40, 13.58s/it]
 67%|██████▋   | 331/492 [41:40<29:33, 11.02s/it]
 67%|██████▋   | 332/492 [41:44<23:46,  8.91s/it]
 68%|██████▊   | 333/492 [41:48<20:04,  7.58s/it]
 68%|██████▊   | 334/492 [41:52<17:07,  6.51s/it]
 68%|██████▊   | 335/492 [41:56<15:01,  5.74s/it]
 68%|██████▊   | 336/492 [42:00<13:43,  5.28s/it]
 68%|██████▊   | 337/492 [42:04<12:41,  4.91s/it]
 69%|██████▊   | 338/492 [42:08<11:44,  4.57s/it]
 69%|██████▉   | 339/492 [42:13<11:40,  4.58s/it]
 69%|██████▉   | 340/492 [42:17<11:19,  4.47s/it]
 69%|██████▉   | 341/492 [42:21<11:02,  4.39s/it]
 70%|██████▉   | 342/492 [42:25<10:54,  4.37s/it]
 70%|██████▉   | 343/492 [42:30<10:45,  4.33s/it]
 70%|██████▉   | 344/492 [42:34<10:41,  4.33s/it]
 70%|███████   | 345/492 [42:38<10:21,  4.23s/it]
 70%|███████   | 346/492 [42:42<10:16,  4.22s/it]
 71%|███████   | 347/492 [42:46<09:58,  4.13s/it]
 71%|███████   | 348/492 [42:50<09:38,  4.02s/it]
 71%|███████   | 349/492 [42:55<10:03,  4.22s/it]
 71%|███████   | 350/492 [42:59<10:18,  4.36s/it]
 71%|███████▏  | 351/492 [43:04<10:09,  4.32s/it]
 72%|███████▏  | 352/492 [43:08<09:53,  4.24s/it]
 72%|███████▏  | 353/492 [43:11<09:31,  4.11s/it]
 72%|███████▏  | 354/492 [43:16<09:30,  4.13s/it]
 72%|███████▏  | 355/492 [43:20<09:57,  4.36s/it]
 72%|███████▏  | 356/492 [43:25<09:45,  4.31s/it]
 73%|███████▎  | 357/492 [43:29<09:43,  4.32s/it]
 73%|███████▎  | 358/492 [43:33<09:41,  4.34s/it]
 73%|███████▎  | 359/492 [43:38<09:47,  4.42s/it]
 73%|███████▎  | 360/492 [43:42<09:14,  4.20s/it]
 73%|███████▎  | 361/492 [43:46<09:24,  4.31s/it]
 74%|███████▎  | 362/492 [43:51<09:46,  4.51s/it]
 74%|███████▍  | 363/492 [43:56<09:51,  4.58s/it]
 74%|███████▍  | 364/492 [44:00<09:38,  4.52s/it]
 74%|███████▍  | 365/492 [44:05<09:25,  4.45s/it]
 74%|███████▍  | 366/492 [44:09<09:04,  4.32s/it]
 75%|███████▍  | 367/492 [44:13<08:50,  4.24s/it]
 75%|███████▍  | 368/492 [44:17<08:35,  4.16s/it]
 75%|███████▌  | 369/492 [44:21<08:32,  4.17s/it]
 75%|███████▌  | 370/492 [44:25<08:22,  4.12s/it]
 75%|███████▌  | 371/492 [44:29<08:29,  4.21s/it]
 76%|███████▌  | 372/492 [44:33<08:24,  4.21s/it]
 76%|███████▌  | 373/492 [44:38<08:25,  4.24s/it]
 76%|███████▌  | 374/492 [44:43<08:52,  4.51s/it]
 76%|███████▌  | 375/492 [44:48<08:56,  4.58s/it]
 76%|███████▋  | 376/492 [44:52<08:56,  4.62s/it]
 77%|███████▋  | 377/492 [44:57<08:46,  4.58s/it]
 77%|███████▋  | 378/492 [45:02<08:43,  4.59s/it]
 77%|███████▋  | 379/492 [45:06<08:29,  4.51s/it]
 77%|███████▋  | 380/492 [45:10<08:21,  4.47s/it]
 77%|███████▋  | 381/492 [45:14<08:04,  4.36s/it]
 78%|███████▊  | 382/492 [45:19<07:53,  4.30s/it]
 78%|███████▊  | 383/492 [45:23<07:46,  4.28s/it]
 78%|███████▊  | 384/492 [45:27<07:46,  4.32s/it]
 78%|███████▊  | 385/492 [45:32<07:43,  4.34s/it]
 78%|███████▊  | 386/492 [45:36<07:37,  4.32s/it]
 79%|███████▊  | 387/492 [45:41<07:53,  4.51s/it]
 79%|███████▉  | 388/492 [45:45<07:50,  4.52s/it]
 79%|███████▉  | 389/492 [45:50<07:50,  4.57s/it]
 79%|███████▉  | 390/492 [45:54<07:33,  4.44s/it]
 79%|███████▉  | 391/492 [45:58<07:17,  4.34s/it]
 80%|███████▉  | 392/492 [46:02<07:07,  4.27s/it]
 80%|███████▉  | 393/492 [46:06<06:53,  4.18s/it]
 80%|████████  | 394/492 [46:10<06:43,  4.12s/it]
 80%|████████  | 395/492 [46:14<06:42,  4.15s/it]
 80%|████████  | 396/492 [46:18<06:30,  4.06s/it]
 81%|████████  | 397/492 [46:23<06:39,  4.21s/it]
 81%|████████  | 398/492 [46:27<06:34,  4.20s/it]
 81%|████████  | 399/492 [46:31<06:17,  4.06s/it]
 81%|████████▏ | 400/492 [46:35<06:24,  4.18s/it]
 82%|████████▏ | 401/492 [46:39<06:09,  4.06s/it]
 82%|████████▏ | 402/492 [46:44<06:31,  4.35s/it]
 82%|████████▏ | 403/492 [46:48<06:19,  4.27s/it]
 82%|████████▏ | 404/492 [46:52<06:04,  4.14s/it]
 82%|████████▏ | 405/492 [46:56<06:09,  4.24s/it]
 83%|████████▎ | 406/492 [47:01<06:05,  4.25s/it]
 83%|████████▎ | 407/492 [47:05<05:50,  4.13s/it]
 83%|████████▎ | 408/492 [47:09<06:04,  4.34s/it]
 83%|████████▎ | 409/492 [47:14<06:09,  4.45s/it]
 83%|████████▎ | 410/492 [47:19<06:05,  4.46s/it]
 84%|████████▎ | 411/492 [47:23<05:59,  4.44s/it]
 84%|████████▎ | 412/492 [47:28<06:02,  4.53s/it]
 84%|████████▍ | 413/492 [47:33<06:08,  4.67s/it]
 84%|████████▍ | 414/492 [47:37<06:06,  4.70s/it]
 84%|████████▍ | 415/492 [47:42<06:04,  4.73s/it]
 85%|████████▍ | 416/492 [47:47<06:01,  4.76s/it]
 85%|████████▍ | 417/492 [47:52<05:57,  4.76s/it]
 85%|████████▍ | 418/492 [47:57<05:55,  4.81s/it]
 85%|████████▌ | 419/492 [48:01<05:44,  4.71s/it]
 85%|████████▌ | 420/492 [48:05<05:24,  4.50s/it]
 86%|████████▌ | 421/492 [48:09<05:08,  4.35s/it]
 86%|████████▌ | 422/492 [48:14<05:04,  4.35s/it]
 86%|████████▌ | 423/492 [48:17<04:48,  4.19s/it]2024-05-04 21:41:07.923 | INFO     | __main__:train:169 - evaluate dev set
2024-05-04 21:41:07.925 | INFO     | __main__:evaluate:206 - ***** Running evaluation *****


  0%|          | 0/17 [00:00<?, ?it/s][A

  6%|▌         | 1/17 [00:07<02:07,  7.96s/it][A

 12%|█▏        | 2/17 [00:15<01:59,  7.95s/it][A

 18%|█▊        | 3/17 [00:24<01:52,  8.02s/it][A

 24%|██▎       | 4/17 [00:31<01:43,  7.98s/it][A

 29%|██▉       | 5/17 [00:40<01:36,  8.07s/it][A

 35%|███▌      | 6/17 [00:48<01:28,  8.08s/it][A

 41%|████      | 7/17 [00:56<01:21,  8.15s/it][A

 47%|████▋     | 8/17 [01:04<01:12,  8.10s/it][A

 53%|█████▎    | 9/17 [01:12<01:04,  8.11s/it][A

 59%|█████▉    | 10/17 [01:20<00:57,  8.15s/it][A

 65%|██████▍   | 11/17 [01:28<00:48,  8.10s/it][A

 71%|███████   | 12/17 [01:36<00:40,  8.06s/it][A

 76%|███████▋  | 13/17 [01:44<00:32,  8.02s/it][A

 82%|████████▏ | 14/17 [01:52<00:24,  8.05s/it][A

 88%|████████▊ | 15/17 [02:00<00:16,  8.03s/it][A

 94%|█████████▍| 16/17 [02:08<00:07,  7.99s/it][A

100%|██████████| 17/17 [02:15<00:00,  7.55s/it][A
100%|██████████| 17/17 [02:15<00:00,  7.96s/it]
2024-05-04 21:43:23.229 | INFO     | __main__:evaluate:255 - 

2024-05-04 21:43:23.236 | INFO     | __main__:evaluate:260 - ***** Eval results *****
2024-05-04 21:43:23.237 | INFO     | __main__:evaluate:262 -  acc: 0.7865 - recall: 0.7973 - f1: 0.7919 - loss: 0.1102 
2024-05-04 21:43:23.237 | INFO     | __main__:evaluate:263 - ***** Entity results *****
2024-05-04 21:43:23.237 | INFO     | __main__:evaluate:265 - ******* GPE results ********
2024-05-04 21:43:23.237 | INFO     | __main__:evaluate:267 -  acc: 0.7774 - recall: 0.8541 - f1: 0.8139 
2024-05-04 21:43:23.237 | INFO     | __main__:evaluate:265 - ******* LOC results ********
2024-05-04 21:43:23.238 | INFO     | __main__:evaluate:267 -  acc: 0.4646 - recall: 0.3825 - f1: 0.4196 
2024-05-04 21:43:23.238 | INFO     | __main__:evaluate:265 - ******* ORG results ********
2024-05-04 21:43:23.238 | INFO     | __main__:evaluate:267 -  acc: 0.7289 - recall: 0.6669 - f1: 0.6965 
2024-05-04 21:43:23.238 | INFO     | __main__:evaluate:265 - ******* PER results ********
2024-05-04 21:43:23.238 | INFO     | __main__:evaluate:267 -  acc: 0.9349 - recall: 0.9394 - f1: 0.9371 
2024-05-04 21:43:23.240 | INFO     | __main__:train:171 - evaluate test set
2024-05-04 21:43:23.241 | INFO     | __main__:evaluate:206 - ***** Running evaluation *****


  0%|          | 0/17 [00:00<?, ?it/s][A

  6%|▌         | 1/17 [00:07<02:06,  7.93s/it][A

 12%|█▏        | 2/17 [00:15<02:00,  8.00s/it][A

 18%|█▊        | 3/17 [00:23<01:52,  8.01s/it][A

 24%|██▎       | 4/17 [00:31<01:44,  8.00s/it][A

 29%|██▉       | 5/17 [00:39<01:35,  7.99s/it][A

 35%|███▌      | 6/17 [00:48<01:28,  8.01s/it][A

 41%|████      | 7/17 [00:56<01:20,  8.00s/it][A

 47%|████▋     | 8/17 [01:03<01:11,  7.97s/it][A

 53%|█████▎    | 9/17 [01:12<01:04,  8.08s/it][A

 59%|█████▉    | 10/17 [01:20<00:56,  8.07s/it][A

 65%|██████▍   | 11/17 [01:28<00:48,  8.07s/it][A

 71%|███████   | 12/17 [01:36<00:40,  8.08s/it][A

 76%|███████▋  | 13/17 [01:44<00:32,  8.06s/it][A

 82%|████████▏ | 14/17 [01:52<00:24,  8.02s/it][A

 88%|████████▊ | 15/17 [02:00<00:16,  8.01s/it][A

 94%|█████████▍| 16/17 [02:08<00:08,  8.05s/it][A

100%|██████████| 17/17 [02:16<00:00,  7.97s/it][A
100%|██████████| 17/17 [02:16<00:00,  8.02s/it]
2024-05-04 21:45:39.542 | INFO     | __main__:evaluate:255 - 

2024-05-04 21:45:39.549 | INFO     | __main__:evaluate:260 - ***** Eval results *****
2024-05-04 21:45:39.549 | INFO     | __main__:evaluate:262 -  acc: 0.8029 - recall: 0.8191 - f1: 0.8109 - loss: 0.1036 
2024-05-04 21:45:39.550 | INFO     | __main__:evaluate:263 - ***** Entity results *****
2024-05-04 21:45:39.550 | INFO     | __main__:evaluate:265 - ******* GPE results ********
2024-05-04 21:45:39.550 | INFO     | __main__:evaluate:267 -  acc: 0.8027 - recall: 0.8673 - f1: 0.8338 
2024-05-04 21:45:39.550 | INFO     | __main__:evaluate:265 - ******* LOC results ********
2024-05-04 21:45:39.550 | INFO     | __main__:evaluate:267 -  acc: 0.5022 - recall: 0.4611 - f1: 0.4808 
2024-05-04 21:45:39.550 | INFO     | __main__:evaluate:265 - ******* ORG results ********
2024-05-04 21:45:39.551 | INFO     | __main__:evaluate:267 -  acc: 0.7378 - recall: 0.6793 - f1: 0.7074 
2024-05-04 21:45:39.551 | INFO     | __main__:evaluate:265 - ******* PER results ********
2024-05-04 21:45:39.551 | INFO     | __main__:evaluate:267 -  acc: 0.9321 - recall: 0.9654 - f1: 0.9485 

 86%|████████▌ | 424/492 [52:53<1:37:06, 85.68s/it]
 86%|████████▋ | 425/492 [52:58<1:08:29, 61.34s/it]
 87%|████████▋ | 426/492 [53:02<48:43, 44.30s/it]  
 87%|████████▋ | 427/492 [53:06<34:47, 32.12s/it]
 87%|████████▋ | 428/492 [53:10<25:15, 23.67s/it]
 87%|████████▋ | 429/492 [53:14<18:35, 17.71s/it]
 87%|████████▋ | 430/492 [53:18<14:14, 13.78s/it]
 88%|████████▊ | 431/492 [53:23<11:14, 11.05s/it]
 88%|████████▊ | 432/492 [53:28<09:08,  9.14s/it]
 88%|████████▊ | 433/492 [53:32<07:35,  7.72s/it]
 88%|████████▊ | 434/492 [53:37<06:35,  6.82s/it]
 88%|████████▊ | 435/492 [53:41<05:49,  6.12s/it]
 89%|████████▊ | 436/492 [53:46<05:15,  5.63s/it]
 89%|████████▉ | 437/492 [53:51<05:00,  5.46s/it]
 89%|████████▉ | 438/492 [53:55<04:38,  5.15s/it]
 89%|████████▉ | 439/492 [54:00<04:19,  4.89s/it]
 89%|████████▉ | 440/492 [54:04<04:02,  4.66s/it]
 90%|████████▉ | 441/492 [54:08<03:43,  4.38s/it]
 90%|████████▉ | 442/492 [54:12<03:39,  4.38s/it]
 90%|█████████ | 443/492 [54:16<03:31,  4.31s/it]
 90%|█████████ | 444/492 [54:21<03:29,  4.36s/it]
 90%|█████████ | 445/492 [54:25<03:23,  4.33s/it]
 91%|█████████ | 446/492 [54:29<03:14,  4.23s/it]
 91%|█████████ | 447/492 [54:33<03:12,  4.27s/it]
 91%|█████████ | 448/492 [54:37<03:08,  4.29s/it]
 91%|█████████▏| 449/492 [54:42<03:07,  4.35s/it]
 91%|█████████▏| 450/492 [54:46<03:04,  4.39s/it]
 92%|█████████▏| 451/492 [54:50<02:53,  4.23s/it]
 92%|█████████▏| 452/492 [54:54<02:46,  4.17s/it]
 92%|█████████▏| 453/492 [54:58<02:39,  4.08s/it]
 92%|█████████▏| 454/492 [55:03<02:39,  4.20s/it]
 92%|█████████▏| 455/492 [55:06<02:29,  4.05s/it]
 93%|█████████▎| 456/492 [55:10<02:22,  3.96s/it]
 93%|█████████▎| 457/492 [55:14<02:22,  4.06s/it]
 93%|█████████▎| 458/492 [55:18<02:17,  4.06s/it]
 93%|█████████▎| 459/492 [55:22<02:12,  4.01s/it]
 93%|█████████▎| 460/492 [55:26<02:08,  4.02s/it]
 94%|█████████▎| 461/492 [55:30<02:04,  4.03s/it]
 94%|█████████▍| 462/492 [55:34<01:58,  3.95s/it]
 94%|█████████▍| 463/492 [55:38<01:56,  4.01s/it]
 94%|█████████▍| 464/492 [55:42<01:52,  4.02s/it]
 95%|█████████▍| 465/492 [55:47<01:49,  4.06s/it]
 95%|█████████▍| 466/492 [55:50<01:43,  3.96s/it]
 95%|█████████▍| 467/492 [55:55<01:47,  4.29s/it]
 95%|█████████▌| 468/492 [56:00<01:44,  4.34s/it]
 95%|█████████▌| 469/492 [56:05<01:42,  4.45s/it]
 96%|█████████▌| 470/492 [56:10<01:42,  4.68s/it]
 96%|█████████▌| 471/492 [56:14<01:37,  4.64s/it]
 96%|█████████▌| 472/492 [56:19<01:34,  4.71s/it]
 96%|█████████▌| 473/492 [56:24<01:28,  4.68s/it]
 96%|█████████▋| 474/492 [56:28<01:22,  4.58s/it]
 97%|█████████▋| 475/492 [56:32<01:15,  4.42s/it]
 97%|█████████▋| 476/492 [56:36<01:09,  4.37s/it]
 97%|█████████▋| 477/492 [56:41<01:04,  4.32s/it]
 97%|█████████▋| 478/492 [56:45<01:00,  4.31s/it]
 97%|█████████▋| 479/492 [56:49<00:55,  4.31s/it]
 98%|█████████▊| 480/492 [56:54<00:54,  4.51s/it]
 98%|█████████▊| 481/492 [56:59<00:49,  4.52s/it]
 98%|█████████▊| 482/492 [57:03<00:45,  4.58s/it]
 98%|█████████▊| 483/492 [57:08<00:41,  4.60s/it]
 98%|█████████▊| 484/492 [57:12<00:35,  4.49s/it]
 99%|█████████▊| 485/492 [57:16<00:30,  4.30s/it]
 99%|█████████▉| 486/492 [57:21<00:26,  4.40s/it]
 99%|█████████▉| 487/492 [57:25<00:21,  4.37s/it]
 99%|█████████▉| 488/492 [57:30<00:17,  4.37s/it]
 99%|█████████▉| 489/492 [57:34<00:13,  4.46s/it]
100%|█████████▉| 490/492 [57:38<00:08,  4.33s/it]
100%|█████████▉| 491/492 [57:43<00:04,  4.43s/it]
100%|██████████| 492/492 [57:45<00:00,  3.61s/it]
100%|██████████| 492/492 [57:45<00:00,  7.04s/it]
2024-05-04 21:50:30.829 | INFO     | __main__:train:130 - start 5-th epoch training

  0%|          | 0/492 [00:00<?, ?it/s]
  0%|          | 1/492 [00:04<36:12,  4.42s/it]
  0%|          | 2/492 [00:08<34:40,  4.25s/it]
  1%|          | 3/492 [00:12<34:45,  4.26s/it]
  1%|          | 4/492 [00:17<35:52,  4.41s/it]
  1%|          | 5/492 [00:21<34:16,  4.22s/it]
  1%|          | 6/492 [00:25<33:20,  4.12s/it]
  1%|▏         | 7/492 [00:29<33:17,  4.12s/it]
  2%|▏         | 8/492 [00:33<32:14,  4.00s/it]
  2%|▏         | 9/492 [00:37<34:08,  4.24s/it]
  2%|▏         | 10/492 [00:42<34:10,  4.25s/it]
  2%|▏         | 11/492 [00:45<32:51,  4.10s/it]
  2%|▏         | 12/492 [00:49<31:44,  3.97s/it]
  3%|▎         | 13/492 [00:54<33:24,  4.18s/it]
  3%|▎         | 14/492 [00:58<32:13,  4.05s/it]
  3%|▎         | 15/492 [01:02<33:49,  4.26s/it]
  3%|▎         | 16/492 [01:07<34:52,  4.40s/it]
  3%|▎         | 17/492 [01:11<34:24,  4.35s/it]
  4%|▎         | 18/492 [01:15<33:13,  4.20s/it]
  4%|▍         | 19/492 [01:19<33:15,  4.22s/it]
  4%|▍         | 20/492 [01:23<32:49,  4.17s/it]
  4%|▍         | 21/492 [01:28<32:56,  4.20s/it]
  4%|▍         | 22/492 [01:31<31:45,  4.05s/it]
  5%|▍         | 23/492 [01:35<31:38,  4.05s/it]
  5%|▍         | 24/492 [01:40<32:26,  4.16s/it]
  5%|▌         | 25/492 [01:44<31:41,  4.07s/it]
  5%|▌         | 26/492 [01:48<31:19,  4.03s/it]
  5%|▌         | 27/492 [01:52<31:33,  4.07s/it]
  6%|▌         | 28/492 [01:56<31:57,  4.13s/it]
  6%|▌         | 29/492 [02:00<30:55,  4.01s/it]
  6%|▌         | 30/492 [02:05<32:51,  4.27s/it]
  6%|▋         | 31/492 [02:09<33:32,  4.37s/it]2024-05-04 21:52:44.759 | INFO     | __main__:train:169 - evaluate dev set
2024-05-04 21:52:44.762 | INFO     | __main__:evaluate:206 - ***** Running evaluation *****


  0%|          | 0/17 [00:00<?, ?it/s][A

  6%|▌         | 1/17 [00:07<02:06,  7.91s/it][A

 12%|█▏        | 2/17 [00:16<02:01,  8.10s/it][A

 18%|█▊        | 3/17 [00:24<01:53,  8.12s/it][A

 24%|██▎       | 4/17 [00:32<01:45,  8.09s/it][A

 29%|██▉       | 5/17 [00:40<01:36,  8.05s/it][A

 35%|███▌      | 6/17 [00:48<01:28,  8.04s/it][A

 41%|████      | 7/17 [00:56<01:20,  8.06s/it][A

 47%|████▋     | 8/17 [01:04<01:12,  8.05s/it][A

 53%|█████▎    | 9/17 [01:12<01:04,  8.00s/it][A

 59%|█████▉    | 10/17 [01:20<00:55,  7.98s/it][A

 65%|██████▍   | 11/17 [01:28<00:47,  7.97s/it][A

 71%|███████   | 12/17 [01:36<00:39,  7.97s/it][A

 76%|███████▋  | 13/17 [01:44<00:31,  7.98s/it][A

 82%|████████▏ | 14/17 [01:52<00:23,  7.97s/it][A

 88%|████████▊ | 15/17 [02:00<00:15,  7.97s/it][A

 94%|█████████▍| 16/17 [02:08<00:07,  7.95s/it][A

100%|██████████| 17/17 [02:14<00:00,  7.57s/it][A
100%|██████████| 17/17 [02:14<00:00,  7.92s/it]
2024-05-04 21:54:59.469 | INFO     | __main__:evaluate:255 - 

2024-05-04 21:54:59.474 | INFO     | __main__:evaluate:260 - ***** Eval results *****
2024-05-04 21:54:59.475 | INFO     | __main__:evaluate:262 -  acc: 0.7838 - recall: 0.8100 - f1: 0.7967 - loss: 0.1112 
2024-05-04 21:54:59.475 | INFO     | __main__:evaluate:263 - ***** Entity results *****
2024-05-04 21:54:59.475 | INFO     | __main__:evaluate:265 - ******* GPE results ********
2024-05-04 21:54:59.475 | INFO     | __main__:evaluate:267 -  acc: 0.7824 - recall: 0.8509 - f1: 0.8152 
2024-05-04 21:54:59.475 | INFO     | __main__:evaluate:265 - ******* LOC results ********
2024-05-04 21:54:59.475 | INFO     | __main__:evaluate:267 -  acc: 0.4737 - recall: 0.3555 - f1: 0.4062 
2024-05-04 21:54:59.476 | INFO     | __main__:evaluate:265 - ******* ORG results ********
2024-05-04 21:54:59.476 | INFO     | __main__:evaluate:267 -  acc: 0.7080 - recall: 0.7283 - f1: 0.7180 
2024-05-04 21:54:59.476 | INFO     | __main__:evaluate:265 - ******* PER results ********
2024-05-04 21:54:59.476 | INFO     | __main__:evaluate:267 -  acc: 0.9297 - recall: 0.9455 - f1: 0.9375 
2024-05-04 21:54:59.477 | INFO     | __main__:train:171 - evaluate test set
2024-05-04 21:54:59.479 | INFO     | __main__:evaluate:206 - ***** Running evaluation *****


  0%|          | 0/17 [00:00<?, ?it/s][A

  6%|▌         | 1/17 [00:07<02:07,  7.97s/it][A

 12%|█▏        | 2/17 [00:15<01:59,  7.95s/it][A

 18%|█▊        | 3/17 [00:24<01:52,  8.02s/it][A

 24%|██▎       | 4/17 [00:31<01:43,  7.97s/it][A

 29%|██▉       | 5/17 [00:39<01:35,  7.97s/it][A

 35%|███▌      | 6/17 [00:47<01:27,  7.97s/it][A

 41%|████      | 7/17 [00:55<01:19,  7.95s/it][A

 47%|████▋     | 8/17 [01:03<01:11,  7.93s/it][A

 53%|█████▎    | 9/17 [01:11<01:03,  7.93s/it][A

 59%|█████▉    | 10/17 [01:19<00:55,  7.92s/it][A

 65%|██████▍   | 11/17 [01:27<00:47,  7.97s/it][A

 71%|███████   | 12/17 [01:35<00:39,  7.99s/it][A

 76%|███████▋  | 13/17 [01:43<00:31,  7.99s/it][A

 82%|████████▏ | 14/17 [01:51<00:23,  8.00s/it][A

 88%|████████▊ | 15/17 [01:59<00:15,  7.99s/it][A

 94%|█████████▍| 16/17 [02:07<00:07,  7.98s/it][A

100%|██████████| 17/17 [02:15<00:00,  7.92s/it][A
100%|██████████| 17/17 [02:15<00:00,  7.96s/it]
2024-05-04 21:57:14.793 | INFO     | __main__:evaluate:255 - 

2024-05-04 21:57:14.801 | INFO     | __main__:evaluate:260 - ***** Eval results *****
2024-05-04 21:57:14.801 | INFO     | __main__:evaluate:262 -  acc: 0.8013 - recall: 0.8293 - f1: 0.8151 - loss: 0.1023 
2024-05-04 21:57:14.801 | INFO     | __main__:evaluate:263 - ***** Entity results *****
2024-05-04 21:57:14.802 | INFO     | __main__:evaluate:265 - ******* GPE results ********
2024-05-04 21:57:14.802 | INFO     | __main__:evaluate:267 -  acc: 0.8128 - recall: 0.8574 - f1: 0.8345 
2024-05-04 21:57:14.802 | INFO     | __main__:evaluate:265 - ******* LOC results ********
2024-05-04 21:57:14.802 | INFO     | __main__:evaluate:267 -  acc: 0.5081 - recall: 0.4508 - f1: 0.4777 
2024-05-04 21:57:14.802 | INFO     | __main__:evaluate:265 - ******* ORG results ********
2024-05-04 21:57:14.803 | INFO     | __main__:evaluate:267 -  acc: 0.7169 - recall: 0.7361 - f1: 0.7264 
2024-05-04 21:57:14.803 | INFO     | __main__:evaluate:265 - ******* PER results ********
2024-05-04 21:57:14.803 | INFO     | __main__:evaluate:267 -  acc: 0.9291 - recall: 0.9713 - f1: 0.9498 

  7%|▋         | 32/492 [06:43<10:54:09, 85.32s/it]
  7%|▋         | 33/492 [06:48<7:46:50, 61.02s/it] 
  7%|▋         | 34/492 [06:52<5:34:38, 43.84s/it]
  7%|▋         | 35/492 [06:56<4:03:01, 31.91s/it]
  7%|▋         | 36/492 [06:59<2:58:31, 23.49s/it]
  8%|▊         | 37/492 [07:03<2:13:31, 17.61s/it]
  8%|▊         | 38/492 [07:08<1:42:51, 13.59s/it]
  8%|▊         | 39/492 [07:12<1:21:56, 10.85s/it]
  8%|▊         | 40/492 [07:17<1:07:57,  9.02s/it]
  8%|▊         | 41/492 [07:22<58:18,  7.76s/it]  
  9%|▊         | 42/492 [07:26<50:36,  6.75s/it]
  9%|▊         | 43/492 [07:30<45:00,  6.01s/it]
  9%|▉         | 44/492 [07:35<40:55,  5.48s/it]
  9%|▉         | 45/492 [07:39<38:03,  5.11s/it]
  9%|▉         | 46/492 [07:43<35:49,  4.82s/it]
 10%|▉         | 47/492 [07:47<33:39,  4.54s/it]
 10%|▉         | 48/492 [07:51<32:32,  4.40s/it]
 10%|▉         | 49/492 [07:55<31:33,  4.27s/it]
 10%|█         | 50/492 [07:59<30:41,  4.17s/it]
 10%|█         | 51/492 [08:03<30:03,  4.09s/it]
 11%|█         | 52/492 [08:06<29:22,  4.01s/it]
 11%|█         | 53/492 [08:11<31:10,  4.26s/it]
 11%|█         | 54/492 [08:15<30:30,  4.18s/it]
 11%|█         | 55/492 [08:20<31:14,  4.29s/it]
 11%|█▏        | 56/492 [08:24<31:33,  4.34s/it]
 12%|█▏        | 57/492 [08:29<31:59,  4.41s/it]
 12%|█▏        | 58/492 [08:34<32:37,  4.51s/it]
 12%|█▏        | 59/492 [08:38<32:07,  4.45s/it]
 12%|█▏        | 60/492 [08:43<33:26,  4.64s/it]
 12%|█▏        | 61/492 [08:48<34:00,  4.73s/it]
 13%|█▎        | 62/492 [08:53<33:38,  4.69s/it]
 13%|█▎        | 63/492 [08:57<33:02,  4.62s/it]
 13%|█▎        | 64/492 [09:01<31:31,  4.42s/it]
 13%|█▎        | 65/492 [09:05<31:30,  4.43s/it]
 13%|█▎        | 66/492 [09:10<31:20,  4.41s/it]
 14%|█▎        | 67/492 [09:14<30:38,  4.33s/it]
 14%|█▍        | 68/492 [09:18<30:30,  4.32s/it]
 14%|█▍        | 69/492 [09:22<30:03,  4.26s/it]
 14%|█▍        | 70/492 [09:26<28:59,  4.12s/it]
 14%|█▍        | 71/492 [09:30<29:20,  4.18s/it]
 15%|█▍        | 72/492 [09:35<29:15,  4.18s/it]
 15%|█▍        | 73/492 [09:39<29:09,  4.18s/it]
 15%|█▌        | 74/492 [09:43<29:37,  4.25s/it]
 15%|█▌        | 75/492 [09:48<29:34,  4.25s/it]
 15%|█▌        | 76/492 [09:51<28:25,  4.10s/it]
 16%|█▌        | 77/492 [09:56<28:57,  4.19s/it]
 16%|█▌        | 78/492 [10:00<28:50,  4.18s/it]
 16%|█▌        | 79/492 [10:04<27:50,  4.04s/it]
 16%|█▋        | 80/492 [10:09<29:54,  4.35s/it]
 16%|█▋        | 81/492 [10:13<30:01,  4.38s/it]
 17%|█▋        | 82/492 [10:18<30:20,  4.44s/it]
 17%|█▋        | 83/492 [10:22<29:40,  4.35s/it]
 17%|█▋        | 84/492 [10:26<29:19,  4.31s/it]
 17%|█▋        | 85/492 [10:30<29:00,  4.28s/it]
 17%|█▋        | 86/492 [10:35<29:11,  4.31s/it]
 18%|█▊        | 87/492 [10:39<29:44,  4.41s/it]
 18%|█▊        | 88/492 [10:44<29:45,  4.42s/it]
 18%|█▊        | 89/492 [10:48<29:19,  4.37s/it]
 18%|█▊        | 90/492 [10:52<28:20,  4.23s/it]
 18%|█▊        | 91/492 [10:56<27:43,  4.15s/it]
 19%|█▊        | 92/492 [11:00<27:00,  4.05s/it]
 19%|█▉        | 93/492 [11:05<29:02,  4.37s/it]
 19%|█▉        | 94/492 [11:09<29:18,  4.42s/it]
 19%|█▉        | 95/492 [11:14<29:34,  4.47s/it]
 20%|█▉        | 96/492 [11:19<30:16,  4.59s/it]
 20%|█▉        | 97/492 [11:23<30:19,  4.61s/it]
 20%|█▉        | 98/492 [11:27<28:36,  4.36s/it]
 20%|██        | 99/492 [11:31<28:04,  4.29s/it]
 20%|██        | 100/492 [11:36<29:06,  4.46s/it]
 21%|██        | 101/492 [11:41<30:01,  4.61s/it]
 21%|██        | 102/492 [11:46<29:50,  4.59s/it]
 21%|██        | 103/492 [11:50<29:57,  4.62s/it]
 21%|██        | 104/492 [11:55<29:06,  4.50s/it]
 21%|██▏       | 105/492 [11:59<28:08,  4.36s/it]
 22%|██▏       | 106/492 [12:03<28:08,  4.37s/it]
 22%|██▏       | 107/492 [12:07<28:03,  4.37s/it]
 22%|██▏       | 108/492 [12:12<27:43,  4.33s/it]
 22%|██▏       | 109/492 [12:16<27:31,  4.31s/it]
 22%|██▏       | 110/492 [12:20<28:00,  4.40s/it]
 23%|██▎       | 111/492 [12:25<28:39,  4.51s/it]
 23%|██▎       | 112/492 [12:30<29:08,  4.60s/it]
 23%|██▎       | 113/492 [12:35<29:40,  4.70s/it]
 23%|██▎       | 114/492 [12:40<30:29,  4.84s/it]
 23%|██▎       | 115/492 [12:45<30:31,  4.86s/it]
 24%|██▎       | 116/492 [12:50<30:31,  4.87s/it]
 24%|██▍       | 117/492 [12:54<28:54,  4.63s/it]
 24%|██▍       | 118/492 [12:58<27:39,  4.44s/it]
 24%|██▍       | 119/492 [13:02<26:30,  4.26s/it]
 24%|██▍       | 120/492 [13:07<27:11,  4.38s/it]
 25%|██▍       | 121/492 [13:10<25:53,  4.19s/it]
 25%|██▍       | 122/492 [13:15<26:20,  4.27s/it]
 25%|██▌       | 123/492 [13:19<25:49,  4.20s/it]
 25%|██▌       | 124/492 [13:23<25:28,  4.15s/it]
 25%|██▌       | 125/492 [13:27<25:09,  4.11s/it]
 26%|██▌       | 126/492 [13:31<25:58,  4.26s/it]
 26%|██▌       | 127/492 [13:35<25:31,  4.20s/it]
 26%|██▌       | 128/492 [13:39<25:04,  4.13s/it]
 26%|██▌       | 129/492 [13:43<24:38,  4.07s/it]
 26%|██▋       | 130/492 [13:47<24:06,  3.99s/it]
 27%|██▋       | 131/492 [13:51<24:07,  4.01s/it]2024-05-04 22:04:27.057 | INFO     | __main__:train:169 - evaluate dev set
2024-05-04 22:04:27.060 | INFO     | __main__:evaluate:206 - ***** Running evaluation *****


  0%|          | 0/17 [00:00<?, ?it/s][A

  6%|▌         | 1/17 [00:08<02:08,  8.05s/it][A

 12%|█▏        | 2/17 [00:16<02:02,  8.15s/it][A

 18%|█▊        | 3/17 [00:24<01:52,  8.06s/it][A

 24%|██▎       | 4/17 [00:32<01:44,  8.01s/it][A

 29%|██▉       | 5/17 [00:40<01:35,  7.99s/it][A

 35%|███▌      | 6/17 [00:48<01:28,  8.02s/it][A

 41%|████      | 7/17 [00:56<01:20,  8.04s/it][A

 47%|████▋     | 8/17 [01:04<01:12,  8.01s/it][A

 53%|█████▎    | 9/17 [01:12<01:03,  7.98s/it][A

 59%|█████▉    | 10/17 [01:20<00:56,  8.04s/it][A

 65%|██████▍   | 11/17 [01:28<00:48,  8.08s/it][A

 71%|███████   | 12/17 [01:36<00:40,  8.06s/it][A

 76%|███████▋  | 13/17 [01:44<00:32,  8.04s/it][A

 82%|████████▏ | 14/17 [01:52<00:24,  8.06s/it][A

 88%|████████▊ | 15/17 [02:00<00:16,  8.03s/it][A

 94%|█████████▍| 16/17 [02:08<00:08,  8.04s/it][A

100%|██████████| 17/17 [02:15<00:00,  7.63s/it][A
100%|██████████| 17/17 [02:15<00:00,  7.96s/it]
2024-05-04 22:06:42.339 | INFO     | __main__:evaluate:255 - 

2024-05-04 22:06:42.344 | INFO     | __main__:evaluate:260 - ***** Eval results *****
2024-05-04 22:06:42.345 | INFO     | __main__:evaluate:262 -  acc: 0.8011 - recall: 0.7992 - f1: 0.8001 - loss: 0.1122 
2024-05-04 22:06:42.345 | INFO     | __main__:evaluate:263 - ***** Entity results *****
2024-05-04 22:06:42.345 | INFO     | __main__:evaluate:265 - ******* GPE results ********
2024-05-04 22:06:42.345 | INFO     | __main__:evaluate:267 -  acc: 0.7868 - recall: 0.8361 - f1: 0.8107 
2024-05-04 22:06:42.346 | INFO     | __main__:evaluate:265 - ******* LOC results ********
2024-05-04 22:06:42.346 | INFO     | __main__:evaluate:267 -  acc: 0.5430 - recall: 0.3410 - f1: 0.4189 
2024-05-04 22:06:42.346 | INFO     | __main__:evaluate:265 - ******* ORG results ********
2024-05-04 22:06:42.346 | INFO     | __main__:evaluate:267 -  acc: 0.7375 - recall: 0.7191 - f1: 0.7282 
2024-05-04 22:06:42.346 | INFO     | __main__:evaluate:265 - ******* PER results ********
2024-05-04 22:06:42.346 | INFO     | __main__:evaluate:267 -  acc: 0.9390 - recall: 0.9418 - f1: 0.9404 
2024-05-04 22:06:42.348 | INFO     | __main__:train:171 - evaluate test set
2024-05-04 22:06:42.349 | INFO     | __main__:evaluate:206 - ***** Running evaluation *****


  0%|          | 0/17 [00:00<?, ?it/s][A

  6%|▌         | 1/17 [00:07<02:07,  8.00s/it][A

 12%|█▏        | 2/17 [00:15<01:59,  7.99s/it][A

 18%|█▊        | 3/17 [00:23<01:51,  7.97s/it][A

 24%|██▎       | 4/17 [00:31<01:43,  7.99s/it][A

 29%|██▉       | 5/17 [00:40<01:36,  8.02s/it][A

 35%|███▌      | 6/17 [00:48<01:28,  8.03s/it][A

 41%|████      | 7/17 [00:55<01:19,  7.99s/it][A

 47%|████▋     | 8/17 [01:03<01:11,  7.98s/it][A

 53%|█████▎    | 9/17 [01:11<01:03,  7.99s/it][A

 59%|█████▉    | 10/17 [01:20<00:56,  8.02s/it][A

 65%|██████▍   | 11/17 [01:28<00:48,  8.02s/it][A

 71%|███████   | 12/17 [01:36<00:40,  8.02s/it][A

 76%|███████▋  | 13/17 [01:43<00:31,  7.99s/it][A

 82%|████████▏ | 14/17 [01:51<00:23,  7.98s/it][A

 88%|████████▊ | 15/17 [01:59<00:15,  7.95s/it][A

 94%|█████████▍| 16/17 [02:07<00:07,  7.94s/it][A

100%|██████████| 17/17 [02:15<00:00,  7.90s/it][A
100%|██████████| 17/17 [02:15<00:00,  7.97s/it]
2024-05-04 22:08:57.896 | INFO     | __main__:evaluate:255 - 

2024-05-04 22:08:57.902 | INFO     | __main__:evaluate:260 - ***** Eval results *****
2024-05-04 22:08:57.902 | INFO     | __main__:evaluate:262 -  acc: 0.8147 - recall: 0.8183 - f1: 0.8165 - loss: 0.1028 
2024-05-04 22:08:57.902 | INFO     | __main__:evaluate:263 - ***** Entity results *****
2024-05-04 22:08:57.903 | INFO     | __main__:evaluate:265 - ******* GPE results ********
2024-05-04 22:08:57.903 | INFO     | __main__:evaluate:267 -  acc: 0.8229 - recall: 0.8472 - f1: 0.8349 
2024-05-04 22:08:57.903 | INFO     | __main__:evaluate:265 - ******* LOC results ********
2024-05-04 22:08:57.903 | INFO     | __main__:evaluate:267 -  acc: 0.5410 - recall: 0.4324 - f1: 0.4806 
2024-05-04 22:08:57.903 | INFO     | __main__:evaluate:265 - ******* ORG results ********
2024-05-04 22:08:57.903 | INFO     | __main__:evaluate:267 -  acc: 0.7335 - recall: 0.7206 - f1: 0.7270 
2024-05-04 22:08:57.904 | INFO     | __main__:evaluate:265 - ******* PER results ********
2024-05-04 22:08:57.904 | INFO     | __main__:evaluate:267 -  acc: 0.9331 - recall: 0.9654 - f1: 0.9490 

 27%|██▋       | 132/492 [18:27<8:32:27, 85.41s/it]
 27%|██▋       | 133/492 [18:31<6:05:39, 61.11s/it]
 27%|██▋       | 134/492 [18:35<4:22:01, 43.91s/it]
 27%|██▋       | 135/492 [18:39<3:09:43, 31.89s/it]
 28%|██▊       | 136/492 [18:43<2:20:42, 23.72s/it]
 28%|██▊       | 137/492 [18:48<1:46:58, 18.08s/it]
 28%|██▊       | 138/492 [18:53<1:22:58, 14.06s/it]
 28%|██▊       | 139/492 [18:57<1:05:35, 11.15s/it]
 28%|██▊       | 140/492 [19:02<54:06,  9.22s/it]  
 29%|██▊       | 141/492 [19:07<45:52,  7.84s/it]
 29%|██▉       | 142/492 [19:11<39:50,  6.83s/it]
 29%|██▉       | 143/492 [19:15<35:12,  6.05s/it]
 29%|██▉       | 144/492 [19:20<32:00,  5.52s/it]
 29%|██▉       | 145/492 [19:24<29:13,  5.05s/it]
 30%|██▉       | 146/492 [19:28<27:21,  4.75s/it]
 30%|██▉       | 147/492 [19:32<26:04,  4.53s/it]
 30%|███       | 148/492 [19:36<25:41,  4.48s/it]
 30%|███       | 149/492 [19:40<25:29,  4.46s/it]
 30%|███       | 150/492 [19:44<24:20,  4.27s/it]
 31%|███       | 151/492 [19:48<23:55,  4.21s/it]
 31%|███       | 152/492 [19:52<23:49,  4.20s/it]
 31%|███       | 153/492 [19:56<22:53,  4.05s/it]
 31%|███▏      | 154/492 [20:00<22:49,  4.05s/it]
 32%|███▏      | 155/492 [20:04<22:51,  4.07s/it]
 32%|███▏      | 156/492 [20:08<22:44,  4.06s/it]
 32%|███▏      | 157/492 [20:12<22:37,  4.05s/it]
 32%|███▏      | 158/492 [20:16<22:02,  3.96s/it]
 32%|███▏      | 159/492 [20:20<22:14,  4.01s/it]
 33%|███▎      | 160/492 [20:25<22:58,  4.15s/it]
 33%|███▎      | 161/492 [20:29<23:34,  4.27s/it]
 33%|███▎      | 162/492 [20:34<23:31,  4.28s/it]
 33%|███▎      | 163/492 [20:38<23:01,  4.20s/it]
 33%|███▎      | 164/492 [20:42<22:35,  4.13s/it]
 34%|███▎      | 165/492 [20:46<23:37,  4.33s/it]
 34%|███▎      | 166/492 [20:51<23:43,  4.37s/it]
 34%|███▍      | 167/492 [20:55<23:30,  4.34s/it]
 34%|███▍      | 168/492 [20:59<22:56,  4.25s/it]
 34%|███▍      | 169/492 [21:03<22:45,  4.23s/it]
 35%|███▍      | 170/492 [21:07<22:10,  4.13s/it]
 35%|███▍      | 171/492 [21:11<22:03,  4.12s/it]
 35%|███▍      | 172/492 [21:16<22:36,  4.24s/it]
 35%|███▌      | 173/492 [21:20<21:46,  4.10s/it]
 35%|███▌      | 174/492 [21:24<23:01,  4.34s/it]
 36%|███▌      | 175/492 [21:29<23:58,  4.54s/it]
 36%|███▌      | 176/492 [21:35<24:49,  4.71s/it]
 36%|███▌      | 177/492 [21:40<25:04,  4.78s/it]
 36%|███▌      | 178/492 [21:44<24:44,  4.73s/it]
 36%|███▋      | 179/492 [21:49<24:51,  4.77s/it]
 37%|███▋      | 180/492 [21:54<24:53,  4.79s/it]
 37%|███▋      | 181/492 [21:58<24:12,  4.67s/it]
 37%|███▋      | 182/492 [22:03<24:21,  4.72s/it]
 37%|███▋      | 183/492 [22:08<24:10,  4.69s/it]
 37%|███▋      | 184/492 [22:12<23:12,  4.52s/it]
 38%|███▊      | 185/492 [22:16<23:03,  4.50s/it]
 38%|███▊      | 186/492 [22:20<22:22,  4.39s/it]
 38%|███▊      | 187/492 [22:25<21:53,  4.31s/it]
 38%|███▊      | 188/492 [22:29<22:07,  4.37s/it]
 38%|███▊      | 189/492 [22:33<21:10,  4.19s/it]
 39%|███▊      | 190/492 [22:37<21:19,  4.24s/it]
 39%|███▉      | 191/492 [22:41<21:17,  4.24s/it]
 39%|███▉      | 192/492 [22:46<20:59,  4.20s/it]
 39%|███▉      | 193/492 [22:49<20:11,  4.05s/it]
 39%|███▉      | 194/492 [22:53<19:50,  4.00s/it]
 40%|███▉      | 195/492 [22:57<20:18,  4.10s/it]
 40%|███▉      | 196/492 [23:02<21:15,  4.31s/it]
 40%|████      | 197/492 [23:07<21:49,  4.44s/it]
 40%|████      | 198/492 [23:11<20:48,  4.25s/it]
 40%|████      | 199/492 [23:15<20:49,  4.27s/it]
 41%|████      | 200/492 [23:20<21:06,  4.34s/it]
 41%|████      | 201/492 [23:24<21:29,  4.43s/it]
 41%|████      | 202/492 [23:29<22:08,  4.58s/it]
 41%|████▏     | 203/492 [23:33<21:28,  4.46s/it]
 41%|████▏     | 204/492 [23:38<21:08,  4.40s/it]
 42%|████▏     | 205/492 [23:42<20:21,  4.26s/it]
 42%|████▏     | 206/492 [23:46<20:03,  4.21s/it]
 42%|████▏     | 207/492 [23:50<19:44,  4.16s/it]
 42%|████▏     | 208/492 [23:54<19:39,  4.15s/it]
 42%|████▏     | 209/492 [23:58<19:02,  4.04s/it]
 43%|████▎     | 210/492 [24:02<19:23,  4.13s/it]
 43%|████▎     | 211/492 [24:06<19:12,  4.10s/it]
 43%|████▎     | 212/492 [24:10<19:15,  4.13s/it]
 43%|████▎     | 213/492 [24:15<19:59,  4.30s/it]
 43%|████▎     | 214/492 [24:19<20:10,  4.36s/it]
 44%|████▎     | 215/492 [24:24<20:45,  4.49s/it]
 44%|████▍     | 216/492 [24:28<20:28,  4.45s/it]
 44%|████▍     | 217/492 [24:33<20:58,  4.58s/it]
 44%|████▍     | 218/492 [24:37<20:10,  4.42s/it]
 45%|████▍     | 219/492 [24:41<19:37,  4.31s/it]
 45%|████▍     | 220/492 [24:45<18:53,  4.17s/it]
 45%|████▍     | 221/492 [24:50<19:49,  4.39s/it]
 45%|████▌     | 222/492 [24:55<20:27,  4.55s/it]
 45%|████▌     | 223/492 [25:00<20:46,  4.63s/it]
 46%|████▌     | 224/492 [25:04<19:39,  4.40s/it]
 46%|████▌     | 225/492 [25:08<19:21,  4.35s/it]
 46%|████▌     | 226/492 [25:13<19:59,  4.51s/it]
 46%|████▌     | 227/492 [25:17<19:20,  4.38s/it]
 46%|████▋     | 228/492 [25:21<18:33,  4.22s/it]
 47%|████▋     | 229/492 [25:25<18:50,  4.30s/it]
 47%|████▋     | 230/492 [25:29<18:03,  4.14s/it]
 47%|████▋     | 231/492 [25:33<17:43,  4.08s/it]2024-05-04 22:16:08.520 | INFO     | __main__:train:169 - evaluate dev set
2024-05-04 22:16:08.523 | INFO     | __main__:evaluate:206 - ***** Running evaluation *****


  0%|          | 0/17 [00:00<?, ?it/s][A

  6%|▌         | 1/17 [00:08<02:11,  8.21s/it][A

 12%|█▏        | 2/17 [00:16<02:03,  8.23s/it][A

 18%|█▊        | 3/17 [00:24<01:53,  8.13s/it][A

 24%|██▎       | 4/17 [00:32<01:45,  8.09s/it][A

 29%|██▉       | 5/17 [00:40<01:36,  8.05s/it][A

 35%|███▌      | 6/17 [00:48<01:28,  8.01s/it][A

 41%|████      | 7/17 [00:56<01:20,  8.02s/it][A

 47%|████▋     | 8/17 [01:04<01:11,  7.99s/it][A

 53%|█████▎    | 9/17 [01:12<01:04,  8.06s/it][A

 59%|█████▉    | 10/17 [01:20<00:56,  8.04s/it][A

 65%|██████▍   | 11/17 [01:28<00:48,  8.03s/it][A

 71%|███████   | 12/17 [01:36<00:39,  7.98s/it][A

 76%|███████▋  | 13/17 [01:44<00:31,  7.96s/it][A

 82%|████████▏ | 14/17 [01:52<00:23,  7.94s/it][A

 88%|████████▊ | 15/17 [02:00<00:15,  7.98s/it][A

 94%|█████████▍| 16/17 [02:08<00:07,  7.94s/it][A

100%|██████████| 17/17 [02:14<00:00,  7.50s/it][A
100%|██████████| 17/17 [02:14<00:00,  7.92s/it]
2024-05-04 22:18:23.205 | INFO     | __main__:evaluate:255 - 

2024-05-04 22:18:23.210 | INFO     | __main__:evaluate:260 - ***** Eval results *****
2024-05-04 22:18:23.211 | INFO     | __main__:evaluate:262 -  acc: 0.7947 - recall: 0.7983 - f1: 0.7965 - loss: 0.1180 
2024-05-04 22:18:23.211 | INFO     | __main__:evaluate:263 - ***** Entity results *****
2024-05-04 22:18:23.211 | INFO     | __main__:evaluate:265 - ******* GPE results ********
2024-05-04 22:18:23.211 | INFO     | __main__:evaluate:267 -  acc: 0.7803 - recall: 0.8443 - f1: 0.8111 
2024-05-04 22:18:23.212 | INFO     | __main__:evaluate:265 - ******* LOC results ********
2024-05-04 22:18:23.212 | INFO     | __main__:evaluate:267 -  acc: 0.5405 - recall: 0.3742 - f1: 0.4423 
2024-05-04 22:18:23.212 | INFO     | __main__:evaluate:265 - ******* ORG results ********
2024-05-04 22:18:23.212 | INFO     | __main__:evaluate:267 -  acc: 0.7310 - recall: 0.6954 - f1: 0.7128 
2024-05-04 22:18:23.212 | INFO     | __main__:evaluate:265 - ******* PER results ********
2024-05-04 22:18:23.212 | INFO     | __main__:evaluate:267 -  acc: 0.9364 - recall: 0.9364 - f1: 0.9364 
2024-05-04 22:18:23.214 | INFO     | __main__:train:171 - evaluate test set
2024-05-04 22:18:23.215 | INFO     | __main__:evaluate:206 - ***** Running evaluation *****


  0%|          | 0/17 [00:00<?, ?it/s][A

  6%|▌         | 1/17 [00:08<02:08,  8.01s/it][A

 12%|█▏        | 2/17 [00:16<02:03,  8.21s/it][A

 18%|█▊        | 3/17 [00:24<01:54,  8.18s/it][A

 24%|██▎       | 4/17 [00:32<01:46,  8.18s/it][A

 29%|██▉       | 5/17 [00:40<01:37,  8.12s/it][A

 35%|███▌      | 6/17 [00:48<01:29,  8.11s/it][A

 41%|████      | 7/17 [00:56<01:20,  8.06s/it][A

 47%|████▋     | 8/17 [01:04<01:12,  8.03s/it][A

 53%|█████▎    | 9/17 [01:12<01:04,  8.09s/it][A

 59%|█████▉    | 10/17 [01:20<00:56,  8.05s/it][A

 65%|██████▍   | 11/17 [01:28<00:48,  8.04s/it][A

 71%|███████   | 12/17 [01:36<00:40,  8.03s/it][A

 76%|███████▋  | 13/17 [01:44<00:32,  8.04s/it][A

 82%|████████▏ | 14/17 [01:53<00:24,  8.05s/it][A

 88%|████████▊ | 15/17 [02:00<00:15,  8.00s/it][A

 94%|█████████▍| 16/17 [02:08<00:08,  8.00s/it][A

100%|██████████| 17/17 [02:16<00:00,  7.93s/it][A
100%|██████████| 17/17 [02:16<00:00,  8.04s/it]
2024-05-04 22:20:39.915 | INFO     | __main__:evaluate:255 - 

2024-05-04 22:20:39.921 | INFO     | __main__:evaluate:260 - ***** Eval results *****
2024-05-04 22:20:39.922 | INFO     | __main__:evaluate:262 -  acc: 0.8064 - recall: 0.8196 - f1: 0.8130 - loss: 0.1090 
2024-05-04 22:20:39.922 | INFO     | __main__:evaluate:263 - ***** Entity results *****
2024-05-04 22:20:39.922 | INFO     | __main__:evaluate:265 - ******* GPE results ********
2024-05-04 22:20:39.922 | INFO     | __main__:evaluate:267 -  acc: 0.8070 - recall: 0.8571 - f1: 0.8313 
2024-05-04 22:20:39.922 | INFO     | __main__:evaluate:265 - ******* LOC results ********
2024-05-04 22:20:39.923 | INFO     | __main__:evaluate:267 -  acc: 0.5263 - recall: 0.4508 - f1: 0.4857 
2024-05-04 22:20:39.923 | INFO     | __main__:evaluate:265 - ******* ORG results ********
2024-05-04 22:20:39.923 | INFO     | __main__:evaluate:267 -  acc: 0.7367 - recall: 0.7040 - f1: 0.7200 
2024-05-04 22:20:39.923 | INFO     | __main__:evaluate:265 - ******* PER results ********
2024-05-04 22:20:39.923 | INFO     | __main__:evaluate:267 -  acc: 0.9316 - recall: 0.9643 - f1: 0.9476 

 47%|████▋     | 232/492 [30:09<6:10:37, 85.53s/it]
 47%|████▋     | 233/492 [30:13<4:24:22, 61.24s/it]
 48%|████▊     | 234/492 [30:18<3:11:09, 44.45s/it]
 48%|████▊     | 235/492 [30:23<2:19:11, 32.50s/it]
 48%|████▊     | 236/492 [30:27<1:42:28, 24.02s/it]
 48%|████▊     | 237/492 [30:32<1:17:19, 18.19s/it]
 48%|████▊     | 238/492 [30:36<58:54, 13.92s/it]  
 49%|████▊     | 239/492 [30:40<46:59, 11.14s/it]
 49%|████▉     | 240/492 [30:45<38:29,  9.16s/it]
 49%|████▉     | 241/492 [30:49<31:48,  7.61s/it]
 49%|████▉     | 242/492 [30:53<26:49,  6.44s/it]
 49%|████▉     | 243/492 [30:57<23:50,  5.75s/it]
 50%|████▉     | 244/492 [31:01<21:39,  5.24s/it]
 50%|████▉     | 245/492 [31:05<20:25,  4.96s/it]
 50%|█████     | 246/492 [31:10<19:37,  4.79s/it]
 50%|█████     | 247/492 [31:14<18:48,  4.61s/it]
 50%|█████     | 248/492 [31:18<18:32,  4.56s/it]
 51%|█████     | 249/492 [31:22<17:55,  4.43s/it]
 51%|█████     | 250/492 [31:26<17:12,  4.27s/it]
 51%|█████     | 251/492 [31:31<17:37,  4.39s/it]
 51%|█████     | 252/492 [31:35<16:54,  4.23s/it]
 51%|█████▏    | 253/492 [31:39<16:47,  4.21s/it]
 52%|█████▏    | 254/492 [31:43<16:35,  4.18s/it]
 52%|█████▏    | 255/492 [31:47<15:58,  4.04s/it]
 52%|█████▏    | 256/492 [31:51<16:17,  4.14s/it]
 52%|█████▏    | 257/492 [31:56<16:30,  4.22s/it]
 52%|█████▏    | 258/492 [32:00<16:47,  4.31s/it]
 53%|█████▎    | 259/492 [32:04<16:19,  4.21s/it]
 53%|█████▎    | 260/492 [32:09<16:44,  4.33s/it]
 53%|█████▎    | 261/492 [32:13<16:44,  4.35s/it]
 53%|█████▎    | 262/492 [32:17<16:01,  4.18s/it]
 53%|█████▎    | 263/492 [32:21<15:56,  4.17s/it]
 54%|█████▎    | 264/492 [32:25<15:26,  4.06s/it]
 54%|█████▍    | 265/492 [32:29<15:43,  4.16s/it]
 54%|█████▍    | 266/492 [32:34<16:02,  4.26s/it]
 54%|█████▍    | 267/492 [32:37<15:27,  4.12s/it]
 54%|█████▍    | 268/492 [32:42<15:19,  4.10s/it]
 55%|█████▍    | 269/492 [32:45<15:00,  4.04s/it]
 55%|█████▍    | 270/492 [32:50<15:23,  4.16s/it]
 55%|█████▌    | 271/492 [32:54<15:30,  4.21s/it]
 55%|█████▌    | 272/492 [32:58<14:55,  4.07s/it]
 55%|█████▌    | 273/492 [33:02<14:50,  4.07s/it]
 56%|█████▌    | 274/492 [33:06<14:22,  3.96s/it]
 56%|█████▌    | 275/492 [33:10<14:18,  3.96s/it]
 56%|█████▌    | 276/492 [33:13<14:01,  3.90s/it]
 56%|█████▋    | 277/492 [33:18<14:29,  4.04s/it]
 57%|█████▋    | 278/492 [33:22<15:06,  4.23s/it]
 57%|█████▋    | 279/492 [33:27<14:50,  4.18s/it]
 57%|█████▋    | 280/492 [33:31<14:52,  4.21s/it]
 57%|█████▋    | 281/492 [33:36<15:21,  4.37s/it]
 57%|█████▋    | 282/492 [33:40<15:33,  4.44s/it]
 58%|█████▊    | 283/492 [33:44<14:46,  4.24s/it]
 58%|█████▊    | 284/492 [33:48<14:54,  4.30s/it]
 58%|█████▊    | 285/492 [33:52<14:14,  4.13s/it]
 58%|█████▊    | 286/492 [33:57<15:07,  4.40s/it]
 58%|█████▊    | 287/492 [34:02<15:46,  4.62s/it]
 59%|█████▊    | 288/492 [34:07<15:57,  4.69s/it]
 59%|█████▊    | 289/492 [34:12<15:49,  4.68s/it]
 59%|█████▉    | 290/492 [34:17<16:16,  4.83s/it]
 59%|█████▉    | 291/492 [34:21<15:41,  4.68s/it]
 59%|█████▉    | 292/492 [34:26<15:09,  4.55s/it]
 60%|█████▉    | 293/492 [34:29<14:26,  4.36s/it]
 60%|█████▉    | 294/492 [34:34<14:08,  4.29s/it]
 60%|█████▉    | 295/492 [34:38<13:57,  4.25s/it]
 60%|██████    | 296/492 [34:42<13:53,  4.25s/it]
 60%|██████    | 297/492 [34:46<13:49,  4.25s/it]
 61%|██████    | 298/492 [34:50<13:39,  4.22s/it]
 61%|██████    | 299/492 [34:54<13:25,  4.17s/it]
 61%|██████    | 300/492 [34:58<13:14,  4.14s/it]
 61%|██████    | 301/492 [35:02<12:59,  4.08s/it]
 61%|██████▏   | 302/492 [35:06<12:34,  3.97s/it]
 62%|██████▏   | 303/492 [35:10<12:15,  3.89s/it]
 62%|██████▏   | 304/492 [35:14<12:34,  4.01s/it]
 62%|██████▏   | 305/492 [35:18<12:28,  4.01s/it]
 62%|██████▏   | 306/492 [35:22<12:43,  4.11s/it]
 62%|██████▏   | 307/492 [35:27<12:47,  4.15s/it]
 63%|██████▎   | 308/492 [35:31<12:34,  4.10s/it]
 63%|██████▎   | 309/492 [35:35<12:26,  4.08s/it]
 63%|██████▎   | 310/492 [35:39<12:56,  4.26s/it]
 63%|██████▎   | 311/492 [35:44<13:00,  4.31s/it]
 63%|██████▎   | 312/492 [35:49<13:36,  4.54s/it]
 64%|██████▎   | 313/492 [35:53<13:17,  4.45s/it]
 64%|██████▍   | 314/492 [35:57<13:02,  4.40s/it]
 64%|██████▍   | 315/492 [36:02<13:00,  4.41s/it]
 64%|██████▍   | 316/492 [36:06<12:34,  4.29s/it]
 64%|██████▍   | 317/492 [36:10<12:07,  4.16s/it]
 65%|██████▍   | 318/492 [36:14<12:17,  4.24s/it]
 65%|██████▍   | 319/492 [36:18<12:02,  4.18s/it]
 65%|██████▌   | 320/492 [36:23<12:21,  4.31s/it]
 65%|██████▌   | 321/492 [36:27<12:30,  4.39s/it]
 65%|██████▌   | 322/492 [36:32<12:44,  4.50s/it]
 66%|██████▌   | 323/492 [36:37<12:39,  4.49s/it]
 66%|██████▌   | 324/492 [36:41<12:34,  4.49s/it]
 66%|██████▌   | 325/492 [36:45<11:59,  4.31s/it]
 66%|██████▋   | 326/492 [36:49<11:43,  4.24s/it]
 66%|██████▋   | 327/492 [36:53<11:35,  4.21s/it]
 67%|██████▋   | 328/492 [36:57<11:29,  4.20s/it]
 67%|██████▋   | 329/492 [37:01<11:10,  4.11s/it]
 67%|██████▋   | 330/492 [37:06<11:10,  4.14s/it]
 67%|██████▋   | 331/492 [37:10<11:22,  4.24s/it]2024-05-04 22:27:45.613 | INFO     | __main__:train:169 - evaluate dev set
2024-05-04 22:27:45.615 | INFO     | __main__:evaluate:206 - ***** Running evaluation *****


  0%|          | 0/17 [00:00<?, ?it/s][A

  6%|▌         | 1/17 [00:07<02:07,  7.97s/it][A

 12%|█▏        | 2/17 [00:16<02:01,  8.13s/it][A

 18%|█▊        | 3/17 [00:24<01:54,  8.15s/it][A

 24%|██▎       | 4/17 [00:32<01:46,  8.17s/it][A

 29%|██▉       | 5/17 [00:40<01:37,  8.11s/it][A

 35%|███▌      | 6/17 [00:48<01:29,  8.09s/it][A

 41%|████      | 7/17 [00:56<01:20,  8.04s/it][A

 47%|████▋     | 8/17 [01:04<01:11,  8.00s/it][A

 53%|█████▎    | 9/17 [01:12<01:03,  7.98s/it][A

 59%|█████▉    | 10/17 [01:20<00:55,  7.98s/it][A

 65%|██████▍   | 11/17 [01:28<00:47,  7.96s/it][A

 71%|███████   | 12/17 [01:36<00:40,  8.00s/it][A

 76%|███████▋  | 13/17 [01:44<00:32,  8.01s/it][A

 82%|████████▏ | 14/17 [01:52<00:23,  7.98s/it][A

 88%|████████▊ | 15/17 [02:00<00:15,  7.95s/it][A

 94%|█████████▍| 16/17 [02:08<00:07,  7.94s/it][A

100%|██████████| 17/17 [02:14<00:00,  7.52s/it][A
100%|██████████| 17/17 [02:14<00:00,  7.92s/it]
2024-05-04 22:30:00.332 | INFO     | __main__:evaluate:255 - 

2024-05-04 22:30:00.337 | INFO     | __main__:evaluate:260 - ***** Eval results *****
2024-05-04 22:30:00.338 | INFO     | __main__:evaluate:262 -  acc: 0.7778 - recall: 0.8146 - f1: 0.7958 - loss: 0.1196 
2024-05-04 22:30:00.338 | INFO     | __main__:evaluate:263 - ***** Entity results *****
2024-05-04 22:30:00.338 | INFO     | __main__:evaluate:265 - ******* GPE results ********
2024-05-04 22:30:00.338 | INFO     | __main__:evaluate:267 -  acc: 0.7623 - recall: 0.8554 - f1: 0.8061 
2024-05-04 22:30:00.339 | INFO     | __main__:evaluate:265 - ******* LOC results ********
2024-05-04 22:30:00.339 | INFO     | __main__:evaluate:267 -  acc: 0.4482 - recall: 0.3597 - f1: 0.3991 
2024-05-04 22:30:00.339 | INFO     | __main__:evaluate:265 - ******* ORG results ********
2024-05-04 22:30:00.339 | INFO     | __main__:evaluate:267 -  acc: 0.7293 - recall: 0.7404 - f1: 0.7348 
2024-05-04 22:30:00.339 | INFO     | __main__:evaluate:265 - ******* PER results ********
2024-05-04 22:30:00.339 | INFO     | __main__:evaluate:267 -  acc: 0.9362 - recall: 0.9430 - f1: 0.9396 
2024-05-04 22:30:00.340 | INFO     | __main__:train:171 - evaluate test set
2024-05-04 22:30:00.342 | INFO     | __main__:evaluate:206 - ***** Running evaluation *****


  0%|          | 0/17 [00:00<?, ?it/s][A

  6%|▌         | 1/17 [00:07<02:07,  7.97s/it][A

 12%|█▏        | 2/17 [00:15<01:58,  7.89s/it][A

 18%|█▊        | 3/17 [00:23<01:50,  7.91s/it][A

 24%|██▎       | 4/17 [00:31<01:42,  7.91s/it][A

 29%|██▉       | 5/17 [00:39<01:35,  7.92s/it][A

 35%|███▌      | 6/17 [00:47<01:27,  7.95s/it][A

 41%|████      | 7/17 [00:55<01:20,  8.02s/it][A

 47%|████▋     | 8/17 [01:03<01:12,  8.03s/it][A

 53%|█████▎    | 9/17 [01:11<01:04,  8.08s/it][A

 59%|█████▉    | 10/17 [01:19<00:56,  8.03s/it][A

 65%|██████▍   | 11/17 [01:27<00:48,  8.01s/it][A

 71%|███████   | 12/17 [01:35<00:39,  7.99s/it][A

 76%|███████▋  | 13/17 [01:44<00:32,  8.09s/it][A

 82%|████████▏ | 14/17 [01:52<00:24,  8.03s/it][A

 88%|████████▊ | 15/17 [02:00<00:16,  8.11s/it][A

 94%|█████████▍| 16/17 [02:08<00:08,  8.09s/it][A

100%|██████████| 17/17 [02:16<00:00,  7.98s/it][A
100%|██████████| 17/17 [02:16<00:00,  8.01s/it]
2024-05-04 22:32:16.437 | INFO     | __main__:evaluate:255 - 

2024-05-04 22:32:16.443 | INFO     | __main__:evaluate:260 - ***** Eval results *****
2024-05-04 22:32:16.443 | INFO     | __main__:evaluate:262 -  acc: 0.7910 - recall: 0.8342 - f1: 0.8120 - loss: 0.1102 
2024-05-04 22:32:16.443 | INFO     | __main__:evaluate:263 - ***** Entity results *****
2024-05-04 22:32:16.443 | INFO     | __main__:evaluate:265 - ******* GPE results ********
2024-05-04 22:32:16.444 | INFO     | __main__:evaluate:267 -  acc: 0.7906 - recall: 0.8696 - f1: 0.8282 
2024-05-04 22:32:16.444 | INFO     | __main__:evaluate:265 - ******* LOC results ********
2024-05-04 22:32:16.444 | INFO     | __main__:evaluate:267 -  acc: 0.4574 - recall: 0.4406 - f1: 0.4489 
2024-05-04 22:32:16.444 | INFO     | __main__:evaluate:265 - ******* ORG results ********
2024-05-04 22:32:16.444 | INFO     | __main__:evaluate:267 -  acc: 0.7285 - recall: 0.7398 - f1: 0.7341 
2024-05-04 22:32:16.445 | INFO     | __main__:evaluate:265 - ******* PER results ********
2024-05-04 22:32:16.445 | INFO     | __main__:evaluate:267 -  acc: 0.9357 - recall: 0.9676 - f1: 0.9513 

 67%|██████▋   | 332/492 [41:45<3:48:00, 85.50s/it]
 68%|██████▊   | 333/492 [41:50<2:42:09, 61.19s/it]
 68%|██████▊   | 334/492 [41:53<1:55:44, 43.95s/it]
 68%|██████▊   | 335/492 [41:58<1:24:24, 32.26s/it]
 68%|██████▊   | 336/492 [42:02<1:01:36, 23.69s/it]
 68%|██████▊   | 337/492 [42:06<45:47, 17.72s/it]  
 69%|██████▊   | 338/492 [42:10<35:24, 13.79s/it]
 69%|██████▉   | 339/492 [42:14<27:38, 10.84s/it]
 69%|██████▉   | 340/492 [42:18<22:00,  8.69s/it]
 69%|██████▉   | 341/492 [42:22<18:05,  7.19s/it]
 70%|██████▉   | 342/492 [42:26<15:36,  6.24s/it]
 70%|██████▉   | 343/492 [42:30<14:06,  5.68s/it]
 70%|██████▉   | 344/492 [42:34<12:47,  5.19s/it]
 70%|███████   | 345/492 [42:38<11:56,  4.88s/it]
 70%|███████   | 346/492 [42:42<11:20,  4.66s/it]
 71%|███████   | 347/492 [42:47<11:25,  4.73s/it]
 71%|███████   | 348/492 [42:52<11:03,  4.61s/it]
 71%|███████   | 349/492 [42:56<10:37,  4.46s/it]
 71%|███████   | 350/492 [43:00<10:03,  4.25s/it]
 71%|███████▏  | 351/492 [43:04<10:10,  4.33s/it]
 72%|███████▏  | 352/492 [43:08<10:08,  4.34s/it]
 72%|███████▏  | 353/492 [43:13<10:01,  4.32s/it]
 72%|███████▏  | 354/492 [43:17<09:56,  4.32s/it]
 72%|███████▏  | 355/492 [43:21<09:28,  4.15s/it]
 72%|███████▏  | 356/492 [43:25<09:33,  4.21s/it]
 73%|███████▎  | 357/492 [43:29<09:10,  4.07s/it]
 73%|███████▎  | 358/492 [43:33<08:59,  4.03s/it]
 73%|███████▎  | 359/492 [43:38<09:31,  4.29s/it]
 73%|███████▎  | 360/492 [43:42<09:43,  4.42s/it]
 73%|███████▎  | 361/492 [43:47<09:58,  4.57s/it]
 74%|███████▎  | 362/492 [43:51<09:27,  4.37s/it]
 74%|███████▍  | 363/492 [43:55<08:58,  4.18s/it]
 74%|███████▍  | 364/492 [43:59<09:02,  4.24s/it]
 74%|███████▍  | 365/492 [44:04<08:54,  4.21s/it]
 74%|███████▍  | 366/492 [44:08<08:51,  4.22s/it]
 75%|███████▍  | 367/492 [44:12<08:47,  4.22s/it]
 75%|███████▍  | 368/492 [44:16<08:48,  4.26s/it]
 75%|███████▌  | 369/492 [44:21<08:48,  4.30s/it]
 75%|███████▌  | 370/492 [44:25<08:34,  4.22s/it]
 75%|███████▌  | 371/492 [44:29<08:34,  4.25s/it]
 76%|███████▌  | 372/492 [44:33<08:21,  4.18s/it]
 76%|███████▌  | 373/492 [44:37<08:08,  4.10s/it]
 76%|███████▌  | 374/492 [44:41<08:03,  4.09s/it]
 76%|███████▌  | 375/492 [44:45<07:47,  4.00s/it]
 76%|███████▋  | 376/492 [44:49<08:02,  4.16s/it]
 77%|███████▋  | 377/492 [44:53<07:48,  4.08s/it]
 77%|███████▋  | 378/492 [44:57<07:33,  3.97s/it]
 77%|███████▋  | 379/492 [45:01<07:38,  4.06s/it]
 77%|███████▋  | 380/492 [45:05<07:37,  4.09s/it]
 77%|███████▋  | 381/492 [45:09<07:33,  4.08s/it]
 78%|███████▊  | 382/492 [45:13<07:22,  4.02s/it]
 78%|███████▊  | 383/492 [45:17<07:12,  3.96s/it]
 78%|███████▊  | 384/492 [45:21<07:15,  4.03s/it]
 78%|███████▊  | 385/492 [45:25<07:10,  4.03s/it]
 78%|███████▊  | 386/492 [45:29<07:05,  4.01s/it]
 79%|███████▊  | 387/492 [45:34<07:20,  4.20s/it]
 79%|███████▉  | 388/492 [45:38<07:12,  4.16s/it]
 79%|███████▉  | 389/492 [45:43<07:19,  4.27s/it]
 79%|███████▉  | 390/492 [45:47<07:12,  4.24s/it]
 79%|███████▉  | 391/492 [45:51<07:04,  4.21s/it]
 80%|███████▉  | 392/492 [45:55<07:07,  4.28s/it]
 80%|███████▉  | 393/492 [46:00<07:00,  4.25s/it]
 80%|████████  | 394/492 [46:04<07:02,  4.31s/it]
 80%|████████  | 395/492 [46:08<07:01,  4.34s/it]
 80%|████████  | 396/492 [46:13<06:51,  4.29s/it]
 81%|████████  | 397/492 [46:17<06:38,  4.19s/it]
 81%|████████  | 398/492 [46:20<06:23,  4.08s/it]
 81%|████████  | 399/492 [46:25<06:31,  4.21s/it]
 81%|████████▏ | 400/492 [46:29<06:36,  4.31s/it]
 82%|████████▏ | 401/492 [46:33<06:19,  4.17s/it]
 82%|████████▏ | 402/492 [46:38<06:22,  4.26s/it]
 82%|████████▏ | 403/492 [46:42<06:18,  4.25s/it]
 82%|████████▏ | 404/492 [46:46<06:11,  4.22s/it]
 82%|████████▏ | 405/492 [46:50<05:59,  4.14s/it]
 83%|████████▎ | 406/492 [46:54<05:47,  4.04s/it]
 83%|████████▎ | 407/492 [46:58<05:44,  4.05s/it]
 83%|████████▎ | 408/492 [47:02<05:43,  4.09s/it]
 83%|████████▎ | 409/492 [47:07<05:50,  4.23s/it]
 83%|████████▎ | 410/492 [47:11<05:52,  4.29s/it]
 84%|████████▎ | 411/492 [47:15<05:47,  4.30s/it]
 84%|████████▎ | 412/492 [47:20<05:48,  4.36s/it]
 84%|████████▍ | 413/492 [47:24<05:46,  4.39s/it]
 84%|████████▍ | 414/492 [47:29<05:43,  4.40s/it]
 84%|████████▍ | 415/492 [47:33<05:27,  4.25s/it]
 85%|████████▍ | 416/492 [47:37<05:23,  4.25s/it]
 85%|████████▍ | 417/492 [47:41<05:19,  4.26s/it]
 85%|████████▍ | 418/492 [47:45<05:09,  4.18s/it]
 85%|████████▌ | 419/492 [47:50<05:11,  4.27s/it]
 85%|████████▌ | 420/492 [47:54<04:59,  4.16s/it]
 86%|████████▌ | 421/492 [47:58<04:57,  4.19s/it]
 86%|████████▌ | 422/492 [48:02<04:52,  4.18s/it]
 86%|████████▌ | 423/492 [48:06<04:54,  4.26s/it]
 86%|████████▌ | 424/492 [48:10<04:44,  4.18s/it]
 86%|████████▋ | 425/492 [48:15<04:41,  4.21s/it]
 87%|████████▋ | 426/492 [48:19<04:46,  4.33s/it]
 87%|████████▋ | 427/492 [48:24<04:41,  4.33s/it]
 87%|████████▋ | 428/492 [48:28<04:27,  4.17s/it]
 87%|████████▋ | 429/492 [48:31<04:19,  4.11s/it]
 87%|████████▋ | 430/492 [48:36<04:22,  4.23s/it]
 88%|████████▊ | 431/492 [48:40<04:17,  4.23s/it]2024-05-04 22:39:16.030 | INFO     | __main__:train:169 - evaluate dev set
2024-05-04 22:39:16.032 | INFO     | __main__:evaluate:206 - ***** Running evaluation *****


  0%|          | 0/17 [00:00<?, ?it/s][A

  6%|▌         | 1/17 [00:07<02:07,  7.99s/it][A

 12%|█▏        | 2/17 [00:16<02:00,  8.03s/it][A

 18%|█▊        | 3/17 [00:24<01:52,  8.02s/it][A

 24%|██▎       | 4/17 [00:32<01:43,  7.99s/it][A

 29%|██▉       | 5/17 [00:39<01:35,  7.97s/it][A

 35%|███▌      | 6/17 [00:48<01:28,  8.00s/it][A

 41%|████      | 7/17 [00:56<01:20,  8.01s/it][A

 47%|████▋     | 8/17 [01:03<01:11,  7.98s/it][A

 53%|█████▎    | 9/17 [01:12<01:04,  8.02s/it][A

 59%|█████▉    | 10/17 [01:19<00:55,  8.00s/it][A

 65%|██████▍   | 11/17 [01:27<00:47,  7.99s/it][A

 71%|███████   | 12/17 [01:35<00:39,  8.00s/it][A

 76%|███████▋  | 13/17 [01:43<00:31,  8.00s/it][A

 82%|████████▏ | 14/17 [01:51<00:23,  7.97s/it][A

 88%|████████▊ | 15/17 [01:59<00:15,  7.96s/it][A

 94%|█████████▍| 16/17 [02:07<00:07,  7.95s/it][A

100%|██████████| 17/17 [02:14<00:00,  7.53s/it][A
100%|██████████| 17/17 [02:14<00:00,  7.90s/it]
2024-05-04 22:41:30.364 | INFO     | __main__:evaluate:255 - 

2024-05-04 22:41:30.370 | INFO     | __main__:evaluate:260 - ***** Eval results *****
2024-05-04 22:41:30.370 | INFO     | __main__:evaluate:262 -  acc: 0.7866 - recall: 0.8031 - f1: 0.7947 - loss: 0.1181 
2024-05-04 22:41:30.370 | INFO     | __main__:evaluate:263 - ***** Entity results *****
2024-05-04 22:41:30.370 | INFO     | __main__:evaluate:265 - ******* GPE results ********
2024-05-04 22:41:30.371 | INFO     | __main__:evaluate:267 -  acc: 0.7821 - recall: 0.8316 - f1: 0.8061 
2024-05-04 22:41:30.371 | INFO     | __main__:evaluate:265 - ******* LOC results ********
2024-05-04 22:41:30.371 | INFO     | __main__:evaluate:267 -  acc: 0.4511 - recall: 0.3929 - f1: 0.4200 
2024-05-04 22:41:30.371 | INFO     | __main__:evaluate:265 - ******* ORG results ********
2024-05-04 22:41:30.371 | INFO     | __main__:evaluate:267 -  acc: 0.7303 - recall: 0.7277 - f1: 0.7290 
2024-05-04 22:41:30.371 | INFO     | __main__:evaluate:265 - ******* PER results ********
2024-05-04 22:41:30.372 | INFO     | __main__:evaluate:267 -  acc: 0.9357 - recall: 0.9430 - f1: 0.9393 
2024-05-04 22:41:30.373 | INFO     | __main__:train:171 - evaluate test set
2024-05-04 22:41:30.374 | INFO     | __main__:evaluate:206 - ***** Running evaluation *****


  0%|          | 0/17 [00:00<?, ?it/s][A

  6%|▌         | 1/17 [00:08<02:08,  8.04s/it][A

 12%|█▏        | 2/17 [00:16<02:03,  8.25s/it][A

 18%|█▊        | 3/17 [00:24<01:54,  8.19s/it][A

 24%|██▎       | 4/17 [00:32<01:45,  8.11s/it][A

 29%|██▉       | 5/17 [00:40<01:37,  8.09s/it][A

 35%|███▌      | 6/17 [00:48<01:28,  8.04s/it][A

 41%|████      | 7/17 [00:56<01:20,  8.01s/it][A

 47%|████▋     | 8/17 [01:04<01:11,  8.00s/it][A

 53%|█████▎    | 9/17 [01:12<01:03,  7.98s/it][A

 59%|█████▉    | 10/17 [01:20<00:55,  8.00s/it][A

 65%|██████▍   | 11/17 [01:28<00:47,  7.98s/it][A

 71%|███████   | 12/17 [01:36<00:39,  7.97s/it][A

 76%|███████▋  | 13/17 [01:44<00:31,  7.96s/it][A

 82%|████████▏ | 14/17 [01:53<00:24,  8.28s/it][A

 88%|████████▊ | 15/17 [02:01<00:16,  8.29s/it][A

 94%|█████████▍| 16/17 [02:09<00:08,  8.25s/it][A

100%|██████████| 17/17 [02:17<00:00,  8.14s/it][A
100%|██████████| 17/17 [02:17<00:00,  8.10s/it]
2024-05-04 22:43:48.028 | INFO     | __main__:evaluate:255 - 

2024-05-04 22:43:48.036 | INFO     | __main__:evaluate:260 - ***** Eval results *****
2024-05-04 22:43:48.036 | INFO     | __main__:evaluate:262 -  acc: 0.8018 - recall: 0.8225 - f1: 0.8120 - loss: 0.1090 
2024-05-04 22:43:48.036 | INFO     | __main__:evaluate:263 - ***** Entity results *****
2024-05-04 22:43:48.036 | INFO     | __main__:evaluate:265 - ******* GPE results ********
2024-05-04 22:43:48.037 | INFO     | __main__:evaluate:267 -  acc: 0.8141 - recall: 0.8481 - f1: 0.8307 
2024-05-04 22:43:48.037 | INFO     | __main__:evaluate:265 - ******* LOC results ********
2024-05-04 22:43:48.037 | INFO     | __main__:evaluate:267 -  acc: 0.4652 - recall: 0.4652 - f1: 0.4652 
2024-05-04 22:43:48.037 | INFO     | __main__:evaluate:265 - ******* ORG results ********
2024-05-04 22:43:48.037 | INFO     | __main__:evaluate:267 -  acc: 0.7291 - recall: 0.7248 - f1: 0.7270 
2024-05-04 22:43:48.037 | INFO     | __main__:evaluate:265 - ******* PER results ********
2024-05-04 22:43:48.038 | INFO     | __main__:evaluate:267 -  acc: 0.9352 - recall: 0.9681 - f1: 0.9514 

 88%|████████▊ | 432/492 [53:17<1:25:54, 85.91s/it]
 88%|████████▊ | 433/492 [53:21<1:00:27, 61.48s/it]
 88%|████████▊ | 434/492 [53:25<42:48, 44.28s/it]  
 88%|████████▊ | 435/492 [53:30<30:48, 32.44s/it]
 89%|████████▊ | 436/492 [53:35<22:30, 24.11s/it]
 89%|████████▉ | 437/492 [53:40<16:47, 18.31s/it]
 89%|████████▉ | 438/492 [53:43<12:33, 13.95s/it]
 89%|████████▉ | 439/492 [53:48<09:44, 11.04s/it]
 89%|████████▉ | 440/492 [53:52<07:53,  9.11s/it]
 90%|████████▉ | 441/492 [53:57<06:35,  7.76s/it]
 90%|████████▉ | 442/492 [54:01<05:35,  6.70s/it]
 90%|█████████ | 443/492 [54:05<04:54,  6.00s/it]
 90%|█████████ | 444/492 [54:10<04:29,  5.61s/it]
 90%|█████████ | 445/492 [54:14<04:01,  5.14s/it]
 91%|█████████ | 446/492 [54:18<03:39,  4.77s/it]
 91%|█████████ | 447/492 [54:23<03:30,  4.68s/it]
 91%|█████████ | 448/492 [54:27<03:19,  4.53s/it]
 91%|█████████▏| 449/492 [54:31<03:06,  4.34s/it]
 91%|█████████▏| 450/492 [54:35<02:59,  4.28s/it]
 92%|█████████▏| 451/492 [54:39<02:57,  4.33s/it]
 92%|█████████▏| 452/492 [54:43<02:50,  4.25s/it]
 92%|█████████▏| 453/492 [54:48<02:52,  4.42s/it]
 92%|█████████▏| 454/492 [54:53<02:52,  4.54s/it]
 92%|█████████▏| 455/492 [54:57<02:47,  4.52s/it]
 93%|█████████▎| 456/492 [55:02<02:43,  4.54s/it]
 93%|█████████▎| 457/492 [55:07<02:39,  4.56s/it]
 93%|█████████▎| 458/492 [55:10<02:26,  4.31s/it]
 93%|█████████▎| 459/492 [55:15<02:25,  4.41s/it]
 93%|█████████▎| 460/492 [55:19<02:18,  4.34s/it]
 94%|█████████▎| 461/492 [55:23<02:12,  4.28s/it]
 94%|█████████▍| 462/492 [55:27<02:04,  4.17s/it]
 94%|█████████▍| 463/492 [55:32<02:05,  4.32s/it]
 94%|█████████▍| 464/492 [55:36<02:03,  4.40s/it]
 95%|█████████▍| 465/492 [55:41<02:00,  4.46s/it]
 95%|█████████▍| 466/492 [55:46<01:56,  4.49s/it]
 95%|█████████▍| 467/492 [55:50<01:53,  4.54s/it]
 95%|█████████▌| 468/492 [55:55<01:50,  4.59s/it]
 95%|█████████▌| 469/492 [55:59<01:41,  4.43s/it]
 96%|█████████▌| 470/492 [56:04<01:38,  4.47s/it]
 96%|█████████▌| 471/492 [56:08<01:33,  4.44s/it]
 96%|█████████▌| 472/492 [56:12<01:29,  4.45s/it]
 96%|█████████▌| 473/492 [56:17<01:24,  4.43s/it]
 96%|█████████▋| 474/492 [56:21<01:19,  4.41s/it]
 97%|█████████▋| 475/492 [56:25<01:13,  4.35s/it]
 97%|█████████▋| 476/492 [56:30<01:09,  4.36s/it]
 97%|█████████▋| 477/492 [56:34<01:04,  4.27s/it]
 97%|█████████▋| 478/492 [56:38<00:59,  4.23s/it]
 97%|█████████▋| 479/492 [56:42<00:56,  4.32s/it]
 98%|█████████▊| 480/492 [56:47<00:51,  4.31s/it]
 98%|█████████▊| 481/492 [56:51<00:46,  4.25s/it]
 98%|█████████▊| 482/492 [56:55<00:43,  4.33s/it]
 98%|█████████▊| 483/492 [56:59<00:37,  4.17s/it]
 98%|█████████▊| 484/492 [57:04<00:34,  4.31s/it]
 99%|█████████▊| 485/492 [57:08<00:30,  4.38s/it]
 99%|█████████▉| 486/492 [57:13<00:26,  4.33s/it]
 99%|█████████▉| 487/492 [57:17<00:21,  4.25s/it]
 99%|█████████▉| 488/492 [57:21<00:16,  4.23s/it]
 99%|█████████▉| 489/492 [57:25<00:12,  4.29s/it]
100%|█████████▉| 490/492 [57:29<00:08,  4.23s/it]
100%|█████████▉| 491/492 [57:34<00:04,  4.31s/it]
100%|██████████| 492/492 [57:36<00:00,  3.55s/it]
100%|██████████| 492/492 [57:36<00:00,  7.02s/it]
2024-05-04 22:48:06.973 | INFO     | __main__:train:130 - start 6-th epoch training

  0%|          | 0/492 [00:00<?, ?it/s]
  0%|          | 1/492 [00:04<36:42,  4.49s/it]
  0%|          | 2/492 [00:09<37:53,  4.64s/it]
  1%|          | 3/492 [00:13<36:33,  4.49s/it]
  1%|          | 4/492 [00:17<35:46,  4.40s/it]
  1%|          | 5/492 [00:22<35:39,  4.39s/it]
  1%|          | 6/492 [00:26<36:01,  4.45s/it]
  1%|▏         | 7/492 [00:30<34:56,  4.32s/it]
  2%|▏         | 8/492 [00:34<34:06,  4.23s/it]
  2%|▏         | 9/492 [00:38<33:47,  4.20s/it]
  2%|▏         | 10/492 [00:43<33:41,  4.19s/it]
  2%|▏         | 11/492 [00:47<33:35,  4.19s/it]
  2%|▏         | 12/492 [00:51<33:48,  4.23s/it]
  3%|▎         | 13/492 [00:55<33:45,  4.23s/it]
  3%|▎         | 14/492 [01:00<33:39,  4.22s/it]
  3%|▎         | 15/492 [01:04<33:08,  4.17s/it]
  3%|▎         | 16/492 [01:08<33:26,  4.22s/it]
  3%|▎         | 17/492 [01:12<33:18,  4.21s/it]
  4%|▎         | 18/492 [01:17<34:26,  4.36s/it]
  4%|▍         | 19/492 [01:21<34:59,  4.44s/it]
  4%|▍         | 20/492 [01:26<34:26,  4.38s/it]
  4%|▍         | 21/492 [01:30<33:14,  4.23s/it]
  4%|▍         | 22/492 [01:33<32:04,  4.09s/it]
  5%|▍         | 23/492 [01:38<32:24,  4.15s/it]
  5%|▍         | 24/492 [01:42<32:48,  4.21s/it]
  5%|▌         | 25/492 [01:46<31:56,  4.10s/it]
  5%|▌         | 26/492 [01:51<33:23,  4.30s/it]
  5%|▌         | 27/492 [01:55<34:26,  4.44s/it]
  6%|▌         | 28/492 [02:00<33:59,  4.39s/it]
  6%|▌         | 29/492 [02:04<33:40,  4.36s/it]
  6%|▌         | 30/492 [02:08<33:41,  4.38s/it]
  6%|▋         | 31/492 [02:13<33:38,  4.38s/it]
  7%|▋         | 32/492 [02:17<32:23,  4.23s/it]
  7%|▋         | 33/492 [02:20<31:20,  4.10s/it]
  7%|▋         | 34/492 [02:25<31:38,  4.15s/it]
  7%|▋         | 35/492 [02:29<31:11,  4.10s/it]
  7%|▋         | 36/492 [02:33<31:08,  4.10s/it]
  8%|▊         | 37/492 [02:37<31:13,  4.12s/it]
  8%|▊         | 38/492 [02:41<30:38,  4.05s/it]
  8%|▊         | 39/492 [02:45<30:52,  4.09s/it]2024-05-04 22:50:56.559 | INFO     | __main__:train:169 - evaluate dev set
2024-05-04 22:50:56.562 | INFO     | __main__:evaluate:206 - ***** Running evaluation *****


  0%|          | 0/17 [00:00<?, ?it/s][A

  6%|▌         | 1/17 [00:08<02:08,  8.05s/it][A

 12%|█▏        | 2/17 [00:15<01:59,  7.99s/it][A

 18%|█▊        | 3/17 [00:23<01:51,  8.00s/it][A

 24%|██▎       | 4/17 [00:32<01:44,  8.01s/it][A

 29%|██▉       | 5/17 [00:40<01:36,  8.01s/it][A

 35%|███▌      | 6/17 [00:47<01:27,  7.95s/it][A

 41%|████      | 7/17 [00:55<01:19,  7.92s/it][A

 47%|████▋     | 8/17 [01:03<01:11,  7.90s/it][A

 53%|█████▎    | 9/17 [01:11<01:03,  7.91s/it][A

 59%|█████▉    | 10/17 [01:19<00:55,  7.92s/it][A

 65%|██████▍   | 11/17 [01:27<00:47,  7.98s/it][A

 71%|███████   | 12/17 [01:35<00:39,  7.99s/it][A

 76%|███████▋  | 13/17 [01:43<00:32,  8.01s/it][A

 82%|████████▏ | 14/17 [01:51<00:23,  8.00s/it][A

 88%|████████▊ | 15/17 [01:59<00:15,  7.99s/it][A

 94%|█████████▍| 16/17 [02:07<00:07,  7.99s/it][A

100%|██████████| 17/17 [02:13<00:00,  7.51s/it][A
100%|██████████| 17/17 [02:13<00:00,  7.88s/it]
2024-05-04 22:53:10.548 | INFO     | __main__:evaluate:255 - 

2024-05-04 22:53:10.553 | INFO     | __main__:evaluate:260 - ***** Eval results *****
2024-05-04 22:53:10.553 | INFO     | __main__:evaluate:262 -  acc: 0.7900 - recall: 0.8049 - f1: 0.7974 - loss: 0.1181 
2024-05-04 22:53:10.553 | INFO     | __main__:evaluate:263 - ***** Entity results *****
2024-05-04 22:53:10.554 | INFO     | __main__:evaluate:265 - ******* GPE results ********
2024-05-04 22:53:10.554 | INFO     | __main__:evaluate:267 -  acc: 0.7760 - recall: 0.8386 - f1: 0.8061 
2024-05-04 22:53:10.554 | INFO     | __main__:evaluate:265 - ******* LOC results ********
2024-05-04 22:53:10.554 | INFO     | __main__:evaluate:267 -  acc: 0.4903 - recall: 0.3659 - f1: 0.4190 
2024-05-04 22:53:10.554 | INFO     | __main__:evaluate:265 - ******* ORG results ********
2024-05-04 22:53:10.555 | INFO     | __main__:evaluate:267 -  acc: 0.7370 - recall: 0.7307 - f1: 0.7338 
2024-05-04 22:53:10.555 | INFO     | __main__:evaluate:265 - ******* PER results ********
2024-05-04 22:53:10.555 | INFO     | __main__:evaluate:267 -  acc: 0.9356 - recall: 0.9424 - f1: 0.9390 
2024-05-04 22:53:10.556 | INFO     | __main__:train:171 - evaluate test set
2024-05-04 22:53:10.557 | INFO     | __main__:evaluate:206 - ***** Running evaluation *****


  0%|          | 0/17 [00:00<?, ?it/s][A

  6%|▌         | 1/17 [00:07<02:04,  7.81s/it][A

 12%|█▏        | 2/17 [00:15<01:58,  7.90s/it][A

 18%|█▊        | 3/17 [00:23<01:50,  7.91s/it][A

 24%|██▎       | 4/17 [00:31<01:42,  7.92s/it][A

 29%|██▉       | 5/17 [00:39<01:35,  7.97s/it][A

 35%|███▌      | 6/17 [00:47<01:27,  7.98s/it][A

 41%|████      | 7/17 [00:55<01:19,  7.98s/it][A

 47%|████▋     | 8/17 [01:04<01:12,  8.10s/it][A

 53%|█████▎    | 9/17 [01:11<01:04,  8.06s/it][A

 59%|█████▉    | 10/17 [01:19<00:56,  8.00s/it][A

 65%|██████▍   | 11/17 [01:27<00:47,  8.00s/it][A

 71%|███████   | 12/17 [01:35<00:39,  7.95s/it][A

 76%|███████▋  | 13/17 [01:43<00:31,  7.95s/it][A

 82%|████████▏ | 14/17 [01:51<00:23,  7.96s/it][A

 88%|████████▊ | 15/17 [01:59<00:15,  7.95s/it][A

 94%|█████████▍| 16/17 [02:07<00:07,  7.94s/it][A

100%|██████████| 17/17 [02:15<00:00,  7.90s/it][A
100%|██████████| 17/17 [02:15<00:00,  7.96s/it]
2024-05-04 22:55:25.838 | INFO     | __main__:evaluate:255 - 

2024-05-04 22:55:25.844 | INFO     | __main__:evaluate:260 - ***** Eval results *****
2024-05-04 22:55:25.845 | INFO     | __main__:evaluate:262 -  acc: 0.8083 - recall: 0.8233 - f1: 0.8157 - loss: 0.1102 
2024-05-04 22:55:25.845 | INFO     | __main__:evaluate:263 - ***** Entity results *****
2024-05-04 22:55:25.845 | INFO     | __main__:evaluate:265 - ******* GPE results ********
2024-05-04 22:55:25.845 | INFO     | __main__:evaluate:267 -  acc: 0.8150 - recall: 0.8533 - f1: 0.8337 
2024-05-04 22:55:25.846 | INFO     | __main__:evaluate:265 - ******* LOC results ********
2024-05-04 22:55:25.846 | INFO     | __main__:evaluate:267 -  acc: 0.5081 - recall: 0.4488 - f1: 0.4766 
2024-05-04 22:55:25.846 | INFO     | __main__:evaluate:265 - ******* ORG results ********
2024-05-04 22:55:25.846 | INFO     | __main__:evaluate:267 -  acc: 0.7353 - recall: 0.7211 - f1: 0.7281 
2024-05-04 22:55:25.846 | INFO     | __main__:evaluate:265 - ******* PER results ********
2024-05-04 22:55:25.847 | INFO     | __main__:evaluate:267 -  acc: 0.9324 - recall: 0.9697 - f1: 0.9507 

  8%|▊         | 40/492 [07:18<10:39:23, 84.88s/it]
  8%|▊         | 41/492 [07:23<7:36:19, 60.71s/it] 
  9%|▊         | 42/492 [07:27<5:27:31, 43.67s/it]
  9%|▊         | 43/492 [07:31<3:57:41, 31.76s/it]
  9%|▉         | 44/492 [07:36<2:57:05, 23.72s/it]
  9%|▉         | 45/492 [07:39<2:12:15, 17.75s/it]
  9%|▉         | 46/492 [07:43<1:40:45, 13.56s/it]
 10%|▉         | 47/492 [07:47<1:18:47, 10.62s/it]
 10%|▉         | 48/492 [07:51<1:04:43,  8.75s/it]
 10%|▉         | 49/492 [07:56<54:37,  7.40s/it]  
 10%|█         | 50/492 [08:00<48:31,  6.59s/it]
 10%|█         | 51/492 [08:04<42:22,  5.77s/it]
 11%|█         | 52/492 [08:08<38:49,  5.29s/it]
 11%|█         | 53/492 [08:13<37:56,  5.19s/it]
 11%|█         | 54/492 [08:17<35:34,  4.87s/it]
 11%|█         | 55/492 [08:21<33:50,  4.65s/it]
 11%|█▏        | 56/492 [08:26<32:42,  4.50s/it]
 12%|█▏        | 57/492 [08:29<30:54,  4.26s/it]
 12%|█▏        | 58/492 [08:34<31:29,  4.35s/it]
 12%|█▏        | 59/492 [08:38<30:53,  4.28s/it]
 12%|█▏        | 60/492 [08:42<29:33,  4.11s/it]
 12%|█▏        | 61/492 [08:45<28:35,  3.98s/it]
 13%|█▎        | 62/492 [08:49<28:07,  3.92s/it]
 13%|█▎        | 63/492 [08:54<29:05,  4.07s/it]
 13%|█▎        | 64/492 [08:57<28:35,  4.01s/it]
 13%|█▎        | 65/492 [09:02<29:06,  4.09s/it]
 13%|█▎        | 66/492 [09:06<29:20,  4.13s/it]
 14%|█▎        | 67/492 [09:10<29:25,  4.15s/it]
 14%|█▍        | 68/492 [09:15<29:57,  4.24s/it]
 14%|█▍        | 69/492 [09:19<29:57,  4.25s/it]
 14%|█▍        | 70/492 [09:23<29:09,  4.15s/it]
 14%|█▍        | 71/492 [09:27<29:15,  4.17s/it]
 15%|█▍        | 72/492 [09:31<28:19,  4.05s/it]
 15%|█▍        | 73/492 [09:36<29:59,  4.30s/it]
 15%|█▌        | 74/492 [09:40<30:47,  4.42s/it]
 15%|█▌        | 75/492 [09:45<30:55,  4.45s/it]
 15%|█▌        | 76/492 [09:49<30:05,  4.34s/it]
 16%|█▌        | 77/492 [09:53<28:48,  4.16s/it]
 16%|█▌        | 78/492 [09:58<31:51,  4.62s/it]
 16%|█▌        | 79/492 [10:03<31:15,  4.54s/it]
 16%|█▋        | 80/492 [10:07<31:22,  4.57s/it]
 16%|█▋        | 81/492 [10:11<29:37,  4.32s/it]
 17%|█▋        | 82/492 [10:15<29:30,  4.32s/it]
 17%|█▋        | 83/492 [10:19<28:11,  4.13s/it]
 17%|█▋        | 84/492 [10:24<29:13,  4.30s/it]
 17%|█▋        | 85/492 [10:28<29:16,  4.32s/it]
 17%|█▋        | 86/492 [10:33<29:39,  4.38s/it]
 18%|█▊        | 87/492 [10:37<29:19,  4.34s/it]
 18%|█▊        | 88/492 [10:41<28:31,  4.24s/it]
 18%|█▊        | 89/492 [10:45<28:15,  4.21s/it]
 18%|█▊        | 90/492 [10:49<27:35,  4.12s/it]
 18%|█▊        | 91/492 [10:53<26:56,  4.03s/it]
 19%|█▊        | 92/492 [10:57<26:09,  3.92s/it]
 19%|█▉        | 93/492 [11:01<26:34,  4.00s/it]
 19%|█▉        | 94/492 [11:04<25:57,  3.91s/it]
 19%|█▉        | 95/492 [11:08<26:09,  3.95s/it]
 20%|█▉        | 96/492 [11:12<25:45,  3.90s/it]
 20%|█▉        | 97/492 [11:17<26:51,  4.08s/it]
 20%|█▉        | 98/492 [11:20<26:03,  3.97s/it]
 20%|██        | 99/492 [11:25<27:50,  4.25s/it]
 20%|██        | 100/492 [11:30<28:04,  4.30s/it]
 21%|██        | 101/492 [11:34<27:47,  4.26s/it]
 21%|██        | 102/492 [11:38<26:45,  4.12s/it]
 21%|██        | 103/492 [11:42<27:10,  4.19s/it]
 21%|██        | 104/492 [11:47<27:38,  4.27s/it]
 21%|██▏       | 105/492 [11:52<29:12,  4.53s/it]
 22%|██▏       | 106/492 [11:56<29:30,  4.59s/it]
 22%|██▏       | 107/492 [12:01<29:46,  4.64s/it]
 22%|██▏       | 108/492 [12:06<30:05,  4.70s/it]
 22%|██▏       | 109/492 [12:10<28:42,  4.50s/it]
 22%|██▏       | 110/492 [12:14<28:08,  4.42s/it]
 23%|██▎       | 111/492 [12:18<27:07,  4.27s/it]
 23%|██▎       | 112/492 [12:22<26:31,  4.19s/it]
 23%|██▎       | 113/492 [12:27<26:44,  4.23s/it]
 23%|██▎       | 114/492 [12:31<26:44,  4.25s/it]
 23%|██▎       | 115/492 [12:35<27:15,  4.34s/it]
 24%|██▎       | 116/492 [12:40<27:13,  4.34s/it]
 24%|██▍       | 117/492 [12:44<27:08,  4.34s/it]
 24%|██▍       | 118/492 [12:48<26:53,  4.31s/it]
 24%|██▍       | 119/492 [12:52<25:50,  4.16s/it]
 24%|██▍       | 120/492 [12:57<26:39,  4.30s/it]
 25%|██▍       | 121/492 [13:01<26:04,  4.22s/it]
 25%|██▍       | 122/492 [13:05<25:56,  4.21s/it]
 25%|██▌       | 123/492 [13:09<25:39,  4.17s/it]
 25%|██▌       | 124/492 [13:13<25:02,  4.08s/it]
 25%|██▌       | 125/492 [13:17<25:26,  4.16s/it]
 26%|██▌       | 126/492 [13:21<24:49,  4.07s/it]
 26%|██▌       | 127/492 [13:25<24:21,  4.00s/it]
 26%|██▌       | 128/492 [13:29<24:39,  4.06s/it]
 26%|██▌       | 129/492 [13:33<24:49,  4.10s/it]
 26%|██▋       | 130/492 [13:37<24:35,  4.08s/it]
 27%|██▋       | 131/492 [13:42<24:44,  4.11s/it]
 27%|██▋       | 132/492 [13:46<25:58,  4.33s/it]
 27%|██▋       | 133/492 [13:51<26:17,  4.39s/it]
 27%|██▋       | 134/492 [13:56<27:19,  4.58s/it]
 27%|██▋       | 135/492 [14:00<26:29,  4.45s/it]
 28%|██▊       | 136/492 [14:04<25:50,  4.35s/it]
 28%|██▊       | 137/492 [14:09<25:51,  4.37s/it]
 28%|██▊       | 138/492 [14:13<26:06,  4.42s/it]
 28%|██▊       | 139/492 [14:18<26:10,  4.45s/it]2024-05-04 23:02:29.720 | INFO     | __main__:train:169 - evaluate dev set
2024-05-04 23:02:29.723 | INFO     | __main__:evaluate:206 - ***** Running evaluation *****


  0%|          | 0/17 [00:00<?, ?it/s][A

  6%|▌         | 1/17 [00:08<02:09,  8.11s/it][A

 12%|█▏        | 2/17 [00:16<02:00,  8.04s/it][A

 18%|█▊        | 3/17 [00:24<01:51,  8.00s/it][A

 24%|██▎       | 4/17 [00:32<01:43,  8.00s/it][A

 29%|██▉       | 5/17 [00:40<01:35,  7.99s/it][A

 35%|███▌      | 6/17 [00:48<01:28,  8.01s/it][A

 41%|████      | 7/17 [00:56<01:20,  8.06s/it][A

 47%|████▋     | 8/17 [01:04<01:12,  8.04s/it][A

 53%|█████▎    | 9/17 [01:12<01:04,  8.03s/it][A

 59%|█████▉    | 10/17 [01:20<00:55,  8.00s/it][A

 65%|██████▍   | 11/17 [01:28<00:47,  7.98s/it][A

 71%|███████   | 12/17 [01:36<00:39,  7.97s/it][A

 76%|███████▋  | 13/17 [01:44<00:31,  7.98s/it][A

 82%|████████▏ | 14/17 [01:51<00:23,  7.96s/it][A

 88%|████████▊ | 15/17 [01:59<00:15,  7.95s/it][A

 94%|█████████▍| 16/17 [02:07<00:07,  7.98s/it][A

100%|██████████| 17/17 [02:14<00:00,  7.53s/it][A
100%|██████████| 17/17 [02:14<00:00,  7.91s/it]
2024-05-04 23:04:44.153 | INFO     | __main__:evaluate:255 - 

2024-05-04 23:04:44.160 | INFO     | __main__:evaluate:260 - ***** Eval results *****
2024-05-04 23:04:44.161 | INFO     | __main__:evaluate:262 -  acc: 0.7829 - recall: 0.8062 - f1: 0.7944 - loss: 0.1278 
2024-05-04 23:04:44.161 | INFO     | __main__:evaluate:263 - ***** Entity results *****
2024-05-04 23:04:44.161 | INFO     | __main__:evaluate:265 - ******* GPE results ********
2024-05-04 23:04:44.161 | INFO     | __main__:evaluate:267 -  acc: 0.7728 - recall: 0.8405 - f1: 0.8052 
2024-05-04 23:04:44.161 | INFO     | __main__:evaluate:265 - ******* LOC results ********
2024-05-04 23:04:44.162 | INFO     | __main__:evaluate:267 -  acc: 0.4485 - recall: 0.3805 - f1: 0.4117 
2024-05-04 23:04:44.162 | INFO     | __main__:evaluate:265 - ******* ORG results ********
2024-05-04 23:04:44.162 | INFO     | __main__:evaluate:267 -  acc: 0.7327 - recall: 0.7283 - f1: 0.7305 
2024-05-04 23:04:44.162 | INFO     | __main__:evaluate:265 - ******* PER results ********
2024-05-04 23:04:44.162 | INFO     | __main__:evaluate:267 -  acc: 0.9351 - recall: 0.9424 - f1: 0.9387 
2024-05-04 23:04:44.163 | INFO     | __main__:train:171 - evaluate test set
2024-05-04 23:04:44.165 | INFO     | __main__:evaluate:206 - ***** Running evaluation *****


  0%|          | 0/17 [00:00<?, ?it/s][A

  6%|▌         | 1/17 [00:07<02:07,  7.95s/it][A

 12%|█▏        | 2/17 [00:15<01:59,  7.96s/it][A

 18%|█▊        | 3/17 [00:23<01:51,  7.97s/it][A

 24%|██▎       | 4/17 [00:31<01:43,  7.93s/it][A

 29%|██▉       | 5/17 [00:39<01:34,  7.90s/it][A

 35%|███▌      | 6/17 [00:47<01:27,  7.93s/it][A

 41%|████      | 7/17 [00:55<01:19,  7.92s/it][A

 47%|████▋     | 8/17 [01:03<01:11,  7.92s/it][A

 53%|█████▎    | 9/17 [01:11<01:03,  7.89s/it][A

 59%|█████▉    | 10/17 [01:19<00:55,  7.90s/it][A

 65%|██████▍   | 11/17 [01:27<00:47,  7.93s/it][A

 71%|███████   | 12/17 [01:35<00:39,  7.95s/it][A

 76%|███████▋  | 13/17 [01:43<00:32,  8.03s/it][A

 82%|████████▏ | 14/17 [01:51<00:24,  8.13s/it][A

 88%|████████▊ | 15/17 [01:59<00:16,  8.05s/it][A

 94%|█████████▍| 16/17 [02:07<00:08,  8.01s/it][A

100%|██████████| 17/17 [02:15<00:00,  7.93s/it][A
100%|██████████| 17/17 [02:15<00:00,  7.96s/it]
2024-05-04 23:06:59.429 | INFO     | __main__:evaluate:255 - 

2024-05-04 23:06:59.436 | INFO     | __main__:evaluate:260 - ***** Eval results *****
2024-05-04 23:06:59.436 | INFO     | __main__:evaluate:262 -  acc: 0.8010 - recall: 0.8281 - f1: 0.8143 - loss: 0.1181 
2024-05-04 23:06:59.436 | INFO     | __main__:evaluate:263 - ***** Entity results *****
2024-05-04 23:06:59.436 | INFO     | __main__:evaluate:265 - ******* GPE results ********
2024-05-04 23:06:59.437 | INFO     | __main__:evaluate:267 -  acc: 0.8080 - recall: 0.8591 - f1: 0.8328 
2024-05-04 23:06:59.437 | INFO     | __main__:evaluate:265 - ******* LOC results ********
2024-05-04 23:06:59.437 | INFO     | __main__:evaluate:267 -  acc: 0.4682 - recall: 0.4672 - f1: 0.4677 
2024-05-04 23:06:59.437 | INFO     | __main__:evaluate:265 - ******* ORG results ********
2024-05-04 23:06:59.437 | INFO     | __main__:evaluate:267 -  acc: 0.7387 - recall: 0.7248 - f1: 0.7317 
2024-05-04 23:06:59.437 | INFO     | __main__:evaluate:265 - ******* PER results ********
2024-05-04 23:06:59.438 | INFO     | __main__:evaluate:267 -  acc: 0.9310 - recall: 0.9703 - f1: 0.9502 

 28%|██▊       | 140/492 [18:52<8:21:00, 85.40s/it]
 29%|██▊       | 141/492 [18:57<5:57:46, 61.16s/it]
 29%|██▉       | 142/492 [19:01<4:16:54, 44.04s/it]
 29%|██▉       | 143/492 [19:05<3:06:36, 32.08s/it]
 29%|██▉       | 144/492 [19:09<2:16:46, 23.58s/it]
 29%|██▉       | 145/492 [19:13<1:43:38, 17.92s/it]
 30%|██▉       | 146/492 [19:18<1:21:06, 14.07s/it]
 30%|██▉       | 147/492 [19:23<1:03:57, 11.12s/it]
 30%|███       | 148/492 [19:26<51:06,  8.92s/it]  
 30%|███       | 149/492 [19:31<43:06,  7.54s/it]
 30%|███       | 150/492 [19:35<37:09,  6.52s/it]
 31%|███       | 151/492 [19:39<32:46,  5.77s/it]
 31%|███       | 152/492 [19:43<29:31,  5.21s/it]
 31%|███       | 153/492 [19:47<27:07,  4.80s/it]
 31%|███▏      | 154/492 [19:51<25:34,  4.54s/it]
 32%|███▏      | 155/492 [19:55<25:05,  4.47s/it]
 32%|███▏      | 156/492 [19:59<24:48,  4.43s/it]
 32%|███▏      | 157/492 [20:03<24:10,  4.33s/it]
 32%|███▏      | 158/492 [20:07<23:09,  4.16s/it]
 32%|███▏      | 159/492 [20:11<23:31,  4.24s/it]
 33%|███▎      | 160/492 [20:16<23:23,  4.23s/it]
 33%|███▎      | 161/492 [20:20<22:55,  4.16s/it]
 33%|███▎      | 162/492 [20:24<22:35,  4.11s/it]
 33%|███▎      | 163/492 [20:28<22:30,  4.11s/it]
 33%|███▎      | 164/492 [20:32<22:06,  4.05s/it]
 34%|███▎      | 165/492 [20:36<22:38,  4.15s/it]
 34%|███▎      | 166/492 [20:40<22:52,  4.21s/it]
 34%|███▍      | 167/492 [20:45<23:08,  4.27s/it]
 34%|███▍      | 168/492 [20:49<23:01,  4.27s/it]
 34%|███▍      | 169/492 [20:53<22:50,  4.24s/it]
 35%|███▍      | 170/492 [20:57<22:33,  4.20s/it]
 35%|███▍      | 171/492 [21:01<21:48,  4.08s/it]
 35%|███▍      | 172/492 [21:06<22:08,  4.15s/it]
 35%|███▌      | 173/492 [21:09<21:18,  4.01s/it]
 35%|███▌      | 174/492 [21:13<21:43,  4.10s/it]
 36%|███▌      | 175/492 [21:18<21:53,  4.14s/it]
 36%|███▌      | 176/492 [21:23<23:45,  4.51s/it]
 36%|███▌      | 177/492 [21:28<23:55,  4.56s/it]
 36%|███▌      | 178/492 [21:32<23:30,  4.49s/it]
 36%|███▋      | 179/492 [21:37<23:19,  4.47s/it]
 37%|███▋      | 180/492 [21:41<23:08,  4.45s/it]
 37%|███▋      | 181/492 [21:45<22:38,  4.37s/it]
 37%|███▋      | 182/492 [21:49<22:23,  4.33s/it]
 37%|███▋      | 183/492 [21:54<22:10,  4.31s/it]
 37%|███▋      | 184/492 [21:58<22:18,  4.34s/it]
 38%|███▊      | 185/492 [22:02<22:11,  4.34s/it]
 38%|███▊      | 186/492 [22:06<21:38,  4.24s/it]
 38%|███▊      | 187/492 [22:11<21:33,  4.24s/it]
 38%|███▊      | 188/492 [22:14<20:42,  4.09s/it]
 38%|███▊      | 189/492 [22:19<21:54,  4.34s/it]
 39%|███▊      | 190/492 [22:23<21:33,  4.28s/it]
 39%|███▉      | 191/492 [22:27<21:08,  4.22s/it]
 39%|███▉      | 192/492 [22:31<20:27,  4.09s/it]
 39%|███▉      | 193/492 [22:35<20:26,  4.10s/it]
 39%|███▉      | 194/492 [22:39<20:12,  4.07s/it]
 40%|███▉      | 195/492 [22:44<20:29,  4.14s/it]
 40%|███▉      | 196/492 [22:49<21:27,  4.35s/it]
 40%|████      | 197/492 [22:53<22:14,  4.52s/it]
 40%|████      | 198/492 [22:58<22:08,  4.52s/it]
 40%|████      | 199/492 [23:02<21:54,  4.49s/it]
 41%|████      | 200/492 [23:07<21:19,  4.38s/it]
 41%|████      | 201/492 [23:11<20:50,  4.30s/it]
 41%|████      | 202/492 [23:15<20:37,  4.27s/it]
 41%|████▏     | 203/492 [23:19<20:25,  4.24s/it]
 41%|████▏     | 204/492 [23:23<19:59,  4.17s/it]
 42%|████▏     | 205/492 [23:27<19:58,  4.18s/it]
 42%|████▏     | 206/492 [23:32<20:05,  4.22s/it]
 42%|████▏     | 207/492 [23:35<19:20,  4.07s/it]
 42%|████▏     | 208/492 [23:40<19:54,  4.21s/it]
 42%|████▏     | 209/492 [23:44<19:36,  4.16s/it]
 43%|████▎     | 210/492 [23:48<20:03,  4.27s/it]
 43%|████▎     | 211/492 [23:53<20:45,  4.43s/it]
 43%|████▎     | 212/492 [23:58<21:14,  4.55s/it]
 43%|████▎     | 213/492 [24:03<21:19,  4.59s/it]
 43%|████▎     | 214/492 [24:07<20:55,  4.52s/it]
 44%|████▎     | 215/492 [24:12<21:17,  4.61s/it]
 44%|████▍     | 216/492 [24:16<20:52,  4.54s/it]
 44%|████▍     | 217/492 [24:21<20:51,  4.55s/it]
 44%|████▍     | 218/492 [24:26<21:07,  4.63s/it]
 45%|████▍     | 219/492 [24:30<21:01,  4.62s/it]
 45%|████▍     | 220/492 [24:35<20:58,  4.63s/it]
 45%|████▍     | 221/492 [24:39<20:12,  4.47s/it]
 45%|████▌     | 222/492 [24:43<19:50,  4.41s/it]
 45%|████▌     | 223/492 [24:48<19:37,  4.38s/it]
 46%|████▌     | 224/492 [24:52<19:03,  4.27s/it]
 46%|████▌     | 225/492 [24:55<18:33,  4.17s/it]
 46%|████▌     | 226/492 [25:00<19:17,  4.35s/it]
 46%|████▌     | 227/492 [25:05<19:37,  4.44s/it]
 46%|████▋     | 228/492 [25:09<19:37,  4.46s/it]
 47%|████▋     | 229/492 [25:14<19:20,  4.41s/it]
 47%|████▋     | 230/492 [25:18<19:32,  4.47s/it]
 47%|████▋     | 231/492 [25:23<20:22,  4.68s/it]
 47%|████▋     | 232/492 [25:29<20:54,  4.82s/it]
 47%|████▋     | 233/492 [25:33<20:10,  4.68s/it]
 48%|████▊     | 234/492 [25:37<18:55,  4.40s/it]
 48%|████▊     | 235/492 [25:42<19:42,  4.60s/it]
 48%|████▊     | 236/492 [25:47<19:57,  4.68s/it]
 48%|████▊     | 237/492 [25:51<20:01,  4.71s/it]
 48%|████▊     | 238/492 [25:56<19:48,  4.68s/it]
 49%|████▊     | 239/492 [26:01<20:03,  4.75s/it]2024-05-04 23:14:13.252 | INFO     | __main__:train:169 - evaluate dev set
2024-05-04 23:14:13.255 | INFO     | __main__:evaluate:206 - ***** Running evaluation *****


  0%|          | 0/17 [00:00<?, ?it/s][A

  6%|▌         | 1/17 [00:08<02:10,  8.14s/it][A

 12%|█▏        | 2/17 [00:16<02:01,  8.07s/it][A

 18%|█▊        | 3/17 [00:24<01:52,  8.07s/it][A

 24%|██▎       | 4/17 [00:32<01:44,  8.02s/it][A

 29%|██▉       | 5/17 [00:40<01:35,  7.99s/it][A

 35%|███▌      | 6/17 [00:48<01:29,  8.11s/it][A

 41%|████      | 7/17 [00:56<01:21,  8.14s/it][A

 47%|████▋     | 8/17 [01:04<01:13,  8.18s/it][A

 53%|█████▎    | 9/17 [01:13<01:05,  8.16s/it][A

 59%|█████▉    | 10/17 [01:21<00:56,  8.12s/it][A

 65%|██████▍   | 11/17 [01:29<00:48,  8.13s/it][A

 71%|███████   | 12/17 [01:37<00:40,  8.10s/it][A

 76%|███████▋  | 13/17 [01:45<00:32,  8.06s/it][A

 82%|████████▏ | 14/17 [01:53<00:24,  8.02s/it][A

 88%|████████▊ | 15/17 [02:01<00:16,  8.03s/it][A

 94%|█████████▍| 16/17 [02:09<00:08,  8.00s/it][A

100%|██████████| 17/17 [02:15<00:00,  7.54s/it][A
100%|██████████| 17/17 [02:15<00:00,  7.98s/it]
2024-05-04 23:16:28.875 | INFO     | __main__:evaluate:255 - 

2024-05-04 23:16:28.881 | INFO     | __main__:evaluate:260 - ***** Eval results *****
2024-05-04 23:16:28.882 | INFO     | __main__:evaluate:262 -  acc: 0.7867 - recall: 0.8100 - f1: 0.7982 - loss: 0.1278 
2024-05-04 23:16:28.882 | INFO     | __main__:evaluate:263 - ***** Entity results *****
2024-05-04 23:16:28.882 | INFO     | __main__:evaluate:265 - ******* GPE results ********
2024-05-04 23:16:28.882 | INFO     | __main__:evaluate:267 -  acc: 0.7702 - recall: 0.8399 - f1: 0.8035 
2024-05-04 23:16:28.882 | INFO     | __main__:evaluate:265 - ******* LOC results ********
2024-05-04 23:16:28.882 | INFO     | __main__:evaluate:267 -  acc: 0.4890 - recall: 0.3680 - f1: 0.4199 
2024-05-04 23:16:28.883 | INFO     | __main__:evaluate:265 - ******* ORG results ********
2024-05-04 23:16:28.883 | INFO     | __main__:evaluate:267 -  acc: 0.7389 - recall: 0.7416 - f1: 0.7403 
2024-05-04 23:16:28.883 | INFO     | __main__:evaluate:265 - ******* PER results ********
2024-05-04 23:16:28.883 | INFO     | __main__:evaluate:267 -  acc: 0.9316 - recall: 0.9497 - f1: 0.9406 
2024-05-04 23:16:28.884 | INFO     | __main__:train:171 - evaluate test set
2024-05-04 23:16:28.885 | INFO     | __main__:evaluate:206 - ***** Running evaluation *****


  0%|          | 0/17 [00:00<?, ?it/s][A

  6%|▌         | 1/17 [00:07<02:06,  7.93s/it][A

 12%|█▏        | 2/17 [00:16<02:00,  8.02s/it][A

 18%|█▊        | 3/17 [00:23<01:52,  8.00s/it][A

 24%|██▎       | 4/17 [00:31<01:43,  7.99s/it][A

 29%|██▉       | 5/17 [00:39<01:35,  8.00s/it][A

 35%|███▌      | 6/17 [00:47<01:27,  7.99s/it][A

 41%|████      | 7/17 [00:56<01:20,  8.07s/it][A

 47%|████▋     | 8/17 [01:04<01:12,  8.06s/it][A

 53%|█████▎    | 9/17 [01:12<01:04,  8.05s/it][A

 59%|█████▉    | 10/17 [01:20<00:56,  8.00s/it][A

 65%|██████▍   | 11/17 [01:28<00:47,  7.97s/it][A

 71%|███████   | 12/17 [01:36<00:39,  8.00s/it][A

 76%|███████▋  | 13/17 [01:44<00:31,  7.99s/it][A

 82%|████████▏ | 14/17 [01:52<00:23,  7.98s/it][A

 88%|████████▊ | 15/17 [01:59<00:15,  7.96s/it][A

 94%|█████████▍| 16/17 [02:08<00:08,  8.00s/it][A

100%|██████████| 17/17 [02:16<00:00,  8.01s/it][A
100%|██████████| 17/17 [02:16<00:00,  8.00s/it]
2024-05-04 23:18:44.965 | INFO     | __main__:evaluate:255 - 

2024-05-04 23:18:44.972 | INFO     | __main__:evaluate:260 - ***** Eval results *****
2024-05-04 23:18:44.972 | INFO     | __main__:evaluate:262 -  acc: 0.8061 - recall: 0.8292 - f1: 0.8175 - loss: 0.1183 
2024-05-04 23:18:44.972 | INFO     | __main__:evaluate:263 - ***** Entity results *****
2024-05-04 23:18:44.973 | INFO     | __main__:evaluate:265 - ******* GPE results ********
2024-05-04 23:18:44.973 | INFO     | __main__:evaluate:267 -  acc: 0.8079 - recall: 0.8574 - f1: 0.8319 
2024-05-04 23:18:44.973 | INFO     | __main__:evaluate:265 - ******* LOC results ********
2024-05-04 23:18:44.973 | INFO     | __main__:evaluate:267 -  acc: 0.5212 - recall: 0.4529 - f1: 0.4846 
2024-05-04 23:18:44.973 | INFO     | __main__:evaluate:265 - ******* ORG results ********
2024-05-04 23:18:44.973 | INFO     | __main__:evaluate:267 -  acc: 0.7413 - recall: 0.7334 - f1: 0.7374 
2024-05-04 23:18:44.974 | INFO     | __main__:evaluate:265 - ******* PER results ********
2024-05-04 23:18:44.974 | INFO     | __main__:evaluate:267 -  acc: 0.9264 - recall: 0.9730 - f1: 0.9491 

 49%|████▉     | 240/492 [30:38<6:02:24, 86.29s/it]
 49%|████▉     | 241/492 [30:42<4:17:57, 61.66s/it]
 49%|████▉     | 242/492 [30:46<3:05:17, 44.47s/it]
 49%|████▉     | 243/492 [30:50<2:14:01, 32.29s/it]
 50%|████▉     | 244/492 [30:54<1:38:05, 23.73s/it]
 50%|████▉     | 245/492 [30:58<1:13:41, 17.90s/it]
 50%|█████     | 246/492 [31:02<56:09, 13.70s/it]  
 50%|█████     | 247/492 [31:06<43:48, 10.73s/it]
 50%|█████     | 248/492 [31:10<36:01,  8.86s/it]
 51%|█████     | 249/492 [31:14<29:37,  7.32s/it]
 51%|█████     | 250/492 [31:18<25:59,  6.44s/it]
 51%|█████     | 251/492 [31:22<23:03,  5.74s/it]
 51%|█████     | 252/492 [31:27<21:12,  5.30s/it]
 51%|█████▏    | 253/492 [31:31<19:20,  4.86s/it]
 52%|█████▏    | 254/492 [31:35<18:33,  4.68s/it]
 52%|█████▏    | 255/492 [31:39<17:23,  4.40s/it]
 52%|█████▏    | 256/492 [31:42<16:29,  4.19s/it]
 52%|█████▏    | 257/492 [31:46<16:08,  4.12s/it]
 52%|█████▏    | 258/492 [31:50<16:17,  4.18s/it]
 53%|█████▎    | 259/492 [31:54<15:54,  4.10s/it]
 53%|█████▎    | 260/492 [31:58<15:35,  4.03s/it]
 53%|█████▎    | 261/492 [32:02<15:18,  3.98s/it]
 53%|█████▎    | 262/492 [32:07<15:45,  4.11s/it]
 53%|█████▎    | 263/492 [32:11<16:12,  4.25s/it]
 54%|█████▎    | 264/492 [32:16<16:22,  4.31s/it]
 54%|█████▍    | 265/492 [32:20<16:11,  4.28s/it]
 54%|█████▍    | 266/492 [32:24<16:09,  4.29s/it]
 54%|█████▍    | 267/492 [32:28<16:12,  4.32s/it]
 54%|█████▍    | 268/492 [32:33<16:34,  4.44s/it]
 55%|█████▍    | 269/492 [32:37<15:49,  4.26s/it]
 55%|█████▍    | 270/492 [32:41<15:39,  4.23s/it]
 55%|█████▌    | 271/492 [32:46<15:43,  4.27s/it]
 55%|█████▌    | 272/492 [32:50<15:24,  4.20s/it]
 55%|█████▌    | 273/492 [32:54<15:37,  4.28s/it]
 56%|█████▌    | 274/492 [32:58<15:32,  4.28s/it]
 56%|█████▌    | 275/492 [33:02<15:19,  4.24s/it]
 56%|█████▌    | 276/492 [33:07<15:06,  4.19s/it]
 56%|█████▋    | 277/492 [33:11<14:52,  4.15s/it]
 57%|█████▋    | 278/492 [33:15<14:51,  4.16s/it]
 57%|█████▋    | 279/492 [33:19<14:24,  4.06s/it]
 57%|█████▋    | 280/492 [33:23<14:32,  4.12s/it]
 57%|█████▋    | 281/492 [33:27<14:16,  4.06s/it]
 57%|█████▋    | 282/492 [33:31<14:08,  4.04s/it]
 58%|█████▊    | 283/492 [33:35<13:53,  3.99s/it]
 58%|█████▊    | 284/492 [33:38<13:32,  3.90s/it]
 58%|█████▊    | 285/492 [33:42<13:15,  3.84s/it]
 58%|█████▊    | 286/492 [33:46<13:35,  3.96s/it]
 58%|█████▊    | 287/492 [33:50<13:26,  3.93s/it]
 59%|█████▊    | 288/492 [33:54<13:25,  3.95s/it]
 59%|█████▊    | 289/492 [33:58<13:39,  4.03s/it]
 59%|█████▉    | 290/492 [34:03<13:51,  4.12s/it]
 59%|█████▉    | 291/492 [34:07<13:52,  4.14s/it]
 59%|█████▉    | 292/492 [34:11<13:41,  4.11s/it]
 60%|█████▉    | 293/492 [34:15<13:32,  4.08s/it]
 60%|█████▉    | 294/492 [34:19<13:04,  3.96s/it]
 60%|█████▉    | 295/492 [34:23<13:19,  4.06s/it]
 60%|██████    | 296/492 [34:27<13:16,  4.07s/it]
 60%|██████    | 297/492 [34:31<13:05,  4.03s/it]
 61%|██████    | 298/492 [34:35<12:46,  3.95s/it]
 61%|██████    | 299/492 [34:40<13:34,  4.22s/it]
 61%|██████    | 300/492 [34:44<13:40,  4.27s/it]
 61%|██████    | 301/492 [34:48<13:44,  4.32s/it]
 61%|██████▏   | 302/492 [34:53<13:46,  4.35s/it]
 62%|██████▏   | 303/492 [34:57<13:51,  4.40s/it]
 62%|██████▏   | 304/492 [35:02<13:54,  4.44s/it]
 62%|██████▏   | 305/492 [35:06<13:30,  4.34s/it]
 62%|██████▏   | 306/492 [35:10<12:54,  4.16s/it]
 62%|██████▏   | 307/492 [35:13<12:25,  4.03s/it]
 63%|██████▎   | 308/492 [35:18<12:52,  4.20s/it]
 63%|██████▎   | 309/492 [35:22<12:48,  4.20s/it]
 63%|██████▎   | 310/492 [35:27<13:22,  4.41s/it]
 63%|██████▎   | 311/492 [35:31<13:11,  4.37s/it]
 63%|██████▎   | 312/492 [35:36<13:06,  4.37s/it]
 64%|██████▎   | 313/492 [35:40<12:31,  4.20s/it]
 64%|██████▍   | 314/492 [35:44<12:21,  4.17s/it]
 64%|██████▍   | 315/492 [35:48<12:34,  4.26s/it]
 64%|██████▍   | 316/492 [35:52<12:29,  4.26s/it]
 64%|██████▍   | 317/492 [35:56<12:00,  4.11s/it]
 65%|██████▍   | 318/492 [36:01<12:29,  4.31s/it]
 65%|██████▍   | 319/492 [36:05<12:35,  4.37s/it]
 65%|██████▌   | 320/492 [36:10<12:27,  4.35s/it]
 65%|██████▌   | 321/492 [36:14<12:11,  4.28s/it]
 65%|██████▌   | 322/492 [36:18<12:24,  4.38s/it]
 66%|██████▌   | 323/492 [36:23<12:36,  4.48s/it]
 66%|██████▌   | 324/492 [36:28<12:29,  4.46s/it]
 66%|██████▌   | 325/492 [36:32<12:23,  4.45s/it]
 66%|██████▋   | 326/492 [36:36<12:08,  4.39s/it]
 66%|██████▋   | 327/492 [36:41<12:00,  4.37s/it]
 67%|██████▋   | 328/492 [36:45<11:47,  4.31s/it]
 67%|██████▋   | 329/492 [36:49<11:44,  4.32s/it]
 67%|██████▋   | 330/492 [36:54<11:47,  4.37s/it]
 67%|██████▋   | 331/492 [36:58<11:49,  4.41s/it]
 67%|██████▋   | 332/492 [37:03<11:47,  4.42s/it]
 68%|██████▊   | 333/492 [37:07<12:04,  4.56s/it]
 68%|██████▊   | 334/492 [37:12<12:02,  4.58s/it]
 68%|██████▊   | 335/492 [37:17<12:11,  4.66s/it]
 68%|██████▊   | 336/492 [37:22<12:09,  4.68s/it]
 68%|██████▊   | 337/492 [37:26<12:00,  4.65s/it]
 69%|██████▊   | 338/492 [37:30<11:23,  4.44s/it]
 69%|██████▉   | 339/492 [37:34<11:04,  4.34s/it]2024-05-04 23:25:46.439 | INFO     | __main__:train:169 - evaluate dev set
2024-05-04 23:25:46.443 | INFO     | __main__:evaluate:206 - ***** Running evaluation *****


  0%|          | 0/17 [00:00<?, ?it/s][A

  6%|▌         | 1/17 [00:08<02:08,  8.05s/it][A

 12%|█▏        | 2/17 [00:16<02:00,  8.06s/it][A

 18%|█▊        | 3/17 [00:24<01:52,  8.05s/it][A

 24%|██▎       | 4/17 [00:32<01:44,  8.03s/it][A

 29%|██▉       | 5/17 [00:40<01:36,  8.01s/it][A

 35%|███▌      | 6/17 [00:48<01:28,  8.05s/it][A

 41%|████      | 7/17 [00:56<01:20,  8.07s/it][A

 47%|████▋     | 8/17 [01:04<01:12,  8.05s/it][A

 53%|█████▎    | 9/17 [01:12<01:04,  8.05s/it][A

 59%|█████▉    | 10/17 [01:20<00:56,  8.05s/it][A

 65%|██████▍   | 11/17 [01:28<00:48,  8.06s/it][A

 71%|███████   | 12/17 [01:36<00:40,  8.04s/it][A

 76%|███████▋  | 13/17 [01:44<00:32,  8.00s/it][A

 82%|████████▏ | 14/17 [01:52<00:23,  8.00s/it][A

 88%|████████▊ | 15/17 [02:00<00:16,  8.04s/it][A

 94%|█████████▍| 16/17 [02:08<00:08,  8.03s/it][A

100%|██████████| 17/17 [02:15<00:00,  7.56s/it][A
100%|██████████| 17/17 [02:15<00:00,  7.95s/it]
2024-05-04 23:28:01.526 | INFO     | __main__:evaluate:255 - 

2024-05-04 23:28:01.532 | INFO     | __main__:evaluate:260 - ***** Eval results *****
2024-05-04 23:28:01.533 | INFO     | __main__:evaluate:262 -  acc: 0.7869 - recall: 0.7953 - f1: 0.7911 - loss: 0.1361 
2024-05-04 23:28:01.533 | INFO     | __main__:evaluate:263 - ***** Entity results *****
2024-05-04 23:28:01.533 | INFO     | __main__:evaluate:265 - ******* GPE results ********
2024-05-04 23:28:01.533 | INFO     | __main__:evaluate:267 -  acc: 0.7849 - recall: 0.8244 - f1: 0.8041 
2024-05-04 23:28:01.534 | INFO     | __main__:evaluate:265 - ******* LOC results ********
2024-05-04 23:28:01.534 | INFO     | __main__:evaluate:267 -  acc: 0.4429 - recall: 0.3867 - f1: 0.4129 
2024-05-04 23:28:01.534 | INFO     | __main__:evaluate:265 - ******* ORG results ********
2024-05-04 23:28:01.534 | INFO     | __main__:evaluate:267 -  acc: 0.7287 - recall: 0.7137 - f1: 0.7211 
2024-05-04 23:28:01.534 | INFO     | __main__:evaluate:265 - ******* PER results ********
2024-05-04 23:28:01.534 | INFO     | __main__:evaluate:267 -  acc: 0.9343 - recall: 0.9400 - f1: 0.9372 
2024-05-04 23:28:01.536 | INFO     | __main__:train:171 - evaluate test set
2024-05-04 23:28:01.537 | INFO     | __main__:evaluate:206 - ***** Running evaluation *****


  0%|          | 0/17 [00:00<?, ?it/s][A

  6%|▌         | 1/17 [00:08<02:09,  8.09s/it][A

 12%|█▏        | 2/17 [00:16<02:01,  8.13s/it][A

 18%|█▊        | 3/17 [00:24<01:53,  8.08s/it][A

 24%|██▎       | 4/17 [00:32<01:44,  8.06s/it][A

 29%|██▉       | 5/17 [00:40<01:36,  8.04s/it][A

 35%|███▌      | 6/17 [00:48<01:28,  8.02s/it][A

 41%|████      | 7/17 [00:56<01:20,  8.00s/it][A

 47%|████▋     | 8/17 [01:04<01:11,  7.99s/it][A

 53%|█████▎    | 9/17 [01:12<01:03,  7.99s/it][A

 59%|█████▉    | 10/17 [01:20<00:55,  7.97s/it][A

 65%|██████▍   | 11/17 [01:28<00:47,  7.98s/it][A

 71%|███████   | 12/17 [01:36<00:39,  7.99s/it][A

 76%|███████▋  | 13/17 [01:44<00:32,  8.00s/it][A

 82%|████████▏ | 14/17 [01:52<00:24,  8.03s/it][A

 88%|████████▊ | 15/17 [02:00<00:15,  8.00s/it][A

 94%|█████████▍| 16/17 [02:08<00:08,  8.02s/it][A

100%|██████████| 17/17 [02:15<00:00,  7.91s/it][A
100%|██████████| 17/17 [02:15<00:00,  8.00s/it]
2024-05-04 23:30:17.460 | INFO     | __main__:evaluate:255 - 

2024-05-04 23:30:17.466 | INFO     | __main__:evaluate:260 - ***** Eval results *****
2024-05-04 23:30:17.466 | INFO     | __main__:evaluate:262 -  acc: 0.8051 - recall: 0.8174 - f1: 0.8112 - loss: 0.1240 
2024-05-04 23:30:17.467 | INFO     | __main__:evaluate:263 - ***** Entity results *****
2024-05-04 23:30:17.467 | INFO     | __main__:evaluate:265 - ******* GPE results ********
2024-05-04 23:30:17.467 | INFO     | __main__:evaluate:267 -  acc: 0.8203 - recall: 0.8454 - f1: 0.8327 
2024-05-04 23:30:17.467 | INFO     | __main__:evaluate:265 - ******* LOC results ********
2024-05-04 23:30:17.467 | INFO     | __main__:evaluate:267 -  acc: 0.4476 - recall: 0.4549 - f1: 0.4512 
2024-05-04 23:30:17.468 | INFO     | __main__:evaluate:265 - ******* ORG results ********
2024-05-04 23:30:17.468 | INFO     | __main__:evaluate:267 -  acc: 0.7380 - recall: 0.7131 - f1: 0.7253 
2024-05-04 23:30:17.468 | INFO     | __main__:evaluate:265 - ******* PER results ********
2024-05-04 23:30:17.468 | INFO     | __main__:evaluate:267 -  acc: 0.9327 - recall: 0.9665 - f1: 0.9493 

 69%|██████▉   | 340/492 [42:10<3:37:14, 85.75s/it]
 69%|██████▉   | 341/492 [42:14<2:34:06, 61.23s/it]
 70%|██████▉   | 342/492 [42:18<1:50:06, 44.04s/it]
 70%|██████▉   | 343/492 [42:22<1:19:20, 31.95s/it]
 70%|██████▉   | 344/492 [42:25<57:59, 23.51s/it]  
 70%|███████   | 345/492 [42:29<43:05, 17.59s/it]
 70%|███████   | 346/492 [42:33<32:43, 13.45s/it]
 71%|███████   | 347/492 [42:38<26:08, 10.82s/it]
 71%|███████   | 348/492 [42:42<21:22,  8.91s/it]
 71%|███████   | 349/492 [42:47<18:05,  7.59s/it]
 71%|███████   | 350/492 [42:51<15:40,  6.62s/it]
 71%|███████▏  | 351/492 [42:55<13:47,  5.87s/it]
 72%|███████▏  | 352/492 [43:00<12:46,  5.47s/it]
 72%|███████▏  | 353/492 [43:04<11:43,  5.06s/it]
 72%|███████▏  | 354/492 [43:08<11:05,  4.82s/it]
 72%|███████▏  | 355/492 [43:13<10:44,  4.71s/it]
 72%|███████▏  | 356/492 [43:17<10:12,  4.50s/it]
 73%|███████▎  | 357/492 [43:21<09:57,  4.43s/it]
 73%|███████▎  | 358/492 [43:25<09:37,  4.31s/it]
 73%|███████▎  | 359/492 [43:29<09:21,  4.23s/it]
 73%|███████▎  | 360/492 [43:33<09:09,  4.16s/it]
 73%|███████▎  | 361/492 [43:37<09:20,  4.28s/it]
 74%|███████▎  | 362/492 [43:42<09:34,  4.42s/it]
 74%|███████▍  | 363/492 [43:46<09:03,  4.21s/it]
 74%|███████▍  | 364/492 [43:51<09:16,  4.34s/it]
 74%|███████▍  | 365/492 [43:55<09:08,  4.32s/it]
 74%|███████▍  | 366/492 [43:59<08:44,  4.16s/it]
 75%|███████▍  | 367/492 [44:03<09:03,  4.35s/it]
 75%|███████▍  | 368/492 [44:08<09:09,  4.43s/it]
 75%|███████▌  | 369/492 [44:13<09:19,  4.55s/it]
 75%|███████▌  | 370/492 [44:17<09:17,  4.57s/it]
 75%|███████▌  | 371/492 [44:22<09:09,  4.54s/it]
 76%|███████▌  | 372/492 [44:26<08:44,  4.37s/it]
 76%|███████▌  | 373/492 [44:30<08:29,  4.28s/it]
 76%|███████▌  | 374/492 [44:34<08:22,  4.26s/it]
 76%|███████▌  | 375/492 [44:39<08:31,  4.37s/it]
 76%|███████▋  | 376/492 [44:44<08:41,  4.49s/it]
 77%|███████▋  | 377/492 [44:48<08:23,  4.38s/it]
 77%|███████▋  | 378/492 [44:52<07:59,  4.21s/it]
 77%|███████▋  | 379/492 [44:56<08:20,  4.43s/it]
 77%|███████▋  | 380/492 [45:01<08:26,  4.52s/it]
 77%|███████▋  | 381/492 [45:06<08:28,  4.58s/it]
 78%|███████▊  | 382/492 [45:10<08:10,  4.46s/it]
 78%|███████▊  | 383/492 [45:14<07:46,  4.28s/it]
 78%|███████▊  | 384/492 [45:18<07:42,  4.29s/it]
 78%|███████▊  | 385/492 [45:23<07:44,  4.34s/it]
 78%|███████▊  | 386/492 [45:27<07:36,  4.31s/it]
 79%|███████▊  | 387/492 [45:31<07:35,  4.34s/it]
 79%|███████▉  | 388/492 [45:36<07:41,  4.43s/it]
 79%|███████▉  | 389/492 [45:40<07:35,  4.42s/it]
 79%|███████▉  | 390/492 [45:44<07:13,  4.25s/it]
 79%|███████▉  | 391/492 [45:49<07:18,  4.34s/it]
 80%|███████▉  | 392/492 [45:53<07:08,  4.28s/it]
 80%|███████▉  | 393/492 [45:57<06:56,  4.20s/it]
 80%|████████  | 394/492 [46:02<07:06,  4.35s/it]
 80%|████████  | 395/492 [46:06<07:15,  4.49s/it]
 80%|████████  | 396/492 [46:11<07:12,  4.50s/it]
 81%|████████  | 397/492 [46:16<07:07,  4.50s/it]
 81%|████████  | 398/492 [46:20<06:52,  4.39s/it]
 81%|████████  | 399/492 [46:24<06:48,  4.39s/it]
 81%|████████▏ | 400/492 [46:28<06:33,  4.28s/it]
 82%|████████▏ | 401/492 [46:32<06:23,  4.21s/it]
 82%|████████▏ | 402/492 [46:36<06:19,  4.22s/it]
 82%|████████▏ | 403/492 [46:40<06:03,  4.09s/it]
 82%|████████▏ | 404/492 [46:44<06:03,  4.13s/it]
 82%|████████▏ | 405/492 [46:49<06:01,  4.16s/it]
 83%|████████▎ | 406/492 [46:53<05:55,  4.14s/it]
 83%|████████▎ | 407/492 [46:57<05:47,  4.09s/it]
 83%|████████▎ | 408/492 [47:01<05:37,  4.02s/it]
 83%|████████▎ | 409/492 [47:05<05:37,  4.07s/it]
 83%|████████▎ | 410/492 [47:08<05:25,  3.97s/it]
 84%|████████▎ | 411/492 [47:12<05:15,  3.90s/it]
 84%|████████▎ | 412/492 [47:16<05:13,  3.92s/it]
 84%|████████▍ | 413/492 [47:20<05:05,  3.86s/it]
 84%|████████▍ | 414/492 [47:25<05:22,  4.14s/it]
 84%|████████▍ | 415/492 [47:29<05:12,  4.05s/it]
 85%|████████▍ | 416/492 [47:33<05:09,  4.07s/it]
 85%|████████▍ | 417/492 [47:37<05:03,  4.05s/it]
 85%|████████▍ | 418/492 [47:40<04:53,  3.97s/it]
 85%|████████▌ | 419/492 [47:44<04:48,  3.96s/it]
 85%|████████▌ | 420/492 [47:48<04:44,  3.95s/it]
 86%|████████▌ | 421/492 [47:52<04:37,  3.91s/it]
 86%|████████▌ | 422/492 [47:57<05:01,  4.30s/it]
 86%|████████▌ | 423/492 [48:02<05:06,  4.44s/it]
 86%|████████▌ | 424/492 [48:07<05:10,  4.57s/it]
 86%|████████▋ | 425/492 [48:11<05:04,  4.55s/it]
 87%|████████▋ | 426/492 [48:16<05:00,  4.55s/it]
 87%|████████▋ | 427/492 [48:20<04:50,  4.48s/it]
 87%|████████▋ | 428/492 [48:25<04:43,  4.43s/it]
 87%|████████▋ | 429/492 [48:29<04:36,  4.39s/it]
 87%|████████▋ | 430/492 [48:34<04:42,  4.56s/it]
 88%|████████▊ | 431/492 [48:38<04:34,  4.49s/it]
 88%|████████▊ | 432/492 [48:42<04:23,  4.40s/it]
 88%|████████▊ | 433/492 [48:47<04:21,  4.43s/it]
 88%|████████▊ | 434/492 [48:51<04:13,  4.36s/it]
 88%|████████▊ | 435/492 [48:55<04:01,  4.24s/it]
 89%|████████▊ | 436/492 [48:59<03:50,  4.11s/it]
 89%|████████▉ | 437/492 [49:03<03:51,  4.20s/it]
 89%|████████▉ | 438/492 [49:07<03:45,  4.19s/it]
 89%|████████▉ | 439/492 [49:12<03:49,  4.33s/it]2024-05-04 23:37:23.654 | INFO     | __main__:train:169 - evaluate dev set
2024-05-04 23:37:23.657 | INFO     | __main__:evaluate:206 - ***** Running evaluation *****


  0%|          | 0/17 [00:00<?, ?it/s][A

  6%|▌         | 1/17 [00:08<02:09,  8.07s/it][A

 12%|█▏        | 2/17 [00:16<02:00,  8.02s/it][A

 18%|█▊        | 3/17 [00:24<01:51,  8.00s/it][A

 24%|██▎       | 4/17 [00:31<01:43,  7.98s/it][A

 29%|██▉       | 5/17 [00:39<01:35,  7.95s/it][A

 35%|███▌      | 6/17 [00:48<01:28,  8.08s/it][A

 41%|████      | 7/17 [00:56<01:20,  8.09s/it][A

 47%|████▋     | 8/17 [01:04<01:13,  8.14s/it][A

 53%|█████▎    | 9/17 [01:12<01:04,  8.11s/it][A

 59%|█████▉    | 10/17 [01:20<00:56,  8.05s/it][A

 65%|██████▍   | 11/17 [01:28<00:48,  8.03s/it][A

 71%|███████   | 12/17 [01:36<00:40,  8.06s/it][A

 76%|███████▋  | 13/17 [01:44<00:32,  8.06s/it][A

 82%|████████▏ | 14/17 [01:52<00:24,  8.05s/it][A

 88%|████████▊ | 15/17 [02:00<00:16,  8.03s/it][A

 94%|█████████▍| 16/17 [02:08<00:08,  8.08s/it][A

100%|██████████| 17/17 [02:15<00:00,  7.65s/it][A
100%|██████████| 17/17 [02:15<00:00,  7.98s/it]
2024-05-04 23:39:39.243 | INFO     | __main__:evaluate:255 - 

2024-05-04 23:39:39.250 | INFO     | __main__:evaluate:260 - ***** Eval results *****
2024-05-04 23:39:39.250 | INFO     | __main__:evaluate:262 -  acc: 0.7793 - recall: 0.8085 - f1: 0.7937 - loss: 0.1249 
2024-05-04 23:39:39.250 | INFO     | __main__:evaluate:263 - ***** Entity results *****
2024-05-04 23:39:39.251 | INFO     | __main__:evaluate:265 - ******* GPE results ********
2024-05-04 23:39:39.251 | INFO     | __main__:evaluate:267 -  acc: 0.7707 - recall: 0.8380 - f1: 0.8029 
2024-05-04 23:39:39.251 | INFO     | __main__:evaluate:265 - ******* LOC results ********
2024-05-04 23:39:39.251 | INFO     | __main__:evaluate:267 -  acc: 0.4638 - recall: 0.3867 - f1: 0.4218 
2024-05-04 23:39:39.251 | INFO     | __main__:evaluate:265 - ******* ORG results ********
2024-05-04 23:39:39.251 | INFO     | __main__:evaluate:267 -  acc: 0.7194 - recall: 0.7404 - f1: 0.7298 
2024-05-04 23:39:39.252 | INFO     | __main__:evaluate:265 - ******* PER results ********
2024-05-04 23:39:39.252 | INFO     | __main__:evaluate:267 -  acc: 0.9340 - recall: 0.9430 - f1: 0.9385 
2024-05-04 23:39:39.253 | INFO     | __main__:train:171 - evaluate test set
2024-05-04 23:39:39.255 | INFO     | __main__:evaluate:206 - ***** Running evaluation *****


  0%|          | 0/17 [00:00<?, ?it/s][A

  6%|▌         | 1/17 [00:08<02:08,  8.01s/it][A

 12%|█▏        | 2/17 [00:16<02:00,  8.02s/it][A

 18%|█▊        | 3/17 [00:24<01:51,  8.00s/it][A

 24%|██▎       | 4/17 [00:31<01:43,  7.94s/it][A

 29%|██▉       | 5/17 [00:39<01:35,  7.95s/it][A

 35%|███▌      | 6/17 [00:47<01:26,  7.91s/it][A

 41%|████      | 7/17 [00:55<01:19,  7.94s/it][A

 47%|████▋     | 8/17 [01:03<01:11,  7.96s/it][A

 53%|█████▎    | 9/17 [01:11<01:03,  7.96s/it][A

 59%|█████▉    | 10/17 [01:19<00:55,  7.98s/it][A

 65%|██████▍   | 11/17 [01:27<00:47,  7.96s/it][A

 71%|███████   | 12/17 [01:35<00:39,  7.98s/it][A

 76%|███████▋  | 13/17 [01:43<00:31,  7.98s/it][A

 82%|████████▏ | 14/17 [01:51<00:24,  8.00s/it][A

 88%|████████▊ | 15/17 [01:59<00:16,  8.06s/it][A

 94%|█████████▍| 16/17 [02:07<00:08,  8.04s/it][A

100%|██████████| 17/17 [02:15<00:00,  7.94s/it][A
100%|██████████| 17/17 [02:15<00:00,  7.97s/it]
2024-05-04 23:41:54.788 | INFO     | __main__:evaluate:255 - 

2024-05-04 23:41:54.794 | INFO     | __main__:evaluate:260 - ***** Eval results *****
2024-05-04 23:41:54.795 | INFO     | __main__:evaluate:262 -  acc: 0.7991 - recall: 0.8308 - f1: 0.8146 - loss: 0.1155 
2024-05-04 23:41:54.795 | INFO     | __main__:evaluate:263 - ***** Entity results *****
2024-05-04 23:41:54.795 | INFO     | __main__:evaluate:265 - ******* GPE results ********
2024-05-04 23:41:54.795 | INFO     | __main__:evaluate:267 -  acc: 0.8086 - recall: 0.8565 - f1: 0.8319 
2024-05-04 23:41:54.795 | INFO     | __main__:evaluate:265 - ******* LOC results ********
2024-05-04 23:41:54.796 | INFO     | __main__:evaluate:267 -  acc: 0.4682 - recall: 0.4529 - f1: 0.4604 
2024-05-04 23:41:54.796 | INFO     | __main__:evaluate:265 - ******* ORG results ********
2024-05-04 23:41:54.796 | INFO     | __main__:evaluate:267 -  acc: 0.7290 - recall: 0.7473 - f1: 0.7380 
2024-05-04 23:41:54.796 | INFO     | __main__:evaluate:265 - ******* PER results ********
2024-05-04 23:41:54.796 | INFO     | __main__:evaluate:267 -  acc: 0.9327 - recall: 0.9670 - f1: 0.9495 

 89%|████████▉ | 440/492 [53:47<1:14:11, 85.60s/it]
 90%|████████▉ | 441/492 [53:52<52:06, 61.31s/it]  
 90%|████████▉ | 442/492 [53:56<36:49, 44.18s/it]
 90%|█████████ | 443/492 [54:01<26:20, 32.25s/it]
 90%|█████████ | 444/492 [54:05<19:01, 23.79s/it]
 90%|█████████ | 445/492 [54:09<14:03, 17.95s/it]
 91%|█████████ | 446/492 [54:13<10:38, 13.87s/it]
 91%|█████████ | 447/492 [54:18<08:17, 11.06s/it]
 91%|█████████ | 448/492 [54:22<06:38,  9.06s/it]
 91%|█████████▏| 449/492 [54:26<05:24,  7.55s/it]
 91%|█████████▏| 450/492 [54:30<04:33,  6.52s/it]
 92%|█████████▏| 451/492 [54:34<03:54,  5.73s/it]
 92%|█████████▏| 452/492 [54:39<03:33,  5.33s/it]
 92%|█████████▏| 453/492 [54:43<03:16,  5.05s/it]
 92%|█████████▏| 454/492 [54:47<03:03,  4.83s/it]
 92%|█████████▏| 455/492 [54:51<02:50,  4.60s/it]
 93%|█████████▎| 456/492 [54:55<02:35,  4.31s/it]
 93%|█████████▎| 457/492 [54:59<02:26,  4.19s/it]
 93%|█████████▎| 458/492 [55:03<02:20,  4.15s/it]
 93%|█████████▎| 459/492 [55:08<02:25,  4.42s/it]
 93%|█████████▎| 460/492 [55:12<02:18,  4.34s/it]
 94%|█████████▎| 461/492 [55:16<02:13,  4.29s/it]
 94%|█████████▍| 462/492 [55:20<02:03,  4.13s/it]
 94%|█████████▍| 463/492 [55:24<01:57,  4.05s/it]
 94%|█████████▍| 464/492 [55:28<01:52,  4.01s/it]
 95%|█████████▍| 465/492 [55:32<01:47,  3.97s/it]
 95%|█████████▍| 466/492 [55:36<01:41,  3.91s/it]
 95%|█████████▍| 467/492 [55:40<01:43,  4.15s/it]
 95%|█████████▌| 468/492 [55:44<01:37,  4.08s/it]
 95%|█████████▌| 469/492 [55:48<01:32,  4.01s/it]
 96%|█████████▌| 470/492 [55:53<01:35,  4.32s/it]
 96%|█████████▌| 471/492 [55:58<01:37,  4.64s/it]
 96%|█████████▌| 472/492 [56:03<01:32,  4.63s/it]
 96%|█████████▌| 473/492 [56:07<01:25,  4.50s/it]
 96%|█████████▋| 474/492 [56:12<01:21,  4.55s/it]
 97%|█████████▋| 475/492 [56:16<01:17,  4.53s/it]
 97%|█████████▋| 476/492 [56:21<01:12,  4.51s/it]
 97%|█████████▋| 477/492 [56:25<01:06,  4.43s/it]
 97%|█████████▋| 478/492 [56:29<01:00,  4.31s/it]
 97%|█████████▋| 479/492 [56:33<00:54,  4.18s/it]
 98%|█████████▊| 480/492 [56:37<00:50,  4.22s/it]
 98%|█████████▊| 481/492 [56:42<00:48,  4.37s/it]
 98%|█████████▊| 482/492 [56:47<00:43,  4.39s/it]
 98%|█████████▊| 483/492 [56:50<00:38,  4.25s/it]
 98%|█████████▊| 484/492 [56:54<00:32,  4.12s/it]
 99%|█████████▊| 485/492 [56:59<00:30,  4.32s/it]
 99%|█████████▉| 486/492 [57:03<00:25,  4.27s/it]
 99%|█████████▉| 487/492 [57:07<00:21,  4.20s/it]
 99%|█████████▉| 488/492 [57:11<00:16,  4.07s/it]
 99%|█████████▉| 489/492 [57:16<00:12,  4.26s/it]
100%|█████████▉| 490/492 [57:20<00:08,  4.39s/it]
100%|█████████▉| 491/492 [57:25<00:04,  4.46s/it]
100%|██████████| 492/492 [57:27<00:00,  3.71s/it]
100%|██████████| 492/492 [57:27<00:00,  7.01s/it]
2024-05-04 23:45:34.460 | INFO     | __main__:train:130 - start 7-th epoch training

  0%|          | 0/492 [00:00<?, ?it/s]
  0%|          | 1/492 [00:04<35:41,  4.36s/it]
  0%|          | 2/492 [00:08<34:35,  4.24s/it]
  1%|          | 3/492 [00:12<34:57,  4.29s/it]
  1%|          | 4/492 [00:17<34:33,  4.25s/it]
  1%|          | 5/492 [00:21<34:00,  4.19s/it]
  1%|          | 6/492 [00:25<33:29,  4.13s/it]
  1%|▏         | 7/492 [00:29<33:22,  4.13s/it]
  2%|▏         | 8/492 [00:33<32:30,  4.03s/it]
  2%|▏         | 9/492 [00:37<34:18,  4.26s/it]
  2%|▏         | 10/492 [00:42<36:19,  4.52s/it]
  2%|▏         | 11/492 [00:47<36:31,  4.56s/it]
  2%|▏         | 12/492 [00:51<35:39,  4.46s/it]
  3%|▎         | 13/492 [00:56<35:19,  4.43s/it]
  3%|▎         | 14/492 [01:00<34:57,  4.39s/it]
  3%|▎         | 15/492 [01:04<34:10,  4.30s/it]
  3%|▎         | 16/492 [01:09<34:40,  4.37s/it]
  3%|▎         | 17/492 [01:13<34:44,  4.39s/it]
  4%|▎         | 18/492 [01:18<34:50,  4.41s/it]
  4%|▍         | 19/492 [01:22<34:26,  4.37s/it]
  4%|▍         | 20/492 [01:26<33:38,  4.28s/it]
  4%|▍         | 21/492 [01:30<33:09,  4.22s/it]
  4%|▍         | 22/492 [01:34<33:07,  4.23s/it]
  5%|▍         | 23/492 [01:39<33:42,  4.31s/it]
  5%|▍         | 24/492 [01:43<32:50,  4.21s/it]
  5%|▌         | 25/492 [01:47<33:04,  4.25s/it]
  5%|▌         | 26/492 [01:51<33:03,  4.26s/it]
  5%|▌         | 27/492 [01:56<33:02,  4.26s/it]
  6%|▌         | 28/492 [02:00<32:26,  4.20s/it]
  6%|▌         | 29/492 [02:03<31:23,  4.07s/it]
  6%|▌         | 30/492 [02:08<33:39,  4.37s/it]
  6%|▋         | 31/492 [02:14<35:20,  4.60s/it]
  7%|▋         | 32/492 [02:18<35:10,  4.59s/it]
  7%|▋         | 33/492 [02:22<34:01,  4.45s/it]
  7%|▋         | 34/492 [02:26<33:02,  4.33s/it]
  7%|▋         | 35/492 [02:30<31:33,  4.14s/it]
  7%|▋         | 36/492 [02:34<32:05,  4.22s/it]
  8%|▊         | 37/492 [02:39<31:50,  4.20s/it]
  8%|▊         | 38/492 [02:43<31:44,  4.20s/it]
  8%|▊         | 39/492 [02:47<31:56,  4.23s/it]
  8%|▊         | 40/492 [02:51<31:34,  4.19s/it]
  8%|▊         | 41/492 [02:55<31:24,  4.18s/it]
  9%|▊         | 42/492 [02:59<30:32,  4.07s/it]
  9%|▊         | 43/492 [03:03<30:45,  4.11s/it]
  9%|▉         | 44/492 [03:07<30:46,  4.12s/it]
  9%|▉         | 45/492 [03:11<29:57,  4.02s/it]
  9%|▉         | 46/492 [03:16<30:47,  4.14s/it]
 10%|▉         | 47/492 [03:21<32:16,  4.35s/it]2024-05-04 23:49:00.041 | INFO     | __main__:train:169 - evaluate dev set
2024-05-04 23:49:00.044 | INFO     | __main__:evaluate:206 - ***** Running evaluation *****


  0%|          | 0/17 [00:00<?, ?it/s][A

  6%|▌         | 1/17 [00:07<02:07,  7.98s/it][A

 12%|█▏        | 2/17 [00:16<02:00,  8.01s/it][A

 18%|█▊        | 3/17 [00:24<01:52,  8.06s/it][A

 24%|██▎       | 4/17 [00:32<01:45,  8.08s/it][A

 29%|██▉       | 5/17 [00:40<01:36,  8.03s/it][A

 35%|███▌      | 6/17 [00:48<01:28,  8.00s/it][A

 41%|████      | 7/17 [00:56<01:19,  7.98s/it][A

 47%|████▋     | 8/17 [01:04<01:11,  8.00s/it][A

 53%|█████▎    | 9/17 [01:12<01:04,  8.03s/it][A

 59%|█████▉    | 10/17 [01:20<00:56,  8.03s/it][A

 65%|██████▍   | 11/17 [01:28<00:48,  8.03s/it][A

 71%|███████   | 12/17 [01:36<00:40,  8.01s/it][A

 76%|███████▋  | 13/17 [01:44<00:32,  8.01s/it][A

 82%|████████▏ | 14/17 [01:52<00:23,  7.99s/it][A

 88%|████████▊ | 15/17 [02:00<00:16,  8.05s/it][A

 94%|█████████▍| 16/17 [02:08<00:08,  8.01s/it][A

100%|██████████| 17/17 [02:14<00:00,  7.52s/it][A
100%|██████████| 17/17 [02:14<00:00,  7.92s/it]
2024-05-04 23:51:14.720 | INFO     | __main__:evaluate:255 - 

2024-05-04 23:51:14.726 | INFO     | __main__:evaluate:260 - ***** Eval results *****
2024-05-04 23:51:14.727 | INFO     | __main__:evaluate:262 -  acc: 0.7868 - recall: 0.8150 - f1: 0.8007 - loss: 0.1342 
2024-05-04 23:51:14.727 | INFO     | __main__:evaluate:263 - ***** Entity results *****
2024-05-04 23:51:14.727 | INFO     | __main__:evaluate:265 - ******* GPE results ********
2024-05-04 23:51:14.727 | INFO     | __main__:evaluate:267 -  acc: 0.7722 - recall: 0.8465 - f1: 0.8077 
2024-05-04 23:51:14.727 | INFO     | __main__:evaluate:265 - ******* LOC results ********
2024-05-04 23:51:14.728 | INFO     | __main__:evaluate:267 -  acc: 0.4740 - recall: 0.3784 - f1: 0.4208 
2024-05-04 23:51:14.728 | INFO     | __main__:evaluate:265 - ******* ORG results ********
2024-05-04 23:51:14.728 | INFO     | __main__:evaluate:267 -  acc: 0.7417 - recall: 0.7508 - f1: 0.7462 
2024-05-04 23:51:14.728 | INFO     | __main__:evaluate:265 - ******* PER results ********
2024-05-04 23:51:14.728 | INFO     | __main__:evaluate:267 -  acc: 0.9336 - recall: 0.9461 - f1: 0.9398 
2024-05-04 23:51:14.729 | INFO     | __main__:train:171 - evaluate test set
2024-05-04 23:51:14.731 | INFO     | __main__:evaluate:206 - ***** Running evaluation *****


  0%|          | 0/17 [00:00<?, ?it/s][A

  6%|▌         | 1/17 [00:08<02:08,  8.04s/it][A

 12%|█▏        | 2/17 [00:16<02:00,  8.05s/it][A

 18%|█▊        | 3/17 [00:24<01:52,  8.01s/it][A

 24%|██▎       | 4/17 [00:32<01:44,  8.00s/it][A

 29%|██▉       | 5/17 [00:39<01:35,  7.96s/it][A

 35%|███▌      | 6/17 [00:47<01:27,  7.95s/it][A

 41%|████      | 7/17 [00:55<01:19,  7.96s/it][A

 47%|████▋     | 8/17 [01:03<01:11,  7.96s/it][A

 53%|█████▎    | 9/17 [01:11<01:03,  7.95s/it][A

 59%|█████▉    | 10/17 [01:19<00:55,  7.96s/it][A

 65%|██████▍   | 11/17 [01:27<00:47,  7.96s/it][A

 71%|███████   | 12/17 [01:35<00:39,  7.97s/it][A

 76%|███████▋  | 13/17 [01:44<00:32,  8.09s/it][A

 82%|████████▏ | 14/17 [01:52<00:24,  8.13s/it][A

 88%|████████▊ | 15/17 [02:00<00:16,  8.21s/it][A

 94%|█████████▍| 16/17 [02:08<00:08,  8.16s/it][A

100%|██████████| 17/17 [02:16<00:00,  8.08s/it][A
100%|██████████| 17/17 [02:16<00:00,  8.03s/it]
2024-05-04 23:53:31.326 | INFO     | __main__:evaluate:255 - 

2024-05-04 23:53:31.331 | INFO     | __main__:evaluate:260 - ***** Eval results *****
2024-05-04 23:53:31.332 | INFO     | __main__:evaluate:262 -  acc: 0.8017 - recall: 0.8349 - f1: 0.8180 - loss: 0.1225 
2024-05-04 23:53:31.332 | INFO     | __main__:evaluate:263 - ***** Entity results *****
2024-05-04 23:53:31.332 | INFO     | __main__:evaluate:265 - ******* GPE results ********
2024-05-04 23:53:31.332 | INFO     | __main__:evaluate:267 -  acc: 0.8069 - recall: 0.8653 - f1: 0.8351 
2024-05-04 23:53:31.332 | INFO     | __main__:evaluate:265 - ******* LOC results ********
2024-05-04 23:53:31.333 | INFO     | __main__:evaluate:267 -  acc: 0.4890 - recall: 0.4549 - f1: 0.4713 
2024-05-04 23:53:31.333 | INFO     | __main__:evaluate:265 - ******* ORG results ********
2024-05-04 23:53:31.333 | INFO     | __main__:evaluate:267 -  acc: 0.7346 - recall: 0.7468 - f1: 0.7406 
2024-05-04 23:53:31.333 | INFO     | __main__:evaluate:265 - ******* PER results ********
2024-05-04 23:53:31.333 | INFO     | __main__:evaluate:267 -  acc: 0.9318 - recall: 0.9681 - f1: 0.9496 

 10%|▉         | 48/492 [07:56<10:34:53, 85.80s/it]
 10%|▉         | 49/492 [08:01<7:33:14, 61.39s/it] 
 10%|█         | 50/492 [08:05<5:24:53, 44.10s/it]
 10%|█         | 51/492 [08:09<3:56:55, 32.23s/it]
 11%|█         | 52/492 [08:14<2:55:39, 23.95s/it]
 11%|█         | 53/492 [08:18<2:12:37, 18.13s/it]
 11%|█         | 54/492 [08:22<1:41:31, 13.91s/it]
 11%|█         | 55/492 [08:26<1:19:42, 10.94s/it]
 11%|█▏        | 56/492 [08:31<1:04:49,  8.92s/it]
 12%|█▏        | 57/492 [08:35<54:34,  7.53s/it]  
 12%|█▏        | 58/492 [08:39<46:39,  6.45s/it]
 12%|█▏        | 59/492 [08:43<41:02,  5.69s/it]
 12%|█▏        | 60/492 [08:47<38:13,  5.31s/it]
 12%|█▏        | 61/492 [08:52<36:16,  5.05s/it]
 13%|█▎        | 62/492 [08:56<35:21,  4.93s/it]
 13%|█▎        | 63/492 [09:00<32:37,  4.56s/it]
 13%|█▎        | 64/492 [09:04<31:25,  4.40s/it]
 13%|█▎        | 65/492 [09:08<29:58,  4.21s/it]
 13%|█▎        | 66/492 [09:12<30:20,  4.27s/it]
 14%|█▎        | 67/492 [09:16<30:20,  4.28s/it]
 14%|█▍        | 68/492 [09:20<29:46,  4.21s/it]
 14%|█▍        | 69/492 [09:24<29:03,  4.12s/it]
 14%|█▍        | 70/492 [09:28<28:44,  4.09s/it]
 14%|█▍        | 71/492 [09:33<29:51,  4.26s/it]
 15%|█▍        | 72/492 [09:38<30:14,  4.32s/it]
 15%|█▍        | 73/492 [09:42<29:48,  4.27s/it]
 15%|█▌        | 74/492 [09:46<29:08,  4.18s/it]
 15%|█▌        | 75/492 [09:50<28:52,  4.16s/it]
 15%|█▌        | 76/492 [09:54<28:16,  4.08s/it]
 16%|█▌        | 77/492 [09:57<27:36,  3.99s/it]
 16%|█▌        | 78/492 [10:02<27:44,  4.02s/it]
 16%|█▌        | 79/492 [10:05<27:32,  4.00s/it]
 16%|█▋        | 80/492 [10:09<27:00,  3.93s/it]
 16%|█▋        | 81/492 [10:13<27:19,  3.99s/it]
 17%|█▋        | 82/492 [10:17<26:58,  3.95s/it]
 17%|█▋        | 83/492 [10:22<28:49,  4.23s/it]
 17%|█▋        | 84/492 [10:27<29:06,  4.28s/it]
 17%|█▋        | 85/492 [10:31<29:45,  4.39s/it]
 17%|█▋        | 86/492 [10:36<30:43,  4.54s/it]
 18%|█▊        | 87/492 [10:41<30:28,  4.52s/it]
 18%|█▊        | 88/492 [10:45<30:40,  4.56s/it]
 18%|█▊        | 89/492 [10:50<31:18,  4.66s/it]
 18%|█▊        | 90/492 [10:55<31:22,  4.68s/it]
 18%|█▊        | 91/492 [10:59<30:38,  4.58s/it]
 19%|█▊        | 92/492 [11:03<29:57,  4.49s/it]
 19%|█▉        | 93/492 [11:08<29:41,  4.46s/it]
 19%|█▉        | 94/492 [11:12<28:49,  4.34s/it]
 19%|█▉        | 95/492 [11:16<28:28,  4.30s/it]
 20%|█▉        | 96/492 [11:21<28:41,  4.35s/it]
 20%|█▉        | 97/492 [11:25<28:52,  4.39s/it]
 20%|█▉        | 98/492 [11:29<28:50,  4.39s/it]
 20%|██        | 99/492 [11:34<29:46,  4.55s/it]
 20%|██        | 100/492 [11:39<29:39,  4.54s/it]
 21%|██        | 101/492 [11:43<28:56,  4.44s/it]
 21%|██        | 102/492 [11:47<28:21,  4.36s/it]
 21%|██        | 103/492 [11:52<28:24,  4.38s/it]
 21%|██        | 104/492 [11:56<28:11,  4.36s/it]
 21%|██▏       | 105/492 [12:00<27:28,  4.26s/it]
 22%|██▏       | 106/492 [12:04<26:52,  4.18s/it]
 22%|██▏       | 107/492 [12:08<26:28,  4.12s/it]
 22%|██▏       | 108/492 [12:12<25:51,  4.04s/it]
 22%|██▏       | 109/492 [12:16<26:27,  4.14s/it]
 22%|██▏       | 110/492 [12:21<27:13,  4.28s/it]
 23%|██▎       | 111/492 [12:25<27:30,  4.33s/it]
 23%|██▎       | 112/492 [12:29<26:56,  4.25s/it]
 23%|██▎       | 113/492 [12:33<26:34,  4.21s/it]
 23%|██▎       | 114/492 [12:37<26:07,  4.15s/it]
 23%|██▎       | 115/492 [12:41<25:51,  4.12s/it]
 24%|██▎       | 116/492 [12:46<25:38,  4.09s/it]
 24%|██▍       | 117/492 [12:51<27:19,  4.37s/it]
 24%|██▍       | 118/492 [12:55<26:39,  4.28s/it]
 24%|██▍       | 119/492 [12:59<26:12,  4.22s/it]
 24%|██▍       | 120/492 [13:03<26:51,  4.33s/it]
 25%|██▍       | 121/492 [13:07<26:19,  4.26s/it]
 25%|██▍       | 122/492 [13:12<26:01,  4.22s/it]
 25%|██▌       | 123/492 [13:15<25:08,  4.09s/it]
 25%|██▌       | 124/492 [13:19<24:47,  4.04s/it]
 25%|██▌       | 125/492 [13:23<24:25,  3.99s/it]
 26%|██▌       | 126/492 [13:27<24:41,  4.05s/it]
 26%|██▌       | 127/492 [13:32<25:25,  4.18s/it]
 26%|██▌       | 128/492 [13:36<25:25,  4.19s/it]
 26%|██▌       | 129/492 [13:40<25:08,  4.16s/it]
 26%|██▋       | 130/492 [13:44<25:11,  4.18s/it]
 27%|██▋       | 131/492 [13:48<24:52,  4.13s/it]
 27%|██▋       | 132/492 [13:52<24:15,  4.04s/it]
 27%|██▋       | 133/492 [13:57<25:18,  4.23s/it]
 27%|██▋       | 134/492 [14:02<26:18,  4.41s/it]
 27%|██▋       | 135/492 [14:06<26:21,  4.43s/it]
 28%|██▊       | 136/492 [14:10<25:55,  4.37s/it]
 28%|██▊       | 137/492 [14:15<25:31,  4.31s/it]
 28%|██▊       | 138/492 [14:18<24:45,  4.20s/it]
 28%|██▊       | 139/492 [14:23<24:42,  4.20s/it]
 28%|██▊       | 140/492 [14:27<25:19,  4.32s/it]
 29%|██▊       | 141/492 [14:32<25:38,  4.38s/it]
 29%|██▉       | 142/492 [14:36<25:35,  4.39s/it]
 29%|██▉       | 143/492 [14:40<25:14,  4.34s/it]
 29%|██▉       | 144/492 [14:44<24:28,  4.22s/it]
 29%|██▉       | 145/492 [14:49<24:45,  4.28s/it]
 30%|██▉       | 146/492 [14:53<24:14,  4.20s/it]
 30%|██▉       | 147/492 [14:57<23:38,  4.11s/it]2024-05-05 00:00:36.916 | INFO     | __main__:train:169 - evaluate dev set
2024-05-05 00:00:36.919 | INFO     | __main__:evaluate:206 - ***** Running evaluation *****


  0%|          | 0/17 [00:00<?, ?it/s][A

  6%|▌         | 1/17 [00:08<02:10,  8.14s/it][A

 12%|█▏        | 2/17 [00:16<02:01,  8.08s/it][A

 18%|█▊        | 3/17 [00:24<01:53,  8.09s/it][A

 24%|██▎       | 4/17 [00:32<01:47,  8.26s/it][A

 29%|██▉       | 5/17 [00:40<01:38,  8.21s/it][A

 35%|███▌      | 6/17 [00:48<01:29,  8.13s/it][A

 41%|████      | 7/17 [00:56<01:20,  8.09s/it][A

 47%|████▋     | 8/17 [01:04<01:12,  8.05s/it][A

 53%|█████▎    | 9/17 [01:13<01:04,  8.08s/it][A

 59%|█████▉    | 10/17 [01:21<00:56,  8.09s/it][A

 65%|██████▍   | 11/17 [01:29<00:48,  8.07s/it][A

 71%|███████   | 12/17 [01:37<00:40,  8.10s/it][A

 76%|███████▋  | 13/17 [01:45<00:32,  8.06s/it][A

 82%|████████▏ | 14/17 [01:53<00:24,  8.03s/it][A

 88%|████████▊ | 15/17 [02:01<00:16,  8.03s/it][A

 94%|█████████▍| 16/17 [02:09<00:07,  7.98s/it][A

100%|██████████| 17/17 [02:15<00:00,  7.51s/it][A
100%|██████████| 17/17 [02:15<00:00,  7.97s/it]
2024-05-05 00:02:52.487 | INFO     | __main__:evaluate:255 - 

2024-05-05 00:02:52.493 | INFO     | __main__:evaluate:260 - ***** Eval results *****
2024-05-05 00:02:52.493 | INFO     | __main__:evaluate:262 -  acc: 0.7850 - recall: 0.8055 - f1: 0.7951 - loss: 0.1330 
2024-05-05 00:02:52.494 | INFO     | __main__:evaluate:263 - ***** Entity results *****
2024-05-05 00:02:52.494 | INFO     | __main__:evaluate:265 - ******* GPE results ********
2024-05-05 00:02:52.494 | INFO     | __main__:evaluate:267 -  acc: 0.7832 - recall: 0.8313 - f1: 0.8066 
2024-05-05 00:02:52.494 | INFO     | __main__:evaluate:265 - ******* LOC results ********
2024-05-05 00:02:52.494 | INFO     | __main__:evaluate:267 -  acc: 0.4647 - recall: 0.3971 - f1: 0.4283 
2024-05-05 00:02:52.494 | INFO     | __main__:evaluate:265 - ******* ORG results ********
2024-05-05 00:02:52.495 | INFO     | __main__:evaluate:267 -  acc: 0.7194 - recall: 0.7325 - f1: 0.7259 
2024-05-05 00:02:52.495 | INFO     | __main__:evaluate:265 - ******* PER results ********
2024-05-05 00:02:52.495 | INFO     | __main__:evaluate:267 -  acc: 0.9326 - recall: 0.9479 - f1: 0.9402 
2024-05-05 00:02:52.496 | INFO     | __main__:train:171 - evaluate test set
2024-05-05 00:02:52.498 | INFO     | __main__:evaluate:206 - ***** Running evaluation *****


  0%|          | 0/17 [00:00<?, ?it/s][A

  6%|▌         | 1/17 [00:07<02:07,  7.98s/it][A

 12%|█▏        | 2/17 [00:15<01:59,  7.95s/it][A

 18%|█▊        | 3/17 [00:23<01:51,  7.99s/it][A

 24%|██▎       | 4/17 [00:31<01:44,  8.01s/it][A

 29%|██▉       | 5/17 [00:40<01:36,  8.05s/it][A

 35%|███▌      | 6/17 [00:48<01:29,  8.10s/it][A

 41%|████      | 7/17 [00:56<01:21,  8.20s/it][A

 47%|████▋     | 8/17 [01:04<01:13,  8.15s/it][A

 53%|█████▎    | 9/17 [01:12<01:04,  8.08s/it][A

 59%|█████▉    | 10/17 [01:20<00:56,  8.06s/it][A

 65%|██████▍   | 11/17 [01:28<00:48,  8.04s/it][A

 71%|███████   | 12/17 [01:36<00:40,  8.00s/it][A

 76%|███████▋  | 13/17 [01:44<00:31,  7.97s/it][A

 82%|████████▏ | 14/17 [01:52<00:23,  7.99s/it][A

 88%|████████▊ | 15/17 [02:00<00:16,  8.03s/it][A

 94%|█████████▍| 16/17 [02:08<00:08,  8.06s/it][A

100%|██████████| 17/17 [02:16<00:00,  8.09s/it][A
100%|██████████| 17/17 [02:16<00:00,  8.06s/it]
2024-05-05 00:05:09.439 | INFO     | __main__:evaluate:255 - 

2024-05-05 00:05:09.445 | INFO     | __main__:evaluate:260 - ***** Eval results *****
2024-05-05 00:05:09.445 | INFO     | __main__:evaluate:262 -  acc: 0.8037 - recall: 0.8250 - f1: 0.8142 - loss: 0.1215 
2024-05-05 00:05:09.445 | INFO     | __main__:evaluate:263 - ***** Entity results *****
2024-05-05 00:05:09.446 | INFO     | __main__:evaluate:265 - ******* GPE results ********
2024-05-05 00:05:09.446 | INFO     | __main__:evaluate:267 -  acc: 0.8230 - recall: 0.8449 - f1: 0.8338 
2024-05-05 00:05:09.446 | INFO     | __main__:evaluate:265 - ******* LOC results ********
2024-05-05 00:05:09.446 | INFO     | __main__:evaluate:267 -  acc: 0.4614 - recall: 0.4529 - f1: 0.4571 
2024-05-05 00:05:09.446 | INFO     | __main__:evaluate:265 - ******* ORG results ********
2024-05-05 00:05:09.447 | INFO     | __main__:evaluate:267 -  acc: 0.7277 - recall: 0.7425 - f1: 0.7350 
2024-05-05 00:05:09.447 | INFO     | __main__:evaluate:265 - ******* PER results ********
2024-05-05 00:05:09.447 | INFO     | __main__:evaluate:267 -  acc: 0.9285 - recall: 0.9697 - f1: 0.9487 

 30%|███       | 148/492 [19:34<8:14:17, 86.21s/it]
 30%|███       | 149/492 [19:40<5:53:39, 61.86s/it]
 30%|███       | 150/492 [19:43<4:13:25, 44.46s/it]
 31%|███       | 151/492 [19:48<3:04:56, 32.54s/it]
 31%|███       | 152/492 [19:53<2:17:15, 24.22s/it]
 31%|███       | 153/492 [19:57<1:42:46, 18.19s/it]
 31%|███▏      | 154/492 [20:01<1:18:48, 13.99s/it]
 32%|███▏      | 155/492 [20:06<1:02:18, 11.09s/it]
 32%|███▏      | 156/492 [20:10<51:17,  9.16s/it]  
 32%|███▏      | 157/492 [20:15<43:32,  7.80s/it]
 32%|███▏      | 158/492 [20:20<38:27,  6.91s/it]
 32%|███▏      | 159/492 [20:24<34:16,  6.18s/it]
 33%|███▎      | 160/492 [20:29<31:23,  5.67s/it]
 33%|███▎      | 161/492 [20:33<29:44,  5.39s/it]
 33%|███▎      | 162/492 [20:38<28:07,  5.11s/it]
 33%|███▎      | 163/492 [20:42<26:38,  4.86s/it]
 33%|███▎      | 164/492 [20:47<26:13,  4.80s/it]
 34%|███▎      | 165/492 [20:51<24:30,  4.50s/it]
 34%|███▎      | 166/492 [20:56<25:28,  4.69s/it]
 34%|███▍      | 167/492 [21:00<24:28,  4.52s/it]
 34%|███▍      | 168/492 [21:04<24:16,  4.50s/it]
 34%|███▍      | 169/492 [21:08<23:32,  4.37s/it]
 35%|███▍      | 170/492 [21:12<22:23,  4.17s/it]
 35%|███▍      | 171/492 [21:16<22:42,  4.25s/it]
 35%|███▍      | 172/492 [21:20<22:12,  4.16s/it]
 35%|███▌      | 173/492 [21:24<21:53,  4.12s/it]
 35%|███▌      | 174/492 [21:28<21:39,  4.09s/it]
 36%|███▌      | 175/492 [21:33<21:32,  4.08s/it]
 36%|███▌      | 176/492 [21:36<21:17,  4.04s/it]
 36%|███▌      | 177/492 [21:41<22:17,  4.25s/it]
 36%|███▌      | 178/492 [21:45<21:57,  4.19s/it]
 36%|███▋      | 179/492 [21:49<21:45,  4.17s/it]
 37%|███▋      | 180/492 [21:55<23:48,  4.58s/it]
 37%|███▋      | 181/492 [21:59<23:14,  4.48s/it]
 37%|███▋      | 182/492 [22:04<23:36,  4.57s/it]
 37%|███▋      | 183/492 [22:09<23:31,  4.57s/it]
 37%|███▋      | 184/492 [22:12<22:22,  4.36s/it]
 38%|███▊      | 185/492 [22:17<22:22,  4.37s/it]
 38%|███▊      | 186/492 [22:22<23:01,  4.51s/it]
 38%|███▊      | 187/492 [22:27<23:34,  4.64s/it]
 38%|███▊      | 188/492 [22:31<23:26,  4.63s/it]
 38%|███▊      | 189/492 [22:36<23:28,  4.65s/it]
 39%|███▊      | 190/492 [22:41<23:44,  4.72s/it]
 39%|███▉      | 191/492 [22:45<22:32,  4.49s/it]
 39%|███▉      | 192/492 [22:49<21:29,  4.30s/it]
 39%|███▉      | 193/492 [22:53<21:33,  4.32s/it]
 39%|███▉      | 194/492 [22:58<22:23,  4.51s/it]
 40%|███▉      | 195/492 [23:02<22:20,  4.51s/it]
 40%|███▉      | 196/492 [23:07<22:30,  4.56s/it]
 40%|████      | 197/492 [23:11<21:52,  4.45s/it]
 40%|████      | 198/492 [23:15<20:56,  4.27s/it]
 40%|████      | 199/492 [23:19<20:18,  4.16s/it]
 41%|████      | 200/492 [23:24<21:12,  4.36s/it]
 41%|████      | 201/492 [23:28<21:09,  4.36s/it]
 41%|████      | 202/492 [23:33<21:15,  4.40s/it]
 41%|████▏     | 203/492 [23:37<21:39,  4.50s/it]
 41%|████▏     | 204/492 [23:42<21:55,  4.57s/it]
 42%|████▏     | 205/492 [23:46<21:23,  4.47s/it]
 42%|████▏     | 206/492 [23:51<20:49,  4.37s/it]
 42%|████▏     | 207/492 [23:55<20:32,  4.33s/it]
 42%|████▏     | 208/492 [23:59<20:17,  4.29s/it]
 42%|████▏     | 209/492 [24:03<20:13,  4.29s/it]
 43%|████▎     | 210/492 [24:07<19:54,  4.24s/it]
 43%|████▎     | 211/492 [24:11<19:21,  4.13s/it]
 43%|████▎     | 212/492 [24:16<19:40,  4.22s/it]
 43%|████▎     | 213/492 [24:21<20:49,  4.48s/it]
 43%|████▎     | 214/492 [24:25<20:38,  4.45s/it]
 44%|████▎     | 215/492 [24:29<19:37,  4.25s/it]
 44%|████▍     | 216/492 [24:34<20:12,  4.39s/it]
 44%|████▍     | 217/492 [24:38<19:39,  4.29s/it]
 44%|████▍     | 218/492 [24:42<19:17,  4.22s/it]
 45%|████▍     | 219/492 [24:46<18:44,  4.12s/it]
 45%|████▍     | 220/492 [24:50<19:23,  4.28s/it]
 45%|████▍     | 221/492 [24:55<20:13,  4.48s/it]
 45%|████▌     | 222/492 [25:00<20:13,  4.49s/it]
 45%|████▌     | 223/492 [25:04<19:38,  4.38s/it]
 46%|████▌     | 224/492 [25:08<19:15,  4.31s/it]
 46%|████▌     | 225/492 [25:12<18:54,  4.25s/it]
 46%|████▌     | 226/492 [25:16<18:26,  4.16s/it]
 46%|████▌     | 227/492 [25:20<18:21,  4.16s/it]
 46%|████▋     | 228/492 [25:24<18:14,  4.15s/it]
 47%|████▋     | 229/492 [25:28<18:02,  4.12s/it]
 47%|████▋     | 230/492 [25:32<17:27,  4.00s/it]
 47%|████▋     | 231/492 [25:36<17:28,  4.02s/it]
 47%|████▋     | 232/492 [25:40<17:25,  4.02s/it]
 47%|████▋     | 233/492 [25:45<18:26,  4.27s/it]
 48%|████▊     | 234/492 [25:49<18:03,  4.20s/it]
 48%|████▊     | 235/492 [25:53<17:53,  4.18s/it]
 48%|████▊     | 236/492 [25:58<17:57,  4.21s/it]
 48%|████▊     | 237/492 [26:01<17:23,  4.09s/it]
 48%|████▊     | 238/492 [26:06<17:59,  4.25s/it]
 49%|████▊     | 239/492 [26:11<18:36,  4.41s/it]
 49%|████▉     | 240/492 [26:16<19:28,  4.64s/it]
 49%|████▉     | 241/492 [26:21<19:20,  4.62s/it]
 49%|████▉     | 242/492 [26:25<19:21,  4.64s/it]
 49%|████▉     | 243/492 [26:30<19:05,  4.60s/it]
 50%|████▉     | 244/492 [26:34<18:24,  4.45s/it]
 50%|████▉     | 245/492 [26:38<17:30,  4.25s/it]
 50%|█████     | 246/492 [26:42<17:42,  4.32s/it]
 50%|█████     | 247/492 [26:46<17:26,  4.27s/it]2024-05-05 00:12:25.498 | INFO     | __main__:train:169 - evaluate dev set
2024-05-05 00:12:25.502 | INFO     | __main__:evaluate:206 - ***** Running evaluation *****


  0%|          | 0/17 [00:00<?, ?it/s][A

  6%|▌         | 1/17 [00:07<02:06,  7.90s/it][A

 12%|█▏        | 2/17 [00:15<01:59,  7.94s/it][A

 18%|█▊        | 3/17 [00:23<01:51,  7.94s/it][A

 24%|██▎       | 4/17 [00:31<01:43,  7.98s/it][A

 29%|██▉       | 5/17 [00:39<01:36,  8.03s/it][A

 35%|███▌      | 6/17 [00:48<01:28,  8.06s/it][A

 41%|████      | 7/17 [00:56<01:21,  8.11s/it][A

 47%|████▋     | 8/17 [01:04<01:12,  8.08s/it][A

 53%|█████▎    | 9/17 [01:12<01:04,  8.06s/it][A

 59%|█████▉    | 10/17 [01:20<00:56,  8.05s/it][A

 65%|██████▍   | 11/17 [01:28<00:48,  8.02s/it][A

 71%|███████   | 12/17 [01:36<00:40,  8.08s/it][A

 76%|███████▋  | 13/17 [01:44<00:32,  8.10s/it][A

 82%|████████▏ | 14/17 [01:52<00:24,  8.06s/it][A

 88%|████████▊ | 15/17 [02:00<00:15,  8.00s/it][A

 94%|█████████▍| 16/17 [02:08<00:07,  7.99s/it][A

100%|██████████| 17/17 [02:14<00:00,  7.53s/it][A
100%|██████████| 17/17 [02:14<00:00,  7.94s/it]
2024-05-05 00:14:40.421 | INFO     | __main__:evaluate:255 - 

2024-05-05 00:14:40.429 | INFO     | __main__:evaluate:260 - ***** Eval results *****
2024-05-05 00:14:40.429 | INFO     | __main__:evaluate:262 -  acc: 0.7962 - recall: 0.7986 - f1: 0.7974 - loss: 0.1335 
2024-05-05 00:14:40.429 | INFO     | __main__:evaluate:263 - ***** Entity results *****
2024-05-05 00:14:40.429 | INFO     | __main__:evaluate:265 - ******* GPE results ********
2024-05-05 00:14:40.430 | INFO     | __main__:evaluate:267 -  acc: 0.7937 - recall: 0.8244 - f1: 0.8088 
2024-05-05 00:14:40.430 | INFO     | __main__:evaluate:265 - ******* LOC results ********
2024-05-05 00:14:40.430 | INFO     | __main__:evaluate:267 -  acc: 0.4765 - recall: 0.4012 - f1: 0.4357 
2024-05-05 00:14:40.430 | INFO     | __main__:evaluate:265 - ******* ORG results ********
2024-05-05 00:14:40.430 | INFO     | __main__:evaluate:267 -  acc: 0.7373 - recall: 0.7234 - f1: 0.7303 
2024-05-05 00:14:40.430 | INFO     | __main__:evaluate:265 - ******* PER results ********
2024-05-05 00:14:40.431 | INFO     | __main__:evaluate:267 -  acc: 0.9366 - recall: 0.9400 - f1: 0.9383 
2024-05-05 00:14:40.432 | INFO     | __main__:train:171 - evaluate test set
2024-05-05 00:14:40.433 | INFO     | __main__:evaluate:206 - ***** Running evaluation *****


  0%|          | 0/17 [00:00<?, ?it/s][A

  6%|▌         | 1/17 [00:07<02:06,  7.93s/it][A

 12%|█▏        | 2/17 [00:15<01:59,  7.96s/it][A

 18%|█▊        | 3/17 [00:24<01:52,  8.04s/it][A

 24%|██▎       | 4/17 [00:32<01:44,  8.02s/it][A

 29%|██▉       | 5/17 [00:39<01:35,  7.99s/it][A

 35%|███▌      | 6/17 [00:47<01:27,  7.97s/it][A

 41%|████      | 7/17 [00:55<01:20,  8.01s/it][A

 47%|████▋     | 8/17 [01:03<01:11,  7.97s/it][A

 53%|█████▎    | 9/17 [01:11<01:03,  7.95s/it][A

 59%|█████▉    | 10/17 [01:19<00:55,  7.97s/it][A

 65%|██████▍   | 11/17 [01:27<00:48,  8.00s/it][A

 71%|███████   | 12/17 [01:35<00:39,  7.98s/it][A

 76%|███████▋  | 13/17 [01:43<00:31,  7.98s/it][A

 82%|████████▏ | 14/17 [01:51<00:23,  7.97s/it][A
[truncated: 176,984 more chars]
