# Supplementary material for: Sequential lexicon enhanced bidirectional encoder representations from transformers: Chinese named entity recognition using sequential lexicon enhanced BERT
Source: PeerJ Comput Sci. 2024 Oct 18;10:e2344. doi: 10.7717/peerj-cs.2344 (PMC11622993; doi:10.7717/peerj-cs.2344)
Supplement: Supplemental Information 3 [file peerj-cs-10-2344-s003.zip › OUTPUT DATA/OUTPUT/resume.log]

2024-04-28 15:31:15.924 | INFO     | __main__:<module>:362 - Namespace(adapter_lr=0.001, add_layer='1', batch_size_eval=256, batch_size_train=32, crf_lr=0.001, data_path='datasets/resume/', dataset_name='resume', dev_file='datasets/resume/dev.json', device=device(type='cpu'), do_eval=True, do_train=True, epochs=30, eps=1e-08, eval_step=100, grad_acc_step=1, label_path='datasets/resume/labels.txt', load_word_embed=True, loss_type='ce', lr=1e-05, markup='bios', max_grad_norm=1.0, max_scan_num=3000000, max_seq_len=150, max_word_num=3, model_class='lebert-softmax', no_cuda=False, num_workers=0, output_path='output/resume/lebert-softmax/bert-base/load_word_embed', overwrite=True, pretrain_embed_path='pretrain_model/tencent-ailab-embedding-zh-d200-v0.2.0-s.txt', pretrain_model_path='pretrain_model/bert-base-chinese', seed=42, test_file='datasets/resume/test.json', train_file='datasets/resume/train.json', warmup_proportion=0.1, weight_decay=0.01)
2024-04-28 15:31:15.970 | INFO     | processors.processor:load_word_embedding:151 - loading word embedding from pretrain

0it [00:00, ?it/s]
653it [00:00, 6521.27it/s]
1407it [00:00, 7116.48it/s]
2215it [00:00, 7552.37it/s]
3077it [00:00, 7973.33it/s]
4030it [00:00, 8532.30it/s]
4884it [00:00, 8122.33it/s]
5836it [00:00, 8562.35it/s]
6697it [00:00, 8290.84it/s]
7530it [00:00, 8251.03it/s]
8441it [00:01, 8507.07it/s]
9295it [00:01, 8327.41it/s]
10207it [00:01, 8558.98it/s]
11066it [00:01, 8445.44it/s]
11987it [00:01, 8667.97it/s]
12934it [00:01, 8904.61it/s]
13827it [00:01, 8667.15it/s]
14776it [00:01, 8907.32it/s]
15670it [00:01, 8865.29it/s]
16559it [00:01, 8798.11it/s]
17465it [00:02, 8871.87it/s]
18354it [00:02, 8583.49it/s]
19296it [00:02, 8824.59it/s]
20181it [00:02, 8576.40it/s]
21122it [00:02, 8816.85it/s]
22007it [00:02, 8582.63it/s]
22869it [00:02, 8328.12it/s]
23768it [00:02, 8516.86it/s]
24623it [00:02, 8369.28it/s]
25491it [00:03, 8457.92it/s]
26384it [00:03, 8594.44it/s]
27262it [00:03, 8647.96it/s]
28178it [00:03, 8798.44it/s]
29068it [00:03, 8826.66it/s]
30007it [00:03, 8992.65it/s]
30907it [00:03, 8689.38it/s]
31779it [00:03, 8650.38it/s]
32676it [00:03, 8743.48it/s]
33552it [00:03, 8714.00it/s]
34432it [00:04, 8737.95it/s]
35307it [00:04, 8362.30it/s]
36209it [00:04, 8550.93it/s]
37165it [00:04, 8845.01it/s]
38053it [00:04, 8824.75it/s]
39003it [00:04, 9022.26it/s]
39908it [00:04, 8650.18it/s]
40778it [00:04, 8640.88it/s]
41706it [00:04, 8824.48it/s]
42592it [00:04, 8423.63it/s]
43531it [00:05, 8697.93it/s]
44418it [00:05, 8746.77it/s]
45297it [00:05, 8480.24it/s]
46149it [00:05, 8465.33it/s]
47030it [00:05, 8565.26it/s]
47981it [00:05, 8841.80it/s]
48868it [00:05, 8270.86it/s]
49705it [00:05, 8297.31it/s]
50594it [00:05, 8464.49it/s]
51446it [00:06, 8349.69it/s]
52383it [00:06, 8644.10it/s]
53251it [00:06, 8388.77it/s]
54147it [00:06, 8553.21it/s]
55024it [00:06, 8615.42it/s]
55891it [00:06, 8629.37it/s]
56804it [00:06, 8776.93it/s]
57684it [00:06, 8513.62it/s]
58628it [00:06, 8782.74it/s]
59531it [00:06, 8854.17it/s]
60419it [00:07, 8721.33it/s]
61293it [00:07, 8323.06it/s]
62130it [00:07, 7782.72it/s]
62993it [00:07, 8014.63it/s]
63845it [00:07, 8145.79it/s]
64666it [00:07, 8124.92it/s]
65615it [00:07, 8519.47it/s]
66482it [00:07, 8561.75it/s]
67430it [00:07, 8832.08it/s]
68329it [00:07, 8878.78it/s]
69219it [00:08, 8762.86it/s]
70097it [00:08, 8236.97it/s]
70928it [00:08, 8057.14it/s]
71821it [00:08, 8302.93it/s]
72731it [00:08, 8511.05it/s]
73639it [00:08, 8675.04it/s]
74516it [00:08, 8700.24it/s]
75389it [00:08, 8530.60it/s]
76293it [00:08, 8677.95it/s]
77163it [00:09, 8464.35it/s]
78012it [00:09, 8282.51it/s]
78925it [00:09, 8526.59it/s]
79780it [00:09, 8271.31it/s]
80667it [00:09, 8442.18it/s]
81525it [00:09, 8479.63it/s]
82425it [00:09, 8630.60it/s]
83374it [00:09, 8884.53it/s]
84264it [00:09, 8579.69it/s]
85156it [00:09, 8677.79it/s]
86027it [00:10, 7805.02it/s]
86854it [00:10, 7931.27it/s]
87761it [00:10, 8249.78it/s]
88621it [00:10, 8349.70it/s]
89568it [00:10, 8673.08it/s]
90452it [00:10, 8721.83it/s]
91399it [00:10, 8940.60it/s]
92336it [00:10, 9067.81it/s]
93246it [00:10, 8625.60it/s]
94158it [00:11, 8767.58it/s]
95040it [00:11, 8750.03it/s]
95919it [00:11, 8569.92it/s]
96827it [00:11, 8717.10it/s]
97726it [00:11, 8796.10it/s]
98608it [00:11, 8600.49it/s]
99475it [00:11, 8620.31it/s]
100339it [00:11, 8320.30it/s]
101230it [00:11, 8489.33it/s]
102086it [00:11, 8507.84it/s]
102997it [00:12, 8682.72it/s]
103867it [00:12, 8421.06it/s]
104785it [00:12, 8639.95it/s]
105652it [00:12, 8638.71it/s]
106531it [00:12, 8682.81it/s]
107474it [00:12, 8903.61it/s]
108366it [00:12, 8342.50it/s]
109208it [00:12, 8256.19it/s]
110108it [00:12, 8466.67it/s]
110960it [00:12, 8481.77it/s]
111843it [00:13, 8581.24it/s]
112704it [00:13, 8497.53it/s]
113645it [00:13, 8763.62it/s]
114532it [00:13, 8793.11it/s]
115413it [00:13, 8725.44it/s]
116317it [00:13, 8818.41it/s]
117200it [00:13, 8473.53it/s]
118084it [00:13, 8578.36it/s]
118978it [00:13, 8682.75it/s]
119849it [00:14, 8678.12it/s]
120792it [00:14, 8900.19it/s]
121684it [00:14, 8581.02it/s]
122631it [00:14, 8838.88it/s]
123518it [00:14, 8789.67it/s]
124400it [00:14, 8728.02it/s]
125316it [00:14, 8852.19it/s]
126203it [00:14, 8700.53it/s]
127144it [00:14, 8905.88it/s]
128036it [00:14, 8438.04it/s]
128936it [00:15, 8597.69it/s]
129837it [00:15, 8714.77it/s]
130713it [00:15, 8525.79it/s]
131669it [00:15, 8824.40it/s]
132555it [00:15, 8495.95it/s]
133409it [00:15, 8338.68it/s]
134264it [00:15, 8393.20it/s]
135106it [00:15, 8171.83it/s]
136048it [00:15, 8530.53it/s]
136905it [00:16, 8298.05it/s]
137748it [00:16, 8334.06it/s]
138591it [00:16, 8359.91it/s]
139444it [00:16, 8409.78it/s]
140340it [00:16, 8571.22it/s]
141199it [00:16, 8378.76it/s]
142097it [00:16, 8554.26it/s]
143019it [00:16, 8748.82it/s]
143896it [00:16, 8725.60it/s]
144844it [00:16, 8948.68it/s]
145740it [00:17, 8931.81it/s]
146683it [00:17, 9077.47it/s]
147592it [00:17, 8755.24it/s]
148498it [00:17, 8843.57it/s]
149446it [00:17, 9028.70it/s]
150351it [00:17, 8759.95it/s]
151299it [00:17, 8967.43it/s]
152199it [00:17, 8905.72it/s]
153121it [00:17, 8996.37it/s]
154037it [00:17, 9044.26it/s]
154943it [00:18, 8759.50it/s]
155842it [00:18, 8825.64it/s]
156727it [00:18, 8731.05it/s]
157602it [00:18, 8659.09it/s]
158469it [00:18, 8523.78it/s]
159323it [00:18, 8524.79it/s]
160262it [00:18, 8778.28it/s]
161159it [00:18, 8832.74it/s]
162075it [00:18, 8929.32it/s]
162969it [00:18, 8772.52it/s]
163848it [00:19, 8631.16it/s]
164713it [00:19, 8584.17it/s]
165573it [00:19, 8531.49it/s]
166430it [00:19, 8541.85it/s]
167324it [00:19, 8658.90it/s]
168191it [00:19, 8639.42it/s]
169056it [00:19, 8602.09it/s]
169917it [00:19, 8371.36it/s]
170841it [00:19, 8624.81it/s]
171706it [00:20, 8326.35it/s]
172542it [00:20, 8132.16it/s]
173430it [00:20, 8346.01it/s]
174268it [00:20, 7864.04it/s]
175061it [00:20, 7876.39it/s]
175991it [00:20, 8283.54it/s]
176883it [00:20, 8465.87it/s]
177734it [00:20, 8288.28it/s]
178567it [00:20, 8057.23it/s]
179410it [00:20, 8162.68it/s]
180327it [00:21, 8453.87it/s]
181182it [00:21, 8479.68it/s]
182112it [00:21, 8720.41it/s]
182986it [00:21, 8482.08it/s]
183837it [00:21, 8402.14it/s]
184777it [00:21, 8691.44it/s]
185649it [00:21, 8659.86it/s]
186569it [00:21, 8818.98it/s]
187453it [00:21, 8773.76it/s]
188334it [00:21, 8783.55it/s]
189213it [00:22, 8694.43it/s]
190084it [00:22, 8627.43it/s]
191021it [00:22, 8846.21it/s]
191907it [00:22, 8664.43it/s]
192846it [00:22, 8875.95it/s]
193735it [00:22, 8831.50it/s]
194620it [00:22, 8805.60it/s]
195502it [00:22, 8800.27it/s]
196383it [00:22, 8724.48it/s]
197256it [00:22, 8528.38it/s]
198137it [00:23, 8610.03it/s]
198999it [00:23, 8492.01it/s]
199945it [00:23, 8774.91it/s]
200824it [00:23, 8689.92it/s]
201767it [00:23, 8905.74it/s]
202659it [00:23, 8862.95it/s]
203547it [00:23, 8840.48it/s]
204449it [00:23, 8893.51it/s]
205339it [00:23, 8743.71it/s]
206219it [00:24, 8758.53it/s]
207110it [00:24, 8801.38it/s]
208012it [00:24, 8864.34it/s]
208957it [00:24, 9036.65it/s]
209862it [00:24, 8891.78it/s]
210752it [00:24, 8848.27it/s]
211638it [00:24, 8488.94it/s]
212580it [00:24, 8756.38it/s]
213486it [00:24, 8843.51it/s]
214373it [00:24, 8733.11it/s]
215249it [00:25, 8638.70it/s]
216115it [00:25, 8023.09it/s]
216962it [00:25, 8145.48it/s]
217819it [00:25, 8265.06it/s]
218709it [00:25, 8448.38it/s]
219559it [00:25, 8289.18it/s]
220431it [00:25, 8413.80it/s]
221313it [00:25, 8532.85it/s]
222233it [00:25, 8727.75it/s]
223108it [00:25, 8458.08it/s]
224024it [00:26, 8661.97it/s]
224900it [00:26, 8688.89it/s]
225842it [00:26, 8904.65it/s]
226735it [00:26, 8746.74it/s]
227612it [00:26, 8648.03it/s]
228511it [00:26, 8746.23it/s]
229387it [00:26, 8495.76it/s]
230313it [00:26, 8716.20it/s]
231211it [00:26, 8793.24it/s]
232092it [00:27, 8629.59it/s]
232982it [00:27, 8707.03it/s]
233855it [00:27, 8699.88it/s]
234790it [00:27, 8890.67it/s]
235682it [00:27, 8898.73it/s]
236573it [00:27, 8862.69it/s]
237485it [00:27, 8936.74it/s]
238380it [00:27, 8476.06it/s]
239292it [00:27, 8659.12it/s]
240163it [00:27, 8376.83it/s]
241010it [00:28, 8401.51it/s]
241868it [00:28, 8451.92it/s]
242716it [00:28, 8272.92it/s]
243651it [00:28, 8585.42it/s]
244513it [00:28, 8354.00it/s]
245368it [00:28, 8410.35it/s]
246302it [00:28, 8680.06it/s]
247175it [00:28, 8693.04it/s]
248098it [00:28, 8851.23it/s]
248985it [00:28, 8498.62it/s]
249907it [00:29, 8707.11it/s]
250782it [00:29, 8474.41it/s]
251634it [00:29, 8487.38it/s]
252486it [00:29, 8379.34it/s]
253334it [00:29, 8407.51it/s]
254177it [00:29, 8341.27it/s]
255082it [00:29, 8548.60it/s]
255938it [00:29, 8273.41it/s]
256871it [00:29, 8579.00it/s]
257732it [00:30, 8457.22it/s]
258580it [00:30, 8206.31it/s]
259414it [00:30, 8242.49it/s]
260243it [00:30, 8255.88it/s]
261148it [00:30, 8488.22it/s]
262026it [00:30, 8549.83it/s]
262931it [00:30, 8696.23it/s]
263876it [00:30, 8919.24it/s]
264769it [00:30, 8636.79it/s]
265722it [00:30, 8896.25it/s]
266615it [00:31, 8751.84it/s]
267493it [00:31, 8697.93it/s]
268371it [00:31, 8719.68it/s]
269244it [00:31, 8338.02it/s]
270175it [00:31, 8615.22it/s]
271041it [00:31, 8395.94it/s]
271974it [00:31, 8662.68it/s]
272883it [00:31, 8781.03it/s]
273792it [00:31, 8871.46it/s]
274737it [00:31, 9039.93it/s]
275643it [00:32, 8872.77it/s]
276544it [00:32, 8912.30it/s]
277437it [00:32, 8675.53it/s]
278324it [00:32, 8731.02it/s]
279255it [00:32, 8898.47it/s]
280147it [00:32, 8787.74it/s]
281090it [00:32, 8974.51it/s]
281989it [00:32, 8645.22it/s]
282915it [00:32, 8821.71it/s]
283823it [00:33, 8895.67it/s]
284715it [00:33, 8608.89it/s]
285580it [00:33, 8208.51it/s]
286419it [00:33, 8258.85it/s]
287249it [00:33, 8205.95it/s]
288140it [00:33, 8407.80it/s]
288984it [00:33, 8116.65it/s]
289862it [00:33, 8304.30it/s]
290717it [00:33, 8375.41it/s]
291602it [00:33, 8512.02it/s]
292497it [00:34, 8639.57it/s]
293363it [00:34, 8333.21it/s]
294296it [00:34, 8619.91it/s]
295162it [00:34, 8429.61it/s]
296094it [00:34, 8685.39it/s]
297013it [00:34, 8832.39it/s]
297899it [00:34, 8670.21it/s]
298861it [00:34, 8944.82it/s]
299758it [00:34, 8719.02it/s]
300697it [00:34, 8911.60it/s]
301591it [00:35, 8851.40it/s]
302478it [00:35, 8380.41it/s]
303405it [00:35, 8632.67it/s]
304274it [00:35, 8462.97it/s]
305223it [00:35, 8758.11it/s]
306103it [00:35, 8306.71it/s]
306950it [00:35, 8352.70it/s]
307846it [00:35, 8526.20it/s]
308703it [00:35, 8520.95it/s]
309616it [00:36, 8698.44it/s]
310500it [00:36, 8732.28it/s]
311422it [00:36, 8875.63it/s]
312343it [00:36, 8974.73it/s]
313242it [00:36, 8673.37it/s]
314159it [00:36, 8815.95it/s]
315043it [00:36, 8500.69it/s]
315897it [00:36, 8488.00it/s]
316782it [00:36, 8593.06it/s]
317694it [00:36, 8745.94it/s]
318571it [00:37, 8681.74it/s]
319441it [00:37, 8288.72it/s]
320275it [00:37, 8261.72it/s]
321195it [00:37, 8531.69it/s]
322052it [00:37, 8232.14it/s]
322987it [00:37, 8552.72it/s]
323847it [00:37, 8349.76it/s]
324725it [00:37, 8473.31it/s]
325646it [00:37, 8686.92it/s]
326518it [00:38, 8660.25it/s]
327463it [00:38, 8891.02it/s]
328354it [00:38, 8657.92it/s]
329299it [00:38, 8886.54it/s]
330190it [00:38, 8418.53it/s]
331038it [00:38, 8350.81it/s]
331931it [00:38, 8515.10it/s]
332787it [00:38, 8503.58it/s]
333715it [00:38, 8729.17it/s]
334604it [00:38, 8776.17it/s]
335500it [00:39, 8828.29it/s]
336452it [00:39, 9033.62it/s]
337357it [00:39, 8584.59it/s]
338221it [00:39, 8590.35it/s]
339086it [00:39, 8604.90it/s]
339951it [00:39, 8615.40it/s]
340885it [00:39, 8827.28it/s]
341770it [00:39, 8664.79it/s]
342708it [00:39, 8874.58it/s]
343598it [00:39, 8743.95it/s]
344474it [00:40, 8717.83it/s]
345363it [00:40, 8767.91it/s]
346241it [00:40, 8268.06it/s]
347074it [00:40, 8123.50it/s]
347902it [00:40, 8165.83it/s]
348812it [00:40, 8435.82it/s]
349659it [00:40, 8354.62it/s]
350542it [00:40, 8493.49it/s]
351394it [00:40, 8112.30it/s]
352293it [00:41, 8362.81it/s]
353222it [00:41, 8629.51it/s]
354160it [00:41, 8847.37it/s]
355048it [00:41, 8844.84it/s]
355977it [00:41, 8974.92it/s]
356877it [00:41, 8560.99it/s]
357762it [00:41, 8644.14it/s]
358632it [00:41, 8658.14it/s]
359501it [00:41, 8599.59it/s]
360447it [00:41, 8851.49it/s]
361334it [00:42, 8382.44it/s]
362186it [00:42, 8420.99it/s]
363042it [00:42, 8458.69it/s]
363892it [00:42, 8305.54it/s]
364783it [00:42, 8480.61it/s]
365639it [00:42, 8502.82it/s]
366501it [00:42, 8537.33it/s]
367373it [00:42, 8553.43it/s]
368230it [00:42, 8219.19it/s]
369068it [00:42, 8263.95it/s]
369897it [00:43, 8069.12it/s]
370711it [00:43, 8087.67it/s]
371632it [00:43, 8414.67it/s]
372476it [00:43, 8332.94it/s]
373423it [00:43, 8666.41it/s]
374292it [00:43, 8398.30it/s]
375171it [00:43, 8510.40it/s]
376074it [00:43, 8661.35it/s]
376943it [00:43, 8514.32it/s]
377842it [00:44, 8653.37it/s]
378709it [00:44, 8416.20it/s]
379646it [00:44, 8691.86it/s]
380569it [00:44, 8806.81it/s]
381452it [00:44, 8751.36it/s]
382329it [00:44, 8741.87it/s]
383205it [00:44, 8663.32it/s]
384073it [00:44, 8641.81it/s]
384966it [00:44, 8683.18it/s]
385835it [00:44, 8475.46it/s]
386755it [00:45, 8684.61it/s]
387629it [00:45, 8688.60it/s]
388507it [00:45, 8715.23it/s]
389380it [00:45, 8609.50it/s]
390282it [00:45, 8728.29it/s]
391156it [00:45, 8714.80it/s]
392028it [00:45, 8551.53it/s]
392885it [00:45, 8372.53it/s]
393786it [00:45, 8557.57it/s]
394644it [00:45, 8286.55it/s]
395523it [00:46, 8431.11it/s]
396369it [00:46, 8403.01it/s]
397307it [00:46, 8687.37it/s]
398211it [00:46, 8786.05it/s]
399091it [00:46, 8156.86it/s]
400010it [00:46, 8446.94it/s]
400864it [00:46, 8023.70it/s]
401758it [00:46, 8278.10it/s]
402633it [00:46, 8409.97it/s]
403481it [00:47, 8356.02it/s]
404428it [00:47, 8679.14it/s]
405301it [00:47, 8330.02it/s]
406140it [00:47, 8216.65it/s]
406985it [00:47, 8283.43it/s]
407852it [00:47, 8393.90it/s]
408784it [00:47, 8664.55it/s]
409653it [00:47, 8370.79it/s]
410552it [00:47, 8549.65it/s]
411410it [00:47, 8540.67it/s]
412267it [00:48, 8506.87it/s]
413122it [00:48, 8516.91it/s]
413975it [00:48, 8468.52it/s]
414858it [00:48, 8573.10it/s]
415760it [00:48, 8703.65it/s]
416631it [00:48, 8333.60it/s]
417571it [00:48, 8640.04it/s]
418439it [00:48, 8415.24it/s]
419388it [00:48, 8723.85it/s]
420288it [00:48, 8802.27it/s]
421175it [00:49, 8819.50it/s]
422059it [00:49, 8803.97it/s]
422941it [00:49, 8678.36it/s]
423811it [00:49, 8415.70it/s]
424730it [00:49, 8638.70it/s]
425627it [00:49, 8720.24it/s]
426574it [00:49, 8940.01it/s]
427470it [00:49, 8641.18it/s]
428419it [00:49, 8884.83it/s]
429311it [00:50, 8410.33it/s]
430159it [00:50, 8398.51it/s]
431071it [00:50, 8605.55it/s]
431936it [00:50, 8421.63it/s]
432877it [00:50, 8705.91it/s]
433751it [00:50, 8413.93it/s]
434614it [00:50, 8473.85it/s]
435505it [00:50, 8599.87it/s]
436368it [00:50, 8542.07it/s]
437304it [00:50, 8780.66it/s]
438184it [00:51, 8750.23it/s]
439115it [00:51, 8914.99it/s]
440008it [00:51, 8909.74it/s]
440900it [00:51, 8588.07it/s]
441784it [00:51, 8659.38it/s]
442653it [00:51, 8492.65it/s]
443594it [00:51, 8758.96it/s]
444495it [00:51, 8830.23it/s]
445380it [00:51, 8730.42it/s]
446255it [00:51, 8543.76it/s]
447111it [00:52, 8488.19it/s]
448007it [00:52, 8625.69it/s]
448902it [00:52, 8718.81it/s]
449776it [00:52, 8723.05it/s]
450649it [00:52, 8567.28it/s]
451507it [00:52, 8545.93it/s]
452429it [00:52, 8744.43it/s]
453305it [00:52, 8724.07it/s]
454212it [00:52, 8825.31it/s]
455095it [00:53, 8621.26it/s]
455960it [00:53, 8628.59it/s]
456885it [00:53, 8809.66it/s]
457780it [00:53, 8850.43it/s]
458676it [00:53, 8881.16it/s]
459622it [00:53, 9053.77it/s]
460528it [00:53, 8716.84it/s]
461463it [00:53, 8900.62it/s]
462356it [00:53, 8696.99it/s]
463237it [00:53, 8728.84it/s]
464131it [00:54, 8746.20it/s]
465007it [00:54, 8271.96it/s]
465937it [00:54, 8562.41it/s]
466799it [00:54, 7910.48it/s]
467737it [00:54, 8314.36it/s]
468612it [00:54, 8436.90it/s]
469465it [00:54, 8450.42it/s]
470361it [00:54, 8595.84it/s]
471226it [00:54, 8603.97it/s]
472090it [00:54, 8589.91it/s]
472952it [00:55, 8562.64it/s]
473810it [00:55, 8508.82it/s]
474749it [00:55, 8766.94it/s]
475627it [00:55, 8764.37it/s]
476574it [00:55, 8971.80it/s]
477474it [00:55, 8977.85it/s]
478373it [00:55, 8793.57it/s]
479276it [00:55, 8862.67it/s]
480164it [00:55, 8727.60it/s]
481038it [00:56, 8261.15it/s]
481870it [00:56, 8213.65it/s]
482755it [00:56, 8396.01it/s]
483700it [00:56, 8700.84it/s]
484574it [00:56, 8702.05it/s]
485520it [00:56, 8923.65it/s]
486415it [00:56, 8625.31it/s]
487297it [00:56, 8679.94it/s]
488216it [00:56, 8828.45it/s]
489101it [00:56, 8504.37it/s]
490012it [00:57, 8678.64it/s]
490884it [00:57, 8154.56it/s]
491747it [00:57, 8284.66it/s]
492582it [00:57, 8226.43it/s]
493409it [00:57, 7978.35it/s]
494274it [00:57, 8167.58it/s]
495095it [00:57, 8157.45it/s]
495914it [00:57, 8027.32it/s]
496864it [00:57, 8453.45it/s]
497713it [00:58, 8244.87it/s]
498590it [00:58, 8396.74it/s]
499433it [00:58, 8065.89it/s]
500244it [00:58, 7977.70it/s]
501113it [00:58, 8181.58it/s]
501934it [00:58, 8076.27it/s]
502810it [00:58, 8273.40it/s]
503731it [00:58, 8548.25it/s]
504588it [00:58, 8416.62it/s]
505529it [00:58, 8707.90it/s]
506402it [00:59, 8279.30it/s]
507290it [00:59, 8450.75it/s]
508167it [00:59, 8534.42it/s]
509024it [00:59, 8282.69it/s]
509957it [00:59, 8583.70it/s]
510820it [00:59, 8575.13it/s]
511752it [00:59, 8792.17it/s]
512634it [00:59, 8593.27it/s]
513566it [00:59, 8804.82it/s]
514512it [00:59, 8996.42it/s]
515414it [01:00, 8565.81it/s]
516302it [01:00, 8655.44it/s]
517172it [01:00, 8653.42it/s]
518041it [01:00, 8641.27it/s]
518982it [01:00, 8865.79it/s]
519871it [01:00, 8771.27it/s]
520803it [01:00, 8932.62it/s]
521698it [01:00, 8678.71it/s]
522627it [01:00, 8855.48it/s]
523515it [01:01, 8513.71it/s]
524373it [01:01, 8530.11it/s]
525232it [01:01, 8547.10it/s]
526100it [01:01, 8585.06it/s]
526968it [01:01, 8609.92it/s]
527831it [01:01, 8598.87it/s]
528692it [01:01, 8434.02it/s]
529624it [01:01, 8692.48it/s]
530495it [01:01, 8407.10it/s]
531339it [01:01, 8381.46it/s]
532179it [01:02, 8299.03it/s]
533011it [01:02, 7894.71it/s]
533933it [01:02, 8269.96it/s]
534766it [01:02, 8120.91it/s]
535697it [01:02, 8462.10it/s]
536618it [01:02, 8678.52it/s]
537490it [01:02, 8432.25it/s]
538396it [01:02, 8612.47it/s]
539261it [01:02, 8442.05it/s]
540113it [01:02, 8464.19it/s]
541036it [01:03, 8686.58it/s]
541907it [01:03, 8448.37it/s]
542852it [01:03, 8737.96it/s]
543729it [01:03, 8519.01it/s]
544670it [01:03, 8776.47it/s]
545574it [01:03, 8844.91it/s]
546461it [01:03, 8783.77it/s]
547363it [01:03, 8852.20it/s]
548250it [01:03, 8744.09it/s]
549126it [01:04, 8687.98it/s]
549996it [01:04, 8312.89it/s]
550881it [01:04, 8467.01it/s]
551786it [01:04, 8634.79it/s]
552673it [01:04, 8702.34it/s]
553619it [01:04, 8924.72it/s]
554514it [01:04, 8860.59it/s]
555440it [01:04, 8977.33it/s]
556381it [01:04, 9104.60it/s]
557293it [01:04, 8913.63it/s]
558197it [01:05, 8950.71it/s]
559094it [01:05, 8844.58it/s]
559980it [01:05, 8781.71it/s]
560859it [01:05, 8725.77it/s]
561732it [01:05, 8095.49it/s]
562569it [01:05, 8171.75it/s]
563408it [01:05, 8231.48it/s]
564239it [01:05, 8253.23it/s]
565163it [01:05, 8541.85it/s]
566021it [01:05, 8380.44it/s]
566937it [01:06, 8606.33it/s]
567801it [01:06, 8487.87it/s]
568652it [01:06, 8247.09it/s]
569526it [01:06, 8388.64it/s]
570375it [01:06, 8415.87it/s]
571235it [01:06, 8468.04it/s]
572084it [01:06, 8354.13it/s]
572989it [01:06, 8556.68it/s]
573936it [01:06, 8825.24it/s]
574820it [01:07, 8669.48it/s]
575689it [01:07, 8635.98it/s]
576554it [01:07, 8496.10it/s]
577408it [01:07, 8506.17it/s]
578295it [01:07, 8612.80it/s]
579157it [01:07, 8530.66it/s]
580055it [01:07, 8662.26it/s]
580935it [01:07, 8701.93it/s]
581825it [01:07, 8758.48it/s]
582772it [01:07, 8968.87it/s]
583670it [01:08, 8855.93it/s]
584613it [01:08, 9024.41it/s]
585517it [01:08, 8910.91it/s]
586409it [01:08, 8871.32it/s]
587304it [01:08, 8892.68it/s]
588194it [01:08, 8874.25it/s]
589131it [01:08, 9020.88it/s]
590036it [01:08, 9028.78it/s]
590966it [01:08, 9108.95it/s]
591878it [01:08, 9061.04it/s]
592785it [01:09, 8992.24it/s]
593685it [01:09, 8973.91it/s]
594583it [01:09, 8570.67it/s]
595444it [01:09, 8541.37it/s]
596311it [01:09, 8577.08it/s]
597204it [01:09, 8678.88it/s]
598144it [01:09, 8890.01it/s]
599035it [01:09, 8645.77it/s]
599959it [01:09, 8817.30it/s]
600843it [01:09, 8771.73it/s]
601722it [01:10, 8666.90it/s]
602590it [01:10, 8642.80it/s]
603456it [01:10, 7944.50it/s]
604344it [01:10, 8204.89it/s]
605232it [01:10, 8394.66it/s]
606098it [01:10, 8470.75it/s]
607045it [01:10, 8704.02it/s]
607920it [01:10, 8688.11it/s]
608854it [01:10, 8879.62it/s]
609745it [01:11, 8775.43it/s]
610625it [01:11, 8687.43it/s]
611496it [01:11, 8629.96it/s]
612360it [01:11, 8574.75it/s]
613260it [01:11, 8698.74it/s]
614131it [01:11, 8662.24it/s]
614998it [01:11, 8569.85it/s]
615897it [01:11, 8690.49it/s]
616767it [01:11, 8519.86it/s]
617647it [01:11, 8599.63it/s]
618508it [01:12, 8112.92it/s]
619362it [01:12, 8233.37it/s]
620264it [01:12, 8458.27it/s]
621114it [01:12, 8236.10it/s]
622030it [01:12, 8500.75it/s]
622884it [01:12, 8316.87it/s]
623764it [01:12, 8456.49it/s]
624633it [01:12, 8503.26it/s]
625515it [01:12, 8594.68it/s]
626439it [01:12, 8785.44it/s]
627319it [01:13, 8606.73it/s]
628182it [01:13, 8567.31it/s]
629072it [01:13, 8662.50it/s]
629940it [01:13, 8310.31it/s]
630882it [01:13, 8628.97it/s]
631749it [01:13, 8607.51it/s]
632684it [01:13, 8824.16it/s]
633569it [01:13, 8600.60it/s]
634432it [01:13, 8550.04it/s]
635315it [01:14, 8628.87it/s]
636180it [01:14, 8423.30it/s]
637080it [01:14, 8588.02it/s]
637941it [01:14, 8481.95it/s]
638791it [01:14, 8462.90it/s]
639736it [01:14, 8752.04it/s]
640629it [01:14, 8802.87it/s]
641574it [01:14, 8992.48it/s]
642475it [01:14, 8928.12it/s]
643369it [01:14, 8800.51it/s]
644269it [01:15, 8858.41it/s]
645156it [01:15, 8691.73it/s]
646066it [01:15, 8810.27it/s]
646948it [01:15, 8809.33it/s]
647830it [01:15, 8806.79it/s]
648769it [01:15, 8980.14it/s]
649668it [01:15, 8913.08it/s]
650572it [01:15, 8950.65it/s]
651468it [01:15, 8746.31it/s]
652344it [01:15, 8695.13it/s]
653215it [01:16, 7982.93it/s]
654025it [01:16, 7702.52it/s]
654966it [01:16, 8173.35it/s]
655794it [01:16, 7923.70it/s]
656736it [01:16, 8342.47it/s]
657647it [01:16, 8561.70it/s]
658510it [01:16, 8392.20it/s]
659436it [01:16, 8640.31it/s]
660309it [01:16, 8663.99it/s]
661234it [01:17, 8835.44it/s]
662121it [01:17, 8645.52it/s]
662989it [01:17, 8558.30it/s]
663847it [01:17, 8314.25it/s]
664681it [01:17, 7791.76it/s]
665514it [01:17, 7939.89it/s]
666423it [01:17, 8265.96it/s]
667256it [01:17, 8173.28it/s]
668148it [01:17, 8388.32it/s]
668991it [01:17, 8236.72it/s]
669919it [01:18, 8539.76it/s]
670839it [01:18, 8732.69it/s]
671715it [01:18, 8268.67it/s]
672585it [01:18, 8390.56it/s]
673430it [01:18, 8221.15it/s]
674364it [01:18, 8542.75it/s]
675258it [01:18, 8650.68it/s]
676127it [01:18, 8465.30it/s]
677073it [01:18, 8754.49it/s]
677952it [01:19, 8370.43it/s]
678795it [01:19, 8268.76it/s]
679681it [01:19, 8438.39it/s]
680528it [01:19, 8216.82it/s]
681428it [01:19, 8440.19it/s]
682275it [01:19, 8225.24it/s]
683192it [01:19, 8495.83it/s]
684091it [01:19, 8636.94it/s]
684996it [01:19, 8755.58it/s]
685939it [01:19, 8952.79it/s]
686836it [01:20, 8527.74it/s]
687694it [01:20, 8528.43it/s]
688564it [01:20, 8577.57it/s]
689444it [01:20, 8642.39it/s]
690327it [01:20, 8695.90it/s]
691199it [01:20, 8586.67it/s]
692059it [01:20, 8353.50it/s]
692897it [01:20, 8192.79it/s]
693806it [01:20, 8451.53it/s]
694654it [01:20, 8384.93it/s]
695494it [01:21, 8315.28it/s]
696343it [01:21, 8364.56it/s]
697219it [01:21, 8479.59it/s]
698076it [01:21, 8505.01it/s]
699004it [01:21, 8734.99it/s]
699879it [01:21, 8097.17it/s]
700812it [01:21, 8444.28it/s]
701730it [01:21, 8654.71it/s]
702620it [01:21, 8724.16it/s]
703506it [01:22, 8760.29it/s]
704386it [01:22, 8595.65it/s]
705277it [01:22, 8685.40it/s]
706148it [01:22, 8465.04it/s]
707042it [01:22, 8602.79it/s]
707979it [01:22, 8827.33it/s]
708864it [01:22, 8417.55it/s]
709736it [01:22, 8503.06it/s]
710591it [01:22, 8470.33it/s]
711452it [01:22, 8510.53it/s]
712350it [01:23, 8648.05it/s]
713217it [01:23, 8252.55it/s]
714158it [01:23, 8585.00it/s]
715042it [01:23, 8657.46it/s]
715979it [01:23, 8864.64it/s]
716912it [01:23, 8999.99it/s]
717815it [01:23, 8759.76it/s]
718694it [01:23, 8707.95it/s]
719567it [01:23, 8397.82it/s]
720443it [01:24, 8499.76it/s]
721359it [01:24, 8689.63it/s]
722231it [01:24, 8411.03it/s]
723151it [01:24, 8637.11it/s]
724018it [01:24, 8443.02it/s]
724963it [01:24, 8732.90it/s]
725866it [01:24, 8819.38it/s]
726751it [01:24, 8807.53it/s]
727634it [01:24, 8691.38it/s]
728505it [01:24, 8650.82it/s]
729371it [01:25, 8613.64it/s]
730233it [01:25, 8543.12it/s]
731112it [01:25, 8613.67it/s]
731992it [01:25, 8668.79it/s]
732860it [01:25, 8429.56it/s]
733744it [01:25, 8548.16it/s]
734613it [01:25, 8586.42it/s]
735473it [01:25, 8419.98it/s]
736390it [01:25, 8637.79it/s]
737256it [01:25, 8587.10it/s]
738171it [01:26, 8750.13it/s]
739047it [01:26, 8579.50it/s]
739907it [01:26, 8398.85it/s]
740789it [01:26, 8521.25it/s]
741643it [01:26, 8517.99it/s]
742498it [01:26, 8526.94it/s]
743386it [01:26, 8631.19it/s]
744250it [01:26, 8467.46it/s]
745129it [01:26, 8561.07it/s]
745986it [01:26, 8118.78it/s]
746803it [01:27, 8006.07it/s]
747627it [01:27, 8072.55it/s]
748437it [01:27, 7991.25it/s]
749376it [01:27, 8398.24it/s]
750219it [01:27, 8270.61it/s]
751096it [01:27, 8415.86it/s]
752037it [01:27, 8706.31it/s]
752910it [01:27, 8438.85it/s]
753857it [01:27, 8736.05it/s]
754734it [01:28, 8198.99it/s]
755562it [01:28, 8154.71it/s]
756447it [01:28, 8351.22it/s]
757287it [01:28, 7991.14it/s]
758220it [01:28, 8370.07it/s]
759064it [01:28, 8022.17it/s]
760001it [01:28, 8402.70it/s]
760849it [01:28, 8204.51it/s]
761709it [01:28, 8315.98it/s]
762600it [01:28, 8480.71it/s]
763452it [01:29, 8225.99it/s]
764330it [01:29, 8384.49it/s]
765216it [01:29, 8520.89it/s]
766071it [01:29, 8524.01it/s]
766982it [01:29, 8690.21it/s]
767853it [01:29, 8682.11it/s]
768723it [01:29, 8637.97it/s]
769600it [01:29, 8675.76it/s]
770469it [01:29, 7799.27it/s]
771346it [01:30, 8067.21it/s]
772223it [01:30, 8264.07it/s]
773127it [01:30, 8487.21it/s]
774066it [01:30, 8748.55it/s]
774948it [01:30, 8545.57it/s]
775895it [01:30, 8813.52it/s]
776782it [01:30, 8545.19it/s]
777719it [01:30, 8781.08it/s]
778621it [01:30, 8849.37it/s]
779510it [01:30, 8814.76it/s]
780394it [01:31, 8743.70it/s]
781270it [01:31, 8331.86it/s]
782213it [01:31, 8645.57it/s]
783083it [01:31, 8249.18it/s]
783966it [01:31, 8413.03it/s]
784863it [01:31, 8572.63it/s]
785725it [01:31, 8283.75it/s]
786566it [01:31, 8316.11it/s]
787412it [01:31, 8356.01it/s]
788293it [01:32, 8486.65it/s]
789237it [01:32, 8765.61it/s]
790123it [01:32, 8791.69it/s]
791072it [01:32, 8998.74it/s]
791973it [01:32, 8933.83it/s]
792868it [01:32, 8895.46it/s]
793764it [01:32, 8912.32it/s]
794656it [01:32, 8910.22it/s]
795582it [01:32, 9014.41it/s]
796484it [01:32, 8954.18it/s]
797380it [01:33, 8669.94it/s]
798274it [01:33, 8747.59it/s]
799151it [01:33, 8731.72it/s]
800026it [01:33, 8356.31it/s]
800866it [01:33, 8089.95it/s]
801686it [01:33, 8120.03it/s]
802610it [01:33, 8441.04it/s]
803458it [01:33, 8226.07it/s]
804392it [01:33, 8547.14it/s]
805264it [01:33, 8596.62it/s]
806127it [01:34, 8510.23it/s]
806980it [01:34, 8500.71it/s]
807832it [01:34, 8424.73it/s]
808694it [01:34, 8481.76it/s]
809543it [01:34, 8149.84it/s]
810401it [01:34, 8273.33it/s]
811350it [01:34, 8627.88it/s]
812216it [01:34, 8352.82it/s]
813165it [01:34, 8679.36it/s]
814037it [01:35, 8554.73it/s]
814973it [01:35, 8787.57it/s]
815894it [01:35, 8909.08it/s]
816787it [01:35, 8550.98it/s]
817694it [01:35, 8700.33it/s]
818568it [01:35, 8438.49it/s]
819486it [01:35, 8651.14it/s]
820355it [01:35, 8579.95it/s]
821216it [01:35, 8215.72it/s]
822144it [01:35, 8517.35it/s]
823001it [01:36, 8406.65it/s]
823845it [01:36, 8398.58it/s]
824722it [01:36, 8506.65it/s]
825626it [01:36, 8661.08it/s]
826540it [01:36, 8802.62it/s]
827422it [01:36, 8745.33it/s]
828298it [01:36, 8567.41it/s]
829157it [01:36, 8427.27it/s]
830091it [01:36, 8691.93it/s]
831038it [01:36, 8919.58it/s]
831932it [01:37, 8461.19it/s]
832784it [01:37, 8300.88it/s]
833695it [01:37, 8531.84it/s]
834597it [01:37, 8670.82it/s]
835539it [01:37, 8888.68it/s]
836431it [01:37, 8626.65it/s]
837376it [01:37, 8864.28it/s]
838266it [01:37, 8521.27it/s]
839123it [01:37, 8528.05it/s]
840015it [01:38, 8640.36it/s]
840882it [01:38, 8295.31it/s]
841791it [01:38, 8521.67it/s]
842648it [01:38, 8328.94it/s]
843485it [01:38, 8287.40it/s]
844421it [01:38, 8598.63it/s]
845284it [01:38, 8491.24it/s]
846144it [01:38, 8521.13it/s]
846998it [01:38, 8100.49it/s]
847852it [01:38, 8224.47it/s]
848789it [01:39, 8556.27it/s]
849649it [01:39, 8243.58it/s]
850584it [01:39, 8560.33it/s]
851445it [01:39, 8254.91it/s]
852376it [01:39, 8555.49it/s]
853291it [01:39, 8727.41it/s]
854168it [01:39, 8597.45it/s]
855031it [01:39, 8463.54it/s]
855880it [01:39, 8063.69it/s]
856691it [01:40, 7979.35it/s]
857492it [01:40, 7977.31it/s]
858292it [01:40, 7946.89it/s]
859199it [01:40, 8272.58it/s]
860114it [01:40, 8529.60it/s]
860969it [01:40, 8375.11it/s]
861910it [01:40, 8676.67it/s]
862780it [01:40, 8369.92it/s]
863685it [01:40, 8563.76it/s]
864545it [01:40, 8370.07it/s]
865466it [01:41, 8613.08it/s]
866409it [01:41, 8851.80it/s]
867297it [01:41, 8465.85it/s]
868157it [01:41, 8503.91it/s]
869018it [01:41, 8532.29it/s]
869878it [01:41, 8549.36it/s]
870821it [01:41, 8746.27it/s]
871697it [01:41, 8468.54it/s]
872640it [01:41, 8746.70it/s]
873518it [01:41, 8693.47it/s]
874451it [01:42, 8877.97it/s]
875341it [01:42, 8669.42it/s]
876210it [01:42, 8564.35it/s]
877073it [01:42, 8581.14it/s]
877943it [01:42, 8615.50it/s]
878823it [01:42, 8669.78it/s]
879691it [01:42, 8519.21it/s]
880581it [01:42, 8629.17it/s]
881460it [01:42, 8676.12it/s]
882329it [01:43, 8457.62it/s]
883177it [01:43, 8168.66it/s]
884028it [01:43, 8264.68it/s]
884877it [01:43, 8329.34it/s]
885778it [01:43, 8527.94it/s]
886633it [01:43, 8171.90it/s]
887504it [01:43, 8325.55it/s]
888419it [01:43, 8563.50it/s]
889279it [01:43, 8509.52it/s]
890221it [01:43, 8776.21it/s]
891101it [01:44, 8693.51it/s]
891972it [01:44, 8245.52it/s]
892873it [01:44, 8447.25it/s]
893729it [01:44, 8478.77it/s]
894663it [01:44, 8730.45it/s]
895540it [01:44, 8473.15it/s]
896475it [01:44, 8725.14it/s]
897351it [01:44, 8602.89it/s]
898214it [01:44, 8469.24it/s]
899097it [01:44, 8572.11it/s]
899956it [01:45, 8283.77it/s]
900817it [01:45, 8377.43it/s]
901658it [01:45, 8282.58it/s]
902488it [01:45, 8214.98it/s]
903427it [01:45, 8556.77it/s]
904285it [01:45, 8329.24it/s]
905140it [01:45, 8392.00it/s]
905991it [01:45, 8423.96it/s]
906835it [01:45, 8089.10it/s]
907685it [01:46, 8205.48it/s]
908509it [01:46, 7776.75it/s]
909412it [01:46, 8129.01it/s]
910340it [01:46, 8459.82it/s]
911192it [01:46, 7957.21it/s]
912113it [01:46, 8308.49it/s]
912953it [01:46, 7908.68it/s]
913851it [01:46, 8207.65it/s]
914776it [01:46, 8489.45it/s]
915633it [01:47, 8483.84it/s]
916487it [01:47, 8402.97it/s]
917401it [01:47, 8615.56it/s]
918266it [01:47, 8434.23it/s]
919113it [01:47, 8390.77it/s]
919960it [01:47, 8412.78it/s]
920860it [01:47, 8583.58it/s]
921720it [01:47, 8408.93it/s]
922610it [01:47, 8550.86it/s]
923553it [01:47, 8808.10it/s]
924436it [01:48, 8533.50it/s]
925376it [01:48, 8785.28it/s]
926258it [01:48, 8256.94it/s]
927117it [01:48, 8350.61it/s]
927958it [01:48, 8359.87it/s]
928799it [01:48, 8225.72it/s]
929731it [01:48, 8541.36it/s]
930589it [01:48, 8465.42it/s]
931527it [01:48, 8732.73it/s]
932442it [01:48, 8844.15it/s]
933329it [01:49, 8812.04it/s]
934212it [01:49, 8592.36it/s]
935074it [01:49, 7926.22it/s]
935878it [01:49, 7747.60it/s]
936725it [01:49, 7946.39it/s]
937569it [01:49, 8086.32it/s]
938506it [01:49, 8455.96it/s]
939357it [01:49, 8308.41it/s]
940192it [01:49, 8311.86it/s]
941082it [01:50, 8483.47it/s]
941933it [01:50, 8378.78it/s]
942869it [01:50, 8666.04it/s]
943738it [01:50, 8435.89it/s]
944617it [01:50, 8537.36it/s]
945544it [01:50, 8751.65it/s]
946421it [01:50, 8612.62it/s]
947357it [01:50, 8831.00it/s]
948242it [01:50, 8175.82it/s]
949085it [01:50, 8245.14it/s]
949981it [01:51, 8448.42it/s]
950833it [01:51, 8000.13it/s]
951757it [01:51, 8348.19it/s]
952600it [01:51, 7738.21it/s]
953430it [01:51, 7892.00it/s]
954294it [01:51, 8102.15it/s]
955113it [01:51, 7625.13it/s]
956017it [01:51, 8017.70it/s]
956830it [01:51, 7983.72it/s]
957678it [01:52, 8124.11it/s]
958535it [01:52, 8250.81it/s]
959365it [01:52, 7736.88it/s]
960218it [01:52, 7959.78it/s]
961027it [01:52, 7993.65it/s]
961877it [01:52, 8139.21it/s]
962812it [01:52, 8494.14it/s]
963666it [01:52, 8465.93it/s]
964611it [01:52, 8756.75it/s]
965493it [01:52, 8775.27it/s]
966382it [01:53, 8807.02it/s]
967264it [01:53, 8642.30it/s]
968130it [01:53, 8556.09it/s]
969012it [01:53, 8633.43it/s]
969881it [01:53, 8647.93it/s]
970747it [01:53, 8410.28it/s]
971678it [01:53, 8670.63it/s]
972547it [01:53, 8442.65it/s]
973496it [01:53, 8744.88it/s]
974374it [01:54, 8220.73it/s]
975225it [01:54, 8302.17it/s]
976108it [01:54, 8452.32it/s]
976958it [01:54, 8267.90it/s]
977871it [01:54, 8514.79it/s]
978742it [01:54, 8569.48it/s]
979614it [01:54, 8610.66it/s]
980542it [01:54, 8807.02it/s]
981425it [01:54, 8595.07it/s]
982358it [01:54, 8808.13it/s]
983241it [01:55, 8693.21it/s]
984112it [01:55, 8470.16it/s]
985021it [01:55, 8648.57it/s]
985888it [01:55, 8607.19it/s]
986817it [01:55, 8807.38it/s]
987700it [01:55, 8715.01it/s]
988584it [01:55, 8750.24it/s]
989506it [01:55, 8886.56it/s]
990414it [01:55, 8943.45it/s]
991359it [01:55, 9091.73it/s]
992269it [01:56, 8860.05it/s]
993157it [01:56, 8785.23it/s]
994056it [01:56, 8841.99it/s]
994942it [01:56, 8684.74it/s]
995886it [01:56, 8904.29it/s]
996778it [01:56, 8731.54it/s]
997706it [01:56, 8891.74it/s]
998597it [01:56, 8823.26it/s]
999544it [01:56, 9011.77it/s]
1000481it [01:56, 9065.23it/s]
1001389it [01:57, 8768.66it/s]
1002280it [01:57, 8808.43it/s]
1003167it [01:57, 8823.66it/s]
1004052it [01:57, 8830.58it/s]
1004963it [01:57, 8912.11it/s]
1005855it [01:57, 8910.30it/s]
1006800it [01:57, 9068.95it/s]
1007708it [01:57, 8949.13it/s]
1008656it [01:57, 9104.61it/s]
1009568it [01:58, 8714.70it/s]
1010444it [01:58, 8545.82it/s]
1011339it [01:58, 8661.79it/s]
1012208it [01:58, 8563.99it/s]
1013107it [01:58, 8687.76it/s]
1013978it [01:58, 8450.34it/s]
1014864it [01:58, 8568.45it/s]
1015806it [01:58, 8815.98it/s]
1016690it [01:58, 8784.90it/s]
1017636it [01:58, 8983.21it/s]
1018536it [01:59, 8674.69it/s]
1019407it [01:59, 8648.94it/s]
1020307it [01:59, 8750.05it/s]
1021184it [01:59, 8730.13it/s]
1022121it [01:59, 8917.14it/s]
1023014it [01:59, 8795.40it/s]
1023895it [01:59, 8654.59it/s]
1024762it [01:59, 8585.37it/s]
1025699it [01:59, 8815.11it/s]
1026616it [01:59, 8916.54it/s]
1027509it [02:00, 8690.48it/s]
1028380it [02:00, 8584.87it/s]
1029267it [02:00, 8667.71it/s]
1030135it [02:00, 8650.36it/s]
1031066it [02:00, 8844.51it/s]
1031952it [02:00, 8679.07it/s]
1032868it [02:00, 8819.53it/s]
1033752it [02:00, 8505.42it/s]
1034606it [02:00, 8342.05it/s]
1035443it [02:01, 8165.48it/s]
1036262it [02:01, 8165.91it/s]
1037080it [02:01, 8091.94it/s]
1037978it [02:01, 8348.62it/s]
1038856it [02:01, 8473.81it/s]
1039804it [02:01, 8769.31it/s]
1040683it [02:01, 8467.83it/s]
1041599it [02:01, 8668.01it/s]
1042469it [02:01, 8639.76it/s]
1043335it [02:01, 8608.07it/s]
1044237it [02:02, 8728.59it/s]
1045111it [02:02, 8608.06it/s]
1046022it [02:02, 8755.23it/s]
1046899it [02:02, 8564.65it/s]
1047757it [02:02, 8368.87it/s]
1048689it [02:02, 8642.26it/s]
1049556it [02:02, 8317.20it/s]
1050440it [02:02, 8466.87it/s]
1051290it [02:02, 8191.27it/s]
1052147it [02:02, 8298.12it/s]
1053071it [02:03, 8569.28it/s]
1053931it [02:03, 8073.42it/s]
1054746it [02:03, 8033.04it/s]
1055555it [02:03, 8033.93it/s]
1056422it [02:03, 8216.74it/s]
1057323it [02:03, 8447.32it/s]
1058171it [02:03, 7971.42it/s]
1059058it [02:03, 8225.29it/s]
1059891it [02:03, 8247.43it/s]
1060721it [02:04, 7970.92it/s]
1061578it [02:04, 8141.80it/s]
1062397it [02:04, 8014.94it/s]
1063331it [02:04, 8397.25it/s]
1064231it [02:04, 8572.34it/s]
1065092it [02:04, 8343.56it/s]
1066019it [02:04, 8610.50it/s]
1066884it [02:04, 8120.91it/s]
1067833it [02:04, 8507.51it/s]
1068692it [02:04, 8426.24it/s]
1069540it [02:05, 8427.71it/s]
1070409it [02:05, 8501.96it/s]
1071262it [02:05, 8248.53it/s]
1072171it [02:05, 8490.24it/s]
1073053it [02:05, 8581.70it/s]
1073914it [02:05, 8452.54it/s]
1074762it [02:05, 8313.47it/s]
1075595it [02:05, 7959.01it/s]
1076475it [02:05, 8196.72it/s]
1077379it [02:06, 8437.98it/s]
1078227it [02:06, 8135.72it/s]
1079131it [02:06, 8392.62it/s]
1079975it [02:06, 8270.26it/s]
1080882it [02:06, 8501.24it/s]
1081794it [02:06, 8680.79it/s]
1082688it [02:06, 8755.25it/s]
1083637it [02:06, 8963.86it/s]
1084535it [02:06, 8634.04it/s]
1085412it [02:06, 8673.05it/s]
1086282it [02:07, 8251.31it/s]
1087130it [02:07, 8314.11it/s]
1087966it [02:07, 8291.12it/s]
1088850it [02:07, 8449.09it/s]
1089790it [02:07, 8727.19it/s]
1090715it [02:07, 8880.59it/s]
1091673it [02:07, 9087.80it/s]
1092584it [02:07, 8820.30it/s]
1093469it [02:07, 8619.09it/s]
1094407it [02:08, 8837.28it/s]
1095307it [02:08, 8882.14it/s]
1096198it [02:08, 8818.95it/s]
1097110it [02:08, 8907.38it/s]
1098002it [02:08, 8556.47it/s]
1098879it [02:08, 8615.97it/s]
1099750it [02:08, 8641.81it/s]
1100617it [02:08, 8607.68it/s]
1101507it [02:08, 8692.92it/s]
1102378it [02:08, 8602.56it/s]
1103240it [02:09, 8536.95it/s]
1104118it [02:09, 8605.88it/s]
1104995it [02:09, 8653.09it/s]
1105933it [02:09, 8866.84it/s]
1106821it [02:09, 8827.65it/s]
1107763it [02:09, 9001.54it/s]
1108664it [02:09, 8807.51it/s]
1109601it [02:09, 8972.05it/s]
1110517it [02:09, 9024.50it/s]
1111421it [02:09, 8936.07it/s]
1112316it [02:10, 8846.07it/s]
1113202it [02:10, 8713.59it/s]
1114115it [02:10, 8834.64it/s]
1115029it [02:10, 8921.93it/s]
1115942it [02:10, 8981.88it/s]
1116884it [02:10, 9112.03it/s]
1117796it [02:10, 9092.65it/s]
1118739it [02:10, 9191.84it/s]
1119659it [02:10, 9086.92it/s]
1120569it [02:10, 8869.45it/s]
1121458it [02:11, 8732.53it/s]
1122333it [02:11, 8732.38it/s]
1123269it [02:11, 8915.67it/s]
1124162it [02:11, 8897.91it/s]
1125100it [02:11, 9040.03it/s]
1126005it [02:11, 9002.69it/s]
1126927it [02:11, 9064.53it/s]
1127873it [02:11, 9179.19it/s]
1128792it [02:11, 9011.52it/s]
1129694it [02:11, 8902.70it/s]
1130585it [02:12, 8854.79it/s]
1131471it [02:12, 8848.66it/s]
1132403it [02:12, 8985.52it/s]
1133324it [02:12, 9051.70it/s]
1134272it [02:12, 9177.23it/s]
1135191it [02:12, 9095.39it/s]
1136101it [02:12, 8974.52it/s]
1136999it [02:12, 8595.17it/s]
1137929it [02:12, 8797.30it/s]
1138812it [02:13, 8793.48it/s]
1139694it [02:13, 8632.12it/s]
1140570it [02:13, 8668.32it/s]
1141439it [02:13, 8415.55it/s]
1142329it [02:13, 8554.17it/s]
1143187it [02:13, 8448.59it/s]
1144055it [02:13, 8513.64it/s]
1144995it [02:13, 8773.32it/s]
1145874it [02:13, 8751.36it/s]
1146751it [02:13, 8718.09it/s]
1147661it [02:14, 8829.03it/s]
1148545it [02:14, 8230.96it/s]
1149462it [02:14, 8496.87it/s]
1150319it [02:14, 8131.49it/s]
1151151it [02:14, 8183.70it/s]
1152093it [02:14, 8536.92it/s]
1152953it [02:14, 7924.45it/s]
1153820it [02:14, 8130.32it/s]
1154643it [02:14, 7896.55it/s]
1155518it [02:15, 8135.30it/s]
1156465it [02:15, 8518.21it/s]
1157324it [02:15, 8489.28it/s]
1158270it [02:15, 8770.91it/s]
1159151it [02:15, 8762.60it/s]
1160030it [02:15, 8770.55it/s]
1160909it [02:15, 8765.36it/s]
1161787it [02:15, 8442.85it/s]
1162696it [02:15, 8629.83it/s]
1163562it [02:15, 8611.12it/s]
1164426it [02:16, 8555.60it/s]
1165287it [02:16, 8538.41it/s]
1166167it [02:16, 8613.27it/s]
1167111it [02:16, 8856.34it/s]
1167998it [02:16, 8775.09it/s]
1168880it [02:16, 8785.85it/s]
1169763it [02:16, 8798.08it/s]
1170644it [02:16, 8688.09it/s]
1171535it [02:16, 8752.22it/s]
1172411it [02:16, 8690.62it/s]
1173330it [02:17, 8838.08it/s]
1174215it [02:17, 8663.63it/s]
1175135it [02:17, 8819.95it/s]
1176018it [02:17, 8345.38it/s]
1176881it [02:17, 8424.43it/s]
1177729it [02:17, 8438.81it/s]
1178615it [02:17, 8559.64it/s]
1179492it [02:17, 8619.78it/s]
1180429it [02:17, 8841.50it/s]
1181315it [02:17, 8454.45it/s]
1182258it [02:18, 8735.08it/s]
1183136it [02:18, 8554.41it/s]
1184065it [02:18, 8765.33it/s]
1185009it [02:18, 8961.65it/s]
1185908it [02:18, 8750.84it/s]
1186786it [02:18, 8648.34it/s]
1187653it [02:18, 8653.61it/s]
1188561it [02:18, 8778.65it/s]
1189482it [02:18, 8905.55it/s]
1190374it [02:19, 8338.81it/s]
1191219it [02:19, 8369.19it/s]
1192062it [02:19, 8114.88it/s]
1192879it [02:19, 8118.30it/s]
1193719it [02:19, 8198.45it/s]
1194542it [02:19, 8003.74it/s]
1195465it [02:19, 8357.71it/s]
1196304it [02:19, 8206.28it/s]
1197175it [02:19, 8352.06it/s]
1198062it [02:19, 8502.56it/s]
1198915it [02:20, 8419.48it/s]
1199804it [02:20, 8557.24it/s]
1200670it [02:20, 8568.65it/s]
1201528it [02:20, 8564.60it/s]
1202456it [02:20, 8776.88it/s]
1203335it [02:20, 8687.62it/s]
1204276it [02:20, 8901.09it/s]
1205167it [02:20, 8881.97it/s]
1206056it [02:20, 8559.05it/s]
1206989it [02:20, 8780.30it/s]
1207870it [02:21, 8290.14it/s]
1208706it [02:21, 8044.86it/s]
1209516it [02:21, 7968.15it/s]
1210418it [02:21, 8266.88it/s]
1211266it [02:21, 8326.07it/s]
1212102it [02:21, 8186.12it/s]
1212923it [02:21, 7847.78it/s]
1213803it [02:21, 8116.21it/s]
1214669it [02:21, 8270.96it/s]
1215501it [02:22, 8282.53it/s]
1216332it [02:22, 7946.71it/s]
1217224it [02:22, 8225.77it/s]
1218094it [02:22, 8360.83it/s]
1218934it [02:22, 8255.55it/s]
1219873it [02:22, 8587.32it/s]
1220735it [02:22, 8342.86it/s]
1221608it [02:22, 8452.64it/s]
1222512it [02:22, 8623.14it/s]
1223377it [02:22, 8392.42it/s]
1224219it [02:23, 8324.82it/s]
1225059it [02:23, 8345.30it/s]
1225895it [02:23, 8250.74it/s]
1226795it [02:23, 8467.91it/s]
1227643it [02:23, 8309.62it/s]
1228528it [02:23, 8465.43it/s]
1229376it [02:23, 8001.62it/s]
1230248it [02:23, 8204.13it/s]
1231183it [02:23, 8533.93it/s]
1232042it [02:24, 8103.33it/s]
1232963it [02:24, 8416.40it/s]
1233812it [02:24, 8107.43it/s]
1234642it [02:24, 8159.37it/s]
1235530it [02:24, 8366.48it/s]
1236371it [02:24, 8180.39it/s]
1237195it [02:24, 8196.43it/s]
1238018it [02:24, 7934.94it/s]
1238878it [02:24, 8125.88it/s]
1239819it [02:24, 8499.01it/s]
1240673it [02:25, 7949.28it/s]
1241535it [02:25, 8137.49it/s]
1242370it [02:25, 8196.62it/s]
1243232it [02:25, 8317.46it/s]
1244177it [02:25, 8647.20it/s]
1245046it [02:25, 8381.90it/s]
1245989it [02:25, 8683.65it/s]
1246862it [02:25, 8285.15it/s]
1247697it [02:25, 8302.69it/s]
1248532it [02:26, 8114.57it/s]
1249347it [02:26, 7605.78it/s]
1250253it [02:26, 8009.01it/s]
1251089it [02:26, 8107.37it/s]
1251914it [02:26, 8146.39it/s]
1252853it [02:26, 8506.63it/s]
1253708it [02:26, 8044.91it/s]
1254548it [02:26, 8143.51it/s]
1255437it [02:26, 8354.50it/s]
1256278it [02:26, 8147.27it/s]
1257131it [02:27, 8257.34it/s]
1257961it [02:27, 7991.60it/s]
1258872it [02:27, 8311.36it/s]
1259788it [02:27, 8555.90it/s]
1260648it [02:27, 8142.96it/s]
1261524it [02:27, 8318.46it/s]
1262362it [02:27, 7978.67it/s]
1263226it [02:27, 8164.28it/s]
1264145it [02:27, 8457.81it/s]
1264996it [02:28, 7978.75it/s]
1265850it [02:28, 8136.52it/s]
1266671it [02:28, 8046.01it/s]
1267604it [02:28, 8413.86it/s]
1268547it [02:28, 8708.10it/s]
1269422it [02:28, 8226.20it/s]
1270362it [02:28, 8557.06it/s]
1271226it [02:28, 8334.49it/s]
1272174it [02:28, 8660.44it/s]
1273046it [02:28, 8573.87it/s]
1273908it [02:29, 8215.01it/s]
1274781it [02:29, 8360.38it/s]
1275622it [02:29, 8222.11it/s]
1276526it [02:29, 8455.62it/s]
1277411it [02:29, 8562.49it/s]
1278270it [02:29, 8184.58it/s]
1279094it [02:29, 8138.34it/s]
1279911it [02:29, 7792.55it/s]
1280783it [02:29, 8052.40it/s]
1281593it [02:30, 8046.05it/s]
1282401it [02:30, 7822.10it/s]
1283200it [02:30, 7868.03it/s]
1284084it [02:30, 8149.01it/s]
1284988it [02:30, 8410.10it/s]
1285932it [02:30, 8711.98it/s]
1286806it [02:30, 8402.96it/s]
1287650it [02:30, 8188.01it/s]
1288472it [02:30, 8136.45it/s]
1289352it [02:30, 8328.23it/s]
1290214it [02:31, 8413.43it/s]
1291058it [02:31, 8067.08it/s]
1291965it [02:31, 8353.23it/s]
1292813it [02:31, 8386.04it/s]
1293655it [02:31, 8315.14it/s]
1294525it [02:31, 8427.12it/s]
1295370it [02:31, 8209.84it/s]
1296245it [02:31, 8366.29it/s]
1297167it [02:31, 8613.97it/s]
1298031it [02:32, 8201.16it/s]
1298978it [02:32, 8563.62it/s]
1299840it [02:32, 8307.84it/s]
1300698it [02:32, 8385.46it/s]
1301575it [02:32, 8483.56it/s]
1302427it [02:32, 8393.33it/s]
1303362it [02:32, 8672.05it/s]
1304232it [02:32, 8291.80it/s]
1305155it [02:32, 8560.07it/s]
1306016it [02:32, 8412.75it/s]
1306887it [02:33, 8497.18it/s]
1307832it [02:33, 8775.37it/s]
1308713it [02:33, 8457.98it/s]
1309581it [02:33, 8521.52it/s]
1310468it [02:33, 8621.50it/s]
1311396it [02:33, 8814.06it/s]
1312335it [02:33, 8983.35it/s]
1313235it [02:33, 8581.00it/s]
1314098it [02:33, 8447.12it/s]
1314947it [02:34, 8311.44it/s]
1315781it [02:34, 8233.94it/s]
1316660it [02:34, 8393.97it/s]
1317505it [02:34, 8408.67it/s]
1318383it [02:34, 8517.80it/s]
1319236it [02:34, 8042.29it/s]
1320047it [02:34, 7708.95it/s]
1320919it [02:34, 7992.11it/s]
1321725it [02:34, 7931.20it/s]
1322589it [02:34, 8134.60it/s]
1323445it [02:35, 8258.46it/s]
1324274it [02:35, 8100.88it/s]
1325185it [02:35, 8392.74it/s]
1326027it [02:35, 8245.72it/s]
1326947it [02:35, 8521.99it/s]
1327884it [02:35, 8740.93it/s]
1328760it [02:35, 8202.95it/s]
1329655it [02:35, 8412.84it/s]
1330515it [02:35, 8464.68it/s]
1331391it [02:35, 8550.33it/s]
1332306it [02:36, 8725.14it/s]
1333182it [02:36, 8276.66it/s]
1334129it [02:36, 8616.09it/s]
1335005it [02:36, 8655.32it/s]
1335950it [02:36, 8885.59it/s]
1336843it [02:36, 8624.97it/s]
1337712it [02:36, 8642.48it/s]
1338619it [02:36, 8766.10it/s]
1339498it [02:36, 8342.12it/s]
1340345it [02:37, 8378.44it/s]
1341187it [02:37, 8287.89it/s]
1342083it [02:37, 8480.51it/s]
1342962it [02:37, 8569.36it/s]
1343821it [02:37, 8072.65it/s]
1344636it [02:37, 7898.46it/s]
1345495it [02:37, 8091.97it/s]
1346309it [02:37, 8030.88it/s]
1347245it [02:37, 8415.68it/s]
1348133it [02:37, 8550.16it/s]
1348997it [02:38, 8566.71it/s]
1349856it [02:38, 8490.12it/s]
1350795it [02:38, 8753.84it/s]
1351672it [02:38, 8740.35it/s]
1352548it [02:38, 8426.67it/s]
1353394it [02:38, 8198.80it/s]
1354300it [02:38, 8438.91it/s]
1355147it [02:38, 8323.72it/s]
1356091it [02:38, 8647.45it/s]
1356970it [02:39, 8687.12it/s]
1357909it [02:39, 8891.81it/s]
1358800it [02:39, 8683.46it/s]
1359671it [02:39, 8647.34it/s]
1360555it [02:39, 8703.48it/s]
1361427it [02:39, 8628.62it/s]
1362325it [02:39, 8729.90it/s]
1363199it [02:39, 8486.30it/s]
1364050it [02:39, 8287.88it/s]
1364990it [02:39, 8606.97it/s]
1365854it [02:40, 8217.69it/s]
1366706it [02:40, 8303.21it/s]
1367541it [02:40, 8217.82it/s]
1368389it [02:40, 8293.58it/s]
1369310it [02:40, 8559.77it/s]
1370177it [02:40, 8591.38it/s]
1371106it [02:40, 8796.17it/s]
1371987it [02:40, 8597.33it/s]
1372891it [02:40, 8724.62it/s]
1373822it [02:40, 8894.41it/s]
1374713it [02:41, 8717.83it/s]
1375587it [02:41, 8672.13it/s]
1376456it [02:41, 8579.90it/s]
1377315it [02:41, 8409.79it/s]
1378277it [02:41, 8760.98it/s]
1379155it [02:41, 8731.97it/s]
1380115it [02:41, 8985.72it/s]
1381044it [02:41, 9074.26it/s]
1381953it [02:41, 8687.48it/s]
1382826it [02:42, 8609.69it/s]
1383709it [02:42, 8671.33it/s]
1384603it [02:42, 8748.26it/s]
1385480it [02:42, 8417.02it/s]
1386326it [02:42, 8256.61it/s]
1387248it [02:42, 8531.93it/s]
1388105it [02:42, 8541.29it/s]
1388965it [02:42, 8556.38it/s]
1389823it [02:42, 8081.38it/s]
1390674it [02:42, 8201.78it/s]
1391513it [02:43, 8254.98it/s]
1392343it [02:43, 7756.27it/s]
1393262it [02:43, 8158.31it/s]
1394086it [02:43, 7936.74it/s]
1395024it [02:43, 8346.37it/s]
1395970it [02:43, 8665.60it/s]
1396843it [02:43, 8376.40it/s]
1397785it [02:43, 8673.81it/s]
1398658it [02:43, 7472.15it/s]
1399584it [02:44, 7941.00it/s]
1400506it [02:44, 8287.37it/s]
1401424it [02:44, 8536.14it/s]
1402296it [02:44, 8542.16it/s]
1403213it [02:44, 8721.58it/s]
1404156it [02:44, 8927.91it/s]
1405083it [02:44, 9026.42it/s]
1405991it [02:44, 8978.04it/s]
1406915it [02:44, 9053.21it/s]
1407824it [02:44, 9035.79it/s]
1408767it [02:45, 9150.55it/s]
1409684it [02:45, 8621.91it/s]
1410573it [02:45, 8696.23it/s]
1411448it [02:45, 8446.98it/s]
1412298it [02:45, 8245.49it/s]
1413169it [02:45, 8376.87it/s]
1414046it [02:45, 8488.18it/s]
1414949it [02:45, 8645.01it/s]
1415831it [02:45, 8695.26it/s]
1416703it [02:46, 8401.09it/s]
1417547it [02:46, 8307.32it/s]
1418380it [02:46, 8175.08it/s]
1419314it [02:46, 8510.40it/s]
1420202it [02:46, 8617.10it/s]
1421066it [02:46, 8562.65it/s]
1421957it [02:46, 8664.47it/s]
1422825it [02:46, 8213.39it/s]
1423751it [02:46, 8512.21it/s]
1424655it [02:46, 8664.08it/s]
1425556it [02:47, 8764.39it/s]
1426508it [02:47, 8986.55it/s]
1427410it [02:47, 8765.37it/s]
1428290it [02:47, 8761.96it/s]
1429169it [02:47, 8702.00it/s]
1430041it [02:47, 8645.06it/s]
1430957it [02:47, 8796.31it/s]
1431838it [02:47, 8489.36it/s]
1432768it [02:47, 8721.89it/s]
1433643it [02:47, 8718.50it/s]
1434564it [02:48, 8860.99it/s]
1435506it [02:48, 9026.09it/s]
1436410it [02:48, 8532.58it/s]
1437270it [02:48, 8342.78it/s]
1438109it [02:48, 8325.86it/s]
1438984it [02:48, 8446.80it/s]
1439919it [02:48, 8709.02it/s]
1440793it [02:48, 8228.82it/s]
1441734it [02:48, 8562.03it/s]
1442597it [02:49, 8269.71it/s]
1443430it [02:49, 8204.83it/s]
1444330it [02:49, 8373.17it/s]
1445171it [02:49, 8069.19it/s]
1446084it [02:49, 8370.59it/s]
1446926it [02:49, 8146.50it/s]
1447838it [02:49, 8423.65it/s]
1448759it [02:49, 8649.90it/s]
1449628it [02:49, 8498.59it/s]
1450571it [02:49, 8768.74it/s]
1451451it [02:50, 8339.37it/s]
1452324it [02:50, 8448.36it/s]
1453205it [02:50, 8551.47it/s]
1454064it [02:50, 8496.07it/s]
1455010it [02:50, 8778.21it/s]
1455891it [02:50, 8522.03it/s]
1456747it [02:50, 8490.58it/s]
1457613it [02:50, 8539.00it/s]
1458490it [02:50, 8604.24it/s]
1459383it [02:51, 8700.05it/s]
1460254it [02:51, 8220.25it/s]
1461132it [02:51, 8379.05it/s]
1461975it [02:51, 8271.35it/s]
1462806it [02:51, 8165.63it/s]
1463751it [02:51, 8536.72it/s]
1464608it [02:51, 8268.29it/s]
1465439it [02:51, 8131.37it/s]
1466330it [02:51, 8354.46it/s]
1467169it [02:51, 8160.50it/s]
1468018it [02:52, 8253.74it/s]
1468846it [02:52, 7779.29it/s]
1469781it [02:52, 8221.08it/s]
1470702it [02:52, 8504.92it/s]
1471559it [02:52, 7999.24it/s]
1472413it [02:52, 8150.03it/s]
1473236it [02:52, 7761.96it/s]
1474099it [02:52, 8002.41it/s]
1475020it [02:52, 8344.88it/s]
1475862it [02:53, 8154.90it/s]
1476772it [02:53, 8425.36it/s]
1477620it [02:53, 8187.05it/s]
1478457it [02:53, 8238.42it/s]
1479344it [02:53, 8420.69it/s]
1480189it [02:53, 8145.60it/s]
1481047it [02:53, 8269.60it/s]
1481906it [02:53, 8362.85it/s]
1482766it [02:53, 8431.06it/s]
1483611it [02:53, 8249.48it/s]
1484438it [02:54, 8002.69it/s]
1485307it [02:54, 8198.38it/s]
1486147it [02:54, 8249.66it/s]
1486974it [02:54, 7899.19it/s]
1487853it [02:54, 8151.86it/s]
1488681it [02:54, 8188.98it/s]
1489550it [02:54, 8333.91it/s]
1490466it [02:54, 8556.51it/s]
1491324it [02:54, 8350.89it/s]
1492162it [02:55, 7968.21it/s]
1492964it [02:55, 7820.45it/s]
1493774it [02:55, 7897.98it/s]
1494661it [02:55, 8177.52it/s]
1495482it [02:55, 8091.44it/s]
1496395it [02:55, 8392.27it/s]
1497237it [02:55, 8086.94it/s]
1498050it [02:55, 8095.30it/s]
1498931it [02:55, 8302.07it/s]
1499765it [02:55, 8309.40it/s]
1500632it [02:56, 8415.44it/s]
1501484it [02:56, 8444.74it/s]
1502330it [02:56, 8248.19it/s]
1503215it [02:56, 8424.01it/s]
1504059it [02:56, 8019.40it/s]
1504881it [02:56, 8074.60it/s]
1505787it [02:56, 8358.67it/s]
1506627it [02:56, 8009.07it/s]
1507565it [02:56, 8399.83it/s]
1508435it [02:56, 8483.82it/s]
1509345it [02:57, 8661.96it/s]
1510267it [02:57, 8825.94it/s]
1511153it [02:57, 8739.40it/s]
1512029it [02:57, 8732.91it/s]
1512904it [02:57, 8419.89it/s]
1513784it [02:57, 8529.91it/s]
1514682it [02:57, 8661.49it/s]
1515551it [02:57, 8316.39it/s]
1516497it [02:57, 8644.42it/s]
1517366it [02:58, 8591.53it/s]
1518229it [02:58, 8258.39it/s]
1519066it [02:58, 8287.85it/s]
1519898it [02:58, 8270.22it/s]
1520838it [02:58, 8598.03it/s]
1521701it [02:58, 8342.44it/s]
1522596it [02:58, 8516.66it/s]
1523480it [02:58, 8609.00it/s]
1524343it [02:58, 8582.78it/s]
1525286it [02:58, 8830.57it/s]
1526171it [02:59, 8498.61it/s]
1527025it [02:59, 8374.65it/s]
1527881it [02:59, 8425.56it/s]
1528726it [02:59, 7995.78it/s]
1529665it [02:59, 8390.16it/s]
1530510it [02:59, 8039.05it/s]
1531430it [02:59, 8364.91it/s]
1532282it [02:59, 8403.76it/s]
1533127it [02:59, 8314.34it/s]
1533997it [03:00, 8425.05it/s]
1534843it [03:00, 8228.50it/s]
1535719it [03:00, 8381.86it/s]
1536638it [03:00, 8615.30it/s]
1537502it [03:00, 8363.83it/s]
1538388it [03:00, 8507.08it/s]
1539242it [03:00, 8116.89it/s]
1540059it [03:00, 7899.50it/s]
1540997it [03:00, 8276.45it/s]
1541829it [03:00, 7945.50it/s]
1542697it [03:01, 8152.62it/s]
1543540it [03:01, 8231.15it/s]
1544466it [03:01, 8528.28it/s]
1545391it [03:01, 8710.05it/s]
1546265it [03:01, 8451.25it/s]
1547154it [03:01, 8577.23it/s]
1548015it [03:01, 8021.72it/s]
1548876it [03:01, 8184.57it/s]
1549812it [03:01, 8518.57it/s]
1550671it [03:02, 8174.87it/s]
1551542it [03:02, 8324.26it/s]
1552412it [03:02, 8430.87it/s]
1553260it [03:02, 8317.85it/s]
1554179it [03:02, 8510.70it/s]
1555033it [03:02, 8335.66it/s]
1555959it [03:02, 8601.47it/s]
1556822it [03:02, 8287.32it/s]
1557728it [03:02, 8506.76it/s]
1558632it [03:02, 8658.54it/s]
1559501it [03:03, 8118.15it/s]
1560351it [03:03, 8225.03it/s]
1561180it [03:03, 8054.32it/s]
1562029it [03:03, 8177.86it/s]
1562966it [03:03, 8464.01it/s]
1563816it [03:03, 8249.56it/s]
1564736it [03:03, 8521.81it/s]
1565592it [03:03, 8353.11it/s]
1566534it [03:03, 8662.22it/s]
1567436it [03:03, 8765.72it/s]
1568315it [03:04, 8275.63it/s]
1569187it [03:04, 8401.61it/s]
1570033it [03:04, 8193.88it/s]
1570924it [03:04, 8398.14it/s]
1571834it [03:04, 8599.62it/s]
1572729it [03:04, 8702.23it/s]
1573663it [03:04, 8881.03it/s]
1574554it [03:04, 8479.23it/s]
1575435it [03:04, 8571.38it/s]
1576297it [03:05, 8573.44it/s]
1577171it [03:05, 8620.95it/s]
1578073it [03:05, 8736.09it/s]
1578949it [03:05, 8603.20it/s]
1579845it [03:05, 8706.00it/s]
1580717it [03:05, 8522.31it/s]
1581617it [03:05, 8659.53it/s]
1582485it [03:05, 8636.55it/s]
1583350it [03:05, 8113.29it/s]
1584195it [03:05, 8208.59it/s]
1585022it [03:06, 8220.87it/s]
1585874it [03:06, 8305.69it/s]
1586811it [03:06, 8616.97it/s]
1587676it [03:06, 8437.57it/s]
1588614it [03:06, 8711.52it/s]
1589488it [03:06, 8405.38it/s]
1590333it [03:06, 8385.71it/s]
1591225it [03:06, 8537.19it/s]
1592081it [03:06, 8303.91it/s]
1592949it [03:07, 8410.44it/s]
1593793it [03:07, 8386.41it/s]
1594653it [03:07, 8447.64it/s]
1595499it [03:07, 8404.13it/s]
1596389it [03:07, 8548.78it/s]
1597270it [03:07, 8620.64it/s]
1598182it [03:07, 8767.76it/s]
1599060it [03:07, 8642.41it/s]
1599925it [03:07, 8537.33it/s]
1600780it [03:07, 7999.22it/s]
1601666it [03:08, 8241.29it/s]
1602519it [03:08, 8323.43it/s]
1603385it [03:08, 8421.15it/s]
1604278it [03:08, 8570.56it/s]
1605138it [03:08, 8525.34it/s]
1605993it [03:08, 8473.64it/s]
1606887it [03:08, 8610.79it/s]
1607750it [03:08, 8423.08it/s]
1608652it [03:08, 8597.48it/s]
1609514it [03:08, 8475.41it/s]
1610422it [03:09, 8650.07it/s]
1611318it [03:09, 8741.15it/s]
1612209it [03:09, 8789.60it/s]
1613118it [03:09, 8877.94it/s]
1614007it [03:09, 8652.13it/s]
1614874it [03:09, 8619.18it/s]
1615756it [03:09, 8676.71it/s]
1616625it [03:09, 8488.67it/s]
1617551it [03:09, 8713.10it/s]
1618424it [03:09, 8664.29it/s]
1619292it [03:10, 8572.05it/s]
1620151it [03:10, 8417.15it/s]
1621013it [03:10, 8474.98it/s]
1621862it [03:10, 8470.59it/s]
1622710it [03:10, 8456.96it/s]
1623557it [03:10, 8375.66it/s]
1624395it [03:10, 8349.41it/s]
1625231it [03:10, 8344.75it/s]
1626148it [03:10, 8589.05it/s]
1627015it [03:11, 8610.66it/s]
1627882it [03:11, 8626.05it/s]
1628795it [03:11, 8775.75it/s]
1629673it [03:11, 8470.51it/s]
1630523it [03:11, 8441.99it/s]
1631375it [03:11, 8464.49it/s]
1632231it [03:11, 8491.31it/s]
1633108it [03:11, 8571.49it/s]
1633966it [03:11, 8323.37it/s]
1634910it [03:11, 8647.89it/s]
1635777it [03:12, 8407.96it/s]
1636621it [03:12, 8401.68it/s]
1637512it [03:12, 8549.26it/s]
1638369it [03:12, 8215.00it/s]
1639289it [03:12, 8496.48it/s]
1640176it [03:12, 8604.81it/s]
1641050it [03:12, 8642.19it/s]
1641917it [03:12, 8374.52it/s]
1642758it [03:12, 8140.63it/s]
1643633it [03:12, 8313.24it/s]
1644468it [03:13, 8245.22it/s]
1645295it [03:13, 8158.19it/s]
1646228it [03:13, 8497.97it/s]
1647080it [03:13, 8364.48it/s]
1648027it [03:13, 8686.73it/s]
1648902it [03:13, 8703.14it/s]
1649838it [03:13, 8896.95it/s]
1650778it [03:13, 9045.38it/s]
1651684it [03:13, 8838.72it/s]
1652570it [03:13, 8801.88it/s]
1653452it [03:14, 8734.16it/s]
1654337it [03:14, 8766.63it/s]
1655255it [03:14, 8888.11it/s]
1656145it [03:14, 8813.02it/s]
1657073it [03:14, 8948.88it/s]
1657969it [03:14, 8855.64it/s]
1658896it [03:14, 8977.83it/s]
1659795it [03:14, 8726.58it/s]
1660738it [03:14, 8930.45it/s]
1661684it [03:15, 9085.88it/s]
1662595it [03:15, 8635.33it/s]
1663472it [03:15, 8672.35it/s]
1664344it [03:15, 8417.57it/s]
1665251it [03:15, 8603.06it/s]
1666201it [03:15, 8862.58it/s]
1667091it [03:15, 8862.40it/s]
1667980it [03:15, 8866.09it/s]
1668869it [03:15, 8488.04it/s]
1669723it [03:15, 8444.37it/s]
1670571it [03:16, 8416.24it/s]
1671415it [03:16, 8105.32it/s]
1672354it [03:16, 8471.41it/s]
1673216it [03:16, 8511.98it/s]
1674146it [03:16, 8740.51it/s]
1675059it [03:16, 8854.27it/s]
1675947it [03:16, 8436.29it/s]
1676813it [03:16, 8499.54it/s]
1677667it [03:16, 8350.79it/s]
1678506it [03:17, 8251.59it/s]
1679423it [03:17, 8515.57it/s]
1680277it [03:17, 8320.81it/s]
1681200it [03:17, 8582.43it/s]
1682089it [03:17, 8670.03it/s]
1683033it [03:17, 8897.01it/s]
1683935it [03:17, 8932.26it/s]
1684830it [03:17, 8736.45it/s]
1685742it [03:17, 8848.80it/s]
1686629it [03:17, 8456.34it/s]
1687532it [03:18, 8619.19it/s]
1688418it [03:18, 8686.42it/s]
1689290it [03:18, 8685.54it/s]
1690231it [03:18, 8896.81it/s]
1691123it [03:18, 8695.38it/s]
1691995it [03:18, 8588.81it/s]
1692856it [03:18, 8559.85it/s]
1693775it [03:18, 8742.52it/s]
1694714it [03:18, 8931.48it/s]
1695609it [03:18, 8897.16it/s]
1696500it [03:19, 8593.71it/s]
1697362it [03:19, 8469.37it/s]
1698296it [03:19, 8719.65it/s]
1699219it [03:19, 8866.37it/s]
1700108it [03:19, 8529.17it/s]
1700965it [03:19, 8536.23it/s]
1701822it [03:19, 8381.51it/s]
1702734it [03:19, 8593.97it/s]
1703629it [03:19, 8690.51it/s]
1704500it [03:20, 8436.36it/s]
1705438it [03:20, 8709.93it/s]
1706312it [03:20, 8494.24it/s]
1707166it [03:20, 8505.81it/s]
1708019it [03:20, 8474.77it/s]
1708868it [03:20, 8458.21it/s]
1709754it [03:20, 8576.15it/s]
1710622it [03:20, 8603.72it/s]
1711487it [03:20, 8614.63it/s]
1712403it [03:20, 8776.84it/s]
1713288it [03:21, 8797.64it/s]
1714234it [03:21, 8993.34it/s]
1715134it [03:21, 8621.94it/s]
1716000it [03:21, 8600.40it/s]
1716863it [03:21, 8165.94it/s]
1717708it [03:21, 8246.45it/s]
1718621it [03:21, 8501.30it/s]
1719476it [03:21, 8435.13it/s]
1720377it [03:21, 8600.40it/s]
1721283it [03:21, 8734.32it/s]
1722159it [03:22, 8618.58it/s]
1723030it [03:22, 8644.04it/s]
1723896it [03:22, 7912.39it/s]
1724737it [03:22, 8049.44it/s]
1725603it [03:22, 8215.90it/s]
1726433it [03:22, 8224.02it/s]
1727360it [03:22, 8527.99it/s]
1728218it [03:22, 8517.41it/s]
1729158it [03:22, 8777.73it/s]
1730039it [03:22, 8659.94it/s]
1730945it [03:23, 8775.59it/s]
1731825it [03:23, 8406.41it/s]
1732670it [03:23, 8413.68it/s]
1733549it [03:23, 8523.23it/s]
1734443it [03:23, 8644.11it/s]
1735318it [03:23, 8675.15it/s]
1736190it [03:23, 8686.00it/s]
1737060it [03:23, 8430.20it/s]
1737994it [03:23, 8693.31it/s]
1738897it [03:24, 8790.64it/s]
1739819it [03:24, 8915.38it/s]
1740758it [03:24, 9054.24it/s]
1741665it [03:24, 8259.28it/s]
1742594it [03:24, 8545.70it/s]
1743498it [03:24, 8684.98it/s]
1744376it [03:24, 8663.00it/s]
1745253it [03:24, 8691.96it/s]
1746155it [03:24, 8786.68it/s]
1747120it [03:24, 9041.34it/s]
1748027it [03:25, 8865.35it/s]
1748917it [03:25, 8663.33it/s]
1749795it [03:25, 8694.89it/s]
1750683it [03:25, 8748.32it/s]
1751623it [03:25, 8938.34it/s]
1752519it [03:25, 8790.77it/s]
1753445it [03:25, 8927.29it/s]
1754339it [03:25, 8920.99it/s]
1755265it [03:25, 9019.74it/s]
1756168it [03:25, 8920.24it/s]
1757061it [03:26, 8913.01it/s]
1757983it [03:26, 9002.54it/s]
1758884it [03:26, 8937.67it/s]
1759799it [03:26, 9000.18it/s]
1760716it [03:26, 9050.06it/s]
1761622it [03:26, 8697.11it/s]
1762566it [03:26, 8911.52it/s]
1763460it [03:26, 8811.74it/s]
1764400it [03:26, 8981.40it/s]
1765300it [03:27, 8925.55it/s]
1766194it [03:27, 8804.78it/s]
1767076it [03:27, 8804.03it/s]
1767958it [03:27, 8738.78it/s]
1768857it [03:27, 8811.14it/s]
1769744it [03:27, 8825.67it/s]
1770627it [03:27, 8817.60it/s]
1771570it [03:27, 8998.70it/s]
1772471it [03:27, 8661.84it/s]
1773424it [03:27, 8914.17it/s]
1774319it [03:28, 8755.25it/s]
1775197it [03:28, 8592.90it/s]
1776081it [03:28, 8663.65it/s]
1776949it [03:28, 8216.12it/s]
1777859it [03:28, 8465.51it/s]
1778730it [03:28, 8534.95it/s]
1779648it [03:28, 8721.52it/s]
1780524it [03:28, 8666.91it/s]
1781411it [03:28, 8725.37it/s]
1782357it [03:28, 8940.92it/s]
1783253it [03:29, 8841.50it/s]
1784139it [03:29, 8839.46it/s]
1785024it [03:29, 8733.06it/s]
1785899it [03:29, 8601.27it/s]
1786835it [03:29, 8822.03it/s]
1787719it [03:29, 8384.85it/s]
1788666it [03:29, 8694.36it/s]
1789541it [03:29, 8517.66it/s]
1790478it [03:29, 8760.77it/s]
1791405it [03:30, 8908.52it/s]
1792299it [03:30, 8517.86it/s]
1793156it [03:30, 8483.18it/s]
1794042it [03:30, 8591.87it/s]
1794983it [03:30, 8830.47it/s]
1795892it [03:30, 8905.88it/s]
1796821it [03:30, 9018.25it/s]
1797746it [03:30, 9086.95it/s]
1798656it [03:30, 9029.96it/s]
1799560it [03:30, 9012.02it/s]
1800462it [03:31, 8759.06it/s]
1801352it [03:31, 8798.22it/s]
1802290it [03:31, 8968.66it/s]
1803189it [03:31, 8583.21it/s]
1804074it [03:31, 8658.62it/s]
1804944it [03:31, 8538.90it/s]
1805853it [03:31, 8698.72it/s]
1806796it [03:31, 8911.48it/s]
1807690it [03:31, 8641.15it/s]
1808632it [03:31, 8865.45it/s]
1809522it [03:32, 8555.68it/s]
1810400it [03:32, 8617.71it/s]
1811272it [03:32, 8643.00it/s]
1812139it [03:32, 8473.64it/s]
1813085it [03:32, 8759.21it/s]
1813964it [03:32, 8449.22it/s]
1814901it [03:32, 8712.24it/s]
1815791it [03:32, 8763.91it/s]
1816670it [03:32, 8693.17it/s]
1817542it [03:33, 8681.04it/s]
1818412it [03:33, 8509.11it/s]
1819295it [03:33, 8600.72it/s]
1820157it [03:33, 8428.36it/s]
1821016it [03:33, 8474.93it/s]
1821923it [03:33, 8648.51it/s]
1822789it [03:33, 7863.22it/s]
1823643it [03:33, 8049.94it/s]
1824518it [03:33, 8246.10it/s]
1825352it [03:33, 8139.33it/s]
1826210it [03:34, 8264.47it/s]
1827042it [03:34, 8235.91it/s]
1827952it [03:34, 8486.64it/s]
1828840it [03:34, 8598.88it/s]
1829703it [03:34, 8492.74it/s]
1830640it [03:34, 8749.05it/s]
1831517it [03:34, 8691.47it/s]
1832403it [03:34, 8741.04it/s]
1833309it [03:34, 8835.05it/s]
1834230it [03:34, 8945.33it/s]
1835126it [03:35, 8583.46it/s]
1835988it [03:35, 8378.25it/s]
1836883it [03:35, 8542.17it/s]
1837740it [03:35, 8369.98it/s]
1838673it [03:35, 8645.94it/s]
1839541it [03:35, 8554.35it/s]
1840399it [03:35, 8313.89it/s]
1841233it [03:35, 8208.65it/s]
1842056it [03:35, 8196.58it/s]
1842914it [03:36, 8293.09it/s]
1843857it [03:36, 8626.69it/s]
1844740it [03:36, 8684.71it/s]
1845683it [03:36, 8905.54it/s]
1846575it [03:36, 8840.46it/s]
1847460it [03:36, 8692.08it/s]
1848357it [03:36, 8772.87it/s]
1849236it [03:36, 8460.77it/s]
1850138it [03:36, 8620.47it/s]
1851003it [03:36, 8274.33it/s]
1851861it [03:37, 8361.29it/s]
1852719it [03:37, 8423.95it/s]
1853564it [03:37, 8257.19it/s]
1854476it [03:37, 8507.24it/s]
1855355it [03:37, 8588.73it/s]
1856216it [03:37, 8577.50it/s]
1857142it [03:37, 8778.52it/s]
1858021it [03:37, 8454.44it/s]
1858958it [03:37, 8719.99it/s]
1859834it [03:37, 8360.69it/s]
1860744it [03:38, 8570.97it/s]
1861683it [03:38, 8806.98it/s]
1862568it [03:38, 8401.36it/s]
1863447it [03:38, 8510.99it/s]
1864303it [03:38, 8307.97it/s]
1865186it [03:38, 8456.49it/s]
1866115it [03:38, 8676.72it/s]
1866986it [03:38, 8295.51it/s]
1867929it [03:38, 8618.89it/s]
1868796it [03:39, 8153.85it/s]
1869647it [03:39, 8253.71it/s]
1870540it [03:39, 8445.30it/s]
1871390it [03:39, 8230.53it/s]
1872247it [03:39, 8325.80it/s]
1873099it [03:39, 8381.83it/s]
1874020it [03:39, 8601.68it/s]
1874883it [03:39, 8369.73it/s]
1875723it [03:39, 7987.75it/s]
1876527it [03:39, 7942.77it/s]
1877325it [03:40, 7808.06it/s]
1878189it [03:40, 8046.39it/s]
1879137it [03:40, 8460.59it/s]
1879987it [03:40, 8469.04it/s]
1880921it [03:40, 8724.92it/s]
1881796it [03:40, 8571.28it/s]
1882737it [03:40, 8817.27it/s]
1883679it [03:40, 8994.25it/s]
1884580it [03:40, 8766.11it/s]
1885459it [03:41, 8764.81it/s]
1886337it [03:41, 8496.39it/s]
1887225it [03:41, 8606.81it/s]
1888132it [03:41, 8739.05it/s]
1889008it [03:41, 8580.84it/s]
1889938it [03:41, 8790.08it/s]
1890819it [03:41, 8372.89it/s]
1891687it [03:41, 8460.12it/s]
1892573it [03:41, 8574.31it/s]
1893434it [03:41, 8574.65it/s]
1894351it [03:42, 8748.42it/s]
1895228it [03:42, 8440.39it/s]
1896164it [03:42, 8692.34it/s]
1897037it [03:42, 8683.94it/s]
1897964it [03:42, 8853.86it/s]
1898911it [03:42, 9035.70it/s]
1899817it [03:42, 8703.37it/s]
1900691it [03:42, 8707.02it/s]
1901565it [03:42, 8375.65it/s]
1902418it [03:42, 8419.75it/s]
1903266it [03:43, 8436.62it/s]
1904112it [03:43, 8126.22it/s]
1904929it [03:43, 8094.97it/s]
1905741it [03:43, 7975.97it/s]
1906541it [03:43, 7926.12it/s]
1907335it [03:43, 7677.01it/s]
1908105it [03:43, 7613.37it/s]
1909001it [03:43, 8001.86it/s]
1909946it [03:43, 8421.95it/s]
1910809it [03:44, 8481.90it/s]
1911660it [03:44, 8335.03it/s]
1912496it [03:44, 8122.03it/s]
1913362it [03:44, 8277.82it/s]
1914279it [03:44, 8537.01it/s]
1915135it [03:44, 8144.55it/s]
1916046it [03:44, 8420.20it/s]
1916893it [03:44, 8137.70it/s]
1917821it [03:44, 8462.15it/s]
1918766it [03:44, 8746.45it/s]
1919645it [03:45, 8186.47it/s]
1920537it [03:45, 8391.08it/s]
1921385it [03:45, 8046.04it/s]
1922276it [03:45, 8286.81it/s]
1923140it [03:45, 8368.56it/s]
1923983it [03:45, 7854.79it/s]
1924900it [03:45, 8220.32it/s]
1925731it [03:45, 8095.34it/s]
1926581it [03:45, 8208.32it/s]
1927428it [03:46, 8281.77it/s]
1928260it [03:46, 7869.98it/s]
1929184it [03:46, 8258.07it/s]
1930017it [03:46, 8221.97it/s]
1930853it [03:46, 8259.96it/s]
1931796it [03:46, 8601.17it/s]
1932660it [03:46, 8317.81it/s]
1933542it [03:46, 8462.73it/s]
1934392it [03:46, 8142.60it/s]
1935248it [03:46, 8261.60it/s]
1936151it [03:47, 8484.27it/s]
1937003it [03:47, 8084.30it/s]
1937949it [03:47, 8475.31it/s]
1938803it [03:47, 8391.55it/s]
1939662it [03:47, 8448.99it/s]
1940510it [03:47, 8452.75it/s]
1941394it [03:47, 8564.18it/s]
1942331it [03:47, 8800.82it/s]
1943213it [03:47, 8774.59it/s]
1944092it [03:48, 8499.30it/s]
1944945it [03:48, 8444.94it/s]
1945830it [03:48, 8563.12it/s]
1946769it [03:48, 8803.81it/s]
1947660it [03:48, 8832.40it/s]
1948545it [03:48, 8817.84it/s]
1949458it [03:48, 8910.02it/s]
1950350it [03:48, 8745.15it/s]
1951244it [03:48, 8801.94it/s]
1952126it [03:48, 8563.03it/s]
1952985it [03:49, 8473.26it/s]
1953841it [03:49, 8496.21it/s]
1954692it [03:49, 8231.55it/s]
1955576it [03:49, 8406.75it/s]
1956419it [03:49, 8234.36it/s]
1957300it [03:49, 8399.93it/s]
1958211it [03:49, 8605.80it/s]
1959074it [03:49, 8312.70it/s]
1959939it [03:49, 8409.51it/s]
1960848it [03:49, 8608.06it/s]
1961712it [03:50, 8268.62it/s]
1962615it [03:50, 8487.06it/s]
1963468it [03:50, 8298.80it/s]
1964377it [03:50, 8526.57it/s]
1965305it [03:50, 8745.86it/s]
1966183it [03:50, 8359.87it/s]
1967082it [03:50, 8534.27it/s]
1967940it [03:50, 8240.48it/s]
1968846it [03:50, 8473.75it/s]
1969698it [03:51, 8063.60it/s]
1970530it [03:51, 8133.77it/s]
1971451it [03:51, 8440.85it/s]
1972300it [03:51, 8023.43it/s]
1973225it [03:51, 8345.94it/s]
1974067it [03:51, 8057.60it/s]
1974978it [03:51, 8354.52it/s]
1975918it [03:51, 8654.87it/s]
1976789it [03:51, 8258.48it/s]
1977648it [03:52, 8352.20it/s]
1978489it [03:52, 7817.97it/s]
1979360it [03:52, 8063.83it/s]
1980278it [03:52, 8378.74it/s]
1981124it [03:52, 8176.60it/s]
1982068it [03:52, 8537.40it/s]
1982928it [03:52, 8352.81it/s]
1983835it [03:52, 8556.93it/s]
1984750it [03:52, 8728.13it/s]
1985627it [03:52, 8350.62it/s]
1986552it [03:53, 8605.83it/s]
1987418it [03:53, 8301.48it/s]
1988361it [03:53, 8622.48it/s]
1989229it [03:53, 8335.77it/s]
1990137it [03:53, 8547.33it/s]
1991055it [03:53, 8727.82it/s]
1991932it [03:53, 8323.26it/s]
1992811it [03:53, 8454.88it/s]
1993662it [03:53, 8188.80it/s]
1994585it [03:54, 8484.46it/s]
1995505it [03:54, 8689.33it/s]
1996378it [03:54, 8484.19it/s]
1997326it [03:54, 8770.06it/s]
1998264it [03:54, 8946.20it/s]
1999212it [03:54, 9100.84it/s]
2000001it [03:54, 8524.42it/s]
2024-04-28 15:35:10.592 | INFO     | processors.processor:load_word_embedding:171 - word_embed_dim:200
2024-04-28 15:35:10.592 | INFO     | processors.processor:load_word_embedding:172 - size of word_embed_dict:2000000
2024-04-28 15:35:10.593 | INFO     | processors.processor:load_word_embedding:173 - size of word_list:2000000
2024-04-28 15:35:10.593 | INFO     | processors.processor:build_trie_tree:184 - building trie tree
2024-04-28 15:35:44.727 | INFO     | processors.processor:get_words_from_corpus:198 - getting words from corpus

  0%|          | 0/3821 [00:00<?, ?it/s]
  3%|▎         | 122/3821 [00:00<00:03, 1167.84it/s]
  7%|▋         | 267/3821 [00:00<00:02, 1329.42it/s]
 11%|█▏        | 432/3821 [00:00<00:02, 1461.95it/s]
 15%|█▌        | 579/3821 [00:00<00:02, 1410.26it/s]
 19%|█▉        | 721/3821 [00:00<00:02, 1405.66it/s]
 23%|██▎       | 862/3821 [00:00<00:02, 1402.59it/s]
 26%|██▌       | 1003/3821 [00:00<00:02, 1387.18it/s]
 30%|██▉       | 1144/3821 [00:00<00:01, 1394.23it/s]
 35%|███▍      | 1331/3821 [00:00<00:01, 1539.36it/s]
 39%|███▉      | 1506/3821 [00:01<00:01, 1598.64it/s]
 44%|████▎     | 1667/3821 [00:01<00:01, 1534.77it/s]
 48%|████▊     | 1838/3821 [00:01<00:01, 1586.07it/s]
 52%|█████▏    | 1999/3821 [00:01<00:01, 1588.92it/s]
 57%|█████▋    | 2175/3821 [00:01<00:01, 1638.82it/s]
 61%|██████    | 2340/3821 [00:01<00:00, 1622.47it/s]
 66%|██████▌   | 2514/3821 [00:01<00:00, 1652.13it/s]
 70%|███████   | 2680/3821 [00:01<00:00, 1633.52it/s]
 74%|███████▍  | 2844/3821 [00:01<00:00, 1620.19it/s]
 79%|███████▊  | 3007/3821 [00:01<00:00, 1587.58it/s]
 83%|████████▎ | 3166/3821 [00:02<00:00, 1551.47it/s]
 87%|████████▋ | 3327/3821 [00:02<00:00, 1559.93it/s]
 91%|█████████ | 3484/3821 [00:02<00:00, 1528.68it/s]
 95%|█████████▌| 3638/3821 [00:02<00:00, 1527.61it/s]
 99%|█████████▉| 3791/3821 [00:02<00:00, 1524.44it/s]
100%|██████████| 3821/3821 [00:02<00:00, 1527.01it/s]

  0%|          | 0/463 [00:00<?, ?it/s]
 32%|███▏      | 147/463 [00:00<00:00, 1448.64it/s]
 73%|███████▎  | 338/463 [00:00<00:00, 1715.61it/s]
100%|██████████| 463/463 [00:00<00:00, 1744.27it/s]

  0%|          | 0/477 [00:00<?, ?it/s]
 31%|███       | 148/477 [00:00<00:00, 1464.91it/s]
 67%|██████▋   | 321/477 [00:00<00:00, 1607.36it/s]
100%|██████████| 477/477 [00:00<00:00, 1611.05it/s]
2024-04-28 15:35:48.160 | INFO     | processors.processor:init_model_word_embedding:235 - initializing model word embedding
2024-04-28 15:35:48.257 | INFO     | processors.processor:init_model_word_embedding:255 - num of match:20855, num of not_match:2
Some weights of the model checkpoint at pretrain_model/bert-base-chinese were not used when initializing LEBertSoftmaxForNer: ['cls.predictions.bias', 'cls.predictions.transform.dense.weight', 'cls.predictions.transform.dense.bias', 'cls.predictions.decoder.weight', 'cls.seq_relationship.weight', 'cls.seq_relationship.bias', 'cls.predictions.transform.LayerNorm.weight', 'cls.predictions.transform.LayerNorm.bias']
- This IS expected if you are initializing LEBertSoftmaxForNer from the checkpoint of a model trained on another task or with another architecture (e.g. initializing a BertForSequenceClassification model from a BertForPretraining model).
- This IS NOT expected if you are initializing LEBertSoftmaxForNer from the checkpoint of a model that you expect to be exactly identical (initializing a BertForSequenceClassification model from a BertForSequenceClassification model).
Some weights of LEBertSoftmaxForNer were not initialized from the model checkpoint at pretrain_model/bert-base-chinese and are newly initialized: ['word_embeddings.weight', 'bert.encoder.word_embedding_adapter.attn_W', 'bert.encoder.word_embedding_adapter.linear1.weight', 'bert.encoder.word_embedding_adapter.linear1.bias', 'bert.encoder.word_embedding_adapter.linear2.weight', 'bert.encoder.word_embedding_adapter.linear2.bias', 'bert.encoder.word_embedding_adapter.layer_norm.weight', 'bert.encoder.word_embedding_adapter.layer_norm.bias', 'classifier.weight', 'classifier.bias']
You should probably TRAIN this model on a down-stream task to be able to use it for predictions and inference.
2024-04-28 15:35:55.042 | INFO     | __main__:main:293 - initialize word_embeddings with pretrained embedding
2024-04-28 15:35:55.049 | INFO     | processors.processor:get_train_data:31 - loading train data

  0%|          | 0/3821 [00:00<?, ?it/s]
  3%|▎         | 98/3821 [00:00<00:03, 976.86it/s]
  6%|▌         | 222/3821 [00:00<00:03, 1130.00it/s]
  9%|▉         | 336/3821 [00:00<00:03, 1116.60it/s]
 12%|█▏        | 460/3821 [00:00<00:02, 1160.65it/s]
 15%|█▌        | 577/3821 [00:00<00:02, 1146.35it/s]
 18%|█▊        | 700/3821 [00:00<00:02, 1170.92it/s]
 21%|██▏       | 818/3821 [00:00<00:02, 1115.72it/s]
 24%|██▍       | 931/3821 [00:00<00:02, 1116.17it/s]
 27%|██▋       | 1043/3821 [00:00<00:02, 1095.63it/s]
 30%|███       | 1153/3821 [00:01<00:02, 1051.02it/s]
 34%|███▍      | 1298/3821 [00:01<00:02, 1166.20it/s]
 37%|███▋      | 1432/3821 [00:01<00:01, 1216.71it/s]
 41%|████      | 1555/3821 [00:01<00:01, 1194.76it/s]
 44%|████▍     | 1676/3821 [00:01<00:01, 1165.27it/s]
 47%|████▋     | 1807/3821 [00:01<00:01, 1204.89it/s]
 50%|█████     | 1929/3821 [00:01<00:01, 1201.48it/s]
 54%|█████▍    | 2069/3821 [00:01<00:01, 1258.54it/s]
 57%|█████▋    | 2196/3821 [00:01<00:01, 1242.02it/s]
 61%|██████    | 2324/3821 [00:01<00:01, 1252.81it/s]
 64%|██████▍   | 2461/3821 [00:02<00:01, 1287.04it/s]
 68%|██████▊   | 2590/3821 [00:02<00:00, 1280.92it/s]
 71%|███████   | 2719/3821 [00:02<00:00, 1230.58it/s]
 74%|███████▍  | 2843/3821 [00:02<00:00, 1229.47it/s]
 78%|███████▊  | 2970/3821 [00:02<00:00, 1239.54it/s]
 81%|████████  | 3095/3821 [00:02<00:00, 1238.68it/s]
 84%|████████▍ | 3220/3821 [00:02<00:00, 1182.67it/s]
 88%|████████▊ | 3348/3821 [00:02<00:00, 1209.34it/s]
 91%|█████████ | 3470/3821 [00:02<00:00, 1188.40it/s]
 94%|█████████▍| 3590/3821 [00:03<00:00, 1150.30it/s]
 98%|█████████▊| 3727/3821 [00:03<00:00, 1212.18it/s]
100%|██████████| 3821/3821 [00:03<00:00, 1184.95it/s]
2024-04-28 15:35:59.448 | INFO     | processors.processor:get_train_data:43 - len of train data:3821
2024-04-28 15:35:59.457 | INFO     | processors.processor:get_dev_data:47 - loading dev data

  0%|          | 0/463 [00:00<?, ?it/s]
 19%|█▉        | 90/463 [00:00<00:00, 889.83it/s]
 48%|████▊     | 220/463 [00:00<00:00, 1129.11it/s]
 72%|███████▏  | 334/463 [00:00<00:00, 1102.33it/s]
100%|██████████| 463/463 [00:00<00:00, 1173.21it/s]
2024-04-28 15:35:59.977 | INFO     | processors.processor:get_dev_data:59 - len of dev data:463
2024-04-28 15:35:59.978 | INFO     | processors.processor:get_test_data:63 - loading test data

  0%|          | 0/477 [00:00<?, ?it/s]
 23%|██▎       | 110/477 [00:00<00:00, 1070.99it/s]
 47%|████▋     | 226/477 [00:00<00:00, 1122.20it/s]
 75%|███████▌  | 359/477 [00:00<00:00, 1212.92it/s]
100%|██████████| 477/477 [00:00<00:00, 1216.31it/s]
2024-04-28 15:36:00.497 | INFO     | processors.processor:get_test_data:75 - len of test data:477
2024-04-28 15:36:00.502 | INFO     | __main__:train:120 - start training
2024-04-28 15:36:00.503 | INFO     | __main__:train:126 - start 1-th epoch training

  0%|          | 0/120 [00:00<?, ?it/s]
  1%|          | 1/120 [00:04<09:18,  4.69s/it]
  2%|▏         | 2/120 [00:08<08:36,  4.38s/it]
  2%|▎         | 3/120 [00:12<08:12,  4.21s/it]
  3%|▎         | 4/120 [00:17<08:14,  4.26s/it]
  4%|▍         | 5/120 [00:21<07:54,  4.13s/it]
  5%|▌         | 6/120 [00:25<07:52,  4.14s/it]
  6%|▌         | 7/120 [00:29<07:41,  4.09s/it]
  7%|▋         | 8/120 [00:33<07:47,  4.17s/it]
  8%|▊         | 9/120 [00:37<07:39,  4.14s/it]
  8%|▊         | 10/120 [00:41<07:28,  4.07s/it]
  9%|▉         | 11/120 [00:45<07:29,  4.12s/it]
 10%|█         | 12/120 [00:49<07:13,  4.01s/it]
 11%|█         | 13/120 [00:53<07:07,  3.99s/it]
 12%|█▏        | 14/120 [00:57<07:05,  4.02s/it]
 12%|█▎        | 15/120 [01:01<07:07,  4.07s/it]
 13%|█▎        | 16/120 [01:05<07:07,  4.11s/it]
 14%|█▍        | 17/120 [01:09<06:58,  4.06s/it]
 15%|█▌        | 18/120 [01:13<06:48,  4.01s/it]
 16%|█▌        | 19/120 [01:18<06:50,  4.06s/it]
 17%|█▋        | 20/120 [01:21<06:35,  3.95s/it]
 18%|█▊        | 21/120 [01:25<06:20,  3.84s/it]
 18%|█▊        | 22/120 [01:28<06:10,  3.78s/it]
 19%|█▉        | 23/120 [01:32<06:13,  3.85s/it]
 20%|██        | 24/120 [01:36<06:14,  3.90s/it]
 21%|██        | 25/120 [01:40<06:12,  3.92s/it]
 22%|██▏       | 26/120 [01:45<06:27,  4.12s/it]
 22%|██▎       | 27/120 [01:49<06:24,  4.14s/it]
 23%|██▎       | 28/120 [01:53<06:18,  4.11s/it]
 24%|██▍       | 29/120 [01:57<06:09,  4.06s/it]
 25%|██▌       | 30/120 [02:01<05:59,  3.99s/it]
 26%|██▌       | 31/120 [02:05<05:53,  3.97s/it]
 27%|██▋       | 32/120 [02:09<05:45,  3.93s/it]
 28%|██▊       | 33/120 [02:13<05:38,  3.90s/it]
 28%|██▊       | 34/120 [02:16<05:26,  3.79s/it]
 29%|██▉       | 35/120 [02:20<05:21,  3.79s/it]
 30%|███       | 36/120 [02:24<05:30,  3.94s/it]
 31%|███       | 37/120 [02:29<05:37,  4.06s/it]
 32%|███▏      | 38/120 [02:33<05:35,  4.09s/it]
 32%|███▎      | 39/120 [02:36<05:19,  3.94s/it]
 33%|███▎      | 40/120 [02:40<05:04,  3.81s/it]
 34%|███▍      | 41/120 [02:44<05:05,  3.86s/it]
 35%|███▌      | 42/120 [02:48<05:11,  3.99s/it]
 36%|███▌      | 43/120 [02:52<05:03,  3.95s/it]
 37%|███▋      | 44/120 [02:56<04:56,  3.91s/it]
 38%|███▊      | 45/120 [03:00<04:50,  3.88s/it]
 38%|███▊      | 46/120 [03:03<04:42,  3.82s/it]
 39%|███▉      | 47/120 [03:07<04:40,  3.84s/it]
 40%|████      | 48/120 [03:11<04:32,  3.79s/it]
 41%|████      | 49/120 [03:15<04:28,  3.79s/it]
 42%|████▏     | 50/120 [03:19<04:35,  3.94s/it]
 42%|████▎     | 51/120 [03:23<04:29,  3.91s/it]
 43%|████▎     | 52/120 [03:26<04:20,  3.83s/it]
 44%|████▍     | 53/120 [03:30<04:15,  3.82s/it]
 45%|████▌     | 54/120 [03:34<04:07,  3.75s/it]
 46%|████▌     | 55/120 [03:38<04:04,  3.76s/it]
 47%|████▋     | 56/120 [03:41<03:59,  3.75s/it]
 48%|████▊     | 57/120 [03:45<04:04,  3.89s/it]
 48%|████▊     | 58/120 [03:50<04:08,  4.01s/it]
 49%|████▉     | 59/120 [03:54<04:07,  4.06s/it]
 50%|█████     | 60/120 [03:58<03:57,  3.96s/it]
 51%|█████     | 61/120 [04:01<03:50,  3.91s/it]
 52%|█████▏    | 62/120 [04:05<03:48,  3.94s/it]
 52%|█████▎    | 63/120 [04:09<03:39,  3.86s/it]
 53%|█████▎    | 64/120 [04:13<03:34,  3.84s/it]
 54%|█████▍    | 65/120 [04:17<03:30,  3.83s/it]
 55%|█████▌    | 66/120 [04:21<03:30,  3.89s/it]
 56%|█████▌    | 67/120 [04:25<03:26,  3.89s/it]
 57%|█████▋    | 68/120 [04:29<03:22,  3.89s/it]
 57%|█████▊    | 69/120 [04:32<03:15,  3.83s/it]
 58%|█████▊    | 70/120 [04:36<03:10,  3.81s/it]
 59%|█████▉    | 71/120 [04:39<03:01,  3.69s/it]
 60%|██████    | 72/120 [04:43<02:54,  3.64s/it]
 61%|██████    | 73/120 [04:47<02:51,  3.65s/it]
 62%|██████▏   | 74/120 [04:50<02:44,  3.57s/it]
 62%|██████▎   | 75/120 [04:53<02:37,  3.51s/it]
 63%|██████▎   | 76/120 [04:57<02:32,  3.47s/it]
 64%|██████▍   | 77/120 [05:00<02:28,  3.45s/it]
 65%|██████▌   | 78/120 [05:04<02:25,  3.47s/it]
 66%|██████▌   | 79/120 [05:07<02:24,  3.51s/it]
 67%|██████▋   | 80/120 [05:11<02:19,  3.48s/it]
 68%|██████▊   | 81/120 [05:14<02:16,  3.49s/it]
 68%|██████▊   | 82/120 [05:18<02:12,  3.49s/it]
 69%|██████▉   | 83/120 [05:21<02:10,  3.53s/it]
 70%|███████   | 84/120 [05:25<02:06,  3.51s/it]
 71%|███████   | 85/120 [05:28<02:03,  3.52s/it]
 72%|███████▏  | 86/120 [05:32<01:59,  3.51s/it]
 72%|███████▎  | 87/120 [05:35<01:56,  3.52s/it]
 73%|███████▎  | 88/120 [05:39<01:52,  3.52s/it]
 74%|███████▍  | 89/120 [05:43<01:51,  3.59s/it]
 75%|███████▌  | 90/120 [05:46<01:48,  3.60s/it]
 76%|███████▌  | 91/120 [05:50<01:46,  3.67s/it]
 77%|███████▋  | 92/120 [05:54<01:47,  3.83s/it]
 78%|███████▊  | 93/120 [05:58<01:43,  3.81s/it]
 78%|███████▊  | 94/120 [06:02<01:42,  3.93s/it]
 79%|███████▉  | 95/120 [06:06<01:37,  3.90s/it]
 80%|████████  | 96/120 [06:10<01:33,  3.88s/it]
 81%|████████  | 97/120 [06:14<01:31,  3.96s/it]
 82%|████████▏ | 98/120 [06:18<01:25,  3.90s/it]
 82%|████████▎ | 99/120 [06:21<01:19,  3.81s/it]2024-04-28 15:42:26.282 | INFO     | __main__:train:165 - evaluate dev set
2024-04-28 15:42:26.286 | INFO     | __main__:evaluate:202 - ***** Running evaluation *****


  0%|          | 0/2 [00:00<?, ?it/s][A

 50%|█████     | 1/2 [00:07<00:07,  7.76s/it][A

100%|██████████| 2/2 [00:14<00:00,  6.97s/it][A
100%|██████████| 2/2 [00:14<00:00,  7.09s/it]
2024-04-28 15:42:40.460 | INFO     | __main__:evaluate:244 - 

2024-04-28 15:42:40.466 | INFO     | __main__:evaluate:249 - ***** Eval results *****
2024-04-28 15:42:40.466 | INFO     | __main__:evaluate:251 -  acc: 0.7727 - recall: 0.4950 - f1: 0.6034 - loss: 0.3715 
2024-04-28 15:42:40.466 | INFO     | __main__:evaluate:252 - ***** Entity results *****
2024-04-28 15:42:40.466 | INFO     | __main__:evaluate:254 - ******* CONT results ********
2024-04-28 15:42:40.467 | INFO     | __main__:evaluate:256 -  acc: 0.0000 - recall: 0.0000 - f1: 0.0000 
2024-04-28 15:42:40.467 | INFO     | __main__:evaluate:254 - ******* EDU results ********
2024-04-28 15:42:40.467 | INFO     | __main__:evaluate:256 -  acc: 1.0000 - recall: 0.0377 - f1: 0.0727 
2024-04-28 15:42:40.467 | INFO     | __main__:evaluate:254 - ******* LOC results ********
2024-04-28 15:42:40.467 | INFO     | __main__:evaluate:256 -  acc: 0.0000 - recall: 0.0000 - f1: 0.0000 
2024-04-28 15:42:40.467 | INFO     | __main__:evaluate:254 - ******* NAME results ********
2024-04-28 15:42:40.468 | INFO     | __main__:evaluate:256 -  acc: 0.9574 - recall: 0.8182 - f1: 0.8824 
2024-04-28 15:42:40.468 | INFO     | __main__:evaluate:254 - ******* ORG results ********
2024-04-28 15:42:40.468 | INFO     | __main__:evaluate:256 -  acc: 0.6917 - recall: 0.4761 - f1: 0.5640 
2024-04-28 15:42:40.468 | INFO     | __main__:evaluate:254 - ******* PRO results ********
2024-04-28 15:42:40.468 | INFO     | __main__:evaluate:256 -  acc: 0.0000 - recall: 0.0000 - f1: 0.0000 
2024-04-28 15:42:40.468 | INFO     | __main__:evaluate:254 - ******* RACE results ********
2024-04-28 15:42:40.469 | INFO     | __main__:evaluate:256 -  acc: 0.0000 - recall: 0.0000 - f1: 0.0000 
2024-04-28 15:42:40.469 | INFO     | __main__:evaluate:254 - ******* TITLE results ********
2024-04-28 15:42:40.469 | INFO     | __main__:evaluate:256 -  acc: 0.7944 - recall: 0.5768 - f1: 0.6683 
2024-04-28 15:42:40.469 | INFO     | __main__:train:167 - evaluate test set
2024-04-28 15:42:40.472 | INFO     | __main__:evaluate:202 - ***** Running evaluation *****


  0%|          | 0/2 [00:00<?, ?it/s][A

 50%|█████     | 1/2 [00:07<00:07,  7.72s/it][A

100%|██████████| 2/2 [00:14<00:00,  7.15s/it][A
100%|██████████| 2/2 [00:14<00:00,  7.24s/it]
2024-04-28 15:42:54.953 | INFO     | __main__:evaluate:244 - 

2024-04-28 15:42:54.955 | INFO     | __main__:evaluate:249 - ***** Eval results *****
2024-04-28 15:42:54.955 | INFO     | __main__:evaluate:251 -  acc: 0.7898 - recall: 0.5147 - f1: 0.6233 - loss: 0.3859 
2024-04-28 15:42:54.955 | INFO     | __main__:evaluate:252 - ***** Entity results *****
2024-04-28 15:42:54.955 | INFO     | __main__:evaluate:254 - ******* CONT results ********
2024-04-28 15:42:54.956 | INFO     | __main__:evaluate:256 -  acc: 0.0000 - recall: 0.0000 - f1: 0.0000 
2024-04-28 15:42:54.956 | INFO     | __main__:evaluate:254 - ******* EDU results ********
2024-04-28 15:42:54.956 | INFO     | __main__:evaluate:256 -  acc: 0.8333 - recall: 0.0446 - f1: 0.0847 
2024-04-28 15:42:54.956 | INFO     | __main__:evaluate:254 - ******* LOC results ********
2024-04-28 15:42:54.956 | INFO     | __main__:evaluate:256 -  acc: 0.0000 - recall: 0.0000 - f1: 0.0000 
2024-04-28 15:42:54.956 | INFO     | __main__:evaluate:254 - ******* NAME results ********
2024-04-28 15:42:54.956 | INFO     | __main__:evaluate:256 -  acc: 0.9524 - recall: 0.8929 - f1: 0.9217 
2024-04-28 15:42:54.956 | INFO     | __main__:evaluate:254 - ******* ORG results ********
2024-04-28 15:42:54.957 | INFO     | __main__:evaluate:256 -  acc: 0.7739 - recall: 0.5570 - f1: 0.6477 
2024-04-28 15:42:54.957 | INFO     | __main__:evaluate:254 - ******* PRO results ********
2024-04-28 15:42:54.957 | INFO     | __main__:evaluate:256 -  acc: 0.0000 - recall: 0.0000 - f1: 0.0000 
2024-04-28 15:42:54.957 | INFO     | __main__:evaluate:254 - ******* RACE results ********
2024-04-28 15:42:54.957 | INFO     | __main__:evaluate:256 -  acc: 0.0000 - recall: 0.0000 - f1: 0.0000 
2024-04-28 15:42:54.957 | INFO     | __main__:evaluate:254 - ******* TITLE results ********
2024-04-28 15:42:54.957 | INFO     | __main__:evaluate:256 -  acc: 0.7699 - recall: 0.5519 - f1: 0.6430 
2024-04-28 15:42:54.960 | INFO     | __main__:train:183 - higher f1 of testset is 0.6232800297508367, dev is 0.6034201954397393 in step 100 epoch 1

 83%|████████▎ | 100/120 [06:56<04:22, 13.14s/it]
 84%|████████▍ | 101/120 [07:00<03:16, 10.36s/it]
 85%|████████▌ | 102/120 [07:04<02:30,  8.34s/it]
 86%|████████▌ | 103/120 [07:08<01:59,  7.06s/it]
 87%|████████▋ | 104/120 [07:12<01:39,  6.23s/it]
 88%|████████▊ | 105/120 [07:16<01:24,  5.63s/it]
 88%|████████▊ | 106/120 [07:21<01:12,  5.17s/it]
 89%|████████▉ | 107/120 [07:25<01:03,  4.89s/it]
 90%|█████████ | 108/120 [07:29<00:56,  4.74s/it]
 91%|█████████ | 109/120 [07:33<00:50,  4.62s/it]
 92%|█████████▏| 110/120 [07:38<00:44,  4.48s/it]
 92%|█████████▎| 111/120 [07:42<00:39,  4.39s/it]
 93%|█████████▎| 112/120 [07:46<00:34,  4.28s/it]
 94%|█████████▍| 113/120 [07:50<00:29,  4.27s/it]
 95%|█████████▌| 114/120 [07:54<00:25,  4.27s/it]
 96%|█████████▌| 115/120 [07:58<00:20,  4.17s/it]
 97%|█████████▋| 116/120 [08:03<00:16,  4.22s/it]
 98%|█████████▊| 117/120 [08:07<00:12,  4.14s/it]
 98%|█████████▊| 118/120 [08:11<00:08,  4.09s/it]
 99%|█████████▉| 119/120 [08:15<00:04,  4.12s/it]
100%|██████████| 120/120 [08:17<00:00,  3.42s/it]
100%|██████████| 120/120 [08:17<00:00,  4.14s/it]
2024-04-28 15:44:17.533 | INFO     | __main__:train:126 - start 2-th epoch training

  0%|          | 0/120 [00:00<?, ?it/s]
  1%|          | 1/120 [00:04<09:16,  4.68s/it]
  2%|▏         | 2/120 [00:08<08:37,  4.38s/it]
  2%|▎         | 3/120 [00:12<08:08,  4.18s/it]
  3%|▎         | 4/120 [00:16<08:02,  4.16s/it]
  4%|▍         | 5/120 [00:20<07:51,  4.10s/it]
  5%|▌         | 6/120 [00:24<07:37,  4.01s/it]
  6%|▌         | 7/120 [00:28<07:24,  3.93s/it]
  7%|▋         | 8/120 [00:32<07:09,  3.84s/it]
  8%|▊         | 9/120 [00:36<07:09,  3.87s/it]
  8%|▊         | 10/120 [00:39<07:04,  3.86s/it]
  9%|▉         | 11/120 [00:44<07:13,  3.98s/it]
 10%|█         | 12/120 [00:47<07:04,  3.93s/it]
 11%|█         | 13/120 [00:51<07:01,  3.94s/it]
 12%|█▏        | 14/120 [00:55<06:55,  3.92s/it]
 12%|█▎        | 15/120 [00:59<06:47,  3.88s/it]
 13%|█▎        | 16/120 [01:03<06:45,  3.90s/it]
 14%|█▍        | 17/120 [01:07<06:30,  3.79s/it]
 15%|█▌        | 18/120 [01:10<06:22,  3.75s/it]
 16%|█▌        | 19/120 [01:14<06:16,  3.73s/it]
 17%|█▋        | 20/120 [01:18<06:27,  3.88s/it]
 18%|█▊        | 21/120 [01:23<06:40,  4.05s/it]
 18%|█▊        | 22/120 [01:27<06:46,  4.14s/it]
 19%|█▉        | 23/120 [01:31<06:43,  4.16s/it]
 20%|██        | 24/120 [01:35<06:27,  4.04s/it]
 21%|██        | 25/120 [01:39<06:18,  3.98s/it]
 22%|██▏       | 26/120 [01:42<06:03,  3.87s/it]
 22%|██▎       | 27/120 [01:46<05:49,  3.76s/it]
 23%|██▎       | 28/120 [01:49<05:41,  3.71s/it]
 24%|██▍       | 29/120 [01:54<05:51,  3.86s/it]
 25%|██▌       | 30/120 [01:58<05:53,  3.93s/it]
 26%|██▌       | 31/120 [02:02<05:49,  3.92s/it]
 27%|██▋       | 32/120 [02:06<05:52,  4.01s/it]
 28%|██▊       | 33/120 [02:10<05:54,  4.08s/it]
 28%|██▊       | 34/120 [02:14<05:39,  3.95s/it]
 29%|██▉       | 35/120 [02:17<05:29,  3.88s/it]
 30%|███       | 36/120 [02:21<05:20,  3.82s/it]
 31%|███       | 37/120 [02:25<05:25,  3.93s/it]
 32%|███▏      | 38/120 [02:29<05:20,  3.91s/it]
 32%|███▎      | 39/120 [02:33<05:13,  3.87s/it]
 33%|███▎      | 40/120 [02:37<05:08,  3.86s/it]
 34%|███▍      | 41/120 [02:41<05:12,  3.96s/it]
 35%|███▌      | 42/120 [02:45<05:08,  3.95s/it]
 36%|███▌      | 43/120 [02:49<05:03,  3.94s/it]
 37%|███▋      | 44/120 [02:53<05:05,  4.01s/it]
 38%|███▊      | 45/120 [02:57<04:57,  3.96s/it]
 38%|███▊      | 46/120 [03:01<04:54,  3.98s/it]
 39%|███▉      | 47/120 [03:05<04:45,  3.91s/it]
 40%|████      | 48/120 [03:08<04:36,  3.84s/it]
 41%|████      | 49/120 [03:12<04:29,  3.80s/it]
 42%|████▏     | 50/120 [03:16<04:26,  3.80s/it]
 42%|████▎     | 51/120 [03:20<04:22,  3.80s/it]
 43%|████▎     | 52/120 [03:23<04:18,  3.81s/it]
 44%|████▍     | 53/120 [03:27<04:13,  3.78s/it]
 45%|████▌     | 54/120 [03:31<04:07,  3.76s/it]
 46%|████▌     | 55/120 [03:35<04:05,  3.78s/it]
 47%|████▋     | 56/120 [03:38<04:01,  3.78s/it]
 48%|████▊     | 57/120 [03:42<03:57,  3.77s/it]
 48%|████▊     | 58/120 [03:46<03:53,  3.77s/it]
 49%|████▉     | 59/120 [03:50<03:52,  3.81s/it]
 50%|█████     | 60/120 [03:54<03:50,  3.85s/it]
 51%|█████     | 61/120 [03:58<03:43,  3.79s/it]
 52%|█████▏    | 62/120 [04:01<03:39,  3.78s/it]
 52%|█████▎    | 63/120 [04:05<03:34,  3.77s/it]
 53%|█████▎    | 64/120 [04:09<03:34,  3.84s/it]
 54%|█████▍    | 65/120 [04:13<03:32,  3.87s/it]
 55%|█████▌    | 66/120 [04:17<03:31,  3.92s/it]
 56%|█████▌    | 67/120 [04:21<03:23,  3.85s/it]
 57%|█████▋    | 68/120 [04:24<03:19,  3.83s/it]
 57%|█████▊    | 69/120 [04:28<03:15,  3.84s/it]
 58%|█████▊    | 70/120 [04:32<03:16,  3.93s/it]
 59%|█████▉    | 71/120 [04:36<03:10,  3.88s/it]
 60%|██████    | 72/120 [04:40<03:04,  3.85s/it]
 61%|██████    | 73/120 [04:44<03:01,  3.85s/it]
 62%|██████▏   | 74/120 [04:48<02:59,  3.90s/it]
 62%|██████▎   | 75/120 [04:52<02:55,  3.90s/it]
 63%|██████▎   | 76/120 [04:56<02:51,  3.89s/it]
 64%|██████▍   | 77/120 [04:59<02:46,  3.87s/it]
 65%|██████▌   | 78/120 [05:03<02:36,  3.72s/it]
 66%|██████▌   | 79/120 [05:06<02:28,  3.62s/it]2024-04-28 15:49:27.755 | INFO     | __main__:train:165 - evaluate dev set
2024-04-28 15:49:27.758 | INFO     | __main__:evaluate:202 - ***** Running evaluation *****


  0%|          | 0/2 [00:00<?, ?it/s][A

 50%|█████     | 1/2 [00:07<00:07,  7.74s/it][A

100%|██████████| 2/2 [00:14<00:00,  6.92s/it][A
100%|██████████| 2/2 [00:14<00:00,  7.04s/it]
2024-04-28 15:49:41.849 | INFO     | __main__:evaluate:244 - 

2024-04-28 15:49:41.852 | INFO     | __main__:evaluate:249 - ***** Eval results *****
2024-04-28 15:49:41.852 | INFO     | __main__:evaluate:251 -  acc: 0.9094 - recall: 0.9185 - f1: 0.9139 - loss: 0.0898 
2024-04-28 15:49:41.852 | INFO     | __main__:evaluate:252 - ***** Entity results *****
2024-04-28 15:49:41.852 | INFO     | __main__:evaluate:254 - ******* CONT results ********
2024-04-28 15:49:41.853 | INFO     | __main__:evaluate:256 -  acc: 1.0000 - recall: 0.9697 - f1: 0.9846 
2024-04-28 15:49:41.853 | INFO     | __main__:evaluate:254 - ******* EDU results ********
2024-04-28 15:49:41.853 | INFO     | __main__:evaluate:256 -  acc: 0.9434 - recall: 0.9434 - f1: 0.9434 
2024-04-28 15:49:41.853 | INFO     | __main__:evaluate:254 - ******* LOC results ********
2024-04-28 15:49:41.853 | INFO     | __main__:evaluate:256 -  acc: 0.0000 - recall: 0.0000 - f1: 0.0000 
2024-04-28 15:49:41.853 | INFO     | __main__:evaluate:254 - ******* NAME results ********
2024-04-28 15:49:41.854 | INFO     | __main__:evaluate:256 -  acc: 0.9804 - recall: 0.9091 - f1: 0.9434 
2024-04-28 15:49:41.854 | INFO     | __main__:evaluate:254 - ******* ORG results ********
2024-04-28 15:49:41.854 | INFO     | __main__:evaluate:256 -  acc: 0.8792 - recall: 0.9044 - f1: 0.8916 
2024-04-28 15:49:41.854 | INFO     | __main__:evaluate:254 - ******* PRO results ********
2024-04-28 15:49:41.854 | INFO     | __main__:evaluate:256 -  acc: 0.8182 - recall: 1.0000 - f1: 0.9000 
2024-04-28 15:49:41.854 | INFO     | __main__:evaluate:254 - ******* RACE results ********
2024-04-28 15:49:41.854 | INFO     | __main__:evaluate:256 -  acc: 1.0000 - recall: 0.9333 - f1: 0.9655 
2024-04-28 15:49:41.855 | INFO     | __main__:evaluate:254 - ******* TITLE results ********
2024-04-28 15:49:41.855 | INFO     | __main__:evaluate:256 -  acc: 0.9140 - recall: 0.9246 - f1: 0.9193 
2024-04-28 15:49:41.855 | INFO     | __main__:train:167 - evaluate test set
2024-04-28 15:49:41.857 | INFO     | __main__:evaluate:202 - ***** Running evaluation *****


  0%|          | 0/2 [00:00<?, ?it/s][A

 50%|█████     | 1/2 [00:07<00:07,  7.48s/it][A

100%|██████████| 2/2 [00:14<00:00,  6.93s/it][A
100%|██████████| 2/2 [00:14<00:00,  7.01s/it]
2024-04-28 15:49:55.885 | INFO     | __main__:evaluate:244 - 

2024-04-28 15:49:55.887 | INFO     | __main__:evaluate:249 - ***** Eval results *****
2024-04-28 15:49:55.888 | INFO     | __main__:evaluate:251 -  acc: 0.9183 - recall: 0.9251 - f1: 0.9217 - loss: 0.1184 
2024-04-28 15:49:55.888 | INFO     | __main__:evaluate:252 - ***** Entity results *****
2024-04-28 15:49:55.888 | INFO     | __main__:evaluate:254 - ******* CONT results ********
2024-04-28 15:49:55.888 | INFO     | __main__:evaluate:256 -  acc: 1.0000 - recall: 1.0000 - f1: 1.0000 
2024-04-28 15:49:55.888 | INFO     | __main__:evaluate:254 - ******* EDU results ********
2024-04-28 15:49:55.888 | INFO     | __main__:evaluate:256 -  acc: 0.9626 - recall: 0.9196 - f1: 0.9406 
2024-04-28 15:49:55.889 | INFO     | __main__:evaluate:254 - ******* LOC results ********
2024-04-28 15:49:55.889 | INFO     | __main__:evaluate:256 -  acc: 0.0000 - recall: 0.0000 - f1: 0.0000 
2024-04-28 15:49:55.889 | INFO     | __main__:evaluate:254 - ******* NAME results ********
2024-04-28 15:49:55.889 | INFO     | __main__:evaluate:256 -  acc: 1.0000 - recall: 0.9732 - f1: 0.9864 
2024-04-28 15:49:55.889 | INFO     | __main__:evaluate:254 - ******* ORG results ********
2024-04-28 15:49:55.889 | INFO     | __main__:evaluate:256 -  acc: 0.8817 - recall: 0.9168 - f1: 0.8989 
2024-04-28 15:49:55.889 | INFO     | __main__:evaluate:254 - ******* PRO results ********
2024-04-28 15:49:55.890 | INFO     | __main__:evaluate:256 -  acc: 0.8462 - recall: 1.0000 - f1: 0.9167 
2024-04-28 15:49:55.890 | INFO     | __main__:evaluate:254 - ******* RACE results ********
2024-04-28 15:49:55.890 | INFO     | __main__:evaluate:256 -  acc: 1.0000 - recall: 1.0000 - f1: 1.0000 
2024-04-28 15:49:55.890 | INFO     | __main__:evaluate:254 - ******* TITLE results ********
2024-04-28 15:49:55.890 | INFO     | __main__:evaluate:256 -  acc: 0.9271 - recall: 0.9247 - f1: 0.9259 
2024-04-28 15:49:55.893 | INFO     | __main__:train:183 - higher f1 of testset is 0.9216646266829864, dev is 0.9139248919906946 in step 200 epoch 2

 67%|██████▋   | 80/120 [05:39<08:15, 12.38s/it]
 68%|██████▊   | 81/120 [05:43<06:25,  9.89s/it]
 68%|██████▊   | 82/120 [05:47<05:05,  8.03s/it]
 69%|██████▉   | 83/120 [05:50<04:07,  6.68s/it]
 70%|███████   | 84/120 [05:54<03:30,  5.84s/it]
 71%|███████   | 85/120 [05:58<03:05,  5.31s/it]
 72%|███████▏  | 86/120 [06:02<02:45,  4.87s/it]
 72%|███████▎  | 87/120 [06:06<02:29,  4.53s/it]
 73%|███████▎  | 88/120 [06:10<02:16,  4.28s/it]
 74%|███████▍  | 89/120 [06:13<02:07,  4.11s/it]
 75%|███████▌  | 90/120 [06:17<02:00,  4.02s/it]
 76%|███████▌  | 91/120 [06:21<01:53,  3.92s/it]
 77%|███████▋  | 92/120 [06:25<01:49,  3.91s/it]
 78%|███████▊  | 93/120 [06:29<01:47,  3.96s/it]
 78%|███████▊  | 94/120 [06:33<01:41,  3.92s/it]
 79%|███████▉  | 95/120 [06:36<01:37,  3.89s/it]
 80%|████████  | 96/120 [06:40<01:33,  3.91s/it]
 81%|████████  | 97/120 [06:44<01:30,  3.94s/it]
 82%|████████▏ | 98/120 [06:48<01:25,  3.87s/it]
 82%|████████▎ | 99/120 [06:52<01:19,  3.78s/it]
 83%|████████▎ | 100/120 [06:55<01:15,  3.76s/it]
 84%|████████▍ | 101/120 [06:59<01:12,  3.79s/it]
 85%|████████▌ | 102/120 [07:03<01:07,  3.75s/it]
 86%|████████▌ | 103/120 [07:06<01:02,  3.70s/it]
 87%|████████▋ | 104/120 [07:10<00:58,  3.64s/it]
 88%|████████▊ | 105/120 [07:13<00:53,  3.56s/it]
 88%|████████▊ | 106/120 [07:17<00:49,  3.52s/it]
 89%|████████▉ | 107/120 [07:20<00:46,  3.54s/it]
 90%|█████████ | 108/120 [07:24<00:43,  3.61s/it]
 91%|█████████ | 109/120 [07:28<00:39,  3.57s/it]
 92%|█████████▏| 110/120 [07:31<00:35,  3.59s/it]
 92%|█████████▎| 111/120 [07:35<00:33,  3.71s/it]
 93%|█████████▎| 112/120 [07:39<00:30,  3.75s/it]
 94%|█████████▍| 113/120 [07:43<00:26,  3.81s/it]
 95%|█████████▌| 114/120 [07:47<00:23,  3.85s/it]
 96%|█████████▌| 115/120 [07:51<00:19,  3.82s/it]
 97%|█████████▋| 116/120 [07:54<00:15,  3.80s/it]
 98%|█████████▊| 117/120 [07:59<00:11,  3.92s/it]
 98%|█████████▊| 118/120 [08:02<00:07,  3.89s/it]
 99%|█████████▉| 119/120 [08:06<00:03,  3.82s/it]
100%|██████████| 120/120 [08:08<00:00,  3.20s/it]
100%|██████████| 120/120 [08:08<00:00,  4.07s/it]
2024-04-28 15:52:25.884 | INFO     | __main__:train:126 - start 3-th epoch training

  0%|          | 0/120 [00:00<?, ?it/s]
  1%|          | 1/120 [00:04<08:40,  4.37s/it]
  2%|▏         | 2/120 [00:08<07:56,  4.04s/it]
  2%|▎         | 3/120 [00:12<07:41,  3.94s/it]
  3%|▎         | 4/120 [00:15<07:37,  3.94s/it]
  4%|▍         | 5/120 [00:19<07:32,  3.94s/it]
  5%|▌         | 6/120 [00:23<07:30,  3.95s/it]
  6%|▌         | 7/120 [00:28<07:50,  4.16s/it]
  7%|▋         | 8/120 [00:32<07:57,  4.27s/it]
  8%|▊         | 9/120 [00:37<07:49,  4.23s/it]
  8%|▊         | 10/120 [00:41<07:41,  4.19s/it]
  9%|▉         | 11/120 [00:45<07:50,  4.32s/it]
 10%|█         | 12/120 [00:50<07:55,  4.40s/it]
 11%|█         | 13/120 [00:54<07:35,  4.26s/it]
 12%|█▏        | 14/120 [00:57<07:12,  4.08s/it]
 12%|█▎        | 15/120 [01:01<06:59,  4.00s/it]
 13%|█▎        | 16/120 [01:05<06:54,  3.98s/it]
 14%|█▍        | 17/120 [01:09<06:44,  3.92s/it]
 15%|█▌        | 18/120 [01:13<06:38,  3.90s/it]
 16%|█▌        | 19/120 [01:17<06:25,  3.82s/it]
 17%|█▋        | 20/120 [01:20<06:19,  3.79s/it]
 18%|█▊        | 21/120 [01:24<06:27,  3.92s/it]
 18%|█▊        | 22/120 [01:28<06:27,  3.96s/it]
 19%|█▉        | 23/120 [01:32<06:17,  3.89s/it]
 20%|██        | 24/120 [01:36<06:11,  3.87s/it]
 21%|██        | 25/120 [01:40<06:11,  3.91s/it]
 22%|██▏       | 26/120 [01:44<06:02,  3.86s/it]
 22%|██▎       | 27/120 [01:47<05:46,  3.73s/it]
 23%|██▎       | 28/120 [01:51<05:34,  3.64s/it]
 24%|██▍       | 29/120 [01:54<05:25,  3.57s/it]
 25%|██▌       | 30/120 [01:58<05:21,  3.57s/it]
 26%|██▌       | 31/120 [02:02<05:28,  3.69s/it]
 27%|██▋       | 32/120 [02:05<05:22,  3.66s/it]
 28%|██▊       | 33/120 [02:09<05:21,  3.70s/it]
 28%|██▊       | 34/120 [02:13<05:21,  3.74s/it]
 29%|██▉       | 35/120 [02:17<05:32,  3.91s/it]
 30%|███       | 36/120 [02:21<05:27,  3.90s/it]
 31%|███       | 37/120 [02:25<05:31,  3.99s/it]
 32%|███▏      | 38/120 [02:29<05:29,  4.02s/it]
 32%|███▎      | 39/120 [02:33<05:16,  3.91s/it]
 33%|███▎      | 40/120 [02:36<05:01,  3.77s/it]
 34%|███▍      | 41/120 [02:40<04:48,  3.65s/it]
 35%|███▌      | 42/120 [02:43<04:37,  3.56s/it]
 36%|███▌      | 43/120 [02:47<04:51,  3.79s/it]
 37%|███▋      | 44/120 [02:52<05:07,  4.05s/it]
 38%|███▊      | 45/120 [02:56<04:57,  3.97s/it]
 38%|███▊      | 46/120 [03:00<04:52,  3.95s/it]
 39%|███▉      | 47/120 [03:04<04:49,  3.96s/it]
 40%|████      | 48/120 [03:08<04:41,  3.92s/it]
 41%|████      | 49/120 [03:11<04:31,  3.82s/it]
 42%|████▏     | 50/120 [03:15<04:31,  3.88s/it]
 42%|████▎     | 51/120 [03:19<04:28,  3.89s/it]
 43%|████▎     | 52/120 [03:23<04:23,  3.88s/it]
 44%|████▍     | 53/120 [03:27<04:19,  3.87s/it]
 45%|████▌     | 54/120 [03:31<04:14,  3.85s/it]
 46%|████▌     | 55/120 [03:34<04:07,  3.81s/it]
 47%|████▋     | 56/120 [03:38<04:00,  3.76s/it]
 48%|████▊     | 57/120 [03:42<04:07,  3.92s/it]
 48%|████▊     | 58/120 [03:46<04:03,  3.93s/it]
 49%|████▉     | 59/120 [03:50<04:02,  3.98s/it]2024-04-28 15:56:20.517 | INFO     | __main__:train:165 - evaluate dev set
2024-04-28 15:56:20.519 | INFO     | __main__:evaluate:202 - ***** Running evaluation *****


  0%|          | 0/2 [00:00<?, ?it/s][A

 50%|█████     | 1/2 [00:07<00:07,  7.82s/it][A

100%|██████████| 2/2 [00:14<00:00,  7.00s/it][A
100%|██████████| 2/2 [00:14<00:00,  7.12s/it]
2024-04-28 15:56:34.761 | INFO     | __main__:evaluate:244 - 

2024-04-28 15:56:34.764 | INFO     | __main__:evaluate:249 - ***** Eval results *****
2024-04-28 15:56:34.765 | INFO     | __main__:evaluate:251 -  acc: 0.9441 - recall: 0.9479 - f1: 0.9460 - loss: 0.0882 
2024-04-28 15:56:34.765 | INFO     | __main__:evaluate:252 - ***** Entity results *****
2024-04-28 15:56:34.765 | INFO     | __main__:evaluate:254 - ******* CONT results ********
2024-04-28 15:56:34.765 | INFO     | __main__:evaluate:256 -  acc: 1.0000 - recall: 1.0000 - f1: 1.0000 
2024-04-28 15:56:34.765 | INFO     | __main__:evaluate:254 - ******* EDU results ********
2024-04-28 15:56:34.765 | INFO     | __main__:evaluate:256 -  acc: 0.9541 - recall: 0.9811 - f1: 0.9674 
2024-04-28 15:56:34.765 | INFO     | __main__:evaluate:254 - ******* LOC results ********
2024-04-28 15:56:34.766 | INFO     | __main__:evaluate:256 -  acc: 1.0000 - recall: 1.0000 - f1: 1.0000 
2024-04-28 15:56:34.766 | INFO     | __main__:evaluate:254 - ******* NAME results ********
2024-04-28 15:56:34.766 | INFO     | __main__:evaluate:256 -  acc: 0.9907 - recall: 0.9636 - f1: 0.9770 
2024-04-28 15:56:34.766 | INFO     | __main__:evaluate:254 - ******* ORG results ********
2024-04-28 15:56:34.766 | INFO     | __main__:evaluate:256 -  acc: 0.9178 - recall: 0.9388 - f1: 0.9282 
2024-04-28 15:56:34.766 | INFO     | __main__:evaluate:254 - ******* PRO results ********
2024-04-28 15:56:34.766 | INFO     | __main__:evaluate:256 -  acc: 0.9000 - recall: 1.0000 - f1: 0.9474 
2024-04-28 15:56:34.767 | INFO     | __main__:evaluate:254 - ******* RACE results ********
2024-04-28 15:56:34.767 | INFO     | __main__:evaluate:256 -  acc: 1.0000 - recall: 0.9333 - f1: 0.9655 
2024-04-28 15:56:34.767 | INFO     | __main__:evaluate:254 - ******* TITLE results ********
2024-04-28 15:56:34.767 | INFO     | __main__:evaluate:256 -  acc: 0.9531 - recall: 0.9435 - f1: 0.9483 
2024-04-28 15:56:34.768 | INFO     | __main__:train:167 - evaluate test set
2024-04-28 15:56:34.769 | INFO     | __main__:evaluate:202 - ***** Running evaluation *****


  0%|          | 0/2 [00:00<?, ?it/s][A

 50%|█████     | 1/2 [00:07<00:07,  7.83s/it][A

100%|██████████| 2/2 [00:14<00:00,  7.17s/it][A
100%|██████████| 2/2 [00:14<00:00,  7.27s/it]
2024-04-28 15:56:49.311 | INFO     | __main__:evaluate:244 - 

2024-04-28 15:56:49.313 | INFO     | __main__:evaluate:249 - ***** Eval results *****
2024-04-28 15:56:49.314 | INFO     | __main__:evaluate:251 -  acc: 0.9491 - recall: 0.9613 - f1: 0.9551 - loss: 0.1019 
2024-04-28 15:56:49.314 | INFO     | __main__:evaluate:252 - ***** Entity results *****
2024-04-28 15:56:49.314 | INFO     | __main__:evaluate:254 - ******* CONT results ********
2024-04-28 15:56:49.314 | INFO     | __main__:evaluate:256 -  acc: 1.0000 - recall: 1.0000 - f1: 1.0000 
2024-04-28 15:56:49.314 | INFO     | __main__:evaluate:254 - ******* EDU results ********
2024-04-28 15:56:49.314 | INFO     | __main__:evaluate:256 -  acc: 0.9649 - recall: 0.9821 - f1: 0.9735 
2024-04-28 15:56:49.315 | INFO     | __main__:evaluate:254 - ******* LOC results ********
2024-04-28 15:56:49.315 | INFO     | __main__:evaluate:256 -  acc: 1.0000 - recall: 1.0000 - f1: 1.0000 
2024-04-28 15:56:49.315 | INFO     | __main__:evaluate:254 - ******* NAME results ********
2024-04-28 15:56:49.315 | INFO     | __main__:evaluate:256 -  acc: 1.0000 - recall: 0.9911 - f1: 0.9955 
2024-04-28 15:56:49.315 | INFO     | __main__:evaluate:254 - ******* ORG results ********
2024-04-28 15:56:49.316 | INFO     | __main__:evaluate:256 -  acc: 0.9317 - recall: 0.9620 - f1: 0.9466 
2024-04-28 15:56:49.316 | INFO     | __main__:evaluate:254 - ******* PRO results ********
2024-04-28 15:56:49.316 | INFO     | __main__:evaluate:256 -  acc: 0.9697 - recall: 0.9697 - f1: 0.9697 
2024-04-28 15:56:49.316 | INFO     | __main__:evaluate:254 - ******* RACE results ********
2024-04-28 15:56:49.316 | INFO     | __main__:evaluate:256 -  acc: 1.0000 - recall: 1.0000 - f1: 1.0000 
2024-04-28 15:56:49.316 | INFO     | __main__:evaluate:254 - ******* TITLE results ********
2024-04-28 15:56:49.316 | INFO     | __main__:evaluate:256 -  acc: 0.9482 - recall: 0.9506 - f1: 0.9494 
2024-04-28 15:56:49.319 | INFO     | __main__:train:183 - higher f1 of testset is 0.9551418980775098, dev is 0.9459999999999998 in step 300 epoch 3

 50%|█████     | 60/120 [04:26<13:30, 13.52s/it]
 51%|█████     | 61/120 [04:31<10:38, 10.81s/it]
 52%|█████▏    | 62/120 [04:35<08:27,  8.75s/it]
 52%|█████▎    | 63/120 [04:38<06:53,  7.26s/it]
 53%|█████▎    | 64/120 [04:43<05:55,  6.34s/it]
 54%|█████▍    | 65/120 [04:47<05:10,  5.64s/it]
 55%|█████▌    | 66/120 [04:50<04:32,  5.05s/it]
 56%|█████▌    | 67/120 [04:54<04:06,  4.65s/it]
 57%|█████▋    | 68/120 [04:58<03:52,  4.47s/it]
 57%|█████▊    | 69/120 [05:02<03:44,  4.41s/it]
 58%|█████▊    | 70/120 [05:06<03:32,  4.26s/it]
 59%|█████▉    | 71/120 [05:10<03:22,  4.13s/it]
 60%|██████    | 72/120 [05:14<03:15,  4.08s/it]
 61%|██████    | 73/120 [05:18<03:07,  3.99s/it]
 62%|██████▏   | 74/120 [05:22<03:01,  3.94s/it]
 62%|██████▎   | 75/120 [05:25<02:55,  3.90s/it]
 63%|██████▎   | 76/120 [05:29<02:47,  3.80s/it]
 64%|██████▍   | 77/120 [05:33<02:41,  3.76s/it]
 65%|██████▌   | 78/120 [05:36<02:38,  3.78s/it]
 66%|██████▌   | 79/120 [05:40<02:34,  3.76s/it]
 67%|██████▋   | 80/120 [05:44<02:34,  3.86s/it]
 68%|██████▊   | 81/120 [05:48<02:24,  3.71s/it]
 68%|██████▊   | 82/120 [05:51<02:18,  3.63s/it]
 69%|██████▉   | 83/120 [05:54<02:11,  3.55s/it]
 70%|███████   | 84/120 [05:58<02:07,  3.54s/it]
 71%|███████   | 85/120 [06:02<02:07,  3.65s/it]
 72%|███████▏  | 86/120 [06:06<02:05,  3.68s/it]
 72%|███████▎  | 87/120 [06:09<02:03,  3.73s/it]
 73%|███████▎  | 88/120 [06:13<01:58,  3.71s/it]
 74%|███████▍  | 89/120 [06:17<01:53,  3.67s/it]
 75%|███████▌  | 90/120 [06:20<01:49,  3.65s/it]
 76%|███████▌  | 91/120 [06:24<01:45,  3.65s/it]
 77%|███████▋  | 92/120 [06:28<01:42,  3.64s/it]
 78%|███████▊  | 93/120 [06:31<01:39,  3.68s/it]
 78%|███████▊  | 94/120 [06:35<01:35,  3.69s/it]
 79%|███████▉  | 95/120 [06:39<01:30,  3.64s/it]
 80%|████████  | 96/120 [06:42<01:26,  3.62s/it]
 81%|████████  | 97/120 [06:46<01:23,  3.64s/it]
 82%|████████▏ | 98/120 [06:49<01:19,  3.63s/it]
 82%|████████▎ | 99/120 [06:53<01:18,  3.74s/it]
 83%|████████▎ | 100/120 [06:58<01:17,  3.86s/it]
 84%|████████▍ | 101/120 [07:01<01:13,  3.85s/it]
 85%|████████▌ | 102/120 [07:05<01:08,  3.81s/it]
 86%|████████▌ | 103/120 [07:09<01:04,  3.81s/it]
 87%|████████▋ | 104/120 [07:13<01:00,  3.81s/it]
 88%|████████▊ | 105/120 [07:16<00:55,  3.70s/it]
 88%|████████▊ | 106/120 [07:20<00:52,  3.75s/it]
 89%|████████▉ | 107/120 [07:24<00:48,  3.72s/it]
 90%|█████████ | 108/120 [07:27<00:44,  3.74s/it]
 91%|█████████ | 109/120 [07:31<00:40,  3.71s/it]
 92%|█████████▏| 110/120 [07:35<00:36,  3.64s/it]
 92%|█████████▎| 111/120 [07:38<00:32,  3.66s/it]
 93%|█████████▎| 112/120 [07:42<00:29,  3.67s/it]
 94%|█████████▍| 113/120 [07:46<00:25,  3.70s/it]
 95%|█████████▌| 114/120 [07:49<00:22,  3.71s/it]
 96%|█████████▌| 115/120 [07:53<00:18,  3.68s/it]
 97%|█████████▋| 116/120 [07:57<00:14,  3.68s/it]
 98%|█████████▊| 117/120 [08:00<00:11,  3.69s/it]
 98%|█████████▊| 118/120 [08:04<00:07,  3.70s/it]
 99%|█████████▉| 119/120 [08:08<00:03,  3.70s/it]
100%|██████████| 120/120 [08:10<00:00,  3.10s/it]
100%|██████████| 120/120 [08:10<00:00,  4.08s/it]
2024-04-28 16:00:35.979 | INFO     | __main__:train:126 - start 4-th epoch training

  0%|          | 0/120 [00:00<?, ?it/s]
  1%|          | 1/120 [00:03<07:23,  3.73s/it]
  2%|▏         | 2/120 [00:07<07:23,  3.76s/it]
  2%|▎         | 3/120 [00:11<07:32,  3.87s/it]
  3%|▎         | 4/120 [00:15<07:45,  4.01s/it]
  4%|▍         | 5/120 [00:19<07:30,  3.92s/it]
  5%|▌         | 6/120 [00:23<07:31,  3.96s/it]
  6%|▌         | 7/120 [00:27<07:21,  3.91s/it]
  7%|▋         | 8/120 [00:31<07:28,  4.01s/it]
  8%|▊         | 9/120 [00:35<07:35,  4.10s/it]
  8%|▊         | 10/120 [00:39<07:28,  4.07s/it]
  9%|▉         | 11/120 [00:43<07:23,  4.07s/it]
 10%|█         | 12/120 [00:47<07:13,  4.02s/it]
 11%|█         | 13/120 [00:52<07:15,  4.07s/it]
 12%|█▏        | 14/120 [00:56<07:11,  4.07s/it]
 12%|█▎        | 15/120 [01:00<07:06,  4.06s/it]
 13%|█▎        | 16/120 [01:04<07:05,  4.09s/it]
 14%|█▍        | 17/120 [01:08<06:54,  4.03s/it]
 15%|█▌        | 18/120 [01:12<06:50,  4.02s/it]
 16%|█▌        | 19/120 [01:15<06:37,  3.93s/it]
 17%|█▋        | 20/120 [01:19<06:29,  3.90s/it]
 18%|█▊        | 21/120 [01:23<06:22,  3.86s/it]
 18%|█▊        | 22/120 [01:27<06:20,  3.88s/it]
 19%|█▉        | 23/120 [01:31<06:15,  3.87s/it]
 20%|██        | 24/120 [01:35<06:09,  3.85s/it]
 21%|██        | 25/120 [01:38<06:03,  3.83s/it]
 22%|██▏       | 26/120 [01:42<06:03,  3.87s/it]
 22%|██▎       | 27/120 [01:46<05:51,  3.78s/it]
 23%|██▎       | 28/120 [01:50<05:48,  3.79s/it]
 24%|██▍       | 29/120 [01:53<05:41,  3.75s/it]
 25%|██▌       | 30/120 [01:57<05:38,  3.76s/it]
 26%|██▌       | 31/120 [02:01<05:33,  3.75s/it]
 27%|██▋       | 32/120 [02:05<05:38,  3.85s/it]
 28%|██▊       | 33/120 [02:09<05:29,  3.78s/it]
 28%|██▊       | 34/120 [02:13<05:35,  3.90s/it]
 29%|██▉       | 35/120 [02:17<05:37,  3.97s/it]
 30%|███       | 36/120 [02:21<05:36,  4.01s/it]
 31%|███       | 37/120 [02:25<05:31,  4.00s/it]
 32%|███▏      | 38/120 [02:29<05:28,  4.00s/it]
 32%|███▎      | 39/120 [02:33<05:29,  4.07s/it]2024-04-28 16:03:13.710 | INFO     | __main__:train:165 - evaluate dev set
2024-04-28 16:03:13.712 | INFO     | __main__:evaluate:202 - ***** Running evaluation *****


  0%|          | 0/2 [00:00<?, ?it/s][A

 50%|█████     | 1/2 [00:07<00:07,  7.73s/it][A

100%|██████████| 2/2 [00:14<00:00,  6.93s/it][A
100%|██████████| 2/2 [00:14<00:00,  7.05s/it]
2024-04-28 16:03:27.807 | INFO     | __main__:evaluate:244 - 

2024-04-28 16:03:27.808 | INFO     | __main__:evaluate:249 - ***** Eval results *****
2024-04-28 16:03:27.809 | INFO     | __main__:evaluate:251 -  acc: 0.9482 - recall: 0.9539 - f1: 0.9510 - loss: 0.0834 
2024-04-28 16:03:27.809 | INFO     | __main__:evaluate:252 - ***** Entity results *****
2024-04-28 16:03:27.809 | INFO     | __main__:evaluate:254 - ******* CONT results ********
2024-04-28 16:03:27.809 | INFO     | __main__:evaluate:256 -  acc: 1.0000 - recall: 1.0000 - f1: 1.0000 
2024-04-28 16:03:27.809 | INFO     | __main__:evaluate:254 - ******* EDU results ********
2024-04-28 16:03:27.809 | INFO     | __main__:evaluate:256 -  acc: 0.9722 - recall: 0.9906 - f1: 0.9813 
2024-04-28 16:03:27.810 | INFO     | __main__:evaluate:254 - ******* LOC results ********
2024-04-28 16:03:27.810 | INFO     | __main__:evaluate:256 -  acc: 1.0000 - recall: 1.0000 - f1: 1.0000 
2024-04-28 16:03:27.810 | INFO     | __main__:evaluate:254 - ******* NAME results ********
2024-04-28 16:03:27.810 | INFO     | __main__:evaluate:256 -  acc: 0.9910 - recall: 1.0000 - f1: 0.9955 
2024-04-28 16:03:27.810 | INFO     | __main__:evaluate:254 - ******* ORG results ********
2024-04-28 16:03:27.810 | INFO     | __main__:evaluate:256 -  acc: 0.9190 - recall: 0.9331 - f1: 0.9260 
2024-04-28 16:03:27.810 | INFO     | __main__:evaluate:254 - ******* PRO results ********
2024-04-28 16:03:27.810 | INFO     | __main__:evaluate:256 -  acc: 0.9000 - recall: 1.0000 - f1: 0.9474 
2024-04-28 16:03:27.811 | INFO     | __main__:evaluate:254 - ******* RACE results ********
2024-04-28 16:03:27.811 | INFO     | __main__:evaluate:256 -  acc: 0.9333 - recall: 0.9333 - f1: 0.9333 
2024-04-28 16:03:27.811 | INFO     | __main__:evaluate:254 - ******* TITLE results ********
2024-04-28 16:03:27.811 | INFO     | __main__:evaluate:256 -  acc: 0.9592 - recall: 0.9536 - f1: 0.9564 
2024-04-28 16:03:27.812 | INFO     | __main__:train:167 - evaluate test set
2024-04-28 16:03:27.813 | INFO     | __main__:evaluate:202 - ***** Running evaluation *****


  0%|          | 0/2 [00:00<?, ?it/s][A

 50%|█████     | 1/2 [00:07<00:07,  7.52s/it][A

100%|██████████| 2/2 [00:14<00:00,  7.01s/it][A
100%|██████████| 2/2 [00:14<00:00,  7.08s/it]
2024-04-28 16:03:41.980 | INFO     | __main__:evaluate:244 - 

2024-04-28 16:03:41.981 | INFO     | __main__:evaluate:249 - ***** Eval results *****
2024-04-28 16:03:41.982 | INFO     | __main__:evaluate:251 -  acc: 0.9621 - recall: 0.9656 - f1: 0.9638 - loss: 0.1018 
2024-04-28 16:03:41.982 | INFO     | __main__:evaluate:252 - ***** Entity results *****
2024-04-28 16:03:41.982 | INFO     | __main__:evaluate:254 - ******* CONT results ********
2024-04-28 16:03:41.982 | INFO     | __main__:evaluate:256 -  acc: 1.0000 - recall: 1.0000 - f1: 1.0000 
2024-04-28 16:03:41.982 | INFO     | __main__:evaluate:254 - ******* EDU results ********
2024-04-28 16:03:41.982 | INFO     | __main__:evaluate:256 -  acc: 0.9823 - recall: 0.9911 - f1: 0.9867 
2024-04-28 16:03:41.983 | INFO     | __main__:evaluate:254 - ******* LOC results ********
2024-04-28 16:03:41.983 | INFO     | __main__:evaluate:256 -  acc: 1.0000 - recall: 1.0000 - f1: 1.0000 
2024-04-28 16:03:41.983 | INFO     | __main__:evaluate:254 - ******* NAME results ********
2024-04-28 16:03:41.983 | INFO     | __main__:evaluate:256 -  acc: 1.0000 - recall: 0.9911 - f1: 0.9955 
2024-04-28 16:03:41.983 | INFO     | __main__:evaluate:254 - ******* ORG results ********
2024-04-28 16:03:41.983 | INFO     | __main__:evaluate:256 -  acc: 0.9515 - recall: 0.9584 - f1: 0.9550 
2024-04-28 16:03:41.983 | INFO     | __main__:evaluate:254 - ******* PRO results ********
2024-04-28 16:03:41.983 | INFO     | __main__:evaluate:256 -  acc: 0.8684 - recall: 1.0000 - f1: 0.9296 
2024-04-28 16:03:41.984 | INFO     | __main__:evaluate:254 - ******* RACE results ********
2024-04-28 16:03:41.984 | INFO     | __main__:evaluate:256 -  acc: 1.0000 - recall: 1.0000 - f1: 1.0000 
2024-04-28 16:03:41.984 | INFO     | __main__:evaluate:254 - ******* TITLE results ********
2024-04-28 16:03:41.984 | INFO     | __main__:evaluate:256 -  acc: 0.9635 - recall: 0.9597 - f1: 0.9616 
2024-04-28 16:03:41.986 | INFO     | __main__:train:183 - higher f1 of testset is 0.9638258736971184, dev is 0.951048951048951 in step 400 epoch 4

 33%|███▎      | 40/120 [03:07<17:08, 12.85s/it]
 34%|███▍      | 41/120 [03:11<13:29, 10.25s/it]
 35%|███▌      | 42/120 [03:15<10:52,  8.36s/it]
 36%|███▌      | 43/120 [03:19<09:01,  7.04s/it]
 37%|███▋      | 44/120 [03:22<07:41,  6.07s/it]
 38%|███▊      | 45/120 [03:26<06:46,  5.42s/it]
 38%|███▊      | 46/120 [03:30<06:07,  4.97s/it]
 39%|███▉      | 47/120 [03:34<05:41,  4.68s/it]
 40%|████      | 48/120 [03:38<05:19,  4.44s/it]
 41%|████      | 49/120 [03:42<05:03,  4.28s/it]
 42%|████▏     | 50/120 [03:46<04:56,  4.24s/it]
 42%|████▎     | 51/120 [03:50<04:40,  4.07s/it]
 43%|████▎     | 52/120 [03:54<04:32,  4.00s/it]
 44%|████▍     | 53/120 [03:57<04:22,  3.91s/it]
 45%|████▌     | 54/120 [04:01<04:09,  3.79s/it]
 46%|████▌     | 55/120 [04:05<04:06,  3.79s/it]
 47%|████▋     | 56/120 [04:08<04:00,  3.76s/it]
 48%|████▊     | 57/120 [04:12<03:56,  3.76s/it]
 48%|████▊     | 58/120 [04:16<03:52,  3.76s/it]
 49%|████▉     | 59/120 [04:20<03:52,  3.81s/it]
 50%|█████     | 60/120 [04:24<03:49,  3.82s/it]
 51%|█████     | 61/120 [04:27<03:43,  3.79s/it]
 52%|█████▏    | 62/120 [04:31<03:38,  3.76s/it]
 52%|█████▎    | 63/120 [04:35<03:33,  3.74s/it]
 53%|█████▎    | 64/120 [04:38<03:28,  3.72s/it]
 54%|█████▍    | 65/120 [04:42<03:26,  3.76s/it]
 55%|█████▌    | 66/120 [04:46<03:23,  3.77s/it]
 56%|█████▌    | 67/120 [04:50<03:19,  3.76s/it]
 57%|█████▋    | 68/120 [04:54<03:20,  3.85s/it]
 57%|█████▊    | 69/120 [04:58<03:15,  3.83s/it]
 58%|█████▊    | 70/120 [05:02<03:12,  3.84s/it]
 59%|█████▉    | 71/120 [05:05<03:05,  3.78s/it]
 60%|██████    | 72/120 [05:09<03:00,  3.76s/it]
 61%|██████    | 73/120 [05:12<02:52,  3.67s/it]
 62%|██████▏   | 74/120 [05:16<02:47,  3.64s/it]
 62%|██████▎   | 75/120 [05:20<02:45,  3.67s/it]
 63%|██████▎   | 76/120 [05:24<02:44,  3.75s/it]
 64%|██████▍   | 77/120 [05:27<02:38,  3.69s/it]
 65%|██████▌   | 78/120 [05:31<02:37,  3.76s/it]
 66%|██████▌   | 79/120 [05:35<02:34,  3.77s/it]
 67%|██████▋   | 80/120 [05:39<02:32,  3.81s/it]
 68%|██████▊   | 81/120 [05:43<02:29,  3.84s/it]
 68%|██████▊   | 82/120 [05:46<02:24,  3.81s/it]
 69%|██████▉   | 83/120 [05:50<02:20,  3.79s/it]
 70%|███████   | 84/120 [05:54<02:16,  3.78s/it]
 71%|███████   | 85/120 [05:57<02:09,  3.71s/it]
 72%|███████▏  | 86/120 [06:01<02:08,  3.78s/it]
 72%|███████▎  | 87/120 [06:05<02:01,  3.69s/it]
 73%|███████▎  | 88/120 [06:09<01:58,  3.71s/it]
 74%|███████▍  | 89/120 [06:12<01:54,  3.68s/it]
 75%|███████▌  | 90/120 [06:16<01:51,  3.70s/it]
 76%|███████▌  | 91/120 [06:20<01:49,  3.79s/it]
 77%|███████▋  | 92/120 [06:24<01:46,  3.80s/it]
 78%|███████▊  | 93/120 [06:28<01:42,  3.80s/it]
 78%|███████▊  | 94/120 [06:31<01:39,  3.81s/it]
 79%|███████▉  | 95/120 [06:35<01:34,  3.78s/it]
 80%|████████  | 96/120 [06:39<01:29,  3.73s/it]
 81%|████████  | 97/120 [06:43<01:27,  3.80s/it]
 82%|████████▏ | 98/120 [06:47<01:24,  3.82s/it]
 82%|████████▎ | 99/120 [06:50<01:19,  3.76s/it]
 83%|████████▎ | 100/120 [06:54<01:16,  3.82s/it]
 84%|████████▍ | 101/120 [06:58<01:14,  3.92s/it]
 85%|████████▌ | 102/120 [07:03<01:15,  4.18s/it]
 86%|████████▌ | 103/120 [07:07<01:09,  4.10s/it]
 87%|████████▋ | 104/120 [07:11<01:06,  4.14s/it]
 88%|████████▊ | 105/120 [07:16<01:03,  4.22s/it]
 88%|████████▊ | 106/120 [07:19<00:56,  4.06s/it]
 89%|████████▉ | 107/120 [07:23<00:51,  3.96s/it]
 90%|█████████ | 108/120 [07:27<00:46,  3.91s/it]
 91%|█████████ | 109/120 [07:31<00:43,  3.93s/it]
 92%|█████████▏| 110/120 [07:35<00:39,  3.91s/it]
 92%|█████████▎| 111/120 [07:39<00:35,  3.89s/it]
 93%|█████████▎| 112/120 [07:42<00:31,  3.88s/it]
 94%|█████████▍| 113/120 [07:46<00:26,  3.86s/it]
 95%|█████████▌| 114/120 [07:50<00:23,  3.89s/it]
 96%|█████████▌| 115/120 [07:54<00:19,  4.00s/it]
 97%|█████████▋| 116/120 [07:59<00:16,  4.03s/it]
 98%|█████████▊| 117/120 [08:03<00:12,  4.04s/it]
 98%|█████████▊| 118/120 [08:07<00:08,  4.02s/it]
 99%|█████████▉| 119/120 [08:11<00:03,  3.99s/it]
100%|██████████| 120/120 [08:13<00:00,  3.42s/it]
100%|██████████| 120/120 [08:13<00:00,  4.11s/it]
2024-04-28 16:08:49.133 | INFO     | __main__:train:126 - start 5-th epoch training

  0%|          | 0/120 [00:00<?, ?it/s]
  1%|          | 1/120 [00:03<07:37,  3.84s/it]
  2%|▏         | 2/120 [00:07<07:49,  3.98s/it]
  2%|▎         | 3/120 [00:11<07:40,  3.94s/it]
  3%|▎         | 4/120 [00:15<07:40,  3.97s/it]
  4%|▍         | 5/120 [00:19<07:35,  3.96s/it]
  5%|▌         | 6/120 [00:23<07:25,  3.91s/it]
  6%|▌         | 7/120 [00:27<07:22,  3.92s/it]
  7%|▋         | 8/120 [00:31<07:14,  3.88s/it]
  8%|▊         | 9/120 [00:35<07:15,  3.92s/it]
  8%|▊         | 10/120 [00:38<07:00,  3.82s/it]
  9%|▉         | 11/120 [00:42<07:02,  3.88s/it]
 10%|█         | 12/120 [00:46<06:55,  3.85s/it]
 11%|█         | 13/120 [00:50<07:04,  3.97s/it]
 12%|█▏        | 14/120 [00:55<07:08,  4.04s/it]
 12%|█▎        | 15/120 [00:59<07:00,  4.00s/it]
 13%|█▎        | 16/120 [01:03<06:56,  4.00s/it]
 14%|█▍        | 17/120 [01:06<06:44,  3.93s/it]
 15%|█▌        | 18/120 [01:10<06:47,  4.00s/it]
 16%|█▌        | 19/120 [01:14<06:41,  3.97s/it]2024-04-28 16:10:07.742 | INFO     | __main__:train:165 - evaluate dev set
2024-04-28 16:10:07.744 | INFO     | __main__:evaluate:202 - ***** Running evaluation *****


  0%|          | 0/2 [00:00<?, ?it/s][A

 50%|█████     | 1/2 [00:07<00:07,  7.71s/it][A

100%|██████████| 2/2 [00:13<00:00,  6.85s/it][A
100%|██████████| 2/2 [00:13<00:00,  6.98s/it]
2024-04-28 16:10:21.702 | INFO     | __main__:evaluate:244 - 

2024-04-28 16:10:21.704 | INFO     | __main__:evaluate:249 - ***** Eval results *****
2024-04-28 16:10:21.704 | INFO     | __main__:evaluate:251 -  acc: 0.9529 - recall: 0.9586 - f1: 0.9557 - loss: 0.0804 
2024-04-28 16:10:21.704 | INFO     | __main__:evaluate:252 - ***** Entity results *****
2024-04-28 16:10:21.704 | INFO     | __main__:evaluate:254 - ******* CONT results ********
2024-04-28 16:10:21.705 | INFO     | __main__:evaluate:256 -  acc: 1.0000 - recall: 1.0000 - f1: 1.0000 
2024-04-28 16:10:21.705 | INFO     | __main__:evaluate:254 - ******* EDU results ********
2024-04-28 16:10:21.705 | INFO     | __main__:evaluate:256 -  acc: 0.9722 - recall: 0.9906 - f1: 0.9813 
2024-04-28 16:10:21.705 | INFO     | __main__:evaluate:254 - ******* LOC results ********
2024-04-28 16:10:21.705 | INFO     | __main__:evaluate:256 -  acc: 1.0000 - recall: 1.0000 - f1: 1.0000 
2024-04-28 16:10:21.705 | INFO     | __main__:evaluate:254 - ******* NAME results ********
2024-04-28 16:10:21.705 | INFO     | __main__:evaluate:256 -  acc: 0.9910 - recall: 1.0000 - f1: 0.9955 
2024-04-28 16:10:21.706 | INFO     | __main__:evaluate:254 - ******* ORG results ********
2024-04-28 16:10:21.706 | INFO     | __main__:evaluate:256 -  acc: 0.9270 - recall: 0.9465 - f1: 0.9366 
2024-04-28 16:10:21.706 | INFO     | __main__:evaluate:254 - ******* PRO results ********
2024-04-28 16:10:21.706 | INFO     | __main__:evaluate:256 -  acc: 0.9000 - recall: 1.0000 - f1: 0.9474 
2024-04-28 16:10:21.706 | INFO     | __main__:evaluate:254 - ******* RACE results ********
2024-04-28 16:10:21.706 | INFO     | __main__:evaluate:256 -  acc: 1.0000 - recall: 0.9333 - f1: 0.9655 
2024-04-28 16:10:21.706 | INFO     | __main__:evaluate:254 - ******* TITLE results ********
2024-04-28 16:10:21.706 | INFO     | __main__:evaluate:256 -  acc: 0.9620 - recall: 0.9536 - f1: 0.9578 
2024-04-28 16:10:21.707 | INFO     | __main__:train:167 - evaluate test set
2024-04-28 16:10:21.708 | INFO     | __main__:evaluate:202 - ***** Running evaluation *****


  0%|          | 0/2 [00:00<?, ?it/s][A

 50%|█████     | 1/2 [00:07<00:07,  7.78s/it][A

100%|██████████| 2/2 [00:14<00:00,  7.17s/it][A
100%|██████████| 2/2 [00:14<00:00,  7.26s/it]
2024-04-28 16:10:36.236 | INFO     | __main__:evaluate:244 - 

2024-04-28 16:10:36.238 | INFO     | __main__:evaluate:249 - ***** Eval results *****
2024-04-28 16:10:36.238 | INFO     | __main__:evaluate:251 -  acc: 0.9596 - recall: 0.9625 - f1: 0.9611 - loss: 0.1134 
2024-04-28 16:10:36.238 | INFO     | __main__:evaluate:252 - ***** Entity results *****
2024-04-28 16:10:36.238 | INFO     | __main__:evaluate:254 - ******* CONT results ********
2024-04-28 16:10:36.238 | INFO     | __main__:evaluate:256 -  acc: 1.0000 - recall: 1.0000 - f1: 1.0000 
2024-04-28 16:10:36.239 | INFO     | __main__:evaluate:254 - ******* EDU results ********
2024-04-28 16:10:36.239 | INFO     | __main__:evaluate:256 -  acc: 0.9735 - recall: 0.9821 - f1: 0.9778 
2024-04-28 16:10:36.239 | INFO     | __main__:evaluate:254 - ******* LOC results ********
2024-04-28 16:10:36.239 | INFO     | __main__:evaluate:256 -  acc: 1.0000 - recall: 1.0000 - f1: 1.0000 
2024-04-28 16:10:36.239 | INFO     | __main__:evaluate:254 - ******* NAME results ********
2024-04-28 16:10:36.239 | INFO     | __main__:evaluate:256 -  acc: 1.0000 - recall: 0.9911 - f1: 0.9955 
2024-04-28 16:10:36.239 | INFO     | __main__:evaluate:254 - ******* ORG results ********
2024-04-28 16:10:36.239 | INFO     | __main__:evaluate:256 -  acc: 0.9485 - recall: 0.9656 - f1: 0.9570 
2024-04-28 16:10:36.240 | INFO     | __main__:evaluate:254 - ******* PRO results ********
2024-04-28 16:10:36.240 | INFO     | __main__:evaluate:256 -  acc: 0.9706 - recall: 1.0000 - f1: 0.9851 
2024-04-28 16:10:36.240 | INFO     | __main__:evaluate:254 - ******* RACE results ********
2024-04-28 16:10:36.240 | INFO     | __main__:evaluate:256 -  acc: 1.0000 - recall: 1.0000 - f1: 1.0000 
2024-04-28 16:10:36.240 | INFO     | __main__:evaluate:254 - ******* TITLE results ********
2024-04-28 16:10:36.240 | INFO     | __main__:evaluate:256 -  acc: 0.9568 - recall: 0.9494 - f1: 0.9531 

 17%|█▋        | 20/120 [01:47<20:44, 12.45s/it]
 18%|█▊        | 21/120 [01:51<16:18,  9.89s/it]
 18%|█▊        | 22/120 [01:54<13:13,  8.10s/it]
 19%|█▉        | 23/120 [01:58<11:01,  6.82s/it]
 20%|██        | 24/120 [02:02<09:28,  5.92s/it]
 21%|██        | 25/120 [02:06<08:15,  5.22s/it]
 22%|██▏       | 26/120 [02:09<07:28,  4.77s/it]
 22%|██▎       | 27/120 [02:13<07:01,  4.53s/it]
 23%|██▎       | 28/120 [02:17<06:36,  4.31s/it]
 24%|██▍       | 29/120 [02:21<06:17,  4.15s/it]
 25%|██▌       | 30/120 [02:24<05:51,  3.91s/it]
 26%|██▌       | 31/120 [02:28<05:39,  3.81s/it]
 27%|██▋       | 32/120 [02:32<05:38,  3.85s/it]
 28%|██▊       | 33/120 [02:36<05:33,  3.83s/it]
 28%|██▊       | 34/120 [02:40<05:36,  3.92s/it]
 29%|██▉       | 35/120 [02:44<05:35,  3.95s/it]
 30%|███       | 36/120 [02:48<05:42,  4.08s/it]
 31%|███       | 37/120 [02:52<05:44,  4.15s/it]
 32%|███▏      | 38/120 [02:56<05:37,  4.11s/it]
 32%|███▎      | 39/120 [03:00<05:23,  4.00s/it]
 33%|███▎      | 40/120 [03:04<05:15,  3.94s/it]
 34%|███▍      | 41/120 [03:09<05:28,  4.16s/it]
 35%|███▌      | 42/120 [03:13<05:26,  4.19s/it]
 36%|███▌      | 43/120 [03:17<05:22,  4.18s/it]
 37%|███▋      | 44/120 [03:22<05:23,  4.26s/it]
 38%|███▊      | 45/120 [03:26<05:18,  4.24s/it]
 38%|███▊      | 46/120 [03:30<05:17,  4.29s/it]
 39%|███▉      | 47/120 [03:35<05:28,  4.50s/it]
 40%|████      | 48/120 [03:40<05:22,  4.48s/it]
 41%|████      | 49/120 [03:44<05:07,  4.33s/it]
 42%|████▏     | 50/120 [03:48<05:08,  4.41s/it]
 42%|████▎     | 51/120 [03:52<05:01,  4.37s/it]
 43%|████▎     | 52/120 [03:56<04:46,  4.21s/it]
 44%|████▍     | 53/120 [04:00<04:38,  4.16s/it]
 45%|████▌     | 54/120 [04:04<04:28,  4.08s/it]
 46%|████▌     | 55/120 [04:08<04:19,  4.00s/it]
 47%|████▋     | 56/120 [04:12<04:12,  3.94s/it]
 48%|████▊     | 57/120 [04:16<04:06,  3.92s/it]
 48%|████▊     | 58/120 [04:19<04:00,  3.87s/it]
 49%|████▉     | 59/120 [04:24<04:00,  3.94s/it]
 50%|█████     | 60/120 [04:27<03:50,  3.85s/it]
 51%|█████     | 61/120 [04:31<03:43,  3.79s/it]
 52%|█████▏    | 62/120 [04:36<03:55,  4.06s/it]
 52%|█████▎    | 63/120 [04:39<03:48,  4.01s/it]
 53%|█████▎    | 64/120 [04:43<03:34,  3.83s/it]
 54%|█████▍    | 65/120 [04:46<03:23,  3.69s/it]
 55%|█████▌    | 66/120 [04:50<03:21,  3.74s/it]
 56%|█████▌    | 67/120 [04:55<03:30,  3.98s/it]
 57%|█████▋    | 68/120 [04:59<03:32,  4.09s/it]
 57%|█████▊    | 69/120 [05:03<03:30,  4.12s/it]
 58%|█████▊    | 70/120 [05:08<03:32,  4.25s/it]
 59%|█████▉    | 71/120 [05:12<03:32,  4.33s/it]
 60%|██████    | 72/120 [05:17<03:30,  4.38s/it]
 61%|██████    | 73/120 [05:21<03:27,  4.42s/it]
 62%|██████▏   | 74/120 [05:25<03:17,  4.29s/it]
 62%|██████▎   | 75/120 [05:30<03:18,  4.41s/it]
 63%|██████▎   | 76/120 [05:34<03:11,  4.34s/it]
 64%|██████▍   | 77/120 [05:38<03:02,  4.26s/it]
 65%|██████▌   | 78/120 [05:42<02:58,  4.24s/it]
 66%|██████▌   | 79/120 [05:46<02:52,  4.22s/it]
 67%|██████▋   | 80/120 [05:50<02:45,  4.14s/it]
 68%|██████▊   | 81/120 [05:55<02:43,  4.19s/it]
 68%|██████▊   | 82/120 [05:59<02:43,  4.31s/it]
 69%|██████▉   | 83/120 [06:03<02:34,  4.16s/it]
 70%|███████   | 84/120 [06:07<02:28,  4.12s/it]
 71%|███████   | 85/120 [06:11<02:24,  4.13s/it]
 72%|███████▏  | 86/120 [06:15<02:16,  4.01s/it]
 72%|███████▎  | 87/120 [06:19<02:07,  3.87s/it]
 73%|███████▎  | 88/120 [06:23<02:04,  3.90s/it]
 74%|███████▍  | 89/120 [06:26<01:59,  3.85s/it]
 75%|███████▌  | 90/120 [06:30<01:55,  3.83s/it]
 76%|███████▌  | 91/120 [06:34<01:50,  3.83s/it]
 77%|███████▋  | 92/120 [06:38<01:49,  3.90s/it]
 78%|███████▊  | 93/120 [06:42<01:45,  3.89s/it]
 78%|███████▊  | 94/120 [06:46<01:44,  4.03s/it]
 79%|███████▉  | 95/120 [06:50<01:42,  4.09s/it]
 80%|████████  | 96/120 [06:54<01:36,  4.02s/it]
 81%|████████  | 97/120 [06:59<01:34,  4.09s/it]
 82%|████████▏ | 98/120 [07:02<01:29,  4.05s/it]
 82%|████████▎ | 99/120 [07:07<01:25,  4.07s/it]
 83%|████████▎ | 100/120 [07:11<01:22,  4.11s/it]
 84%|████████▍ | 101/120 [07:15<01:16,  4.01s/it]
 85%|████████▌ | 102/120 [07:19<01:12,  4.00s/it]
 86%|████████▌ | 103/120 [07:22<01:07,  3.98s/it]
 87%|████████▋ | 104/120 [07:26<01:02,  3.89s/it]
 88%|████████▊ | 105/120 [07:30<00:56,  3.74s/it]
 88%|████████▊ | 106/120 [07:33<00:50,  3.64s/it]
 89%|████████▉ | 107/120 [07:37<00:47,  3.66s/it]
 90%|█████████ | 108/120 [07:40<00:43,  3.64s/it]
 91%|█████████ | 109/120 [07:44<00:39,  3.63s/it]
 92%|█████████▏| 110/120 [07:48<00:37,  3.80s/it]
 92%|█████████▎| 111/120 [07:52<00:34,  3.87s/it]
 93%|█████████▎| 112/120 [07:57<00:32,  4.04s/it]
 94%|█████████▍| 113/120 [08:00<00:27,  3.94s/it]
 95%|█████████▌| 114/120 [08:04<00:23,  3.94s/it]
 96%|█████████▌| 115/120 [08:08<00:19,  3.96s/it]
 97%|█████████▋| 116/120 [08:12<00:15,  3.93s/it]
 98%|█████████▊| 117/120 [08:16<00:11,  3.98s/it]
 98%|█████████▊| 118/120 [08:20<00:08,  4.06s/it]
 99%|█████████▉| 119/120 [08:25<00:04,  4.16s/it]2024-04-28 16:17:16.253 | INFO     | __main__:train:165 - evaluate dev set
2024-04-28 16:17:16.255 | INFO     | __main__:evaluate:202 - ***** Running evaluation *****


  0%|          | 0/2 [00:00<?, ?it/s][A

 50%|█████     | 1/2 [00:08<00:08,  8.13s/it][A

100%|██████████| 2/2 [00:14<00:00,  7.11s/it][A
100%|██████████| 2/2 [00:14<00:00,  7.27s/it]
2024-04-28 16:17:30.788 | INFO     | __main__:evaluate:244 - 

2024-04-28 16:17:30.790 | INFO     | __main__:evaluate:249 - ***** Eval results *****
2024-04-28 16:17:30.790 | INFO     | __main__:evaluate:251 -  acc: 0.9472 - recall: 0.9579 - f1: 0.9525 - loss: 0.0837 
2024-04-28 16:17:30.790 | INFO     | __main__:evaluate:252 - ***** Entity results *****
2024-04-28 16:17:30.790 | INFO     | __main__:evaluate:254 - ******* CONT results ********
2024-04-28 16:17:30.790 | INFO     | __main__:evaluate:256 -  acc: 1.0000 - recall: 1.0000 - f1: 1.0000 
2024-04-28 16:17:30.791 | INFO     | __main__:evaluate:254 - ******* EDU results ********
2024-04-28 16:17:30.791 | INFO     | __main__:evaluate:256 -  acc: 0.9630 - recall: 0.9811 - f1: 0.9720 
2024-04-28 16:17:30.791 | INFO     | __main__:evaluate:254 - ******* LOC results ********
2024-04-28 16:17:30.791 | INFO     | __main__:evaluate:256 -  acc: 1.0000 - recall: 1.0000 - f1: 1.0000 
2024-04-28 16:17:30.791 | INFO     | __main__:evaluate:254 - ******* NAME results ********
2024-04-28 16:17:30.791 | INFO     | __main__:evaluate:256 -  acc: 0.9910 - recall: 1.0000 - f1: 0.9955 
2024-04-28 16:17:30.791 | INFO     | __main__:evaluate:254 - ******* ORG results ********
2024-04-28 16:17:30.792 | INFO     | __main__:evaluate:256 -  acc: 0.9355 - recall: 0.9426 - f1: 0.9390 
2024-04-28 16:17:30.792 | INFO     | __main__:evaluate:254 - ******* PRO results ********
2024-04-28 16:17:30.792 | INFO     | __main__:evaluate:256 -  acc: 0.9000 - recall: 1.0000 - f1: 0.9474 
2024-04-28 16:17:30.792 | INFO     | __main__:evaluate:254 - ******* RACE results ********
2024-04-28 16:17:30.792 | INFO     | __main__:evaluate:256 -  acc: 0.9333 - recall: 0.9333 - f1: 0.9333 
2024-04-28 16:17:30.792 | INFO     | __main__:evaluate:254 - ******* TITLE results ********
2024-04-28 16:17:30.792 | INFO     | __main__:evaluate:256 -  acc: 0.9456 - recall: 0.9565 - f1: 0.9510 
2024-04-28 16:17:30.793 | INFO     | __main__:train:167 - evaluate test set
2024-04-28 16:17:30.794 | INFO     | __main__:evaluate:202 - ***** Running evaluation *****


  0%|          | 0/2 [00:00<?, ?it/s][A

 50%|█████     | 1/2 [00:07<00:07,  7.52s/it][A

100%|██████████| 2/2 [00:14<00:00,  7.01s/it][A
100%|██████████| 2/2 [00:14<00:00,  7.09s/it]
2024-04-28 16:17:44.970 | INFO     | __main__:evaluate:244 - 

2024-04-28 16:17:44.972 | INFO     | __main__:evaluate:249 - ***** Eval results *****
2024-04-28 16:17:44.972 | INFO     | __main__:evaluate:251 -  acc: 0.9515 - recall: 0.9631 - f1: 0.9573 - loss: 0.1162 
2024-04-28 16:17:44.972 | INFO     | __main__:evaluate:252 - ***** Entity results *****
2024-04-28 16:17:44.973 | INFO     | __main__:evaluate:254 - ******* CONT results ********
2024-04-28 16:17:44.973 | INFO     | __main__:evaluate:256 -  acc: 1.0000 - recall: 1.0000 - f1: 1.0000 
2024-04-28 16:17:44.973 | INFO     | __main__:evaluate:254 - ******* EDU results ********
2024-04-28 16:17:44.973 | INFO     | __main__:evaluate:256 -  acc: 0.9823 - recall: 0.9911 - f1: 0.9867 
2024-04-28 16:17:44.973 | INFO     | __main__:evaluate:254 - ******* LOC results ********
2024-04-28 16:17:44.973 | INFO     | __main__:evaluate:256 -  acc: 1.0000 - recall: 1.0000 - f1: 1.0000 
2024-04-28 16:17:44.974 | INFO     | __main__:evaluate:254 - ******* NAME results ********
2024-04-28 16:17:44.974 | INFO     | __main__:evaluate:256 -  acc: 1.0000 - recall: 1.0000 - f1: 1.0000 
2024-04-28 16:17:44.974 | INFO     | __main__:evaluate:254 - ******* ORG results ********
2024-04-28 16:17:44.974 | INFO     | __main__:evaluate:256 -  acc: 0.9400 - recall: 0.9638 - f1: 0.9518 
2024-04-28 16:17:44.974 | INFO     | __main__:evaluate:254 - ******* PRO results ********
2024-04-28 16:17:44.974 | INFO     | __main__:evaluate:256 -  acc: 0.9429 - recall: 1.0000 - f1: 0.9706 
2024-04-28 16:17:44.974 | INFO     | __main__:evaluate:254 - ******* RACE results ********
2024-04-28 16:17:44.975 | INFO     | __main__:evaluate:256 -  acc: 1.0000 - recall: 1.0000 - f1: 1.0000 
2024-04-28 16:17:44.975 | INFO     | __main__:evaluate:254 - ******* TITLE results ********
2024-04-28 16:17:44.975 | INFO     | __main__:evaluate:256 -  acc: 0.9457 - recall: 0.9494 - f1: 0.9475 

100%|██████████| 120/120 [08:55<00:00, 12.08s/it]
100%|██████████| 120/120 [08:55<00:00,  4.47s/it]
2024-04-28 16:17:44.978 | INFO     | __main__:train:126 - start 6-th epoch training

  0%|          | 0/120 [00:00<?, ?it/s]
  1%|          | 1/120 [00:04<09:02,  4.56s/it]
  2%|▏         | 2/120 [00:08<08:17,  4.21s/it]
  2%|▎         | 3/120 [00:12<07:50,  4.02s/it]
  3%|▎         | 4/120 [00:16<07:53,  4.08s/it]
  4%|▍         | 5/120 [00:20<07:53,  4.12s/it]
  5%|▌         | 6/120 [00:24<07:48,  4.11s/it]
  6%|▌         | 7/120 [00:28<07:32,  4.01s/it]
  7%|▋         | 8/120 [00:32<07:25,  3.98s/it]
  8%|▊         | 9/120 [00:36<07:13,  3.91s/it]
  8%|▊         | 10/120 [00:39<06:58,  3.81s/it]
  9%|▉         | 11/120 [00:43<06:50,  3.77s/it]
 10%|█         | 12/120 [00:47<06:55,  3.85s/it]
 11%|█         | 13/120 [00:51<07:01,  3.94s/it]
 12%|█▏        | 14/120 [00:56<07:10,  4.06s/it]
 12%|█▎        | 15/120 [01:00<07:16,  4.15s/it]
 13%|█▎        | 16/120 [01:04<07:10,  4.13s/it]
 14%|█▍        | 17/120 [01:08<07:16,  4.24s/it]
 15%|█▌        | 18/120 [01:13<07:13,  4.25s/it]
 16%|█▌        | 19/120 [01:17<07:00,  4.17s/it]
 17%|█▋        | 20/120 [01:21<07:02,  4.23s/it]
 18%|█▊        | 21/120 [01:25<06:48,  4.13s/it]
 18%|█▊        | 22/120 [01:29<06:43,  4.12s/it]
 19%|█▉        | 23/120 [01:33<06:29,  4.02s/it]
 20%|██        | 24/120 [01:37<06:32,  4.09s/it]
 21%|██        | 25/120 [01:41<06:25,  4.06s/it]
 22%|██▏       | 26/120 [01:45<06:16,  4.00s/it]
 22%|██▎       | 27/120 [01:49<06:09,  3.97s/it]
 23%|██▎       | 28/120 [01:53<06:03,  3.95s/it]
 24%|██▍       | 29/120 [01:57<05:59,  3.95s/it]
 25%|██▌       | 30/120 [02:01<05:52,  3.92s/it]
 26%|██▌       | 31/120 [02:04<05:48,  3.92s/it]
 27%|██▋       | 32/120 [02:08<05:36,  3.83s/it]
 28%|██▊       | 33/120 [02:12<05:28,  3.78s/it]
 28%|██▊       | 34/120 [02:16<05:32,  3.87s/it]
 29%|██▉       | 35/120 [02:20<05:24,  3.82s/it]
 30%|███       | 36/120 [02:23<05:21,  3.82s/it]
 31%|███       | 37/120 [02:27<05:09,  3.73s/it]
 32%|███▏      | 38/120 [02:31<05:06,  3.74s/it]
 32%|███▎      | 39/120 [02:34<04:59,  3.70s/it]
 33%|███▎      | 40/120 [02:38<04:49,  3.61s/it]
 34%|███▍      | 41/120 [02:42<05:02,  3.83s/it]
 35%|███▌      | 42/120 [02:46<04:57,  3.81s/it]
 36%|███▌      | 43/120 [02:50<04:58,  3.88s/it]
 37%|███▋      | 44/120 [02:54<04:52,  3.85s/it]
 38%|███▊      | 45/120 [02:58<04:54,  3.93s/it]
 38%|███▊      | 46/120 [03:02<04:58,  4.04s/it]
 39%|███▉      | 47/120 [03:06<04:51,  3.99s/it]
 40%|████      | 48/120 [03:11<05:01,  4.19s/it]
 41%|████      | 49/120 [03:15<05:02,  4.26s/it]
 42%|████▏     | 50/120 [03:19<04:52,  4.18s/it]
 42%|████▎     | 51/120 [03:23<04:53,  4.25s/it]
 43%|████▎     | 52/120 [03:28<04:50,  4.27s/it]
 44%|████▍     | 53/120 [03:32<04:43,  4.24s/it]
 45%|████▌     | 54/120 [03:36<04:33,  4.15s/it]
 46%|████▌     | 55/120 [03:39<04:21,  4.02s/it]
 47%|████▋     | 56/120 [03:44<04:17,  4.02s/it]
 48%|████▊     | 57/120 [03:47<04:11,  3.99s/it]
 48%|████▊     | 58/120 [03:51<04:03,  3.92s/it]
 49%|████▉     | 59/120 [03:55<03:56,  3.88s/it]
 50%|█████     | 60/120 [03:59<03:48,  3.81s/it]
 51%|█████     | 61/120 [04:03<03:50,  3.91s/it]
 52%|█████▏    | 62/120 [04:07<03:47,  3.93s/it]
 52%|█████▎    | 63/120 [04:11<03:43,  3.92s/it]
 53%|█████▎    | 64/120 [04:15<03:38,  3.91s/it]
 54%|█████▍    | 65/120 [04:18<03:33,  3.89s/it]
 55%|█████▌    | 66/120 [04:22<03:28,  3.86s/it]
 56%|█████▌    | 67/120 [04:26<03:24,  3.85s/it]
 57%|█████▋    | 68/120 [04:30<03:24,  3.93s/it]
 57%|█████▊    | 69/120 [04:34<03:17,  3.87s/it]
 58%|█████▊    | 70/120 [04:38<03:13,  3.88s/it]
 59%|█████▉    | 71/120 [04:42<03:13,  3.95s/it]
 60%|██████    | 72/120 [04:46<03:12,  4.02s/it]
 61%|██████    | 73/120 [04:50<03:08,  4.01s/it]
 62%|██████▏   | 74/120 [04:54<03:02,  3.97s/it]
 62%|██████▎   | 75/120 [04:58<03:02,  4.05s/it]
 63%|██████▎   | 76/120 [05:02<02:57,  4.04s/it]
 64%|██████▍   | 77/120 [05:06<02:52,  4.01s/it]
 65%|██████▌   | 78/120 [05:10<02:47,  3.98s/it]
 66%|██████▌   | 79/120 [05:14<02:42,  3.97s/it]
 67%|██████▋   | 80/120 [05:18<02:37,  3.95s/it]
 68%|██████▊   | 81/120 [05:22<02:33,  3.94s/it]
 68%|██████▊   | 82/120 [05:27<02:40,  4.21s/it]
 69%|██████▉   | 83/120 [05:31<02:36,  4.23s/it]
 70%|███████   | 84/120 [05:35<02:33,  4.26s/it]
 71%|███████   | 85/120 [05:39<02:25,  4.15s/it]
 72%|███████▏  | 86/120 [05:43<02:19,  4.11s/it]
 72%|███████▎  | 87/120 [05:47<02:18,  4.19s/it]
 73%|███████▎  | 88/120 [05:52<02:13,  4.18s/it]
 74%|███████▍  | 89/120 [05:56<02:07,  4.12s/it]
 75%|███████▌  | 90/120 [06:00<02:03,  4.10s/it]
 76%|███████▌  | 91/120 [06:04<01:57,  4.06s/it]
 77%|███████▋  | 92/120 [06:07<01:51,  3.97s/it]
 78%|███████▊  | 93/120 [06:11<01:43,  3.84s/it]
 78%|███████▊  | 94/120 [06:15<01:38,  3.77s/it]
 79%|███████▉  | 95/120 [06:18<01:34,  3.78s/it]
 80%|████████  | 96/120 [06:22<01:31,  3.80s/it]
 81%|████████  | 97/120 [06:26<01:28,  3.84s/it]
 82%|████████▏ | 98/120 [06:30<01:25,  3.88s/it]
 82%|████████▎ | 99/120 [06:34<01:22,  3.92s/it]2024-04-28 16:24:23.512 | INFO     | __main__:train:165 - evaluate dev set
2024-04-28 16:24:23.515 | INFO     | __main__:evaluate:202 - ***** Running evaluation *****


  0%|          | 0/2 [00:00<?, ?it/s][A

 50%|█████     | 1/2 [00:07<00:07,  7.67s/it][A

100%|██████████| 2/2 [00:13<00:00,  6.84s/it][A
100%|██████████| 2/2 [00:13<00:00,  6.97s/it]
2024-04-28 16:24:37.454 | INFO     | __main__:evaluate:244 - 

2024-04-28 16:24:37.457 | INFO     | __main__:evaluate:249 - ***** Eval results *****
2024-04-28 16:24:37.457 | INFO     | __main__:evaluate:251 -  acc: 0.9467 - recall: 0.9619 - f1: 0.9543 - loss: 0.0923 
2024-04-28 16:24:37.457 | INFO     | __main__:evaluate:252 - ***** Entity results *****
2024-04-28 16:24:37.458 | INFO     | __main__:evaluate:254 - ******* CONT results ********
2024-04-28 16:24:37.458 | INFO     | __main__:evaluate:256 -  acc: 1.0000 - recall: 1.0000 - f1: 1.0000 
2024-04-28 16:24:37.458 | INFO     | __main__:evaluate:254 - ******* EDU results ********
2024-04-28 16:24:37.458 | INFO     | __main__:evaluate:256 -  acc: 0.9636 - recall: 1.0000 - f1: 0.9815 
2024-04-28 16:24:37.458 | INFO     | __main__:evaluate:254 - ******* LOC results ********
2024-04-28 16:24:37.458 | INFO     | __main__:evaluate:256 -  acc: 1.0000 - recall: 1.0000 - f1: 1.0000 
2024-04-28 16:24:37.458 | INFO     | __main__:evaluate:254 - ******* NAME results ********
2024-04-28 16:24:37.458 | INFO     | __main__:evaluate:256 -  acc: 0.9910 - recall: 1.0000 - f1: 0.9955 
2024-04-28 16:24:37.459 | INFO     | __main__:evaluate:254 - ******* ORG results ********
2024-04-28 16:24:37.459 | INFO     | __main__:evaluate:256 -  acc: 0.9338 - recall: 0.9446 - f1: 0.9392 
2024-04-28 16:24:37.459 | INFO     | __main__:evaluate:254 - ******* PRO results ********
2024-04-28 16:24:37.459 | INFO     | __main__:evaluate:256 -  acc: 0.8571 - recall: 1.0000 - f1: 0.9231 
2024-04-28 16:24:37.459 | INFO     | __main__:evaluate:254 - ******* RACE results ********
2024-04-28 16:24:37.459 | INFO     | __main__:evaluate:256 -  acc: 0.9375 - recall: 1.0000 - f1: 0.9677 
2024-04-28 16:24:37.459 | INFO     | __main__:evaluate:254 - ******* TITLE results ********
2024-04-28 16:24:37.460 | INFO     | __main__:evaluate:256 -  acc: 0.9471 - recall: 0.9594 - f1: 0.9532 
2024-04-28 16:24:37.460 | INFO     | __main__:train:167 - evaluate test set
2024-04-28 16:24:37.461 | INFO     | __main__:evaluate:202 - ***** Running evaluation *****


  0%|          | 0/2 [00:00<?, ?it/s][A

 50%|█████     | 1/2 [00:07<00:07,  7.57s/it][A

100%|██████████| 2/2 [00:14<00:00,  6.96s/it][A
100%|██████████| 2/2 [00:14<00:00,  7.05s/it]
2024-04-28 16:24:51.556 | INFO     | __main__:evaluate:244 - 

2024-04-28 16:24:51.558 | INFO     | __main__:evaluate:249 - ***** Eval results *****
2024-04-28 16:24:51.559 | INFO     | __main__:evaluate:251 -  acc: 0.9478 - recall: 0.9601 - f1: 0.9539 - loss: 0.1236 
2024-04-28 16:24:51.559 | INFO     | __main__:evaluate:252 - ***** Entity results *****
2024-04-28 16:24:51.559 | INFO     | __main__:evaluate:254 - ******* CONT results ********
2024-04-28 16:24:51.559 | INFO     | __main__:evaluate:256 -  acc: 1.0000 - recall: 1.0000 - f1: 1.0000 
2024-04-28 16:24:51.559 | INFO     | __main__:evaluate:254 - ******* EDU results ********
2024-04-28 16:24:51.559 | INFO     | __main__:evaluate:256 -  acc: 0.9823 - recall: 0.9911 - f1: 0.9867 
2024-04-28 16:24:51.559 | INFO     | __main__:evaluate:254 - ******* LOC results ********
2024-04-28 16:24:51.560 | INFO     | __main__:evaluate:256 -  acc: 1.0000 - recall: 1.0000 - f1: 1.0000 
2024-04-28 16:24:51.560 | INFO     | __main__:evaluate:254 - ******* NAME results ********
2024-04-28 16:24:51.560 | INFO     | __main__:evaluate:256 -  acc: 1.0000 - recall: 1.0000 - f1: 1.0000 
2024-04-28 16:24:51.560 | INFO     | __main__:evaluate:254 - ******* ORG results ********
2024-04-28 16:24:51.560 | INFO     | __main__:evaluate:256 -  acc: 0.9315 - recall: 0.9584 - f1: 0.9447 
2024-04-28 16:24:51.560 | INFO     | __main__:evaluate:254 - ******* PRO results ********
2024-04-28 16:24:51.560 | INFO     | __main__:evaluate:256 -  acc: 0.8684 - recall: 1.0000 - f1: 0.9296 
2024-04-28 16:24:51.560 | INFO     | __main__:evaluate:254 - ******* RACE results ********
2024-04-28 16:24:51.561 | INFO     | __main__:evaluate:256 -  acc: 1.0000 - recall: 1.0000 - f1: 1.0000 
2024-04-28 16:24:51.561 | INFO     | __main__:evaluate:254 - ******* TITLE results ********
2024-04-28 16:24:51.561 | INFO     | __main__:evaluate:256 -  acc: 0.9480 - recall: 0.9468 - f1: 0.9474 

 83%|████████▎ | 100/120 [07:06<04:06, 12.33s/it]
 84%|████████▍ | 101/120 [07:10<03:07,  9.89s/it]
 85%|████████▌ | 102/120 [07:14<02:23,  7.95s/it]
 86%|████████▌ | 103/120 [07:17<01:53,  6.70s/it]
 87%|████████▋ | 104/120 [07:21<01:32,  5.79s/it]
 88%|████████▊ | 105/120 [07:25<01:17,  5.13s/it]
 88%|████████▊ | 106/120 [07:28<01:05,  4.68s/it]
 89%|████████▉ | 107/120 [07:32<00:57,  4.44s/it]
 90%|█████████ | 108/120 [07:36<00:50,  4.18s/it]
 91%|█████████ | 109/120 [07:39<00:44,  4.01s/it]
 92%|█████████▏| 110/120 [07:43<00:39,  3.98s/it]
 92%|█████████▎| 111/120 [07:47<00:35,  3.90s/it]
 93%|█████████▎| 112/120 [07:51<00:31,  3.89s/it]
 94%|█████████▍| 113/120 [07:55<00:27,  3.92s/it]
 95%|█████████▌| 114/120 [07:59<00:23,  3.92s/it]
 96%|█████████▌| 115/120 [08:03<00:19,  3.93s/it]
 97%|█████████▋| 116/120 [08:07<00:16,  4.01s/it]
 98%|█████████▊| 117/120 [08:11<00:12,  4.04s/it]
 98%|█████████▊| 118/120 [08:15<00:07,  3.99s/it]
 99%|█████████▉| 119/120 [08:19<00:03,  3.98s/it]
100%|██████████| 120/120 [08:21<00:00,  3.40s/it]
100%|██████████| 120/120 [08:21<00:00,  4.18s/it]
2024-04-28 16:26:06.459 | INFO     | __main__:train:126 - start 7-th epoch training

  0%|          | 0/120 [00:00<?, ?it/s]
  1%|          | 1/120 [00:04<08:00,  4.04s/it]
  2%|▏         | 2/120 [00:08<08:01,  4.08s/it]
  2%|▎         | 3/120 [00:12<07:53,  4.05s/it]
  3%|▎         | 4/120 [00:15<07:35,  3.93s/it]
  4%|▍         | 5/120 [00:19<07:35,  3.96s/it]
  5%|▌         | 6/120 [00:23<07:25,  3.91s/it]
  6%|▌         | 7/120 [00:27<07:29,  3.98s/it]
  7%|▋         | 8/120 [00:31<07:20,  3.93s/it]
  8%|▊         | 9/120 [00:35<07:11,  3.89s/it]
  8%|▊         | 10/120 [00:39<07:01,  3.83s/it]
  9%|▉         | 11/120 [00:43<06:59,  3.85s/it]
 10%|█         | 12/120 [00:46<06:54,  3.84s/it]
 11%|█         | 13/120 [00:50<06:54,  3.88s/it]
 12%|█▏        | 14/120 [00:54<06:50,  3.87s/it]
 12%|█▎        | 15/120 [00:58<06:45,  3.86s/it]
 13%|█▎        | 16/120 [01:02<06:45,  3.90s/it]
 14%|█▍        | 17/120 [01:06<06:51,  3.99s/it]
 15%|█▌        | 18/120 [01:10<06:46,  3.99s/it]
 16%|█▌        | 19/120 [01:14<06:34,  3.90s/it]
 17%|█▋        | 20/120 [01:18<06:29,  3.89s/it]
 18%|█▊        | 21/120 [01:22<06:24,  3.88s/it]
 18%|█▊        | 22/120 [01:25<06:16,  3.84s/it]
 19%|█▉        | 23/120 [01:29<06:15,  3.87s/it]
 20%|██        | 24/120 [01:33<06:08,  3.84s/it]
 21%|██        | 25/120 [01:37<06:11,  3.91s/it]
 22%|██▏       | 26/120 [01:41<06:06,  3.89s/it]
 22%|██▎       | 27/120 [01:45<06:04,  3.92s/it]
 23%|██▎       | 28/120 [01:49<05:51,  3.83s/it]
 24%|██▍       | 29/120 [01:52<05:44,  3.79s/it]
 25%|██▌       | 30/120 [01:56<05:39,  3.77s/it]
 26%|██▌       | 31/120 [02:00<05:44,  3.88s/it]
 27%|██▋       | 32/120 [02:04<05:35,  3.82s/it]
 28%|██▊       | 33/120 [02:08<05:28,  3.78s/it]
 28%|██▊       | 34/120 [02:11<05:28,  3.82s/it]
 29%|██▉       | 35/120 [02:15<05:23,  3.81s/it]
 30%|███       | 36/120 [02:19<05:27,  3.90s/it]
 31%|███       | 37/120 [02:23<05:15,  3.80s/it]
 32%|███▏      | 38/120 [02:27<05:08,  3.76s/it]
 32%|███▎      | 39/120 [02:30<05:02,  3.74s/it]
 33%|███▎      | 40/120 [02:34<04:55,  3.70s/it]
 34%|███▍      | 41/120 [02:38<05:01,  3.82s/it]
 35%|███▌      | 42/120 [02:42<04:55,  3.79s/it]
 36%|███▌      | 43/120 [02:45<04:47,  3.74s/it]
 37%|███▋      | 44/120 [02:49<04:42,  3.72s/it]
 38%|███▊      | 45/120 [02:53<04:37,  3.70s/it]
 38%|███▊      | 46/120 [02:56<04:35,  3.73s/it]
 39%|███▉      | 47/120 [03:00<04:27,  3.66s/it]
 40%|████      | 48/120 [03:04<04:23,  3.66s/it]
 41%|████      | 49/120 [03:07<04:12,  3.55s/it]
 42%|████▏     | 50/120 [03:10<04:04,  3.49s/it]
 42%|████▎     | 51/120 [03:14<04:05,  3.56s/it]
 43%|████▎     | 52/120 [03:18<04:05,  3.61s/it]
 44%|████▍     | 53/120 [03:21<04:03,  3.63s/it]
 45%|████▌     | 54/120 [03:25<04:04,  3.71s/it]
 46%|████▌     | 55/120 [03:29<04:02,  3.73s/it]
 47%|████▋     | 56/120 [03:33<04:01,  3.77s/it]
 48%|████▊     | 57/120 [03:37<03:54,  3.72s/it]
 48%|████▊     | 58/120 [03:40<03:54,  3.79s/it]
 49%|████▉     | 59/120 [03:45<04:04,  4.01s/it]
 50%|█████     | 60/120 [03:50<04:09,  4.17s/it]
 51%|█████     | 61/120 [03:53<04:02,  4.10s/it]
 52%|█████▏    | 62/120 [03:57<03:54,  4.04s/it]
 52%|█████▎    | 63/120 [04:02<03:53,  4.10s/it]
 53%|█████▎    | 64/120 [04:06<03:52,  4.16s/it]
 54%|█████▍    | 65/120 [04:10<03:44,  4.08s/it]
 55%|█████▌    | 66/120 [04:14<03:40,  4.09s/it]
 56%|█████▌    | 67/120 [04:18<03:32,  4.00s/it]
 57%|█████▋    | 68/120 [04:22<03:27,  3.99s/it]
 57%|█████▊    | 69/120 [04:25<03:21,  3.94s/it]
 58%|█████▊    | 70/120 [04:29<03:13,  3.88s/it]
 59%|█████▉    | 71/120 [04:33<03:08,  3.85s/it]
 60%|██████    | 72/120 [04:37<03:03,  3.82s/it]
 61%|██████    | 73/120 [04:41<03:04,  3.93s/it]
 62%|██████▏   | 74/120 [04:45<03:03,  3.98s/it]
 62%|██████▎   | 75/120 [04:49<02:54,  3.88s/it]
 63%|██████▎   | 76/120 [04:52<02:49,  3.85s/it]
 64%|██████▍   | 77/120 [04:56<02:43,  3.81s/it]
 65%|██████▌   | 78/120 [05:00<02:35,  3.71s/it]
 66%|██████▌   | 79/120 [05:04<02:34,  3.76s/it]2024-04-28 16:31:14.101 | INFO     | __main__:train:165 - evaluate dev set
2024-04-28 16:31:14.103 | INFO     | __main__:evaluate:202 - ***** Running evaluation *****


  0%|          | 0/2 [00:00<?, ?it/s][A

 50%|█████     | 1/2 [00:07<00:07,  7.73s/it][A

100%|██████████| 2/2 [00:14<00:00,  7.03s/it][A
100%|██████████| 2/2 [00:14<00:00,  7.13s/it]
2024-04-28 16:31:28.374 | INFO     | __main__:evaluate:244 - 

2024-04-28 16:31:28.376 | INFO     | __main__:evaluate:249 - ***** Eval results *****
2024-04-28 16:31:28.376 | INFO     | __main__:evaluate:251 -  acc: 0.9475 - recall: 0.9519 - f1: 0.9497 - loss: 0.1100 
2024-04-28 16:31:28.376 | INFO     | __main__:evaluate:252 - ***** Entity results *****
2024-04-28 16:31:28.377 | INFO     | __main__:evaluate:254 - ******* CONT results ********
2024-04-28 16:31:28.377 | INFO     | __main__:evaluate:256 -  acc: 1.0000 - recall: 1.0000 - f1: 1.0000 
2024-04-28 16:31:28.377 | INFO     | __main__:evaluate:254 - ******* EDU results ********
2024-04-28 16:31:28.377 | INFO     | __main__:evaluate:256 -  acc: 0.9630 - recall: 0.9811 - f1: 0.9720 
2024-04-28 16:31:28.377 | INFO     | __main__:evaluate:254 - ******* LOC results ********
2024-04-28 16:31:28.377 | INFO     | __main__:evaluate:256 -  acc: 1.0000 - recall: 1.0000 - f1: 1.0000 
2024-04-28 16:31:28.377 | INFO     | __main__:evaluate:254 - ******* NAME results ********
2024-04-28 16:31:28.378 | INFO     | __main__:evaluate:256 -  acc: 0.9910 - recall: 1.0000 - f1: 0.9955 
2024-04-28 16:31:28.378 | INFO     | __main__:evaluate:254 - ******* ORG results ********
2024-04-28 16:31:28.378 | INFO     | __main__:evaluate:256 -  acc: 0.9218 - recall: 0.9235 - f1: 0.9226 
2024-04-28 16:31:28.378 | INFO     | __main__:evaluate:254 - ******* PRO results ********
2024-04-28 16:31:28.378 | INFO     | __main__:evaluate:256 -  acc: 0.9000 - recall: 1.0000 - f1: 0.9474 
2024-04-28 16:31:28.378 | INFO     | __main__:evaluate:254 - ******* RACE results ********
2024-04-28 16:31:28.379 | INFO     | __main__:evaluate:256 -  acc: 1.0000 - recall: 0.9333 - f1: 0.9655 
2024-04-28 16:31:28.379 | INFO     | __main__:evaluate:254 - ******* TITLE results ********
2024-04-28 16:31:28.379 | INFO     | __main__:evaluate:256 -  acc: 0.9552 - recall: 0.9580 - f1: 0.9566 
2024-04-28 16:31:28.379 | INFO     | __main__:train:167 - evaluate test set
2024-04-28 16:31:28.381 | INFO     | __main__:evaluate:202 - ***** Running evaluation *****


  0%|          | 0/2 [00:00<?, ?it/s][A

 50%|█████     | 1/2 [00:07<00:07,  7.62s/it][A

100%|██████████| 2/2 [00:14<00:00,  7.08s/it][A
100%|██████████| 2/2 [00:14<00:00,  7.16s/it]
2024-04-28 16:31:42.698 | INFO     | __main__:evaluate:244 - 

2024-04-28 16:31:42.700 | INFO     | __main__:evaluate:249 - ***** Eval results *****
2024-04-28 16:31:42.700 | INFO     | __main__:evaluate:251 -  acc: 0.9510 - recall: 0.9539 - f1: 0.9525 - loss: 0.1327 
2024-04-28 16:31:42.700 | INFO     | __main__:evaluate:252 - ***** Entity results *****
2024-04-28 16:31:42.700 | INFO     | __main__:evaluate:254 - ******* CONT results ********
2024-04-28 16:31:42.701 | INFO     | __main__:evaluate:256 -  acc: 1.0000 - recall: 1.0000 - f1: 1.0000 
2024-04-28 16:31:42.701 | INFO     | __main__:evaluate:254 - ******* EDU results ********
2024-04-28 16:31:42.701 | INFO     | __main__:evaluate:256 -  acc: 0.9911 - recall: 0.9911 - f1: 0.9911 
2024-04-28 16:31:42.701 | INFO     | __main__:evaluate:254 - ******* LOC results ********
2024-04-28 16:31:42.701 | INFO     | __main__:evaluate:256 -  acc: 1.0000 - recall: 1.0000 - f1: 1.0000 
2024-04-28 16:31:42.701 | INFO     | __main__:evaluate:254 - ******* NAME results ********
2024-04-28 16:31:42.701 | INFO     | __main__:evaluate:256 -  acc: 1.0000 - recall: 1.0000 - f1: 1.0000 
2024-04-28 16:31:42.702 | INFO     | __main__:evaluate:254 - ******* ORG results ********
2024-04-28 16:31:42.702 | INFO     | __main__:evaluate:256 -  acc: 0.9217 - recall: 0.9367 - f1: 0.9291 
2024-04-28 16:31:42.702 | INFO     | __main__:evaluate:254 - ******* PRO results ********
2024-04-28 16:31:42.702 | INFO     | __main__:evaluate:256 -  acc: 0.9429 - recall: 1.0000 - f1: 0.9706 
2024-04-28 16:31:42.702 | INFO     | __main__:evaluate:254 - ******* RACE results ********
2024-04-28 16:31:42.702 | INFO     | __main__:evaluate:256 -  acc: 1.0000 - recall: 1.0000 - f1: 1.0000 
2024-04-28 16:31:42.702 | INFO     | __main__:evaluate:254 - ******* TITLE results ********
2024-04-28 16:31:42.703 | INFO     | __main__:evaluate:256 -  acc: 0.9568 - recall: 0.9494 - f1: 0.9531 

 67%|██████▋   | 80/120 [05:36<08:11, 12.30s/it]
 68%|██████▊   | 81/120 [05:40<06:20,  9.76s/it]
 68%|██████▊   | 82/120 [05:44<05:07,  8.09s/it]
 69%|██████▉   | 83/120 [05:47<04:08,  6.72s/it]
 70%|███████   | 84/120 [05:51<03:28,  5.79s/it]
 71%|███████   | 85/120 [05:55<03:04,  5.26s/it]
 72%|███████▏  | 86/120 [05:59<02:43,  4.81s/it]
 72%|███████▎  | 87/120 [06:03<02:29,  4.54s/it]
 73%|███████▎  | 88/120 [06:06<02:17,  4.28s/it]
 74%|███████▍  | 89/120 [06:10<02:09,  4.18s/it]
 75%|███████▌  | 90/120 [06:14<02:02,  4.07s/it]
 76%|███████▌  | 91/120 [06:18<01:56,  4.02s/it]
 77%|███████▋  | 92/120 [06:22<01:49,  3.90s/it]
 78%|███████▊  | 93/120 [06:25<01:45,  3.90s/it]
 78%|███████▊  | 94/120 [06:29<01:40,  3.85s/it]
 79%|███████▉  | 95/120 [06:33<01:34,  3.80s/it]
 80%|████████  | 96/120 [06:37<01:30,  3.76s/it]
 81%|████████  | 97/120 [06:40<01:25,  3.71s/it]
 82%|████████▏ | 98/120 [06:44<01:20,  3.67s/it]
 82%|████████▎ | 99/120 [06:47<01:16,  3.63s/it]
 83%|████████▎ | 100/120 [06:51<01:12,  3.64s/it]
 84%|████████▍ | 101/120 [06:55<01:09,  3.67s/it]
 85%|████████▌ | 102/120 [06:58<01:05,  3.67s/it]
 86%|████████▌ | 103/120 [07:02<01:01,  3.64s/it]
 87%|████████▋ | 104/120 [07:06<00:58,  3.63s/it]
 88%|████████▊ | 105/120 [07:09<00:55,  3.67s/it]
 88%|████████▊ | 106/120 [07:13<00:51,  3.68s/it]
 89%|████████▉ | 107/120 [07:17<00:48,  3.70s/it]
 90%|█████████ | 108/120 [07:20<00:44,  3.71s/it]
 91%|█████████ | 109/120 [07:25<00:42,  3.83s/it]
 92%|█████████▏| 110/120 [07:28<00:38,  3.81s/it]
 92%|█████████▎| 111/120 [07:32<00:33,  3.73s/it]
 93%|█████████▎| 112/120 [07:35<00:29,  3.69s/it]
 94%|█████████▍| 113/120 [07:39<00:26,  3.75s/it]
 95%|█████████▌| 114/120 [07:43<00:23,  3.85s/it]
 96%|█████████▌| 115/120 [07:47<00:19,  3.86s/it]
 97%|█████████▋| 116/120 [07:51<00:15,  3.82s/it]
 98%|█████████▊| 117/120 [07:55<00:11,  3.79s/it]
 98%|█████████▊| 118/120 [07:59<00:07,  3.88s/it]
 99%|█████████▉| 119/120 [08:03<00:03,  3.92s/it]
100%|██████████| 120/120 [08:05<00:00,  3.28s/it]
100%|██████████| 120/120 [08:05<00:00,  4.04s/it]
2024-04-28 16:34:11.602 | INFO     | __main__:train:126 - start 8-th epoch training

  0%|          | 0/120 [00:00<?, ?it/s]
  1%|          | 1/120 [00:04<08:28,  4.27s/it]
  2%|▏         | 2/120 [00:08<08:26,  4.29s/it]
  2%|▎         | 3/120 [00:12<08:16,  4.25s/it]
  3%|▎         | 4/120 [00:17<08:15,  4.27s/it]
  4%|▍         | 5/120 [00:20<07:52,  4.11s/it]
  5%|▌         | 6/120 [00:24<07:44,  4.07s/it]
  6%|▌         | 7/120 [00:28<07:32,  4.00s/it]
  7%|▋         | 8/120 [00:32<07:19,  3.92s/it]
  8%|▊         | 9/120 [00:36<07:09,  3.87s/it]
  8%|▊         | 10/120 [00:40<07:03,  3.85s/it]
  9%|▉         | 11/120 [00:43<06:59,  3.85s/it]
 10%|█         | 12/120 [00:47<06:54,  3.84s/it]
 11%|█         | 13/120 [00:51<06:50,  3.84s/it]
 12%|█▏        | 14/120 [00:55<06:38,  3.76s/it]
 12%|█▎        | 15/120 [00:58<06:24,  3.66s/it]
 13%|█▎        | 16/120 [01:02<06:12,  3.59s/it]
 14%|█▍        | 17/120 [01:05<06:05,  3.54s/it]
 15%|█▌        | 18/120 [01:09<06:03,  3.56s/it]
 16%|█▌        | 19/120 [01:13<06:29,  3.86s/it]
 17%|█▋        | 20/120 [01:18<06:43,  4.03s/it]
 18%|█▊        | 21/120 [01:22<06:37,  4.01s/it]
 18%|█▊        | 22/120 [01:25<06:26,  3.94s/it]
 19%|█▉        | 23/120 [01:29<06:18,  3.90s/it]
 20%|██        | 24/120 [01:34<06:32,  4.09s/it]
 21%|██        | 25/120 [01:38<06:30,  4.12s/it]
 22%|██▏       | 26/120 [01:42<06:28,  4.14s/it]
 22%|██▎       | 27/120 [01:46<06:17,  4.06s/it]
 23%|██▎       | 28/120 [01:50<06:18,  4.12s/it]
 24%|██▍       | 29/120 [01:54<06:12,  4.09s/it]
 25%|██▌       | 30/120 [01:58<06:10,  4.11s/it]
 26%|██▌       | 31/120 [02:02<06:08,  4.14s/it]
 27%|██▋       | 32/120 [02:06<05:55,  4.04s/it]
 28%|██▊       | 33/120 [02:10<05:51,  4.04s/it]
 28%|██▊       | 34/120 [02:14<05:45,  4.02s/it]
 29%|██▉       | 35/120 [02:18<05:37,  3.97s/it]
 30%|███       | 36/120 [02:22<05:38,  4.04s/it]
 31%|███       | 37/120 [02:26<05:27,  3.95s/it]
 32%|███▏      | 38/120 [02:30<05:27,  4.00s/it]
 32%|███▎      | 39/120 [02:34<05:19,  3.95s/it]
 33%|███▎      | 40/120 [02:38<05:15,  3.95s/it]
 34%|███▍      | 41/120 [02:42<05:11,  3.94s/it]
 35%|███▌      | 42/120 [02:46<05:06,  3.92s/it]
 36%|███▌      | 43/120 [02:50<05:00,  3.90s/it]
 37%|███▋      | 44/120 [02:54<04:56,  3.90s/it]
 38%|███▊      | 45/120 [02:58<05:00,  4.01s/it]
 38%|███▊      | 46/120 [03:02<04:59,  4.04s/it]
 39%|███▉      | 47/120 [03:06<05:02,  4.15s/it]
 40%|████      | 48/120 [03:11<05:03,  4.21s/it]
 41%|████      | 49/120 [03:15<04:51,  4.11s/it]
 42%|████▏     | 50/120 [03:19<04:50,  4.15s/it]
 42%|████▎     | 51/120 [03:23<04:45,  4.14s/it]
 43%|████▎     | 52/120 [03:27<04:35,  4.05s/it]
 44%|████▍     | 53/120 [03:30<04:23,  3.93s/it]
 45%|████▌     | 54/120 [03:34<04:14,  3.85s/it]
 46%|████▌     | 55/120 [03:38<04:06,  3.80s/it]
 47%|████▋     | 56/120 [03:41<04:02,  3.79s/it]
 48%|████▊     | 57/120 [03:45<03:59,  3.80s/it]
 48%|████▊     | 58/120 [03:49<03:55,  3.81s/it]
 49%|████▉     | 59/120 [03:53<03:51,  3.80s/it]2024-04-28 16:38:08.566 | INFO     | __main__:train:165 - evaluate dev set
2024-04-28 16:38:08.570 | INFO     | __main__:evaluate:202 - ***** Running evaluation *****


  0%|          | 0/2 [00:00<?, ?it/s][A

 50%|█████     | 1/2 [00:07<00:07,  7.69s/it][A

100%|██████████| 2/2 [00:14<00:00,  6.89s/it][A
100%|██████████| 2/2 [00:14<00:00,  7.01s/it]
2024-04-28 16:38:22.590 | INFO     | __main__:evaluate:244 - 

2024-04-28 16:38:22.592 | INFO     | __main__:evaluate:249 - ***** Eval results *****
2024-04-28 16:38:22.593 | INFO     | __main__:evaluate:251 -  acc: 0.9531 - recall: 0.9639 - f1: 0.9585 - loss: 0.1098 
2024-04-28 16:38:22.593 | INFO     | __main__:evaluate:252 - ***** Entity results *****
2024-04-28 16:38:22.593 | INFO     | __main__:evaluate:254 - ******* CONT results ********
2024-04-28 16:38:22.593 | INFO     | __main__:evaluate:256 -  acc: 1.0000 - recall: 1.0000 - f1: 1.0000 
2024-04-28 16:38:22.593 | INFO     | __main__:evaluate:254 - ******* EDU results ********
2024-04-28 16:38:22.593 | INFO     | __main__:evaluate:256 -  acc: 0.9815 - recall: 1.0000 - f1: 0.9907 
2024-04-28 16:38:22.594 | INFO     | __main__:evaluate:254 - ******* LOC results ********
2024-04-28 16:38:22.594 | INFO     | __main__:evaluate:256 -  acc: 1.0000 - recall: 1.0000 - f1: 1.0000 
2024-04-28 16:38:22.594 | INFO     | __main__:evaluate:254 - ******* NAME results ********
2024-04-28 16:38:22.594 | INFO     | __main__:evaluate:256 -  acc: 0.9910 - recall: 1.0000 - f1: 0.9955 
2024-04-28 16:38:22.594 | INFO     | __main__:evaluate:254 - ******* ORG results ********
2024-04-28 16:38:22.594 | INFO     | __main__:evaluate:256 -  acc: 0.9305 - recall: 0.9465 - f1: 0.9384 
2024-04-28 16:38:22.594 | INFO     | __main__:evaluate:254 - ******* PRO results ********
2024-04-28 16:38:22.595 | INFO     | __main__:evaluate:256 -  acc: 0.9000 - recall: 1.0000 - f1: 0.9474 
2024-04-28 16:38:22.595 | INFO     | __main__:evaluate:254 - ******* RACE results ********
2024-04-28 16:38:22.595 | INFO     | __main__:evaluate:256 -  acc: 0.9375 - recall: 1.0000 - f1: 0.9677 
2024-04-28 16:38:22.595 | INFO     | __main__:evaluate:254 - ******* TITLE results ********
2024-04-28 16:38:22.595 | INFO     | __main__:evaluate:256 -  acc: 0.9595 - recall: 0.9623 - f1: 0.9609 
2024-04-28 16:38:22.596 | INFO     | __main__:train:167 - evaluate test set
2024-04-28 16:38:22.597 | INFO     | __main__:evaluate:202 - ***** Running evaluation *****


  0%|          | 0/2 [00:00<?, ?it/s][A

 50%|█████     | 1/2 [00:07<00:07,  7.70s/it][A

100%|██████████| 2/2 [00:14<00:00,  7.06s/it][A
100%|██████████| 2/2 [00:14<00:00,  7.15s/it]
2024-04-28 16:38:36.907 | INFO     | __main__:evaluate:244 - 

2024-04-28 16:38:36.909 | INFO     | __main__:evaluate:249 - ***** Eval results *****
2024-04-28 16:38:36.910 | INFO     | __main__:evaluate:251 -  acc: 0.9533 - recall: 0.9650 - f1: 0.9591 - loss: 0.1426 
2024-04-28 16:38:36.910 | INFO     | __main__:evaluate:252 - ***** Entity results *****
2024-04-28 16:38:36.910 | INFO     | __main__:evaluate:254 - ******* CONT results ********
2024-04-28 16:38:36.910 | INFO     | __main__:evaluate:256 -  acc: 1.0000 - recall: 1.0000 - f1: 1.0000 
2024-04-28 16:38:36.910 | INFO     | __main__:evaluate:254 - ******* EDU results ********
2024-04-28 16:38:36.910 | INFO     | __main__:evaluate:256 -  acc: 0.9911 - recall: 0.9911 - f1: 0.9911 
2024-04-28 16:38:36.911 | INFO     | __main__:evaluate:254 - ******* LOC results ********
2024-04-28 16:38:36.911 | INFO     | __main__:evaluate:256 -  acc: 1.0000 - recall: 1.0000 - f1: 1.0000 
2024-04-28 16:38:36.911 | INFO     | __main__:evaluate:254 - ******* NAME results ********
2024-04-28 16:38:36.911 | INFO     | __main__:evaluate:256 -  acc: 1.0000 - recall: 1.0000 - f1: 1.0000 
2024-04-28 16:38:36.911 | INFO     | __main__:evaluate:254 - ******* ORG results ********
2024-04-28 16:38:36.911 | INFO     | __main__:evaluate:256 -  acc: 0.9335 - recall: 0.9638 - f1: 0.9484 
2024-04-28 16:38:36.912 | INFO     | __main__:evaluate:254 - ******* PRO results ********
2024-04-28 16:38:36.912 | INFO     | __main__:evaluate:256 -  acc: 0.8919 - recall: 1.0000 - f1: 0.9429 
2024-04-28 16:38:36.912 | INFO     | __main__:evaluate:254 - ******* RACE results ********
2024-04-28 16:38:36.912 | INFO     | __main__:evaluate:256 -  acc: 1.0000 - recall: 1.0000 - f1: 1.0000 
2024-04-28 16:38:36.912 | INFO     | __main__:evaluate:254 - ******* TITLE results ********
2024-04-28 16:38:36.912 | INFO     | __main__:evaluate:256 -  acc: 0.9557 - recall: 0.9532 - f1: 0.9545 

 50%|█████     | 60/120 [04:25<12:13, 12.23s/it]
 51%|█████     | 61/120 [04:29<09:33,  9.72s/it]
 52%|█████▏    | 62/120 [04:32<07:35,  7.85s/it]
 52%|█████▎    | 63/120 [04:35<06:10,  6.49s/it]
 53%|█████▎    | 64/120 [04:39<05:12,  5.59s/it]
 54%|█████▍    | 65/120 [04:42<04:32,  4.96s/it]
 55%|█████▌    | 66/120 [04:46<04:02,  4.49s/it]
 56%|█████▌    | 67/120 [04:49<03:40,  4.16s/it]
 57%|█████▋    | 68/120 [04:53<03:26,  3.98s/it]
 57%|█████▊    | 69/120 [04:57<03:21,  3.95s/it]
 58%|█████▊    | 70/120 [05:00<03:14,  3.88s/it]
 59%|█████▉    | 71/120 [05:04<03:11,  3.91s/it]
 60%|██████    | 72/120 [05:08<03:05,  3.86s/it]
 61%|██████    | 73/120 [05:12<02:59,  3.83s/it]
 62%|██████▏   | 74/120 [05:16<02:55,  3.81s/it]
 62%|██████▎   | 75/120 [05:19<02:50,  3.78s/it]
 63%|██████▎   | 76/120 [05:23<02:45,  3.76s/it]
 64%|██████▍   | 77/120 [05:27<02:41,  3.75s/it]
 65%|██████▌   | 78/120 [05:31<02:38,  3.77s/it]
 66%|██████▌   | 79/120 [05:35<02:36,  3.82s/it]
 67%|██████▋   | 80/120 [05:38<02:31,  3.79s/it]
 68%|██████▊   | 81/120 [05:42<02:25,  3.73s/it]
 68%|██████▊   | 82/120 [05:46<02:21,  3.73s/it]
 69%|██████▉   | 83/120 [05:50<02:22,  3.86s/it]
 70%|███████   | 84/120 [05:53<02:15,  3.75s/it]
 71%|███████   | 85/120 [05:57<02:09,  3.70s/it]
 72%|███████▏  | 86/120 [06:01<02:09,  3.82s/it]
 72%|███████▎  | 87/120 [06:05<02:04,  3.78s/it]
 73%|███████▎  | 88/120 [06:09<02:04,  3.89s/it]
 74%|███████▍  | 89/120 [06:13<02:03,  3.98s/it]
 75%|███████▌  | 90/120 [06:17<01:56,  3.89s/it]
 76%|███████▌  | 91/120 [06:20<01:52,  3.86s/it]
 77%|███████▋  | 92/120 [06:24<01:48,  3.86s/it]
 78%|███████▊  | 93/120 [06:28<01:44,  3.88s/it]
 78%|███████▊  | 94/120 [06:32<01:41,  3.89s/it]
 79%|███████▉  | 95/120 [06:36<01:37,  3.88s/it]
 80%|████████  | 96/120 [06:40<01:35,  3.96s/it]
 81%|████████  | 97/120 [06:44<01:29,  3.88s/it]
 82%|████████▏ | 98/120 [06:48<01:24,  3.84s/it]
 82%|████████▎ | 99/120 [06:51<01:20,  3.84s/it]
 83%|████████▎ | 100/120 [06:55<01:16,  3.82s/it]
 84%|████████▍ | 101/120 [06:59<01:12,  3.82s/it]
 85%|████████▌ | 102/120 [07:03<01:08,  3.78s/it]
 86%|████████▌ | 103/120 [07:06<01:04,  3.77s/it]
 87%|████████▋ | 104/120 [07:10<00:59,  3.73s/it]
 88%|████████▊ | 105/120 [07:14<00:54,  3.67s/it]
 88%|████████▊ | 106/120 [07:17<00:50,  3.63s/it]
 89%|████████▉ | 107/120 [07:21<00:46,  3.61s/it]
 90%|█████████ | 108/120 [07:24<00:43,  3.65s/it]
 91%|█████████ | 109/120 [07:28<00:40,  3.67s/it]
 92%|█████████▏| 110/120 [07:32<00:37,  3.73s/it]
 92%|█████████▎| 111/120 [07:36<00:33,  3.72s/it]
 93%|█████████▎| 112/120 [07:40<00:31,  3.88s/it]
 94%|█████████▍| 113/120 [07:44<00:27,  3.94s/it]
 95%|█████████▌| 114/120 [07:48<00:23,  3.94s/it]
 96%|█████████▌| 115/120 [07:52<00:19,  3.88s/it]
 97%|█████████▋| 116/120 [07:56<00:15,  3.85s/it]
 98%|█████████▊| 117/120 [08:00<00:11,  3.91s/it]
 98%|█████████▊| 118/120 [08:03<00:07,  3.84s/it]
 99%|█████████▉| 119/120 [08:07<00:03,  3.85s/it]
100%|██████████| 120/120 [08:09<00:00,  3.24s/it]
100%|██████████| 120/120 [08:09<00:00,  4.08s/it]
2024-04-28 16:42:21.040 | INFO     | __main__:train:126 - start 9-th epoch training

  0%|          | 0/120 [00:00<?, ?it/s]
  1%|          | 1/120 [00:03<07:35,  3.83s/it]
  2%|▏         | 2/120 [00:07<07:24,  3.76s/it]
  2%|▎         | 3/120 [00:11<07:43,  3.96s/it]
  3%|▎         | 4/120 [00:16<08:05,  4.18s/it]
  4%|▍         | 5/120 [00:20<07:53,  4.12s/it]
  5%|▌         | 6/120 [00:24<07:44,  4.08s/it]
  6%|▌         | 7/120 [00:27<07:24,  3.93s/it]
  7%|▋         | 8/120 [00:32<07:34,  4.05s/it]
  8%|▊         | 9/120 [00:36<07:34,  4.09s/it]
  8%|▊         | 10/120 [00:40<07:35,  4.14s/it]
  9%|▉         | 11/120 [00:44<07:30,  4.14s/it]
 10%|█         | 12/120 [00:48<07:19,  4.07s/it]
 11%|█         | 13/120 [00:52<07:15,  4.07s/it]
 12%|█▏        | 14/120 [00:56<07:04,  4.00s/it]
 12%|█▎        | 15/120 [01:00<06:59,  4.00s/it]
 13%|█▎        | 16/120 [01:04<06:48,  3.93s/it]
 14%|█▍        | 17/120 [01:08<06:39,  3.88s/it]
 15%|█▌        | 18/120 [01:11<06:33,  3.86s/it]
 16%|█▌        | 19/120 [01:15<06:28,  3.85s/it]
 17%|█▋        | 20/120 [01:19<06:22,  3.83s/it]
 18%|█▊        | 21/120 [01:23<06:20,  3.85s/it]
 18%|█▊        | 22/120 [01:27<06:13,  3.82s/it]
 19%|█▉        | 23/120 [01:31<06:14,  3.87s/it]
 20%|██        | 24/120 [01:34<06:03,  3.79s/it]
 21%|██        | 25/120 [01:38<06:10,  3.90s/it]
 22%|██▏       | 26/120 [01:42<06:02,  3.86s/it]
 22%|██▎       | 27/120 [01:46<05:56,  3.84s/it]
 23%|██▎       | 28/120 [01:50<05:50,  3.81s/it]
 24%|██▍       | 29/120 [01:53<05:43,  3.77s/it]
 25%|██▌       | 30/120 [01:57<05:42,  3.80s/it]
 26%|██▌       | 31/120 [02:01<05:40,  3.82s/it]
 27%|██▋       | 32/120 [02:05<05:43,  3.90s/it]
 28%|██▊       | 33/120 [02:09<05:34,  3.84s/it]
 28%|██▊       | 34/120 [02:13<05:39,  3.94s/it]
 29%|██▉       | 35/120 [02:17<05:32,  3.92s/it]
 30%|███       | 36/120 [02:21<05:22,  3.83s/it]
 31%|███       | 37/120 [02:24<05:14,  3.78s/it]
 32%|███▏      | 38/120 [02:28<05:12,  3.82s/it]
 32%|███▎      | 39/120 [02:32<05:05,  3.77s/it]2024-04-28 16:44:57.028 | INFO     | __main__:train:165 - evaluate dev set
2024-04-28 16:44:57.031 | INFO     | __main__:evaluate:202 - ***** Running evaluation *****


  0%|          | 0/2 [00:00<?, ?it/s][A

 50%|█████     | 1/2 [00:07<00:07,  7.74s/it][A

100%|██████████| 2/2 [00:14<00:00,  6.91s/it][A
100%|██████████| 2/2 [00:14<00:00,  7.03s/it]
2024-04-28 16:45:11.099 | INFO     | __main__:evaluate:244 - 

2024-04-28 16:45:11.101 | INFO     | __main__:evaluate:249 - ***** Eval results *****
2024-04-28 16:45:11.102 | INFO     | __main__:evaluate:251 -  acc: 0.9521 - recall: 0.9566 - f1: 0.9543 - loss: 0.1154 
2024-04-28 16:45:11.102 | INFO     | __main__:evaluate:252 - ***** Entity results *****
2024-04-28 16:45:11.102 | INFO     | __main__:evaluate:254 - ******* CONT results ********
2024-04-28 16:45:11.102 | INFO     | __main__:evaluate:256 -  acc: 1.0000 - recall: 1.0000 - f1: 1.0000 
2024-04-28 16:45:11.103 | INFO     | __main__:evaluate:254 - ******* EDU results ********
2024-04-28 16:45:11.103 | INFO     | __main__:evaluate:256 -  acc: 0.9722 - recall: 0.9906 - f1: 0.9813 
2024-04-28 16:45:11.103 | INFO     | __main__:evaluate:254 - ******* LOC results ********
2024-04-28 16:45:11.103 | INFO     | __main__:evaluate:256 -  acc: 1.0000 - recall: 1.0000 - f1: 1.0000 
2024-04-28 16:45:11.103 | INFO     | __main__:evaluate:254 - ******* NAME results ********
2024-04-28 16:45:11.103 | INFO     | __main__:evaluate:256 -  acc: 0.9910 - recall: 1.0000 - f1: 0.9955 
2024-04-28 16:45:11.103 | INFO     | __main__:evaluate:254 - ******* ORG results ********
2024-04-28 16:45:11.104 | INFO     | __main__:evaluate:256 -  acc: 0.9314 - recall: 0.9350 - f1: 0.9332 
2024-04-28 16:45:11.104 | INFO     | __main__:evaluate:254 - ******* PRO results ********
2024-04-28 16:45:11.104 | INFO     | __main__:evaluate:256 -  acc: 0.9000 - recall: 1.0000 - f1: 0.9474 
2024-04-28 16:45:11.104 | INFO     | __main__:evaluate:254 - ******* RACE results ********
2024-04-28 16:45:11.104 | INFO     | __main__:evaluate:256 -  acc: 1.0000 - recall: 1.0000 - f1: 1.0000 
2024-04-28 16:45:11.104 | INFO     | __main__:evaluate:254 - ******* TITLE results ********
2024-04-28 16:45:11.105 | INFO     | __main__:evaluate:256 -  acc: 0.9565 - recall: 0.9565 - f1: 0.9565 
2024-04-28 16:45:11.105 | INFO     | __main__:train:167 - evaluate test set
2024-04-28 16:45:11.107 | INFO     | __main__:evaluate:202 - ***** Running evaluation *****


  0%|          | 0/2 [00:00<?, ?it/s][A

 50%|█████     | 1/2 [00:07<00:07,  7.81s/it][A

100%|██████████| 2/2 [00:14<00:00,  7.22s/it][A
100%|██████████| 2/2 [00:14<00:00,  7.31s/it]
2024-04-28 16:45:25.727 | INFO     | __main__:evaluate:244 - 

2024-04-28 16:45:25.729 | INFO     | __main__:evaluate:249 - ***** Eval results *****
2024-04-28 16:45:25.729 | INFO     | __main__:evaluate:251 -  acc: 0.9578 - recall: 0.9625 - f1: 0.9602 - loss: 0.1558 
2024-04-28 16:45:25.729 | INFO     | __main__:evaluate:252 - ***** Entity results *****
2024-04-28 16:45:25.730 | INFO     | __main__:evaluate:254 - ******* CONT results ********
2024-04-28 16:45:25.730 | INFO     | __main__:evaluate:256 -  acc: 1.0000 - recall: 1.0000 - f1: 1.0000 
2024-04-28 16:45:25.730 | INFO     | __main__:evaluate:254 - ******* EDU results ********
2024-04-28 16:45:25.730 | INFO     | __main__:evaluate:256 -  acc: 0.9911 - recall: 0.9911 - f1: 0.9911 
2024-04-28 16:45:25.730 | INFO     | __main__:evaluate:254 - ******* LOC results ********
2024-04-28 16:45:25.730 | INFO     | __main__:evaluate:256 -  acc: 1.0000 - recall: 1.0000 - f1: 1.0000 
2024-04-28 16:45:25.731 | INFO     | __main__:evaluate:254 - ******* NAME results ********
2024-04-28 16:45:25.731 | INFO     | __main__:evaluate:256 -  acc: 1.0000 - recall: 1.0000 - f1: 1.0000 
2024-04-28 16:45:25.731 | INFO     | __main__:evaluate:254 - ******* ORG results ********
2024-04-28 16:45:25.731 | INFO     | __main__:evaluate:256 -  acc: 0.9347 - recall: 0.9584 - f1: 0.9464 
2024-04-28 16:45:25.731 | INFO     | __main__:evaluate:254 - ******* PRO results ********
2024-04-28 16:45:25.731 | INFO     | __main__:evaluate:256 -  acc: 0.9697 - recall: 0.9697 - f1: 0.9697 
2024-04-28 16:45:25.732 | INFO     | __main__:evaluate:254 - ******* RACE results ********
2024-04-28 16:45:25.732 | INFO     | __main__:evaluate:256 -  acc: 1.0000 - recall: 1.0000 - f1: 1.0000 
2024-04-28 16:45:25.732 | INFO     | __main__:evaluate:254 - ******* TITLE results ********
2024-04-28 16:45:25.732 | INFO     | __main__:evaluate:256 -  acc: 0.9607 - recall: 0.9532 - f1: 0.9570 

 33%|███▎      | 40/120 [03:04<16:27, 12.35s/it]
 34%|███▍      | 41/120 [03:08<12:55,  9.81s/it]
 35%|███▌      | 42/120 [03:12<10:19,  7.94s/it]
 36%|███▌      | 43/120 [03:15<08:30,  6.63s/it]
 37%|███▋      | 44/120 [03:19<07:19,  5.78s/it]
 38%|███▊      | 45/120 [03:23<06:25,  5.14s/it]
 38%|███▊      | 46/120 [03:26<05:42,  4.63s/it]
 39%|███▉      | 47/120 [03:30<05:11,  4.27s/it]
 40%|████      | 48/120 [03:33<04:55,  4.10s/it]
 41%|████      | 49/120 [03:37<04:41,  3.97s/it]
 42%|████▏     | 50/120 [03:41<04:35,  3.93s/it]
 42%|████▎     | 51/120 [03:45<04:27,  3.87s/it]
 43%|████▎     | 52/120 [03:48<04:21,  3.84s/it]
 44%|████▍     | 53/120 [03:52<04:11,  3.76s/it]
 45%|████▌     | 54/120 [03:56<04:06,  3.74s/it]
 46%|████▌     | 55/120 [03:59<04:01,  3.71s/it]
 47%|████▋     | 56/120 [04:03<03:57,  3.72s/it]
 48%|████▊     | 57/120 [04:07<04:03,  3.86s/it]
 48%|████▊     | 58/120 [04:11<04:09,  4.02s/it]
 49%|████▉     | 59/120 [04:15<04:01,  3.96s/it]
 50%|█████     | 60/120 [04:19<03:54,  3.91s/it]
 51%|█████     | 61/120 [04:23<03:47,  3.86s/it]
 52%|█████▏    | 62/120 [04:27<03:42,  3.84s/it]
 52%|█████▎    | 63/120 [04:30<03:36,  3.79s/it]
 53%|█████▎    | 64/120 [04:34<03:32,  3.80s/it]
 54%|█████▍    | 65/120 [04:38<03:33,  3.88s/it]
 55%|█████▌    | 66/120 [04:42<03:29,  3.89s/it]
 56%|█████▌    | 67/120 [04:46<03:23,  3.84s/it]
 57%|█████▋    | 68/120 [04:50<03:18,  3.81s/it]
 57%|█████▊    | 69/120 [04:53<03:10,  3.73s/it]
 58%|█████▊    | 70/120 [04:57<03:06,  3.73s/it]
 59%|█████▉    | 71/120 [05:00<03:01,  3.70s/it]
 60%|██████    | 72/120 [05:04<02:52,  3.60s/it]
 61%|██████    | 73/120 [05:07<02:45,  3.53s/it]
 62%|██████▏   | 74/120 [05:11<02:41,  3.52s/it]
 62%|██████▎   | 75/120 [05:14<02:38,  3.52s/it]
 63%|██████▎   | 76/120 [05:18<02:38,  3.59s/it]
 64%|██████▍   | 77/120 [05:22<02:35,  3.61s/it]
 65%|██████▌   | 78/120 [05:26<02:34,  3.68s/it]
 66%|██████▌   | 79/120 [05:29<02:30,  3.68s/it]
 67%|██████▋   | 80/120 [05:33<02:26,  3.67s/it]
 68%|██████▊   | 81/120 [05:37<02:24,  3.70s/it]
 68%|██████▊   | 82/120 [05:40<02:19,  3.67s/it]
 69%|██████▉   | 83/120 [05:44<02:14,  3.64s/it]
 70%|███████   | 84/120 [05:48<02:13,  3.70s/it]
 71%|███████   | 85/120 [05:51<02:11,  3.75s/it]
 72%|███████▏  | 86/120 [05:55<02:06,  3.73s/it]
 72%|███████▎  | 87/120 [05:59<02:05,  3.79s/it]
 73%|███████▎  | 88/120 [06:03<02:01,  3.80s/it]
 74%|███████▍  | 89/120 [06:07<01:57,  3.78s/it]
 75%|███████▌  | 90/120 [06:10<01:52,  3.75s/it]
 76%|███████▌  | 91/120 [06:15<01:52,  3.88s/it]
 77%|███████▋  | 92/120 [06:19<01:50,  3.94s/it]
 78%|███████▊  | 93/120 [06:23<01:46,  3.95s/it]
 78%|███████▊  | 94/120 [06:26<01:40,  3.87s/it]
 79%|███████▉  | 95/120 [06:30<01:38,  3.95s/it]
 80%|████████  | 96/120 [06:34<01:32,  3.86s/it]
 81%|████████  | 97/120 [06:38<01:29,  3.91s/it]
 82%|████████▏ | 98/120 [06:42<01:24,  3.85s/it]
 82%|████████▎ | 99/120 [06:46<01:20,  3.83s/it]
 83%|████████▎ | 100/120 [06:50<01:17,  3.89s/it]
 84%|████████▍ | 101/120 [06:54<01:14,  3.94s/it]
 85%|████████▌ | 102/120 [06:58<01:12,  4.02s/it]
 86%|████████▌ | 103/120 [07:02<01:10,  4.14s/it]
 87%|████████▋ | 104/120 [07:06<01:05,  4.09s/it]
 88%|████████▊ | 105/120 [07:11<01:03,  4.26s/it]
 88%|████████▊ | 106/120 [07:15<00:59,  4.22s/it]
 89%|████████▉ | 107/120 [07:19<00:53,  4.14s/it]
 90%|█████████ | 108/120 [07:23<00:48,  4.08s/it]
 91%|█████████ | 109/120 [07:27<00:43,  3.99s/it]
 92%|█████████▏| 110/120 [07:30<00:38,  3.87s/it]
 92%|█████████▎| 111/120 [07:34<00:33,  3.71s/it]
 93%|█████████▎| 112/120 [07:37<00:28,  3.61s/it]
 94%|█████████▍| 113/120 [07:41<00:25,  3.64s/it]
 95%|█████████▌| 114/120 [07:44<00:21,  3.57s/it]
 96%|█████████▌| 115/120 [07:48<00:17,  3.53s/it]
 97%|█████████▋| 116/120 [07:51<00:14,  3.61s/it]
 98%|█████████▊| 117/120 [07:55<00:10,  3.64s/it]
 98%|█████████▊| 118/120 [07:59<00:07,  3.83s/it]
 99%|█████████▉| 119/120 [08:03<00:03,  3.79s/it]
100%|██████████| 120/120 [08:05<00:00,  3.15s/it]
100%|██████████| 120/120 [08:05<00:00,  4.04s/it]
2024-04-28 16:50:26.224 | INFO     | __main__:train:126 - start 10-th epoch training

  0%|          | 0/120 [00:00<?, ?it/s]
  1%|          | 1/120 [00:03<06:54,  3.48s/it]
  2%|▏         | 2/120 [00:06<06:42,  3.41s/it]
  2%|▎         | 3/120 [00:10<07:11,  3.69s/it]
  3%|▎         | 4/120 [00:14<07:16,  3.76s/it]
  4%|▍         | 5/120 [00:18<07:24,  3.87s/it]
  5%|▌         | 6/120 [00:23<07:39,  4.03s/it]
  6%|▌         | 7/120 [00:26<07:26,  3.95s/it]
  7%|▋         | 8/120 [00:31<07:30,  4.02s/it]
  8%|▊         | 9/120 [00:35<07:29,  4.05s/it]
  8%|▊         | 10/120 [00:38<07:10,  3.91s/it]
  9%|▉         | 11/120 [00:42<07:07,  3.92s/it]
 10%|█         | 12/120 [00:46<07:02,  3.91s/it]
 11%|█         | 13/120 [00:50<06:59,  3.92s/it]
 12%|█▏        | 14/120 [00:54<06:56,  3.93s/it]
 12%|█▎        | 15/120 [00:58<06:52,  3.93s/it]
 13%|█▎        | 16/120 [01:02<06:43,  3.88s/it]
 14%|█▍        | 17/120 [01:06<06:46,  3.95s/it]
 15%|█▌        | 18/120 [01:10<06:40,  3.93s/it]
 16%|█▌        | 19/120 [01:14<06:35,  3.91s/it]2024-04-28 16:51:43.982 | INFO     | __main__:train:165 - evaluate dev set
2024-04-28 16:51:43.985 | INFO     | __main__:evaluate:202 - ***** Running evaluation *****


  0%|          | 0/2 [00:00<?, ?it/s][A

 50%|█████     | 1/2 [00:07<00:07,  7.61s/it][A

100%|██████████| 2/2 [00:13<00:00,  6.84s/it][A
100%|██████████| 2/2 [00:13<00:00,  6.95s/it]
2024-04-28 16:51:57.891 | INFO     | __main__:evaluate:244 - 

2024-04-28 16:51:57.893 | INFO     | __main__:evaluate:249 - ***** Eval results *****
2024-04-28 16:51:57.893 | INFO     | __main__:evaluate:251 -  acc: 0.9589 - recall: 0.9659 - f1: 0.9624 - loss: 0.1220 
2024-04-28 16:51:57.893 | INFO     | __main__:evaluate:252 - ***** Entity results *****
2024-04-28 16:51:57.894 | INFO     | __main__:evaluate:254 - ******* CONT results ********
2024-04-28 16:51:57.894 | INFO     | __main__:evaluate:256 -  acc: 1.0000 - recall: 1.0000 - f1: 1.0000 
2024-04-28 16:51:57.894 | INFO     | __main__:evaluate:254 - ******* EDU results ********
2024-04-28 16:51:57.894 | INFO     | __main__:evaluate:256 -  acc: 0.9815 - recall: 1.0000 - f1: 0.9907 
2024-04-28 16:51:57.894 | INFO     | __main__:evaluate:254 - ******* LOC results ********
2024-04-28 16:51:57.894 | INFO     | __main__:evaluate:256 -  acc: 1.0000 - recall: 1.0000 - f1: 1.0000 
2024-04-28 16:51:57.894 | INFO     | __main__:evaluate:254 - ******* NAME results ********
2024-04-28 16:51:57.895 | INFO     | __main__:evaluate:256 -  acc: 0.9910 - recall: 1.0000 - f1: 0.9955 
2024-04-28 16:51:57.895 | INFO     | __main__:evaluate:254 - ******* ORG results ********
2024-04-28 16:51:57.895 | INFO     | __main__:evaluate:256 -  acc: 0.9449 - recall: 0.9503 - f1: 0.9476 
2024-04-28 16:51:57.895 | INFO     | __main__:evaluate:254 - ******* PRO results ********
2024-04-28 16:51:57.895 | INFO     | __main__:evaluate:256 -  acc: 0.9000 - recall: 1.0000 - f1: 0.9474 
2024-04-28 16:51:57.895 | INFO     | __main__:evaluate:254 - ******* RACE results ********
2024-04-28 16:51:57.895 | INFO     | __main__:evaluate:256 -  acc: 1.0000 - recall: 1.0000 - f1: 1.0000 
2024-04-28 16:51:57.896 | INFO     | __main__:evaluate:254 - ******* TITLE results ********
2024-04-28 16:51:57.896 | INFO     | __main__:evaluate:256 -  acc: 0.9596 - recall: 0.9638 - f1: 0.9617 
2024-04-28 16:51:57.896 | INFO     | __main__:train:167 - evaluate test set
2024-04-28 16:51:57.898 | INFO     | __main__:evaluate:202 - ***** Running evaluation *****


  0%|          | 0/2 [00:00<?, ?it/s][A

 50%|█████     | 1/2 [00:07<00:07,  7.54s/it][A

100%|██████████| 2/2 [00:14<00:00,  6.93s/it][A
100%|██████████| 2/2 [00:14<00:00,  7.02s/it]
2024-04-28 16:52:11.939 | INFO     | __main__:evaluate:244 - 

2024-04-28 16:52:11.940 | INFO     | __main__:evaluate:249 - ***** Eval results *****
2024-04-28 16:52:11.941 | INFO     | __main__:evaluate:251 -  acc: 0.9578 - recall: 0.9619 - f1: 0.9599 - loss: 0.1524 
2024-04-28 16:52:11.941 | INFO     | __main__:evaluate:252 - ***** Entity results *****
2024-04-28 16:52:11.941 | INFO     | __main__:evaluate:254 - ******* CONT results ********
2024-04-28 16:52:11.941 | INFO     | __main__:evaluate:256 -  acc: 1.0000 - recall: 1.0000 - f1: 1.0000 
2024-04-28 16:52:11.941 | INFO     | __main__:evaluate:254 - ******* EDU results ********
2024-04-28 16:52:11.941 | INFO     | __main__:evaluate:256 -  acc: 0.9910 - recall: 0.9821 - f1: 0.9865 
2024-04-28 16:52:11.941 | INFO     | __main__:evaluate:254 - ******* LOC results ********
2024-04-28 16:52:11.942 | INFO     | __main__:evaluate:256 -  acc: 1.0000 - recall: 1.0000 - f1: 1.0000 
2024-04-28 16:52:11.942 | INFO     | __main__:evaluate:254 - ******* NAME results ********
2024-04-28 16:52:11.942 | INFO     | __main__:evaluate:256 -  acc: 1.0000 - recall: 1.0000 - f1: 1.0000 
2024-04-28 16:52:11.942 | INFO     | __main__:evaluate:254 - ******* ORG results ********
2024-04-28 16:52:11.942 | INFO     | __main__:evaluate:256 -  acc: 0.9394 - recall: 0.9530 - f1: 0.9461 
2024-04-28 16:52:11.942 | INFO     | __main__:evaluate:254 - ******* PRO results ********
2024-04-28 16:52:11.942 | INFO     | __main__:evaluate:256 -  acc: 0.8649 - recall: 0.9697 - f1: 0.9143 
2024-04-28 16:52:11.943 | INFO     | __main__:evaluate:254 - ******* RACE results ********
2024-04-28 16:52:11.943 | INFO     | __main__:evaluate:256 -  acc: 1.0000 - recall: 1.0000 - f1: 1.0000 
2024-04-28 16:52:11.943 | INFO     | __main__:evaluate:254 - ******* TITLE results ********
2024-04-28 16:52:11.943 | INFO     | __main__:evaluate:256 -  acc: 0.9621 - recall: 0.9571 - f1: 0.9596 

 17%|█▋        | 20/120 [01:45<20:23, 12.24s/it]
 18%|█▊        | 21/120 [01:49<16:11,  9.81s/it]
 18%|█▊        | 22/120 [01:53<13:03,  8.00s/it]
 19%|█▉        | 23/120 [01:57<10:59,  6.80s/it]
 20%|██        | 24/120 [02:01<09:24,  5.88s/it]
 21%|██        | 25/120 [02:04<08:13,  5.19s/it]
 22%|██▏       | 26/120 [02:08<07:25,  4.74s/it]
 22%|██▎       | 27/120 [02:12<07:05,  4.57s/it]
 23%|██▎       | 28/120 [02:17<06:53,  4.49s/it]
 24%|██▍       | 29/120 [02:21<06:55,  4.57s/it]
 25%|██▌       | 30/120 [02:25<06:35,  4.40s/it]
 26%|██▌       | 31/120 [02:29<06:19,  4.26s/it]
 27%|██▋       | 32/120 [02:33<06:09,  4.20s/it]
 28%|██▊       | 33/120 [02:38<06:13,  4.29s/it]
 28%|██▊       | 34/120 [02:42<05:52,  4.10s/it]
 29%|██▉       | 35/120 [02:45<05:35,  3.94s/it]
 30%|███       | 36/120 [02:49<05:36,  4.01s/it]
 31%|███       | 37/120 [02:54<05:49,  4.22s/it]
 32%|███▏      | 38/120 [02:58<05:46,  4.23s/it]
 32%|███▎      | 39/120 [03:02<05:42,  4.22s/it]
 33%|███▎      | 40/120 [03:06<05:31,  4.14s/it]
 34%|███▍      | 41/120 [03:11<05:32,  4.21s/it]
 35%|███▌      | 42/120 [03:15<05:28,  4.21s/it]
 36%|███▌      | 43/120 [03:19<05:18,  4.14s/it]
 37%|███▋      | 44/120 [03:23<05:08,  4.06s/it]
 38%|███▊      | 45/120 [03:27<04:56,  3.95s/it]
 38%|███▊      | 46/120 [03:30<04:49,  3.92s/it]
 39%|███▉      | 47/120 [03:34<04:44,  3.90s/it]
 40%|████      | 48/120 [03:38<04:37,  3.86s/it]
 41%|████      | 49/120 [03:42<04:30,  3.82s/it]
 42%|████▏     | 50/120 [03:45<04:24,  3.78s/it]
 42%|████▎     | 51/120 [03:49<04:17,  3.72s/it]
 43%|████▎     | 52/120 [03:53<04:19,  3.82s/it]
 44%|████▍     | 53/120 [03:57<04:12,  3.76s/it]
 45%|████▌     | 54/120 [04:00<04:05,  3.71s/it]
 46%|████▌     | 55/120 [04:04<04:04,  3.76s/it]
 47%|████▋     | 56/120 [04:08<04:03,  3.81s/it]
 48%|████▊     | 57/120 [04:12<04:04,  3.87s/it]
 48%|████▊     | 58/120 [04:16<04:04,  3.94s/it]
 49%|████▉     | 59/120 [04:20<04:02,  3.98s/it]
 50%|█████     | 60/120 [04:24<03:56,  3.95s/it]
 51%|█████     | 61/120 [04:28<03:57,  4.03s/it]
 52%|█████▏    | 62/120 [04:32<03:52,  4.00s/it]
 52%|█████▎    | 63/120 [04:37<03:54,  4.12s/it]
 53%|█████▎    | 64/120 [04:41<04:02,  4.33s/it]
 54%|█████▍    | 65/120 [04:46<03:54,  4.26s/it]
 55%|█████▌    | 66/120 [04:50<03:53,  4.33s/it]
 56%|█████▌    | 67/120 [04:55<03:53,  4.41s/it]
 57%|█████▋    | 68/120 [04:59<03:43,  4.30s/it]
 57%|█████▊    | 69/120 [05:03<03:36,  4.25s/it]
 58%|█████▊    | 70/120 [05:07<03:29,  4.18s/it]
 59%|█████▉    | 71/120 [05:11<03:25,  4.20s/it]
 60%|██████    | 72/120 [05:15<03:22,  4.21s/it]
 61%|██████    | 73/120 [05:20<03:18,  4.21s/it]
 62%|██████▏   | 74/120 [05:24<03:12,  4.18s/it]
 62%|██████▎   | 75/120 [05:28<03:05,  4.12s/it]
 63%|██████▎   | 76/120 [05:32<02:57,  4.04s/it]
 64%|██████▍   | 77/120 [05:35<02:51,  3.99s/it]
 65%|██████▌   | 78/120 [05:39<02:46,  3.97s/it]
 66%|██████▌   | 79/120 [05:43<02:40,  3.93s/it]
 67%|██████▋   | 80/120 [05:47<02:36,  3.91s/it]
 68%|██████▊   | 81/120 [05:51<02:38,  4.06s/it]
 68%|██████▊   | 82/120 [05:56<02:35,  4.09s/it]
 69%|██████▉   | 83/120 [05:59<02:28,  4.00s/it]
 70%|███████   | 84/120 [06:03<02:24,  4.01s/it]
 71%|███████   | 85/120 [06:07<02:18,  3.96s/it]
 72%|███████▏  | 86/120 [06:11<02:15,  3.98s/it]
 72%|███████▎  | 87/120 [06:15<02:09,  3.93s/it]
 73%|███████▎  | 88/120 [06:19<02:03,  3.87s/it]
 74%|███████▍  | 89/120 [06:23<01:58,  3.84s/it]
 75%|███████▌  | 90/120 [06:26<01:53,  3.77s/it]
 76%|███████▌  | 91/120 [06:30<01:49,  3.76s/it]
 77%|███████▋  | 92/120 [06:34<01:45,  3.77s/it]
 78%|███████▊  | 93/120 [06:38<01:44,  3.87s/it]
 78%|███████▊  | 94/120 [06:42<01:39,  3.84s/it]
 79%|███████▉  | 95/120 [06:46<01:37,  3.91s/it]
 80%|████████  | 96/120 [06:50<01:35,  3.97s/it]
 81%|████████  | 97/120 [06:54<01:29,  3.90s/it]
 82%|████████▏ | 98/120 [06:57<01:25,  3.87s/it]
 82%|████████▎ | 99/120 [07:01<01:19,  3.79s/it]
 83%|████████▎ | 100/120 [07:04<01:13,  3.68s/it]
 84%|████████▍ | 101/120 [07:08<01:11,  3.74s/it]
 85%|████████▌ | 102/120 [07:12<01:08,  3.80s/it]
 86%|████████▌ | 103/120 [07:16<01:04,  3.82s/it]
 87%|████████▋ | 104/120 [07:20<01:02,  3.89s/it]
 88%|████████▊ | 105/120 [07:24<00:58,  3.87s/it]
 88%|████████▊ | 106/120 [07:28<00:53,  3.85s/it]
 89%|████████▉ | 107/120 [07:31<00:49,  3.80s/it]
 90%|█████████ | 108/120 [07:35<00:46,  3.87s/it]
 91%|█████████ | 109/120 [07:39<00:42,  3.83s/it]
 92%|█████████▏| 110/120 [07:43<00:37,  3.78s/it]
 92%|█████████▎| 111/120 [07:47<00:34,  3.81s/it]
 93%|█████████▎| 112/120 [07:51<00:30,  3.84s/it]
 94%|█████████▍| 113/120 [07:55<00:27,  3.90s/it]
 95%|█████████▌| 114/120 [07:59<00:23,  3.90s/it]
 96%|█████████▌| 115/120 [08:03<00:19,  3.97s/it]
 97%|█████████▋| 116/120 [08:07<00:16,  4.01s/it]
 98%|█████████▊| 117/120 [08:11<00:11,  3.96s/it]
 98%|█████████▊| 118/120 [08:15<00:07,  3.95s/it]
 99%|█████████▉| 119/120 [08:18<00:03,  3.91s/it]2024-04-28 16:58:46.971 | INFO     | __main__:train:165 - evaluate dev set
2024-04-28 16:58:46.973 | INFO     | __main__:evaluate:202 - ***** Running evaluation *****


  0%|          | 0/2 [00:00<?, ?it/s][A

 50%|█████     | 1/2 [00:07<00:07,  7.67s/it][A

100%|██████████| 2/2 [00:13<00:00,  6.82s/it][A
100%|██████████| 2/2 [00:13<00:00,  6.95s/it]
2024-04-28 16:59:00.872 | INFO     | __main__:evaluate:244 - 

2024-04-28 16:59:00.875 | INFO     | __main__:evaluate:249 - ***** Eval results *****
2024-04-28 16:59:00.875 | INFO     | __main__:evaluate:251 -  acc: 0.9596 - recall: 0.9673 - f1: 0.9634 - loss: 0.1293 
2024-04-28 16:59:00.875 | INFO     | __main__:evaluate:252 - ***** Entity results *****
2024-04-28 16:59:00.876 | INFO     | __main__:evaluate:254 - ******* CONT results ********
2024-04-28 16:59:00.876 | INFO     | __main__:evaluate:256 -  acc: 1.0000 - recall: 1.0000 - f1: 1.0000 
2024-04-28 16:59:00.876 | INFO     | __main__:evaluate:254 - ******* EDU results ********
2024-04-28 16:59:00.876 | INFO     | __main__:evaluate:256 -  acc: 0.9907 - recall: 1.0000 - f1: 0.9953 
2024-04-28 16:59:00.876 | INFO     | __main__:evaluate:254 - ******* LOC results ********
2024-04-28 16:59:00.876 | INFO     | __main__:evaluate:256 -  acc: 1.0000 - recall: 1.0000 - f1: 1.0000 
2024-04-28 16:59:00.877 | INFO     | __main__:evaluate:254 - ******* NAME results ********
2024-04-28 16:59:00.877 | INFO     | __main__:evaluate:256 -  acc: 0.9910 - recall: 1.0000 - f1: 0.9955 
2024-04-28 16:59:00.877 | INFO     | __main__:evaluate:254 - ******* ORG results ********
2024-04-28 16:59:00.877 | INFO     | __main__:evaluate:256 -  acc: 0.9431 - recall: 0.9503 - f1: 0.9467 
2024-04-28 16:59:00.877 | INFO     | __main__:evaluate:254 - ******* PRO results ********
2024-04-28 16:59:00.877 | INFO     | __main__:evaluate:256 -  acc: 0.9000 - recall: 1.0000 - f1: 0.9474 
2024-04-28 16:59:00.877 | INFO     | __main__:evaluate:254 - ******* RACE results ********
2024-04-28 16:59:00.878 | INFO     | __main__:evaluate:256 -  acc: 1.0000 - recall: 1.0000 - f1: 1.0000 
2024-04-28 16:59:00.878 | INFO     | __main__:evaluate:254 - ******* TITLE results ********
2024-04-28 16:59:00.878 | INFO     | __main__:evaluate:256 -  acc: 0.9611 - recall: 0.9667 - f1: 0.9639 
2024-04-28 16:59:00.878 | INFO     | __main__:train:167 - evaluate test set
2024-04-28 16:59:00.880 | INFO     | __main__:evaluate:202 - ***** Running evaluation *****


  0%|          | 0/2 [00:00<?, ?it/s][A

 50%|█████     | 1/2 [00:07<00:07,  7.24s/it][A

100%|██████████| 2/2 [00:13<00:00,  6.78s/it][A
100%|██████████| 2/2 [00:13<00:00,  6.85s/it]
2024-04-28 16:59:14.586 | INFO     | __main__:evaluate:244 - 

2024-04-28 16:59:14.588 | INFO     | __main__:evaluate:249 - ***** Eval results *****
2024-04-28 16:59:14.589 | INFO     | __main__:evaluate:251 -  acc: 0.9580 - recall: 0.9668 - f1: 0.9624 - loss: 0.1716 
2024-04-28 16:59:14.589 | INFO     | __main__:evaluate:252 - ***** Entity results *****
2024-04-28 16:59:14.589 | INFO     | __main__:evaluate:254 - ******* CONT results ********
2024-04-28 16:59:14.589 | INFO     | __main__:evaluate:256 -  acc: 1.0000 - recall: 1.0000 - f1: 1.0000 
2024-04-28 16:59:14.589 | INFO     | __main__:evaluate:254 - ******* EDU results ********
2024-04-28 16:59:14.589 | INFO     | __main__:evaluate:256 -  acc: 0.9911 - recall: 0.9911 - f1: 0.9911 
2024-04-28 16:59:14.590 | INFO     | __main__:evaluate:254 - ******* LOC results ********
2024-04-28 16:59:14.590 | INFO     | __main__:evaluate:256 -  acc: 1.0000 - recall: 1.0000 - f1: 1.0000 
2024-04-28 16:59:14.590 | INFO     | __main__:evaluate:254 - ******* NAME results ********
2024-04-28 16:59:14.590 | INFO     | __main__:evaluate:256 -  acc: 1.0000 - recall: 1.0000 - f1: 1.0000 
2024-04-28 16:59:14.590 | INFO     | __main__:evaluate:254 - ******* ORG results ********
2024-04-28 16:59:14.590 | INFO     | __main__:evaluate:256 -  acc: 0.9351 - recall: 0.9638 - f1: 0.9492 
2024-04-28 16:59:14.590 | INFO     | __main__:evaluate:254 - ******* PRO results ********
2024-04-28 16:59:14.591 | INFO     | __main__:evaluate:256 -  acc: 0.9429 - recall: 1.0000 - f1: 0.9706 
2024-04-28 16:59:14.591 | INFO     | __main__:evaluate:254 - ******* RACE results ********
2024-04-28 16:59:14.591 | INFO     | __main__:evaluate:256 -  acc: 1.0000 - recall: 1.0000 - f1: 1.0000 
2024-04-28 16:59:14.591 | INFO     | __main__:evaluate:254 - ******* TITLE results ********
2024-04-28 16:59:14.591 | INFO     | __main__:evaluate:256 -  acc: 0.9621 - recall: 0.9571 - f1: 0.9596 

100%|██████████| 120/120 [08:48<00:00, 11.57s/it]
100%|██████████| 120/120 [08:48<00:00,  4.40s/it]
2024-04-28 16:59:14.595 | INFO     | __main__:train:126 - start 11-th epoch training

  0%|          | 0/120 [00:00<?, ?it/s]
  1%|          | 1/120 [00:03<07:29,  3.78s/it]
  2%|▏         | 2/120 [00:07<07:16,  3.70s/it]
  2%|▎         | 3/120 [00:11<07:10,  3.68s/it]
  3%|▎         | 4/120 [00:15<07:19,  3.79s/it]
  4%|▍         | 5/120 [00:18<07:16,  3.79s/it]
  5%|▌         | 6/120 [00:22<07:06,  3.74s/it]
  6%|▌         | 7/120 [00:26<07:13,  3.84s/it]
  7%|▋         | 8/120 [00:30<07:19,  3.93s/it]
  8%|▊         | 9/120 [00:34<07:14,  3.92s/it]
  8%|▊         | 10/120 [00:38<06:58,  3.80s/it]
  9%|▉         | 11/120 [00:41<06:51,  3.78s/it]
 10%|█         | 12/120 [00:45<06:43,  3.74s/it]
 11%|█         | 13/120 [00:49<06:49,  3.83s/it]
 12%|█▏        | 14/120 [00:53<06:54,  3.91s/it]
 12%|█▎        | 15/120 [00:57<06:50,  3.91s/it]
 13%|█▎        | 16/120 [01:01<06:49,  3.94s/it]
 14%|█▍        | 17/120 [01:05<06:55,  4.03s/it]
 15%|█▌        | 18/120 [01:09<06:42,  3.94s/it]
 16%|█▌        | 19/120 [01:13<06:40,  3.97s/it]
 17%|█▋        | 20/120 [01:17<06:31,  3.91s/it]
 18%|█▊        | 21/120 [01:21<06:29,  3.94s/it]
 18%|█▊        | 22/120 [01:25<06:20,  3.89s/it]
 19%|█▉        | 23/120 [01:28<06:09,  3.81s/it]
 20%|██        | 24/120 [01:32<06:11,  3.87s/it]
 21%|██        | 25/120 [01:36<06:05,  3.85s/it]
 22%|██▏       | 26/120 [01:40<06:01,  3.84s/it]
 22%|██▎       | 27/120 [01:44<05:54,  3.81s/it]
 23%|██▎       | 28/120 [01:48<06:08,  4.01s/it]
 24%|██▍       | 29/120 [01:52<06:01,  3.98s/it]
 25%|██▌       | 30/120 [01:56<05:53,  3.93s/it]
 26%|██▌       | 31/120 [02:00<05:45,  3.88s/it]
 27%|██▋       | 32/120 [02:04<05:50,  3.99s/it]
 28%|██▊       | 33/120 [02:07<05:35,  3.86s/it]
 28%|██▊       | 34/120 [02:11<05:18,  3.71s/it]
 29%|██▉       | 35/120 [02:14<05:05,  3.60s/it]
 30%|███       | 36/120 [02:18<05:10,  3.70s/it]
 31%|███       | 37/120 [02:22<05:12,  3.76s/it]
 32%|███▏      | 38/120 [02:26<05:06,  3.74s/it]
 32%|███▎      | 39/120 [02:29<05:00,  3.71s/it]
 33%|███▎      | 40/120 [02:33<04:56,  3.70s/it]
 34%|███▍      | 41/120 [02:37<04:53,  3.72s/it]
 35%|███▌      | 42/120 [02:40<04:48,  3.70s/it]
 36%|███▌      | 43/120 [02:44<04:42,  3.67s/it]
 37%|███▋      | 44/120 [02:48<04:41,  3.71s/it]
 38%|███▊      | 45/120 [02:51<04:36,  3.68s/it]
 38%|███▊      | 46/120 [02:55<04:33,  3.70s/it]
 39%|███▉      | 47/120 [02:59<04:31,  3.71s/it]
 40%|████      | 48/120 [03:03<04:34,  3.81s/it]
 41%|████      | 49/120 [03:07<04:36,  3.89s/it]
 42%|████▏     | 50/120 [03:11<04:34,  3.92s/it]
 42%|████▎     | 51/120 [03:15<04:27,  3.87s/it]
 43%|████▎     | 52/120 [03:19<04:25,  3.90s/it]
 44%|████▍     | 53/120 [03:22<04:18,  3.85s/it]
 45%|████▌     | 54/120 [03:26<04:13,  3.84s/it]
 46%|████▌     | 55/120 [03:30<04:06,  3.80s/it]
 47%|████▋     | 56/120 [03:33<03:54,  3.67s/it]
 48%|████▊     | 57/120 [03:37<03:51,  3.68s/it]
 48%|████▊     | 58/120 [03:41<03:51,  3.74s/it]
 49%|████▉     | 59/120 [03:45<03:48,  3.74s/it]
 50%|█████     | 60/120 [03:48<03:45,  3.75s/it]
 51%|█████     | 61/120 [03:52<03:34,  3.63s/it]
 52%|█████▏    | 62/120 [03:55<03:25,  3.55s/it]
 52%|█████▎    | 63/120 [03:58<03:19,  3.51s/it]
 53%|█████▎    | 64/120 [04:02<03:15,  3.50s/it]
 54%|█████▍    | 65/120 [04:06<03:17,  3.58s/it]
 55%|█████▌    | 66/120 [04:09<03:13,  3.59s/it]
 56%|█████▌    | 67/120 [04:13<03:13,  3.65s/it]
 57%|█████▋    | 68/120 [04:17<03:08,  3.63s/it]
 57%|█████▊    | 69/120 [04:20<03:04,  3.62s/it]
 58%|█████▊    | 70/120 [04:24<03:02,  3.64s/it]
 59%|█████▉    | 71/120 [04:28<02:59,  3.66s/it]
 60%|██████    | 72/120 [04:32<02:57,  3.70s/it]
 61%|██████    | 73/120 [04:35<02:55,  3.74s/it]
 62%|██████▏   | 74/120 [04:39<02:52,  3.75s/it]
 62%|██████▎   | 75/120 [04:43<02:46,  3.71s/it]
 63%|██████▎   | 76/120 [04:46<02:42,  3.69s/it]
 64%|██████▍   | 77/120 [04:50<02:38,  3.69s/it]
 65%|██████▌   | 78/120 [04:54<02:33,  3.66s/it]
 66%|██████▌   | 79/120 [04:58<02:33,  3.75s/it]
 67%|██████▋   | 80/120 [05:02<02:37,  3.95s/it]
 68%|██████▊   | 81/120 [05:06<02:35,  3.98s/it]
 68%|██████▊   | 82/120 [05:10<02:32,  4.02s/it]
 69%|██████▉   | 83/120 [05:14<02:27,  4.00s/it]
 70%|███████   | 84/120 [05:18<02:22,  3.96s/it]
 71%|███████   | 85/120 [05:22<02:20,  4.01s/it]
 72%|███████▏  | 86/120 [05:26<02:15,  3.98s/it]
 72%|███████▎  | 87/120 [05:30<02:14,  4.07s/it]
 73%|███████▎  | 88/120 [05:34<02:08,  4.00s/it]
 74%|███████▍  | 89/120 [05:38<02:02,  3.96s/it]
 75%|███████▌  | 90/120 [05:42<01:58,  3.95s/it]
 76%|███████▌  | 91/120 [05:46<01:54,  3.94s/it]
 77%|███████▋  | 92/120 [05:50<01:49,  3.92s/it]
 78%|███████▊  | 93/120 [05:54<01:49,  4.04s/it]
 78%|███████▊  | 94/120 [05:58<01:44,  4.02s/it]
 79%|███████▉  | 95/120 [06:02<01:40,  4.00s/it]
 80%|████████  | 96/120 [06:06<01:35,  3.97s/it]
 81%|████████  | 97/120 [06:10<01:33,  4.06s/it]
 82%|████████▏ | 98/120 [06:14<01:27,  4.00s/it]
 82%|████████▎ | 99/120 [06:18<01:22,  3.95s/it]2024-04-28 17:05:36.908 | INFO     | __main__:train:165 - evaluate dev set
2024-04-28 17:05:36.911 | INFO     | __main__:evaluate:202 - ***** Running evaluation *****


  0%|          | 0/2 [00:00<?, ?it/s][A

 50%|█████     | 1/2 [00:07<00:07,  7.74s/it][A

100%|██████████| 2/2 [00:14<00:00,  6.90s/it][A
100%|██████████| 2/2 [00:14<00:00,  7.03s/it]
2024-04-28 17:05:50.966 | INFO     | __main__:evaluate:244 - 

2024-04-28 17:05:50.967 | INFO     | __main__:evaluate:249 - ***** Eval results *****
2024-04-28 17:05:50.968 | INFO     | __main__:evaluate:251 -  acc: 0.9536 - recall: 0.9619 - f1: 0.9578 - loss: 0.1390 
2024-04-28 17:05:50.968 | INFO     | __main__:evaluate:252 - ***** Entity results *****
2024-04-28 17:05:50.968 | INFO     | __main__:evaluate:254 - ******* CONT results ********
2024-04-28 17:05:50.968 | INFO     | __main__:evaluate:256 -  acc: 1.0000 - recall: 1.0000 - f1: 1.0000 
2024-04-28 17:05:50.968 | INFO     | __main__:evaluate:254 - ******* EDU results ********
2024-04-28 17:05:50.968 | INFO     | __main__:evaluate:256 -  acc: 0.9815 - recall: 1.0000 - f1: 0.9907 
2024-04-28 17:05:50.968 | INFO     | __main__:evaluate:254 - ******* LOC results ********
2024-04-28 17:05:50.969 | INFO     | __main__:evaluate:256 -  acc: 1.0000 - recall: 1.0000 - f1: 1.0000 
2024-04-28 17:05:50.969 | INFO     | __main__:evaluate:254 - ******* NAME results ********
2024-04-28 17:05:50.969 | INFO     | __main__:evaluate:256 -  acc: 0.9910 - recall: 1.0000 - f1: 0.9955 
2024-04-28 17:05:50.969 | INFO     | __main__:evaluate:254 - ******* ORG results ********
2024-04-28 17:05:50.969 | INFO     | __main__:evaluate:256 -  acc: 0.9408 - recall: 0.9426 - f1: 0.9417 
2024-04-28 17:05:50.969 | INFO     | __main__:evaluate:254 - ******* PRO results ********
2024-04-28 17:05:50.969 | INFO     | __main__:evaluate:256 -  acc: 0.9000 - recall: 1.0000 - f1: 0.9474 
2024-04-28 17:05:50.970 | INFO     | __main__:evaluate:254 - ******* RACE results ********
2024-04-28 17:05:50.970 | INFO     | __main__:evaluate:256 -  acc: 0.8824 - recall: 1.0000 - f1: 0.9375 
2024-04-28 17:05:50.970 | INFO     | __main__:evaluate:254 - ******* TITLE results ********
2024-04-28 17:05:50.970 | INFO     | __main__:evaluate:256 -  acc: 0.9540 - recall: 0.9609 - f1: 0.9574 
2024-04-28 17:05:50.970 | INFO     | __main__:train:167 - evaluate test set
2024-04-28 17:05:50.972 | INFO     | __main__:evaluate:202 - ***** Running evaluation *****


  0%|          | 0/2 [00:00<?, ?it/s][A

 50%|█████     | 1/2 [00:07<00:07,  7.60s/it][A

100%|██████████| 2/2 [00:14<00:00,  7.07s/it][A
100%|██████████| 2/2 [00:14<00:00,  7.15s/it]
2024-04-28 17:06:05.275 | INFO     | __main__:evaluate:244 - 

2024-04-28 17:06:05.277 | INFO     | __main__:evaluate:249 - ***** Eval results *****
2024-04-28 17:06:05.277 | INFO     | __main__:evaluate:251 -  acc: 0.9597 - recall: 0.9644 - f1: 0.9620 - loss: 0.1585 
2024-04-28 17:06:05.277 | INFO     | __main__:evaluate:252 - ***** Entity results *****
2024-04-28 17:06:05.278 | INFO     | __main__:evaluate:254 - ******* CONT results ********
2024-04-28 17:06:05.278 | INFO     | __main__:evaluate:256 -  acc: 1.0000 - recall: 1.0000 - f1: 1.0000 
2024-04-28 17:06:05.278 | INFO     | __main__:evaluate:254 - ******* EDU results ********
2024-04-28 17:06:05.278 | INFO     | __main__:evaluate:256 -  acc: 0.9737 - recall: 0.9911 - f1: 0.9823 
2024-04-28 17:06:05.278 | INFO     | __main__:evaluate:254 - ******* LOC results ********
2024-04-28 17:06:05.278 | INFO     | __main__:evaluate:256 -  acc: 1.0000 - recall: 1.0000 - f1: 1.0000 
2024-04-28 17:06:05.279 | INFO     | __main__:evaluate:254 - ******* NAME results ********
2024-04-28 17:06:05.279 | INFO     | __main__:evaluate:256 -  acc: 1.0000 - recall: 1.0000 - f1: 1.0000 
2024-04-28 17:06:05.279 | INFO     | __main__:evaluate:254 - ******* ORG results ********
2024-04-28 17:06:05.279 | INFO     | __main__:evaluate:256 -  acc: 0.9481 - recall: 0.9584 - f1: 0.9532 
2024-04-28 17:06:05.279 | INFO     | __main__:evaluate:254 - ******* PRO results ********
2024-04-28 17:06:05.279 | INFO     | __main__:evaluate:256 -  acc: 0.9429 - recall: 1.0000 - f1: 0.9706 
2024-04-28 17:06:05.279 | INFO     | __main__:evaluate:254 - ******* RACE results ********
2024-04-28 17:06:05.280 | INFO     | __main__:evaluate:256 -  acc: 1.0000 - recall: 1.0000 - f1: 1.0000 
2024-04-28 17:06:05.280 | INFO     | __main__:evaluate:254 - ******* TITLE results ********
2024-04-28 17:06:05.280 | INFO     | __main__:evaluate:256 -  acc: 0.9583 - recall: 0.9558 - f1: 0.9571 

 83%|████████▎ | 100/120 [06:50<04:09, 12.46s/it]
 84%|████████▍ | 101/120 [06:54<03:07,  9.89s/it]
 85%|████████▌ | 102/120 [06:58<02:23,  8.00s/it]
 86%|████████▌ | 103/120 [07:01<01:53,  6.67s/it]
 87%|████████▋ | 104/120 [07:05<01:34,  5.88s/it]
 88%|████████▊ | 105/120 [07:09<01:17,  5.19s/it]
 88%|████████▊ | 106/120 [07:13<01:06,  4.77s/it]
 89%|████████▉ | 107/120 [07:16<00:57,  4.46s/it]
 90%|█████████ | 108/120 [07:20<00:51,  4.32s/it]
 91%|█████████ | 109/120 [07:24<00:46,  4.23s/it]
 92%|█████████▏| 110/120 [07:29<00:42,  4.23s/it]
 92%|█████████▎| 111/120 [07:33<00:37,  4.16s/it]
 93%|█████████▎| 112/120 [07:37<00:32,  4.09s/it]
 94%|█████████▍| 113/120 [07:41<00:28,  4.06s/it]
 95%|█████████▌| 114/120 [07:44<00:23,  3.97s/it]
 96%|█████████▌| 115/120 [07:48<00:19,  3.96s/it]
 97%|█████████▋| 116/120 [07:52<00:15,  3.91s/it]
 98%|█████████▊| 117/120 [07:56<00:11,  3.84s/it]
 98%|█████████▊| 118/120 [07:59<00:07,  3.80s/it]
 99%|█████████▉| 119/120 [08:03<00:03,  3.72s/it]
100%|██████████| 120/120 [08:05<00:00,  3.15s/it]
100%|██████████| 120/120 [08:05<00:00,  4.04s/it]
2024-04-28 17:07:19.823 | INFO     | __main__:train:126 - start 12-th epoch training

  0%|          | 0/120 [00:00<?, ?it/s]
  1%|          | 1/120 [00:04<08:51,  4.47s/it]
  2%|▏         | 2/120 [00:08<08:29,  4.32s/it]
  2%|▎         | 3/120 [00:12<08:09,  4.18s/it]
  3%|▎         | 4/120 [00:16<07:56,  4.11s/it]
  4%|▍         | 5/120 [00:20<07:44,  4.04s/it]
  5%|▌         | 6/120 [00:24<07:37,  4.01s/it]
  6%|▌         | 7/120 [00:28<07:43,  4.10s/it]
  7%|▋         | 8/120 [00:32<07:24,  3.97s/it]
  8%|▊         | 9/120 [00:36<07:11,  3.89s/it]
  8%|▊         | 10/120 [00:40<07:03,  3.85s/it]
  9%|▉         | 11/120 [00:43<06:57,  3.83s/it]
 10%|█         | 12/120 [00:47<06:54,  3.83s/it]
 11%|█         | 13/120 [00:51<06:45,  3.79s/it]
 12%|█▏        | 14/120 [00:55<06:48,  3.85s/it]
 12%|█▎        | 15/120 [00:58<06:38,  3.79s/it]
 13%|█▎        | 16/120 [01:02<06:41,  3.86s/it]
 14%|█▍        | 17/120 [01:07<06:45,  3.93s/it]
 15%|█▌        | 18/120 [01:11<07:07,  4.19s/it]
 16%|█▌        | 19/120 [01:16<07:26,  4.42s/it]
 17%|█▋        | 20/120 [01:21<07:18,  4.38s/it]
 18%|█▊        | 21/120 [01:24<06:51,  4.15s/it]
 18%|█▊        | 22/120 [01:29<06:51,  4.20s/it]
 19%|█▉        | 23/120 [01:32<06:34,  4.07s/it]
 20%|██        | 24/120 [01:36<06:27,  4.04s/it]
 21%|██        | 25/120 [01:40<06:20,  4.00s/it]
 22%|██▏       | 26/120 [01:45<06:24,  4.09s/it]
 22%|██▎       | 27/120 [01:48<06:11,  3.99s/it]
 23%|██▎       | 28/120 [01:52<06:06,  3.98s/it]
 24%|██▍       | 29/120 [01:56<06:01,  3.97s/it]
 25%|██▌       | 30/120 [02:00<05:56,  3.96s/it]
 26%|██▌       | 31/120 [02:04<05:53,  3.98s/it]
 27%|██▋       | 32/120 [02:08<05:45,  3.93s/it]
 28%|██▊       | 33/120 [02:12<05:38,  3.89s/it]
 28%|██▊       | 34/120 [02:15<05:29,  3.83s/it]
 29%|██▉       | 35/120 [02:20<05:36,  3.96s/it]
 30%|███       | 36/120 [02:24<05:29,  3.93s/it]
 31%|███       | 37/120 [02:27<05:17,  3.83s/it]
 32%|███▏      | 38/120 [02:31<05:13,  3.82s/it]
 32%|███▎      | 39/120 [02:34<05:02,  3.73s/it]
 33%|███▎      | 40/120 [02:38<04:53,  3.67s/it]
 34%|███▍      | 41/120 [02:42<04:52,  3.70s/it]
 35%|███▌      | 42/120 [02:46<04:59,  3.84s/it]
 36%|███▌      | 43/120 [02:50<04:54,  3.82s/it]
 37%|███▋      | 44/120 [02:54<04:53,  3.86s/it]
 38%|███▊      | 45/120 [02:58<05:06,  4.09s/it]
 38%|███▊      | 46/120 [03:02<05:01,  4.08s/it]
 39%|███▉      | 47/120 [03:06<04:57,  4.08s/it]
 40%|████      | 48/120 [03:11<05:03,  4.21s/it]
 41%|████      | 49/120 [03:15<04:47,  4.05s/it]
 42%|████▏     | 50/120 [03:19<04:42,  4.03s/it]
 42%|████▎     | 51/120 [03:22<04:30,  3.93s/it]
 43%|████▎     | 52/120 [03:26<04:26,  3.92s/it]
 44%|████▍     | 53/120 [03:30<04:19,  3.87s/it]
 45%|████▌     | 54/120 [03:34<04:11,  3.81s/it]
 46%|████▌     | 55/120 [03:37<04:07,  3.80s/it]
 47%|████▋     | 56/120 [03:41<04:02,  3.78s/it]
 48%|████▊     | 57/120 [03:45<03:55,  3.74s/it]
 48%|████▊     | 58/120 [03:49<03:54,  3.78s/it]
 49%|████▉     | 59/120 [03:53<03:57,  3.89s/it]
 50%|█████     | 60/120 [03:57<03:52,  3.87s/it]
 51%|█████     | 61/120 [04:00<03:44,  3.81s/it]
 52%|█████▏    | 62/120 [04:04<03:47,  3.92s/it]
 52%|█████▎    | 63/120 [04:09<03:48,  4.01s/it]
 53%|█████▎    | 64/120 [04:13<03:45,  4.03s/it]
 54%|█████▍    | 65/120 [04:17<03:43,  4.06s/it]
 55%|█████▌    | 66/120 [04:21<03:37,  4.03s/it]
 56%|█████▌    | 67/120 [04:25<03:33,  4.02s/it]
 57%|█████▋    | 68/120 [04:29<03:30,  4.04s/it]
 57%|█████▊    | 69/120 [04:33<03:27,  4.07s/it]
 58%|█████▊    | 70/120 [04:37<03:25,  4.11s/it]
 59%|█████▉    | 71/120 [04:41<03:15,  4.00s/it]
 60%|██████    | 72/120 [04:45<03:14,  4.05s/it]
 61%|██████    | 73/120 [04:49<03:08,  4.01s/it]
 62%|██████▏   | 74/120 [04:53<03:00,  3.93s/it]
 62%|██████▎   | 75/120 [04:57<02:54,  3.87s/it]
 63%|██████▎   | 76/120 [05:01<02:52,  3.91s/it]
 64%|██████▍   | 77/120 [05:05<02:51,  4.00s/it]
 65%|██████▌   | 78/120 [05:09<02:47,  3.98s/it]
 66%|██████▌   | 79/120 [05:12<02:40,  3.91s/it]2024-04-28 17:12:36.614 | INFO     | __main__:train:165 - evaluate dev set
2024-04-28 17:12:36.618 | INFO     | __main__:evaluate:202 - ***** Running evaluation *****


  0%|          | 0/2 [00:00<?, ?it/s][A

 50%|█████     | 1/2 [00:07<00:07,  7.66s/it][A

100%|██████████| 2/2 [00:13<00:00,  6.80s/it][A
100%|██████████| 2/2 [00:13<00:00,  6.93s/it]
2024-04-28 17:12:50.476 | INFO     | __main__:evaluate:244 - 

2024-04-28 17:12:50.478 | INFO     | __main__:evaluate:249 - ***** Eval results *****
2024-04-28 17:12:50.479 | INFO     | __main__:evaluate:251 -  acc: 0.9548 - recall: 0.9606 - f1: 0.9577 - loss: 0.1524 
2024-04-28 17:12:50.479 | INFO     | __main__:evaluate:252 - ***** Entity results *****
2024-04-28 17:12:50.479 | INFO     | __main__:evaluate:254 - ******* CONT results ********
2024-04-28 17:12:50.479 | INFO     | __main__:evaluate:256 -  acc: 1.0000 - recall: 1.0000 - f1: 1.0000 
2024-04-28 17:12:50.479 | INFO     | __main__:evaluate:254 - ******* EDU results ********
2024-04-28 17:12:50.479 | INFO     | __main__:evaluate:256 -  acc: 0.9907 - recall: 1.0000 - f1: 0.9953 
2024-04-28 17:12:50.480 | INFO     | __main__:evaluate:254 - ******* LOC results ********
2024-04-28 17:12:50.480 | INFO     | __main__:evaluate:256 -  acc: 1.0000 - recall: 1.0000 - f1: 1.0000 
2024-04-28 17:12:50.480 | INFO     | __main__:evaluate:254 - ******* NAME results ********
2024-04-28 17:12:50.480 | INFO     | __main__:evaluate:256 -  acc: 0.9910 - recall: 1.0000 - f1: 0.9955 
2024-04-28 17:12:50.480 | INFO     | __main__:evaluate:254 - ******* ORG results ********
2024-04-28 17:12:50.480 | INFO     | __main__:evaluate:256 -  acc: 0.9354 - recall: 0.9407 - f1: 0.9380 
2024-04-28 17:12:50.481 | INFO     | __main__:evaluate:254 - ******* PRO results ********
2024-04-28 17:12:50.481 | INFO     | __main__:evaluate:256 -  acc: 0.9000 - recall: 1.0000 - f1: 0.9474 
2024-04-28 17:12:50.481 | INFO     | __main__:evaluate:254 - ******* RACE results ********
2024-04-28 17:12:50.481 | INFO     | __main__:evaluate:256 -  acc: 0.9375 - recall: 1.0000 - f1: 0.9677 
2024-04-28 17:12:50.481 | INFO     | __main__:evaluate:254 - ******* TITLE results ********
2024-04-28 17:12:50.481 | INFO     | __main__:evaluate:256 -  acc: 0.9580 - recall: 0.9594 - f1: 0.9587 
2024-04-28 17:12:50.482 | INFO     | __main__:train:167 - evaluate test set
2024-04-28 17:12:50.483 | INFO     | __main__:evaluate:202 - ***** Running evaluation *****


  0%|          | 0/2 [00:00<?, ?it/s][A

 50%|█████     | 1/2 [00:07<00:07,  7.66s/it][A

100%|██████████| 2/2 [00:14<00:00,  6.98s/it][A
100%|██████████| 2/2 [00:14<00:00,  7.08s/it]
2024-04-28 17:13:04.650 | INFO     | __main__:evaluate:244 - 

2024-04-28 17:13:04.652 | INFO     | __main__:evaluate:249 - ***** Eval results *****
2024-04-28 17:13:04.652 | INFO     | __main__:evaluate:251 -  acc: 0.9592 - recall: 0.9674 - f1: 0.9633 - loss: 0.1712 
2024-04-28 17:13:04.652 | INFO     | __main__:evaluate:252 - ***** Entity results *****
2024-04-28 17:13:04.653 | INFO     | __main__:evaluate:254 - ******* CONT results ********
2024-04-28 17:13:04.653 | INFO     | __main__:evaluate:256 -  acc: 1.0000 - recall: 1.0000 - f1: 1.0000 
2024-04-28 17:13:04.653 | INFO     | __main__:evaluate:254 - ******* EDU results ********
2024-04-28 17:13:04.653 | INFO     | __main__:evaluate:256 -  acc: 0.9911 - recall: 0.9911 - f1: 0.9911 
2024-04-28 17:13:04.653 | INFO     | __main__:evaluate:254 - ******* LOC results ********
2024-04-28 17:13:04.653 | INFO     | __main__:evaluate:256 -  acc: 1.0000 - recall: 1.0000 - f1: 1.0000 
2024-04-28 17:13:04.654 | INFO     | __main__:evaluate:254 - ******* NAME results ********
2024-04-28 17:13:04.654 | INFO     | __main__:evaluate:256 -  acc: 1.0000 - recall: 1.0000 - f1: 1.0000 
2024-04-28 17:13:04.654 | INFO     | __main__:evaluate:254 - ******* ORG results ********
2024-04-28 17:13:04.654 | INFO     | __main__:evaluate:256 -  acc: 0.9384 - recall: 0.9638 - f1: 0.9509 
2024-04-28 17:13:04.654 | INFO     | __main__:evaluate:254 - ******* PRO results ********
2024-04-28 17:13:04.654 | INFO     | __main__:evaluate:256 -  acc: 0.9706 - recall: 1.0000 - f1: 0.9851 
2024-04-28 17:13:04.654 | INFO     | __main__:evaluate:254 - ******* RACE results ********
2024-04-28 17:13:04.655 | INFO     | __main__:evaluate:256 -  acc: 1.0000 - recall: 1.0000 - f1: 1.0000 
2024-04-28 17:13:04.655 | INFO     | __main__:evaluate:254 - ******* TITLE results ********
2024-04-28 17:13:04.655 | INFO     | __main__:evaluate:256 -  acc: 0.9609 - recall: 0.9584 - f1: 0.9597 

 67%|██████▋   | 80/120 [05:44<08:11, 12.30s/it]
 68%|██████▊   | 81/120 [05:48<06:22,  9.82s/it]
 68%|██████▊   | 82/120 [05:52<05:02,  7.97s/it]
 69%|██████▉   | 83/120 [05:56<04:07,  6.69s/it]
 70%|███████   | 84/120 [05:59<03:29,  5.81s/it]
 71%|███████   | 85/120 [06:03<03:02,  5.22s/it]
 72%|███████▏  | 86/120 [06:07<02:43,  4.80s/it]
 72%|███████▎  | 87/120 [06:11<02:27,  4.47s/it]
 73%|███████▎  | 88/120 [06:15<02:16,  4.26s/it]
 74%|███████▍  | 89/120 [06:18<02:05,  4.06s/it]
 75%|███████▌  | 90/120 [06:22<02:01,  4.04s/it]
 76%|███████▌  | 91/120 [06:26<01:55,  4.00s/it]
 77%|███████▋  | 92/120 [06:30<01:55,  4.11s/it]
 78%|███████▊  | 93/120 [06:34<01:50,  4.08s/it]
 78%|███████▊  | 94/120 [06:38<01:44,  4.02s/it]
 79%|███████▉  | 95/120 [06:42<01:36,  3.86s/it]
 80%|████████  | 96/120 [06:46<01:36,  4.03s/it]
 81%|████████  | 97/120 [06:50<01:33,  4.07s/it]
 82%|████████▏ | 98/120 [06:55<01:29,  4.07s/it]
 82%|████████▎ | 99/120 [06:58<01:23,  3.98s/it]
 83%|████████▎ | 100/120 [07:03<01:22,  4.11s/it]
 84%|████████▍ | 101/120 [07:07<01:19,  4.16s/it]
 85%|████████▌ | 102/120 [07:12<01:17,  4.28s/it]
 86%|████████▌ | 103/120 [07:16<01:14,  4.37s/it]
 87%|████████▋ | 104/120 [07:21<01:11,  4.46s/it]
 88%|████████▊ | 105/120 [07:25<01:06,  4.42s/it]
 88%|████████▊ | 106/120 [07:29<01:01,  4.39s/it]
 89%|████████▉ | 107/120 [07:33<00:55,  4.29s/it]
 90%|█████████ | 108/120 [07:38<00:51,  4.32s/it]
 91%|█████████ | 109/120 [07:42<00:46,  4.26s/it]
 92%|█████████▏| 110/120 [07:46<00:41,  4.16s/it]
 92%|█████████▎| 111/120 [07:50<00:36,  4.10s/it]
 93%|█████████▎| 112/120 [07:54<00:31,  3.99s/it]
 94%|█████████▍| 113/120 [07:57<00:27,  3.95s/it]
 95%|█████████▌| 114/120 [08:01<00:23,  3.91s/it]
 96%|█████████▌| 115/120 [08:05<00:19,  3.93s/it]
 97%|█████████▋| 116/120 [08:09<00:15,  4.00s/it]
 98%|█████████▊| 117/120 [08:13<00:11,  3.95s/it]
 98%|█████████▊| 118/120 [08:17<00:07,  3.98s/it]
 99%|█████████▉| 119/120 [08:21<00:04,  4.01s/it]
100%|██████████| 120/120 [08:23<00:00,  3.40s/it]
100%|██████████| 120/120 [08:23<00:00,  4.20s/it]
2024-04-28 17:15:43.688 | INFO     | __main__:train:126 - start 13-th epoch training

  0%|          | 0/120 [00:00<?, ?it/s]
  1%|          | 1/120 [00:03<07:33,  3.81s/it]
  2%|▏         | 2/120 [00:07<07:54,  4.02s/it]
  2%|▎         | 3/120 [00:12<08:03,  4.13s/it]
  3%|▎         | 4/120 [00:16<07:55,  4.10s/it]
  4%|▍         | 5/120 [00:20<07:50,  4.09s/it]
  5%|▌         | 6/120 [00:24<07:31,  3.96s/it]
  6%|▌         | 7/120 [00:27<07:24,  3.93s/it]
  7%|▋         | 8/120 [00:31<07:21,  3.94s/it]
  8%|▊         | 9/120 [00:35<07:20,  3.97s/it]
  8%|▊         | 10/120 [00:39<07:08,  3.89s/it]
  9%|▉         | 11/120 [00:44<07:19,  4.03s/it]
 10%|█         | 12/120 [00:47<07:05,  3.94s/it]
 11%|█         | 13/120 [00:51<07:00,  3.93s/it]
 12%|█▏        | 14/120 [00:55<06:55,  3.92s/it]
 12%|█▎        | 15/120 [00:59<06:50,  3.91s/it]
 13%|█▎        | 16/120 [01:03<06:43,  3.88s/it]
 14%|█▍        | 17/120 [01:07<06:42,  3.91s/it]
 15%|█▌        | 18/120 [01:11<06:48,  4.00s/it]
 16%|█▌        | 19/120 [01:15<06:40,  3.97s/it]
 17%|█▋        | 20/120 [01:19<06:39,  4.00s/it]
 18%|█▊        | 21/120 [01:23<06:30,  3.95s/it]
 18%|█▊        | 22/120 [01:27<06:22,  3.90s/it]
 19%|█▉        | 23/120 [01:30<06:17,  3.89s/it]
 20%|██        | 24/120 [01:35<06:20,  3.96s/it]
 21%|██        | 25/120 [01:39<06:31,  4.12s/it]
 22%|██▏       | 26/120 [01:43<06:29,  4.14s/it]
 22%|██▎       | 27/120 [01:48<06:37,  4.28s/it]
 23%|██▎       | 28/120 [01:52<06:28,  4.22s/it]
 24%|██▍       | 29/120 [01:56<06:11,  4.08s/it]
 25%|██▌       | 30/120 [01:59<05:51,  3.91s/it]
 26%|██▌       | 31/120 [02:03<05:35,  3.77s/it]
 27%|██▋       | 32/120 [02:07<05:48,  3.96s/it]
 28%|██▊       | 33/120 [02:11<05:53,  4.06s/it]
 28%|██▊       | 34/120 [02:15<05:47,  4.04s/it]
 29%|██▉       | 35/120 [02:19<05:43,  4.04s/it]
 30%|███       | 36/120 [02:23<05:36,  4.00s/it]
 31%|███       | 37/120 [02:27<05:33,  4.02s/it]
 32%|███▏      | 38/120 [02:31<05:28,  4.00s/it]
 32%|███▎      | 39/120 [02:35<05:20,  3.95s/it]
 33%|███▎      | 40/120 [02:39<05:21,  4.02s/it]
 34%|███▍      | 41/120 [02:43<05:12,  3.96s/it]
 35%|███▌      | 42/120 [02:48<05:20,  4.11s/it]
 36%|███▌      | 43/120 [02:51<05:09,  4.03s/it]
 37%|███▋      | 44/120 [02:55<05:04,  4.01s/it]
 38%|███▊      | 45/120 [02:59<05:00,  4.01s/it]
 38%|███▊      | 46/120 [03:03<04:56,  4.01s/it]
 39%|███▉      | 47/120 [03:07<04:45,  3.91s/it]
 40%|████      | 48/120 [03:11<04:43,  3.93s/it]
 41%|████      | 49/120 [03:15<04:37,  3.91s/it]
 42%|████▏     | 50/120 [03:19<04:42,  4.04s/it]
 42%|████▎     | 51/120 [03:23<04:40,  4.06s/it]
 43%|████▎     | 52/120 [03:27<04:31,  4.00s/it]
 44%|████▍     | 53/120 [03:32<04:34,  4.10s/it]
 45%|████▌     | 54/120 [03:35<04:23,  4.00s/it]
 46%|████▌     | 55/120 [03:39<04:22,  4.04s/it]
 47%|████▋     | 56/120 [03:43<04:15,  3.99s/it]
 48%|████▊     | 57/120 [03:47<04:07,  3.92s/it]
 48%|████▊     | 58/120 [03:51<04:05,  3.96s/it]
 49%|████▉     | 59/120 [03:56<04:12,  4.14s/it]2024-04-28 17:19:43.786 | INFO     | __main__:train:165 - evaluate dev set
2024-04-28 17:19:43.789 | INFO     | __main__:evaluate:202 - ***** Running evaluation *****


  0%|          | 0/2 [00:00<?, ?it/s][A

 50%|█████     | 1/2 [00:07<00:07,  7.70s/it][A

100%|██████████| 2/2 [00:14<00:00,  6.90s/it][A
100%|██████████| 2/2 [00:14<00:00,  7.02s/it]
2024-04-28 17:19:57.824 | INFO     | __main__:evaluate:244 - 

2024-04-28 17:19:57.826 | INFO     | __main__:evaluate:249 - ***** Eval results *****
2024-04-28 17:19:57.826 | INFO     | __main__:evaluate:251 -  acc: 0.9555 - recall: 0.9619 - f1: 0.9587 - loss: 0.1502 
2024-04-28 17:19:57.826 | INFO     | __main__:evaluate:252 - ***** Entity results *****
2024-04-28 17:19:57.826 | INFO     | __main__:evaluate:254 - ******* CONT results ********
2024-04-28 17:19:57.826 | INFO     | __main__:evaluate:256 -  acc: 1.0000 - recall: 1.0000 - f1: 1.0000 
2024-04-28 17:19:57.826 | INFO     | __main__:evaluate:254 - ******* EDU results ********
2024-04-28 17:19:57.827 | INFO     | __main__:evaluate:256 -  acc: 0.9722 - recall: 0.9906 - f1: 0.9813 
2024-04-28 17:19:57.827 | INFO     | __main__:evaluate:254 - ******* LOC results ********
2024-04-28 17:19:57.827 | INFO     | __main__:evaluate:256 -  acc: 1.0000 - recall: 1.0000 - f1: 1.0000 
2024-04-28 17:19:57.827 | INFO     | __main__:evaluate:254 - ******* NAME results ********
2024-04-28 17:19:57.827 | INFO     | __main__:evaluate:256 -  acc: 0.9910 - recall: 1.0000 - f1: 0.9955 
2024-04-28 17:19:57.827 | INFO     | __main__:evaluate:254 - ******* ORG results ********
2024-04-28 17:19:57.827 | INFO     | __main__:evaluate:256 -  acc: 0.9373 - recall: 0.9426 - f1: 0.9399 
2024-04-28 17:19:57.827 | INFO     | __main__:evaluate:254 - ******* PRO results ********
2024-04-28 17:19:57.828 | INFO     | __main__:evaluate:256 -  acc: 0.9000 - recall: 1.0000 - f1: 0.9474 
2024-04-28 17:19:57.828 | INFO     | __main__:evaluate:254 - ******* RACE results ********
2024-04-28 17:19:57.828 | INFO     | __main__:evaluate:256 -  acc: 0.8824 - recall: 1.0000 - f1: 0.9375 
2024-04-28 17:19:57.828 | INFO     | __main__:evaluate:254 - ******* TITLE results ********
2024-04-28 17:19:57.828 | INFO     | __main__:evaluate:256 -  acc: 0.9623 - recall: 0.9623 - f1: 0.9623 
2024-04-28 17:19:57.829 | INFO     | __main__:train:167 - evaluate test set
2024-04-28 17:19:57.830 | INFO     | __main__:evaluate:202 - ***** Running evaluation *****


  0%|          | 0/2 [00:00<?, ?it/s][A

 50%|█████     | 1/2 [00:07<00:07,  7.74s/it][A

100%|██████████| 2/2 [00:14<00:00,  7.06s/it][A
100%|██████████| 2/2 [00:14<00:00,  7.17s/it]
2024-04-28 17:20:12.163 | INFO     | __main__:evaluate:244 - 

2024-04-28 17:20:12.164 | INFO     | __main__:evaluate:249 - ***** Eval results *****
2024-04-28 17:20:12.165 | INFO     | __main__:evaluate:251 -  acc: 0.9568 - recall: 0.9650 - f1: 0.9609 - loss: 0.1789 
2024-04-28 17:20:12.165 | INFO     | __main__:evaluate:252 - ***** Entity results *****
2024-04-28 17:20:12.165 | INFO     | __main__:evaluate:254 - ******* CONT results ********
2024-04-28 17:20:12.165 | INFO     | __main__:evaluate:256 -  acc: 1.0000 - recall: 1.0000 - f1: 1.0000 
2024-04-28 17:20:12.165 | INFO     | __main__:evaluate:254 - ******* EDU results ********
2024-04-28 17:20:12.165 | INFO     | __main__:evaluate:256 -  acc: 0.9911 - recall: 0.9911 - f1: 0.9911 
2024-04-28 17:20:12.165 | INFO     | __main__:evaluate:254 - ******* LOC results ********
2024-04-28 17:20:12.166 | INFO     | __main__:evaluate:256 -  acc: 1.0000 - recall: 1.0000 - f1: 1.0000 
2024-04-28 17:20:12.166 | INFO     | __main__:evaluate:254 - ******* NAME results ********
2024-04-28 17:20:12.166 | INFO     | __main__:evaluate:256 -  acc: 1.0000 - recall: 1.0000 - f1: 1.0000 
2024-04-28 17:20:12.166 | INFO     | __main__:evaluate:254 - ******* ORG results ********
2024-04-28 17:20:12.166 | INFO     | __main__:evaluate:256 -  acc: 0.9398 - recall: 0.9602 - f1: 0.9499 
2024-04-28 17:20:12.166 | INFO     | __main__:evaluate:254 - ******* PRO results ********
2024-04-28 17:20:12.166 | INFO     | __main__:evaluate:256 -  acc: 0.8684 - recall: 1.0000 - f1: 0.9296 
2024-04-28 17:20:12.167 | INFO     | __main__:evaluate:254 - ******* RACE results ********
2024-04-28 17:20:12.167 | INFO     | __main__:evaluate:256 -  acc: 1.0000 - recall: 1.0000 - f1: 1.0000 
2024-04-28 17:20:12.167 | INFO     | __main__:evaluate:254 - ******* TITLE results ********
2024-04-28 17:20:12.167 | INFO     | __main__:evaluate:256 -  acc: 0.9596 - recall: 0.9558 - f1: 0.9577 

 50%|█████     | 60/120 [04:28<12:35, 12.59s/it]
 51%|█████     | 61/120 [04:32<09:53, 10.06s/it]
 52%|█████▏    | 62/120 [04:36<07:53,  8.16s/it]
 52%|█████▎    | 63/120 [04:39<06:26,  6.79s/it]
 53%|█████▎    | 64/120 [04:44<05:36,  6.01s/it]
 54%|█████▍    | 65/120 [04:48<04:57,  5.40s/it]
 55%|█████▌    | 66/120 [04:51<04:25,  4.92s/it]
 56%|█████▌    | 67/120 [04:55<04:06,  4.66s/it]
 57%|█████▋    | 68/120 [04:59<03:49,  4.41s/it]
 57%|█████▊    | 69/120 [05:03<03:33,  4.19s/it]
 58%|█████▊    | 70/120 [05:07<03:23,  4.07s/it]
 59%|█████▉    | 71/120 [05:11<03:23,  4.15s/it]
 60%|██████    | 72/120 [05:15<03:17,  4.11s/it]
 61%|██████    | 73/120 [05:19<03:03,  3.91s/it]
 62%|██████▏   | 74/120 [05:22<02:53,  3.77s/it]
 62%|██████▎   | 75/120 [05:26<02:51,  3.81s/it]
 63%|██████▎   | 76/120 [05:30<02:46,  3.78s/it]
 64%|██████▍   | 77/120 [05:33<02:40,  3.72s/it]
 65%|██████▌   | 78/120 [05:37<02:32,  3.64s/it]
 66%|██████▌   | 79/120 [05:40<02:30,  3.68s/it]
 67%|██████▋   | 80/120 [05:44<02:26,  3.67s/it]
 68%|██████▊   | 81/120 [05:48<02:22,  3.66s/it]
 68%|██████▊   | 82/120 [05:51<02:17,  3.62s/it]
 69%|██████▉   | 83/120 [05:55<02:11,  3.54s/it]
 70%|███████   | 84/120 [05:58<02:07,  3.53s/it]
 71%|███████   | 85/120 [06:02<02:10,  3.72s/it]
 72%|███████▏  | 86/120 [06:06<02:04,  3.67s/it]
 72%|███████▎  | 87/120 [06:10<02:07,  3.86s/it]
 73%|███████▎  | 88/120 [06:14<02:00,  3.78s/it]
 74%|███████▍  | 89/120 [06:17<01:55,  3.72s/it]
 75%|███████▌  | 90/120 [06:21<01:53,  3.78s/it]
 76%|███████▌  | 91/120 [06:25<01:52,  3.88s/it]
 77%|███████▋  | 92/120 [06:29<01:48,  3.88s/it]
 78%|███████▊  | 93/120 [06:33<01:43,  3.83s/it]
 78%|███████▊  | 94/120 [06:37<01:38,  3.80s/it]
 79%|███████▉  | 95/120 [06:41<01:38,  3.93s/it]
 80%|████████  | 96/120 [06:45<01:33,  3.89s/it]
 81%|████████  | 97/120 [06:48<01:28,  3.86s/it]
 82%|████████▏ | 98/120 [06:52<01:23,  3.79s/it]
 82%|████████▎ | 99/120 [06:56<01:20,  3.83s/it]
 83%|████████▎ | 100/120 [07:00<01:16,  3.82s/it]
 84%|████████▍ | 101/120 [07:03<01:11,  3.75s/it]
 85%|████████▌ | 102/120 [07:07<01:08,  3.78s/it]
 86%|████████▌ | 103/120 [07:11<01:03,  3.75s/it]
 87%|████████▋ | 104/120 [07:15<00:59,  3.74s/it]
 88%|████████▊ | 105/120 [07:19<00:57,  3.83s/it]
 88%|████████▊ | 106/120 [07:23<00:54,  3.91s/it]
 89%|████████▉ | 107/120 [07:26<00:49,  3.84s/it]
 90%|█████████ | 108/120 [07:30<00:46,  3.88s/it]
 91%|█████████ | 109/120 [07:34<00:43,  3.92s/it]
 92%|█████████▏| 110/120 [07:38<00:38,  3.89s/it]
 92%|█████████▎| 111/120 [07:42<00:35,  3.93s/it]
 93%|█████████▎| 112/120 [07:46<00:31,  3.94s/it]
 94%|█████████▍| 113/120 [07:50<00:27,  3.94s/it]
 95%|█████████▌| 114/120 [07:54<00:23,  3.86s/it]
 96%|█████████▌| 115/120 [07:58<00:19,  3.86s/it]
 97%|█████████▋| 116/120 [08:01<00:15,  3.83s/it]
 98%|█████████▊| 117/120 [08:05<00:11,  3.85s/it]
 98%|█████████▊| 118/120 [08:09<00:07,  3.92s/it]
 99%|█████████▉| 119/120 [08:13<00:03,  3.85s/it]
100%|██████████| 120/120 [08:15<00:00,  3.29s/it]
100%|██████████| 120/120 [08:15<00:00,  4.13s/it]
2024-04-28 17:23:59.274 | INFO     | __main__:train:126 - start 14-th epoch training

  0%|          | 0/120 [00:00<?, ?it/s]
  1%|          | 1/120 [00:03<07:52,  3.97s/it]
  2%|▏         | 2/120 [00:07<07:38,  3.89s/it]
  2%|▎         | 3/120 [00:11<07:33,  3.88s/it]
  3%|▎         | 4/120 [00:15<07:36,  3.94s/it]
  4%|▍         | 5/120 [00:19<07:33,  3.94s/it]
  5%|▌         | 6/120 [00:23<07:37,  4.01s/it]
  6%|▌         | 7/120 [00:27<07:24,  3.94s/it]
  7%|▋         | 8/120 [00:31<07:17,  3.90s/it]
  8%|▊         | 9/120 [00:35<07:08,  3.86s/it]
  8%|▊         | 10/120 [00:39<07:13,  3.95s/it]
  9%|▉         | 11/120 [00:43<07:10,  3.95s/it]
 10%|█         | 12/120 [00:46<06:59,  3.88s/it]
 11%|█         | 13/120 [00:51<07:04,  3.96s/it]
 12%|█▏        | 14/120 [00:54<06:52,  3.89s/it]
 12%|█▎        | 15/120 [00:58<06:47,  3.88s/it]
 13%|█▎        | 16/120 [01:02<06:40,  3.86s/it]
 14%|█▍        | 17/120 [01:06<06:45,  3.93s/it]
 15%|█▌        | 18/120 [01:10<06:43,  3.96s/it]
 16%|█▌        | 19/120 [01:14<06:45,  4.01s/it]
 17%|█▋        | 20/120 [01:19<06:56,  4.17s/it]
 18%|█▊        | 21/120 [01:23<06:55,  4.20s/it]
 18%|█▊        | 22/120 [01:27<06:43,  4.12s/it]
 19%|█▉        | 23/120 [01:31<06:49,  4.22s/it]
 20%|██        | 24/120 [01:36<06:48,  4.26s/it]
 21%|██        | 25/120 [01:40<06:43,  4.25s/it]
 22%|██▏       | 26/120 [01:44<06:38,  4.24s/it]
 22%|██▎       | 27/120 [01:48<06:27,  4.17s/it]
 23%|██▎       | 28/120 [01:52<06:14,  4.07s/it]
 24%|██▍       | 29/120 [01:56<06:04,  4.00s/it]
 25%|██▌       | 30/120 [02:00<05:57,  3.97s/it]
 26%|██▌       | 31/120 [02:04<05:52,  3.96s/it]
 27%|██▋       | 32/120 [02:08<05:54,  4.03s/it]
 28%|██▊       | 33/120 [02:12<05:46,  3.98s/it]
 28%|██▊       | 34/120 [02:16<05:45,  4.01s/it]
 29%|██▉       | 35/120 [02:20<05:49,  4.11s/it]
 30%|███       | 36/120 [02:24<05:37,  4.01s/it]
 31%|███       | 37/120 [02:28<05:31,  3.99s/it]
 32%|███▏      | 38/120 [02:32<05:24,  3.96s/it]
 32%|███▎      | 39/120 [02:36<05:18,  3.93s/it]2024-04-28 17:26:39.280 | INFO     | __main__:train:165 - evaluate dev set
2024-04-28 17:26:39.283 | INFO     | __main__:evaluate:202 - ***** Running evaluation *****


  0%|          | 0/2 [00:00<?, ?it/s][A

 50%|█████     | 1/2 [00:07<00:07,  7.60s/it][A

100%|██████████| 2/2 [00:13<00:00,  6.83s/it][A
100%|██████████| 2/2 [00:13<00:00,  6.94s/it]
2024-04-28 17:26:53.172 | INFO     | __main__:evaluate:244 - 

2024-04-28 17:26:53.175 | INFO     | __main__:evaluate:249 - ***** Eval results *****
2024-04-28 17:26:53.175 | INFO     | __main__:evaluate:251 -  acc: 0.9575 - recall: 0.9639 - f1: 0.9607 - loss: 0.1422 
2024-04-28 17:26:53.175 | INFO     | __main__:evaluate:252 - ***** Entity results *****
2024-04-28 17:26:53.176 | INFO     | __main__:evaluate:254 - ******* CONT results ********
2024-04-28 17:26:53.176 | INFO     | __main__:evaluate:256 -  acc: 1.0000 - recall: 1.0000 - f1: 1.0000 
2024-04-28 17:26:53.176 | INFO     | __main__:evaluate:254 - ******* EDU results ********
2024-04-28 17:26:53.176 | INFO     | __main__:evaluate:256 -  acc: 0.9815 - recall: 1.0000 - f1: 0.9907 
2024-04-28 17:26:53.176 | INFO     | __main__:evaluate:254 - ******* LOC results ********
2024-04-28 17:26:53.176 | INFO     | __main__:evaluate:256 -  acc: 1.0000 - recall: 1.0000 - f1: 1.0000 
2024-04-28 17:26:53.177 | INFO     | __main__:evaluate:254 - ******* NAME results ********
2024-04-28 17:26:53.177 | INFO     | __main__:evaluate:256 -  acc: 0.9910 - recall: 1.0000 - f1: 0.9955 
2024-04-28 17:26:53.177 | INFO     | __main__:evaluate:254 - ******* ORG results ********
2024-04-28 17:26:53.177 | INFO     | __main__:evaluate:256 -  acc: 0.9413 - recall: 0.9503 - f1: 0.9458 
2024-04-28 17:26:53.177 | INFO     | __main__:evaluate:254 - ******* PRO results ********
2024-04-28 17:26:53.177 | INFO     | __main__:evaluate:256 -  acc: 0.9000 - recall: 1.0000 - f1: 0.9474 
2024-04-28 17:26:53.178 | INFO     | __main__:evaluate:254 - ******* RACE results ********
2024-04-28 17:26:53.178 | INFO     | __main__:evaluate:256 -  acc: 1.0000 - recall: 1.0000 - f1: 1.0000 
2024-04-28 17:26:53.178 | INFO     | __main__:evaluate:254 - ******* TITLE results ********
2024-04-28 17:26:53.178 | INFO     | __main__:evaluate:256 -  acc: 0.9594 - recall: 0.9594 - f1: 0.9594 
2024-04-28 17:26:53.178 | INFO     | __main__:train:167 - evaluate test set
2024-04-28 17:26:53.180 | INFO     | __main__:evaluate:202 - ***** Running evaluation *****


  0%|          | 0/2 [00:00<?, ?it/s][A

 50%|█████     | 1/2 [00:07<00:07,  7.70s/it][A

100%|██████████| 2/2 [00:14<00:00,  7.09s/it][A
100%|██████████| 2/2 [00:14<00:00,  7.18s/it]
2024-04-28 17:27:07.539 | INFO     | __main__:evaluate:244 - 

2024-04-28 17:27:07.540 | INFO     | __main__:evaluate:249 - ***** Eval results *****
2024-04-28 17:27:07.541 | INFO     | __main__:evaluate:251 -  acc: 0.9561 - recall: 0.9631 - f1: 0.9596 - loss: 0.1945 
2024-04-28 17:27:07.541 | INFO     | __main__:evaluate:252 - ***** Entity results *****
2024-04-28 17:27:07.541 | INFO     | __main__:evaluate:254 - ******* CONT results ********
2024-04-28 17:27:07.541 | INFO     | __main__:evaluate:256 -  acc: 1.0000 - recall: 1.0000 - f1: 1.0000 
2024-04-28 17:27:07.541 | INFO     | __main__:evaluate:254 - ******* EDU results ********
2024-04-28 17:27:07.542 | INFO     | __main__:evaluate:256 -  acc: 0.9823 - recall: 0.9911 - f1: 0.9867 
2024-04-28 17:27:07.542 | INFO     | __main__:evaluate:254 - ******* LOC results ********
2024-04-28 17:27:07.542 | INFO     | __main__:evaluate:256 -  acc: 1.0000 - recall: 1.0000 - f1: 1.0000 
2024-04-28 17:27:07.542 | INFO     | __main__:evaluate:254 - ******* NAME results ********
2024-04-28 17:27:07.542 | INFO     | __main__:evaluate:256 -  acc: 1.0000 - recall: 1.0000 - f1: 1.0000 
2024-04-28 17:27:07.542 | INFO     | __main__:evaluate:254 - ******* ORG results ********
2024-04-28 17:27:07.542 | INFO     | __main__:evaluate:256 -  acc: 0.9331 - recall: 0.9584 - f1: 0.9456 
2024-04-28 17:27:07.543 | INFO     | __main__:evaluate:254 - ******* PRO results ********
2024-04-28 17:27:07.543 | INFO     | __main__:evaluate:256 -  acc: 0.8919 - recall: 1.0000 - f1: 0.9429 
2024-04-28 17:27:07.543 | INFO     | __main__:evaluate:254 - ******* RACE results ********
2024-04-28 17:27:07.543 | INFO     | __main__:evaluate:256 -  acc: 1.0000 - recall: 1.0000 - f1: 1.0000 
2024-04-28 17:27:07.543 | INFO     | __main__:evaluate:254 - ******* TITLE results ********
2024-04-28 17:27:07.543 | INFO     | __main__:evaluate:256 -  acc: 0.9633 - recall: 0.9532 - f1: 0.9582 

 33%|███▎      | 40/120 [03:08<16:28, 12.36s/it]
 34%|███▍      | 41/120 [03:12<13:03,  9.92s/it]
 35%|███▌      | 42/120 [03:16<10:31,  8.10s/it]
 36%|███▌      | 43/120 [03:21<09:04,  7.08s/it]
 37%|███▋      | 44/120 [03:25<07:50,  6.19s/it]
 38%|███▊      | 45/120 [03:29<06:57,  5.57s/it]
 38%|███▊      | 46/120 [03:33<06:28,  5.25s/it]
 39%|███▉      | 47/120 [03:37<06:00,  4.93s/it]
 40%|████      | 48/120 [03:41<05:30,  4.59s/it]
 41%|████      | 49/120 [03:45<05:07,  4.33s/it]
 42%|████▏     | 50/120 [03:49<05:04,  4.35s/it]
 42%|████▎     | 51/120 [03:53<04:48,  4.19s/it]
 43%|████▎     | 52/120 [03:57<04:38,  4.09s/it]
 44%|████▍     | 53/120 [04:01<04:26,  3.97s/it]
 45%|████▌     | 54/120 [04:05<04:26,  4.03s/it]
 46%|████▌     | 55/120 [04:10<04:33,  4.21s/it]
 47%|████▋     | 56/120 [04:13<04:23,  4.12s/it]
 48%|████▊     | 57/120 [04:17<04:17,  4.08s/it]
 48%|████▊     | 58/120 [04:22<04:13,  4.08s/it]
 49%|████▉     | 59/120 [04:25<04:05,  4.02s/it]
 50%|█████     | 60/120 [04:29<03:53,  3.89s/it]
 51%|█████     | 61/120 [04:33<03:45,  3.82s/it]
 52%|█████▏    | 62/120 [04:37<03:45,  3.89s/it]
 52%|█████▎    | 63/120 [04:41<03:43,  3.92s/it]
 53%|█████▎    | 64/120 [04:45<03:39,  3.93s/it]
 54%|█████▍    | 65/120 [04:49<03:36,  3.94s/it]
 55%|█████▌    | 66/120 [04:53<03:32,  3.93s/it]
 56%|█████▌    | 67/120 [04:57<03:29,  3.96s/it]
 57%|█████▋    | 68/120 [05:01<03:26,  3.97s/it]
 57%|█████▊    | 69/120 [05:04<03:20,  3.93s/it]
 58%|█████▊    | 70/120 [05:08<03:15,  3.90s/it]
 59%|█████▉    | 71/120 [05:12<03:10,  3.88s/it]
 60%|██████    | 72/120 [05:16<03:00,  3.76s/it]
 61%|██████    | 73/120 [05:19<02:55,  3.74s/it]
 62%|██████▏   | 74/120 [05:23<02:51,  3.72s/it]
 62%|██████▎   | 75/120 [05:27<02:53,  3.86s/it]
 63%|██████▎   | 76/120 [05:31<02:49,  3.86s/it]
 64%|██████▍   | 77/120 [05:35<02:49,  3.94s/it]
 65%|██████▌   | 78/120 [05:39<02:46,  3.96s/it]
 66%|██████▌   | 79/120 [05:43<02:39,  3.89s/it]
 67%|██████▋   | 80/120 [05:47<02:38,  3.95s/it]
 68%|██████▊   | 81/120 [05:51<02:32,  3.92s/it]
 68%|██████▊   | 82/120 [05:55<02:29,  3.94s/it]
 69%|██████▉   | 83/120 [05:59<02:23,  3.89s/it]
 70%|███████   | 84/120 [06:02<02:20,  3.89s/it]
 71%|███████   | 85/120 [06:06<02:15,  3.87s/it]
 72%|███████▏  | 86/120 [06:10<02:09,  3.82s/it]
 72%|███████▎  | 87/120 [06:14<02:06,  3.84s/it]
 73%|███████▎  | 88/120 [06:17<02:00,  3.76s/it]
 74%|███████▍  | 89/120 [06:21<01:56,  3.76s/it]
 75%|███████▌  | 90/120 [06:25<01:50,  3.69s/it]
 76%|███████▌  | 91/120 [06:28<01:46,  3.69s/it]
 77%|███████▋  | 92/120 [06:32<01:42,  3.66s/it]
 78%|███████▊  | 93/120 [06:36<01:39,  3.67s/it]
 78%|███████▊  | 94/120 [06:39<01:33,  3.59s/it]
 79%|███████▉  | 95/120 [06:42<01:27,  3.51s/it]
 80%|████████  | 96/120 [06:46<01:24,  3.51s/it]
 81%|████████  | 97/120 [06:50<01:24,  3.66s/it]
 82%|████████▏ | 98/120 [06:54<01:20,  3.66s/it]
 82%|████████▎ | 99/120 [06:57<01:18,  3.73s/it]
 83%|████████▎ | 100/120 [07:01<01:14,  3.72s/it]
 84%|████████▍ | 101/120 [07:05<01:12,  3.80s/it]
 85%|████████▌ | 102/120 [07:09<01:07,  3.74s/it]
 86%|████████▌ | 103/120 [07:13<01:03,  3.76s/it]
 87%|████████▋ | 104/120 [07:17<01:01,  3.83s/it]
 88%|████████▊ | 105/120 [07:21<00:58,  3.93s/it]
 88%|████████▊ | 106/120 [07:24<00:54,  3.87s/it]
 89%|████████▉ | 107/120 [07:28<00:49,  3.83s/it]
 90%|█████████ | 108/120 [07:32<00:45,  3.82s/it]
 91%|█████████ | 109/120 [07:36<00:41,  3.79s/it]
 92%|█████████▏| 110/120 [07:40<00:38,  3.87s/it]
 92%|█████████▎| 111/120 [07:44<00:35,  3.91s/it]
 93%|█████████▎| 112/120 [07:48<00:32,  4.10s/it]
 94%|█████████▍| 113/120 [07:53<00:29,  4.22s/it]
 95%|█████████▌| 114/120 [07:57<00:24,  4.11s/it]
 96%|█████████▌| 115/120 [08:01<00:20,  4.17s/it]
 97%|█████████▋| 116/120 [08:05<00:16,  4.11s/it]
 98%|█████████▊| 117/120 [08:09<00:12,  4.24s/it]
 98%|█████████▊| 118/120 [08:14<00:08,  4.24s/it]
 99%|█████████▉| 119/120 [08:18<00:04,  4.15s/it]
100%|██████████| 120/120 [08:19<00:00,  3.43s/it]
100%|██████████| 120/120 [08:19<00:00,  4.17s/it]
2024-04-28 17:32:19.150 | INFO     | __main__:train:126 - start 15-th epoch training

  0%|          | 0/120 [00:00<?, ?it/s]
  1%|          | 1/120 [00:03<07:35,  3.83s/it]
  2%|▏         | 2/120 [00:07<07:18,  3.72s/it]
  2%|▎         | 3/120 [00:11<07:46,  3.99s/it]
  3%|▎         | 4/120 [00:15<07:38,  3.96s/it]
  4%|▍         | 5/120 [00:19<07:43,  4.03s/it]
  5%|▌         | 6/120 [00:23<07:35,  3.99s/it]
  6%|▌         | 7/120 [00:27<07:34,  4.02s/it]
  7%|▋         | 8/120 [00:31<07:29,  4.01s/it]
  8%|▊         | 9/120 [00:35<07:16,  3.93s/it]
  8%|▊         | 10/120 [00:39<07:12,  3.93s/it]
  9%|▉         | 11/120 [00:43<07:05,  3.90s/it]
 10%|█         | 12/120 [00:47<07:04,  3.93s/it]
 11%|█         | 13/120 [00:51<07:04,  3.97s/it]
 12%|█▏        | 14/120 [00:55<07:08,  4.05s/it]
 12%|█▎        | 15/120 [00:59<07:05,  4.05s/it]
 13%|█▎        | 16/120 [01:03<07:04,  4.08s/it]
 14%|█▍        | 17/120 [01:07<06:56,  4.04s/it]
 15%|█▌        | 18/120 [01:11<06:46,  3.99s/it]
 16%|█▌        | 19/120 [01:15<06:36,  3.93s/it]2024-04-28 17:33:38.304 | INFO     | __main__:train:165 - evaluate dev set
2024-04-28 17:33:38.307 | INFO     | __main__:evaluate:202 - ***** Running evaluation *****


  0%|          | 0/2 [00:00<?, ?it/s][A

 50%|█████     | 1/2 [00:07<00:07,  7.57s/it][A

100%|██████████| 2/2 [00:13<00:00,  6.79s/it][A
100%|██████████| 2/2 [00:13<00:00,  6.90s/it]
2024-04-28 17:33:52.116 | INFO     | __main__:evaluate:244 - 

2024-04-28 17:33:52.117 | INFO     | __main__:evaluate:249 - ***** Eval results *****
2024-04-28 17:33:52.118 | INFO     | __main__:evaluate:251 -  acc: 0.9581 - recall: 0.9633 - f1: 0.9607 - loss: 0.1490 
2024-04-28 17:33:52.118 | INFO     | __main__:evaluate:252 - ***** Entity results *****
2024-04-28 17:33:52.118 | INFO     | __main__:evaluate:254 - ******* CONT results ********
2024-04-28 17:33:52.118 | INFO     | __main__:evaluate:256 -  acc: 1.0000 - recall: 1.0000 - f1: 1.0000 
2024-04-28 17:33:52.118 | INFO     | __main__:evaluate:254 - ******* EDU results ********
2024-04-28 17:33:52.118 | INFO     | __main__:evaluate:256 -  acc: 0.9907 - recall: 1.0000 - f1: 0.9953 
2024-04-28 17:33:52.118 | INFO     | __main__:evaluate:254 - ******* LOC results ********
2024-04-28 17:33:52.119 | INFO     | __main__:evaluate:256 -  acc: 1.0000 - recall: 1.0000 - f1: 1.0000 
2024-04-28 17:33:52.119 | INFO     | __main__:evaluate:254 - ******* NAME results ********
2024-04-28 17:33:52.119 | INFO     | __main__:evaluate:256 -  acc: 0.9910 - recall: 1.0000 - f1: 0.9955 
2024-04-28 17:33:52.119 | INFO     | __main__:evaluate:254 - ******* ORG results ********
2024-04-28 17:33:52.119 | INFO     | __main__:evaluate:256 -  acc: 0.9447 - recall: 0.9465 - f1: 0.9456 
2024-04-28 17:33:52.119 | INFO     | __main__:evaluate:254 - ******* PRO results ********
2024-04-28 17:33:52.119 | INFO     | __main__:evaluate:256 -  acc: 0.9000 - recall: 1.0000 - f1: 0.9474 
2024-04-28 17:33:52.119 | INFO     | __main__:evaluate:254 - ******* RACE results ********
2024-04-28 17:33:52.120 | INFO     | __main__:evaluate:256 -  acc: 1.0000 - recall: 1.0000 - f1: 1.0000 
2024-04-28 17:33:52.120 | INFO     | __main__:evaluate:254 - ******* TITLE results ********
2024-04-28 17:33:52.120 | INFO     | __main__:evaluate:256 -  acc: 0.9567 - recall: 0.9609 - f1: 0.9588 
2024-04-28 17:33:52.120 | INFO     | __main__:train:167 - evaluate test set
2024-04-28 17:33:52.121 | INFO     | __main__:evaluate:202 - ***** Running evaluation *****


  0%|          | 0/2 [00:00<?, ?it/s][A

 50%|█████     | 1/2 [00:07<00:07,  7.55s/it][A

100%|██████████| 2/2 [00:14<00:00,  6.94s/it][A
100%|██████████| 2/2 [00:14<00:00,  7.03s/it]
2024-04-28 17:34:06.185 | INFO     | __main__:evaluate:244 - 

2024-04-28 17:34:06.186 | INFO     | __main__:evaluate:249 - ***** Eval results *****
2024-04-28 17:34:06.187 | INFO     | __main__:evaluate:251 -  acc: 0.9609 - recall: 0.9662 - f1: 0.9636 - loss: 0.2079 
2024-04-28 17:34:06.187 | INFO     | __main__:evaluate:252 - ***** Entity results *****
2024-04-28 17:34:06.187 | INFO     | __main__:evaluate:254 - ******* CONT results ********
2024-04-28 17:34:06.187 | INFO     | __main__:evaluate:256 -  acc: 1.0000 - recall: 1.0000 - f1: 1.0000 
2024-04-28 17:34:06.187 | INFO     | __main__:evaluate:254 - ******* EDU results ********
2024-04-28 17:34:06.187 | INFO     | __main__:evaluate:256 -  acc: 0.9911 - recall: 0.9911 - f1: 0.9911 
2024-04-28 17:34:06.187 | INFO     | __main__:evaluate:254 - ******* LOC results ********
2024-04-28 17:34:06.188 | INFO     | __main__:evaluate:256 -  acc: 1.0000 - recall: 1.0000 - f1: 1.0000 
2024-04-28 17:34:06.188 | INFO     | __main__:evaluate:254 - ******* NAME results ********
2024-04-28 17:34:06.188 | INFO     | __main__:evaluate:256 -  acc: 1.0000 - recall: 1.0000 - f1: 1.0000 
2024-04-28 17:34:06.188 | INFO     | __main__:evaluate:254 - ******* ORG results ********
2024-04-28 17:34:06.188 | INFO     | __main__:evaluate:256 -  acc: 0.9349 - recall: 0.9602 - f1: 0.9474 
2024-04-28 17:34:06.188 | INFO     | __main__:evaluate:254 - ******* PRO results ********
2024-04-28 17:34:06.188 | INFO     | __main__:evaluate:256 -  acc: 0.9167 - recall: 1.0000 - f1: 0.9565 
2024-04-28 17:34:06.189 | INFO     | __main__:evaluate:254 - ******* RACE results ********
2024-04-28 17:34:06.189 | INFO     | __main__:evaluate:256 -  acc: 1.0000 - recall: 1.0000 - f1: 1.0000 
2024-04-28 17:34:06.189 | INFO     | __main__:evaluate:254 - ******* TITLE results ********
2024-04-28 17:34:06.189 | INFO     | __main__:evaluate:256 -  acc: 0.9698 - recall: 0.9584 - f1: 0.9641 

 17%|█▋        | 20/120 [01:47<20:23, 12.23s/it]
 18%|█▊        | 21/120 [01:51<16:15,  9.85s/it]
 18%|█▊        | 22/120 [01:54<12:58,  7.95s/it]
 19%|█▉        | 23/120 [01:58<10:56,  6.77s/it]
 20%|██        | 24/120 [02:02<09:24,  5.88s/it]
 21%|██        | 25/120 [02:06<08:16,  5.22s/it]
 22%|██▏       | 26/120 [02:09<07:19,  4.68s/it]
 22%|██▎       | 27/120 [02:13<06:41,  4.32s/it]
 23%|██▎       | 28/120 [02:16<06:13,  4.06s/it]
 24%|██▍       | 29/120 [02:20<05:58,  3.94s/it]
 25%|██▌       | 30/120 [02:24<05:51,  3.90s/it]
 26%|██▌       | 31/120 [02:28<05:57,  4.01s/it]
 27%|██▋       | 32/120 [02:32<05:48,  3.96s/it]
 28%|██▊       | 33/120 [02:36<05:52,  4.05s/it]
 28%|██▊       | 34/120 [02:41<06:01,  4.20s/it]
 29%|██▉       | 35/120 [02:45<05:52,  4.14s/it]
 30%|███       | 36/120 [02:49<05:42,  4.08s/it]
 31%|███       | 37/120 [02:53<05:43,  4.14s/it]
 32%|███▏      | 38/120 [02:57<05:45,  4.21s/it]
 32%|███▎      | 39/120 [03:01<05:39,  4.19s/it]
 33%|███▎      | 40/120 [03:06<05:38,  4.23s/it]
 34%|███▍      | 41/120 [03:10<05:32,  4.21s/it]
 35%|███▌      | 42/120 [03:14<05:22,  4.13s/it]
 36%|███▌      | 43/120 [03:18<05:15,  4.10s/it]
 37%|███▋      | 44/120 [03:22<05:05,  4.03s/it]
 38%|███▊      | 45/120 [03:26<05:00,  4.01s/it]
 38%|███▊      | 46/120 [03:30<04:53,  3.97s/it]
 39%|███▉      | 47/120 [03:33<04:48,  3.96s/it]
 40%|████      | 48/120 [03:37<04:43,  3.93s/it]
 41%|████      | 49/120 [03:42<04:45,  4.03s/it]
 42%|████▏     | 50/120 [03:46<04:48,  4.12s/it]
 42%|████▎     | 51/120 [03:50<04:46,  4.16s/it]
 43%|████▎     | 52/120 [03:54<04:42,  4.15s/it]
 44%|████▍     | 53/120 [03:58<04:28,  4.01s/it]
 45%|████▌     | 54/120 [04:02<04:27,  4.06s/it]
 46%|████▌     | 55/120 [04:06<04:15,  3.93s/it]
 47%|████▋     | 56/120 [04:09<04:04,  3.83s/it]
 48%|████▊     | 57/120 [04:13<03:52,  3.68s/it]
 48%|████▊     | 58/120 [04:16<03:43,  3.60s/it]
 49%|████▉     | 59/120 [04:20<03:39,  3.60s/it]
 50%|█████     | 60/120 [04:23<03:32,  3.55s/it]
 51%|█████     | 61/120 [04:27<03:29,  3.56s/it]
 52%|█████▏    | 62/120 [04:30<03:26,  3.56s/it]
 52%|█████▎    | 63/120 [04:34<03:23,  3.58s/it]
 53%|█████▎    | 64/120 [04:38<03:20,  3.59s/it]
 54%|█████▍    | 65/120 [04:41<03:18,  3.61s/it]
 55%|█████▌    | 66/120 [04:45<03:16,  3.64s/it]
 56%|█████▌    | 67/120 [04:49<03:12,  3.64s/it]
 57%|█████▋    | 68/120 [04:52<03:07,  3.61s/it]
 57%|█████▊    | 69/120 [04:55<03:00,  3.55s/it]
 58%|█████▊    | 70/120 [04:59<02:53,  3.47s/it]
 59%|█████▉    | 71/120 [05:03<02:54,  3.56s/it]
 60%|██████    | 72/120 [05:06<02:50,  3.56s/it]
 61%|██████    | 73/120 [05:10<02:49,  3.62s/it]
 62%|██████▏   | 74/120 [05:14<02:49,  3.69s/it]
 62%|██████▎   | 75/120 [05:18<02:49,  3.78s/it]
 63%|██████▎   | 76/120 [05:21<02:45,  3.75s/it]
 64%|██████▍   | 77/120 [05:25<02:40,  3.72s/it]
 65%|██████▌   | 78/120 [05:29<02:36,  3.73s/it]
 66%|██████▌   | 79/120 [05:32<02:32,  3.71s/it]
 67%|██████▋   | 80/120 [05:36<02:29,  3.75s/it]
 68%|██████▊   | 81/120 [05:40<02:27,  3.79s/it]
 68%|██████▊   | 82/120 [05:44<02:23,  3.76s/it]
 69%|██████▉   | 83/120 [05:48<02:18,  3.74s/it]
 70%|███████   | 84/120 [05:51<02:14,  3.73s/it]
 71%|███████   | 85/120 [05:55<02:08,  3.66s/it]
 72%|███████▏  | 86/120 [05:58<02:04,  3.67s/it]
 72%|███████▎  | 87/120 [06:02<02:00,  3.64s/it]
 73%|███████▎  | 88/120 [06:06<01:56,  3.65s/it]
 74%|███████▍  | 89/120 [06:09<01:52,  3.62s/it]
 75%|███████▌  | 90/120 [06:13<01:46,  3.54s/it]
 76%|███████▌  | 91/120 [06:16<01:41,  3.50s/it]
 77%|███████▋  | 92/120 [06:20<01:42,  3.67s/it]
 78%|███████▊  | 93/120 [06:24<01:41,  3.76s/it]
 78%|███████▊  | 94/120 [06:28<01:40,  3.88s/it]
 79%|███████▉  | 95/120 [06:32<01:36,  3.85s/it]
 80%|████████  | 96/120 [06:36<01:32,  3.86s/it]
 81%|████████  | 97/120 [06:40<01:28,  3.84s/it]
 82%|████████▏ | 98/120 [06:44<01:24,  3.85s/it]
 82%|████████▎ | 99/120 [06:47<01:19,  3.78s/it]
 83%|████████▎ | 100/120 [06:51<01:17,  3.89s/it]
 84%|████████▍ | 101/120 [06:55<01:14,  3.91s/it]
 85%|████████▌ | 102/120 [06:59<01:10,  3.91s/it]
 86%|████████▌ | 103/120 [07:03<01:04,  3.82s/it]
 87%|████████▋ | 104/120 [07:07<01:01,  3.84s/it]
 88%|████████▊ | 105/120 [07:10<00:57,  3.81s/it]
 88%|████████▊ | 106/120 [07:14<00:53,  3.83s/it]
 89%|████████▉ | 107/120 [07:18<00:50,  3.85s/it]
 90%|█████████ | 108/120 [07:22<00:46,  3.88s/it]
 91%|█████████ | 109/120 [07:26<00:42,  3.89s/it]
 92%|█████████▏| 110/120 [07:30<00:38,  3.82s/it]
 92%|█████████▎| 111/120 [07:33<00:33,  3.77s/it]
 93%|█████████▎| 112/120 [07:37<00:29,  3.74s/it]
 94%|█████████▍| 113/120 [07:41<00:26,  3.81s/it]
 95%|█████████▌| 114/120 [07:45<00:22,  3.77s/it]
 96%|█████████▌| 115/120 [07:48<00:18,  3.75s/it]
 97%|█████████▋| 116/120 [07:52<00:15,  3.77s/it]
 98%|█████████▊| 117/120 [07:56<00:11,  3.72s/it]
 98%|█████████▊| 118/120 [08:00<00:07,  3.73s/it]
 99%|█████████▉| 119/120 [08:03<00:03,  3.76s/it]2024-04-28 17:40:24.747 | INFO     | __main__:train:165 - evaluate dev set
2024-04-28 17:40:24.751 | INFO     | __main__:evaluate:202 - ***** Running evaluation *****


  0%|          | 0/2 [00:00<?, ?it/s][A

 50%|█████     | 1/2 [00:07<00:07,  7.77s/it][A

100%|██████████| 2/2 [00:13<00:00,  6.85s/it][A
100%|██████████| 2/2 [00:13<00:00,  6.99s/it]
2024-04-28 17:40:38.723 | INFO     | __main__:evaluate:244 - 

2024-04-28 17:40:38.726 | INFO     | __main__:evaluate:249 - ***** Eval results *****
2024-04-28 17:40:38.726 | INFO     | __main__:evaluate:251 -  acc: 0.9523 - recall: 0.9613 - f1: 0.9568 - loss: 0.1486 
2024-04-28 17:40:38.726 | INFO     | __main__:evaluate:252 - ***** Entity results *****
2024-04-28 17:40:38.726 | INFO     | __main__:evaluate:254 - ******* CONT results ********
2024-04-28 17:40:38.726 | INFO     | __main__:evaluate:256 -  acc: 1.0000 - recall: 1.0000 - f1: 1.0000 
2024-04-28 17:40:38.727 | INFO     | __main__:evaluate:254 - ******* EDU results ********
2024-04-28 17:40:38.727 | INFO     | __main__:evaluate:256 -  acc: 0.9907 - recall: 1.0000 - f1: 0.9953 
2024-04-28 17:40:38.727 | INFO     | __main__:evaluate:254 - ******* LOC results ********
2024-04-28 17:40:38.727 | INFO     | __main__:evaluate:256 -  acc: 1.0000 - recall: 1.0000 - f1: 1.0000 
2024-04-28 17:40:38.727 | INFO     | __main__:evaluate:254 - ******* NAME results ********
2024-04-28 17:40:38.727 | INFO     | __main__:evaluate:256 -  acc: 0.9910 - recall: 1.0000 - f1: 0.9955 
2024-04-28 17:40:38.728 | INFO     | __main__:evaluate:254 - ******* ORG results ********
2024-04-28 17:40:38.728 | INFO     | __main__:evaluate:256 -  acc: 0.9357 - recall: 0.9465 - f1: 0.9411 
2024-04-28 17:40:38.728 | INFO     | __main__:evaluate:254 - ******* PRO results ********
2024-04-28 17:40:38.728 | INFO     | __main__:evaluate:256 -  acc: 0.9000 - recall: 1.0000 - f1: 0.9474 
2024-04-28 17:40:38.728 | INFO     | __main__:evaluate:254 - ******* RACE results ********
2024-04-28 17:40:38.728 | INFO     | __main__:evaluate:256 -  acc: 1.0000 - recall: 1.0000 - f1: 1.0000 
2024-04-28 17:40:38.729 | INFO     | __main__:evaluate:254 - ******* TITLE results ********
2024-04-28 17:40:38.729 | INFO     | __main__:evaluate:256 -  acc: 0.9510 - recall: 0.9565 - f1: 0.9538 
2024-04-28 17:40:38.729 | INFO     | __main__:train:167 - evaluate test set
2024-04-28 17:40:38.731 | INFO     | __main__:evaluate:202 - ***** Running evaluation *****


  0%|          | 0/2 [00:00<?, ?it/s][A

 50%|█████     | 1/2 [00:07<00:07,  7.29s/it][A

100%|██████████| 2/2 [00:13<00:00,  6.89s/it][A
100%|██████████| 2/2 [00:13<00:00,  6.95s/it]
2024-04-28 17:40:52.626 | INFO     | __main__:evaluate:244 - 

2024-04-28 17:40:52.628 | INFO     | __main__:evaluate:249 - ***** Eval results *****
2024-04-28 17:40:52.628 | INFO     | __main__:evaluate:251 -  acc: 0.9550 - recall: 0.9644 - f1: 0.9597 - loss: 0.1902 
2024-04-28 17:40:52.628 | INFO     | __main__:evaluate:252 - ***** Entity results *****
2024-04-28 17:40:52.628 | INFO     | __main__:evaluate:254 - ******* CONT results ********
2024-04-28 17:40:52.629 | INFO     | __main__:evaluate:256 -  acc: 1.0000 - recall: 1.0000 - f1: 1.0000 
2024-04-28 17:40:52.629 | INFO     | __main__:evaluate:254 - ******* EDU results ********
2024-04-28 17:40:52.629 | INFO     | __main__:evaluate:256 -  acc: 0.9911 - recall: 0.9911 - f1: 0.9911 
2024-04-28 17:40:52.629 | INFO     | __main__:evaluate:254 - ******* LOC results ********
2024-04-28 17:40:52.629 | INFO     | __main__:evaluate:256 -  acc: 1.0000 - recall: 1.0000 - f1: 1.0000 
2024-04-28 17:40:52.629 | INFO     | __main__:evaluate:254 - ******* NAME results ********
2024-04-28 17:40:52.630 | INFO     | __main__:evaluate:256 -  acc: 1.0000 - recall: 1.0000 - f1: 1.0000 
2024-04-28 17:40:52.630 | INFO     | __main__:evaluate:254 - ******* ORG results ********
2024-04-28 17:40:52.630 | INFO     | __main__:evaluate:256 -  acc: 0.9347 - recall: 0.9584 - f1: 0.9464 
2024-04-28 17:40:52.630 | INFO     | __main__:evaluate:254 - ******* PRO results ********
2024-04-28 17:40:52.630 | INFO     | __main__:evaluate:256 -  acc: 0.8684 - recall: 1.0000 - f1: 0.9296 
2024-04-28 17:40:52.630 | INFO     | __main__:evaluate:254 - ******* RACE results ********
2024-04-28 17:40:52.630 | INFO     | __main__:evaluate:256 -  acc: 1.0000 - recall: 1.0000 - f1: 1.0000 
2024-04-28 17:40:52.631 | INFO     | __main__:evaluate:254 - ******* TITLE results ********
2024-04-28 17:40:52.631 | INFO     | __main__:evaluate:256 -  acc: 0.9596 - recall: 0.9558 - f1: 0.9577 

100%|██████████| 120/120 [08:33<00:00, 11.51s/it]
100%|██████████| 120/120 [08:33<00:00,  4.28s/it]
2024-04-28 17:40:52.634 | INFO     | __main__:train:126 - start 16-th epoch training

  0%|          | 0/120 [00:00<?, ?it/s]
  1%|          | 1/120 [00:03<07:20,  3.70s/it]
  2%|▏         | 2/120 [00:07<06:58,  3.55s/it]
  2%|▎         | 3/120 [00:10<06:45,  3.47s/it]
  3%|▎         | 4/120 [00:13<06:41,  3.47s/it]
  4%|▍         | 5/120 [00:17<06:43,  3.51s/it]
  5%|▌         | 6/120 [00:21<06:41,  3.52s/it]
  6%|▌         | 7/120 [00:24<06:44,  3.58s/it]
  7%|▋         | 8/120 [00:28<06:52,  3.69s/it]
  8%|▊         | 9/120 [00:32<06:38,  3.59s/it]
  8%|▊         | 10/120 [00:35<06:30,  3.55s/it]
  9%|▉         | 11/120 [00:39<06:46,  3.73s/it]
 10%|█         | 12/120 [00:43<06:56,  3.85s/it]
 11%|█         | 13/120 [00:47<06:53,  3.86s/it]
 12%|█▏        | 14/120 [00:51<06:49,  3.86s/it]
 12%|█▎        | 15/120 [00:55<06:49,  3.90s/it]
 13%|█▎        | 16/120 [00:59<06:42,  3.87s/it]
 14%|█▍        | 17/120 [01:02<06:30,  3.79s/it]
 15%|█▌        | 18/120 [01:06<06:23,  3.76s/it]
 16%|█▌        | 19/120 [01:10<06:11,  3.68s/it]
 17%|█▋        | 20/120 [01:13<06:05,  3.66s/it]
 18%|█▊        | 21/120 [01:17<05:58,  3.62s/it]
 18%|█▊        | 22/120 [01:20<05:52,  3.60s/it]
 19%|█▉        | 23/120 [01:24<05:54,  3.65s/it]
 20%|██        | 24/120 [01:28<05:55,  3.70s/it]
 21%|██        | 25/120 [01:32<05:54,  3.73s/it]
 22%|██▏       | 26/120 [01:36<05:54,  3.77s/it]
 22%|██▎       | 27/120 [01:39<05:49,  3.76s/it]
 23%|██▎       | 28/120 [01:44<05:59,  3.91s/it]
 24%|██▍       | 29/120 [01:48<05:56,  3.92s/it]
 25%|██▌       | 30/120 [01:51<05:45,  3.84s/it]
 26%|██▌       | 31/120 [01:55<05:44,  3.87s/it]
 27%|██▋       | 32/120 [01:59<05:33,  3.79s/it]
 28%|██▊       | 33/120 [02:02<05:28,  3.77s/it]
 28%|██▊       | 34/120 [02:06<05:21,  3.74s/it]
 29%|██▉       | 35/120 [02:10<05:26,  3.84s/it]
 30%|███       | 36/120 [02:14<05:33,  3.97s/it]
 31%|███       | 37/120 [02:18<05:23,  3.89s/it]
 32%|███▏      | 38/120 [02:22<05:12,  3.81s/it]
 32%|███▎      | 39/120 [02:26<05:11,  3.85s/it]
 33%|███▎      | 40/120 [02:30<05:12,  3.91s/it]
 34%|███▍      | 41/120 [02:34<05:06,  3.88s/it]
 35%|███▌      | 42/120 [02:37<04:58,  3.83s/it]
 36%|███▌      | 43/120 [02:41<04:55,  3.84s/it]
 37%|███▋      | 44/120 [02:45<04:54,  3.88s/it]
 38%|███▊      | 45/120 [02:49<04:47,  3.83s/it]
 38%|███▊      | 46/120 [02:53<04:50,  3.92s/it]
 39%|███▉      | 47/120 [02:57<04:44,  3.90s/it]
 40%|████      | 48/120 [03:01<04:37,  3.85s/it]
 41%|████      | 49/120 [03:04<04:30,  3.81s/it]
 42%|████▏     | 50/120 [03:08<04:22,  3.75s/it]
 42%|████▎     | 51/120 [03:11<04:13,  3.67s/it]
 43%|████▎     | 52/120 [03:15<04:11,  3.70s/it]
 44%|████▍     | 53/120 [03:19<04:07,  3.69s/it]
 45%|████▌     | 54/120 [03:22<03:59,  3.62s/it]
 46%|████▌     | 55/120 [03:26<03:53,  3.60s/it]
 47%|████▋     | 56/120 [03:30<03:51,  3.62s/it]
 48%|████▊     | 57/120 [03:33<03:47,  3.61s/it]
 48%|████▊     | 58/120 [03:37<03:44,  3.61s/it]
 49%|████▉     | 59/120 [03:40<03:40,  3.61s/it]
 50%|█████     | 60/120 [03:44<03:34,  3.58s/it]
 51%|█████     | 61/120 [03:47<03:32,  3.60s/it]
 52%|█████▏    | 62/120 [03:51<03:31,  3.64s/it]
 52%|█████▎    | 63/120 [03:55<03:31,  3.71s/it]
 53%|█████▎    | 64/120 [03:58<03:22,  3.61s/it]
 54%|█████▍    | 65/120 [04:02<03:15,  3.56s/it]
 55%|█████▌    | 66/120 [04:05<03:08,  3.49s/it]
 56%|█████▌    | 67/120 [04:09<03:05,  3.50s/it]
 57%|█████▋    | 68/120 [04:12<03:03,  3.53s/it]
 57%|█████▊    | 69/120 [04:16<03:02,  3.57s/it]
 58%|█████▊    | 70/120 [04:20<03:02,  3.66s/it]
 59%|█████▉    | 71/120 [04:24<03:00,  3.69s/it]
 60%|██████    | 72/120 [04:27<02:56,  3.68s/it]
 61%|██████    | 73/120 [04:31<02:55,  3.73s/it]
 62%|██████▏   | 74/120 [04:35<02:52,  3.74s/it]
 62%|██████▎   | 75/120 [04:39<02:47,  3.71s/it]
 63%|██████▎   | 76/120 [04:42<02:46,  3.78s/it]
 64%|██████▍   | 77/120 [04:46<02:40,  3.74s/it]
 65%|██████▌   | 78/120 [04:50<02:39,  3.79s/it]
 66%|██████▌   | 79/120 [04:54<02:33,  3.74s/it]
 67%|██████▋   | 80/120 [04:58<02:32,  3.81s/it]
 68%|██████▊   | 81/120 [05:02<02:37,  4.03s/it]
 68%|██████▊   | 82/120 [05:06<02:34,  4.07s/it]
 69%|██████▉   | 83/120 [05:11<02:33,  4.16s/it]
 70%|███████   | 84/120 [05:15<02:33,  4.28s/it]
 71%|███████   | 85/120 [05:19<02:23,  4.10s/it]
 72%|███████▏  | 86/120 [05:23<02:21,  4.16s/it]
 72%|███████▎  | 87/120 [05:27<02:17,  4.16s/it]
 73%|███████▎  | 88/120 [05:31<02:08,  4.01s/it]
 74%|███████▍  | 89/120 [05:35<02:06,  4.07s/it]
 75%|███████▌  | 90/120 [05:39<02:00,  4.01s/it]
 76%|███████▌  | 91/120 [05:44<02:03,  4.25s/it]
 77%|███████▋  | 92/120 [05:48<01:59,  4.27s/it]
 78%|███████▊  | 93/120 [05:52<01:52,  4.18s/it]
 78%|███████▊  | 94/120 [05:56<01:48,  4.18s/it]
 79%|███████▉  | 95/120 [06:00<01:39,  3.98s/it]
 80%|████████  | 96/120 [06:04<01:32,  3.87s/it]
 81%|████████  | 97/120 [06:08<01:32,  4.01s/it]
 82%|████████▏ | 98/120 [06:12<01:29,  4.08s/it]
 82%|████████▎ | 99/120 [06:16<01:23,  3.99s/it]2024-04-28 17:47:12.819 | INFO     | __main__:train:165 - evaluate dev set
2024-04-28 17:47:12.822 | INFO     | __main__:evaluate:202 - ***** Running evaluation *****


  0%|          | 0/2 [00:00<?, ?it/s][A

 50%|█████     | 1/2 [00:07<00:07,  7.91s/it][A

100%|██████████| 2/2 [00:14<00:00,  6.99s/it][A
100%|██████████| 2/2 [00:14<00:00,  7.13s/it]
2024-04-28 17:47:27.079 | INFO     | __main__:evaluate:244 - 

2024-04-28 17:47:27.082 | INFO     | __main__:evaluate:249 - ***** Eval results *****
2024-04-28 17:47:27.082 | INFO     | __main__:evaluate:251 -  acc: 0.9571 - recall: 0.9679 - f1: 0.9625 - loss: 0.1533 
2024-04-28 17:47:27.082 | INFO     | __main__:evaluate:252 - ***** Entity results *****
2024-04-28 17:47:27.083 | INFO     | __main__:evaluate:254 - ******* CONT results ********
2024-04-28 17:47:27.083 | INFO     | __main__:evaluate:256 -  acc: 1.0000 - recall: 1.0000 - f1: 1.0000 
2024-04-28 17:47:27.083 | INFO     | __main__:evaluate:254 - ******* EDU results ********
2024-04-28 17:47:27.083 | INFO     | __main__:evaluate:256 -  acc: 0.9907 - recall: 1.0000 - f1: 0.9953 
2024-04-28 17:47:27.083 | INFO     | __main__:evaluate:254 - ******* LOC results ********
2024-04-28 17:47:27.083 | INFO     | __main__:evaluate:256 -  acc: 1.0000 - recall: 1.0000 - f1: 1.0000 
2024-04-28 17:47:27.084 | INFO     | __main__:evaluate:254 - ******* NAME results ********
2024-04-28 17:47:27.084 | INFO     | __main__:evaluate:256 -  acc: 0.9910 - recall: 1.0000 - f1: 0.9955 
2024-04-28 17:47:27.084 | INFO     | __main__:evaluate:254 - ******* ORG results ********
2024-04-28 17:47:27.084 | INFO     | __main__:evaluate:256 -  acc: 0.9470 - recall: 0.9560 - f1: 0.9515 
2024-04-28 17:47:27.084 | INFO     | __main__:evaluate:254 - ******* PRO results ********
2024-04-28 17:47:27.084 | INFO     | __main__:evaluate:256 -  acc: 0.9000 - recall: 1.0000 - f1: 0.9474 
2024-04-28 17:47:27.085 | INFO     | __main__:evaluate:254 - ******* RACE results ********
2024-04-28 17:47:27.085 | INFO     | __main__:evaluate:256 -  acc: 0.9375 - recall: 1.0000 - f1: 0.9677 
2024-04-28 17:47:27.085 | INFO     | __main__:evaluate:254 - ******* TITLE results ********
2024-04-28 17:47:27.085 | INFO     | __main__:evaluate:256 -  acc: 0.9541 - recall: 0.9638 - f1: 0.9589 
2024-04-28 17:47:27.086 | INFO     | __main__:train:167 - evaluate test set
2024-04-28 17:47:27.087 | INFO     | __main__:evaluate:202 - ***** Running evaluation *****


  0%|          | 0/2 [00:00<?, ?it/s][A

 50%|█████     | 1/2 [00:07<00:07,  7.58s/it][A

100%|██████████| 2/2 [00:14<00:00,  6.97s/it][A
100%|██████████| 2/2 [00:14<00:00,  7.06s/it]
2024-04-28 17:47:41.211 | INFO     | __main__:evaluate:244 - 

2024-04-28 17:47:41.212 | INFO     | __main__:evaluate:249 - ***** Eval results *****
2024-04-28 17:47:41.213 | INFO     | __main__:evaluate:251 -  acc: 0.9556 - recall: 0.9644 - f1: 0.9600 - loss: 0.1953 
2024-04-28 17:47:41.213 | INFO     | __main__:evaluate:252 - ***** Entity results *****
2024-04-28 17:47:41.213 | INFO     | __main__:evaluate:254 - ******* CONT results ********
2024-04-28 17:47:41.213 | INFO     | __main__:evaluate:256 -  acc: 1.0000 - recall: 1.0000 - f1: 1.0000 
2024-04-28 17:47:41.213 | INFO     | __main__:evaluate:254 - ******* EDU results ********
2024-04-28 17:47:41.214 | INFO     | __main__:evaluate:256 -  acc: 0.9911 - recall: 0.9911 - f1: 0.9911 
2024-04-28 17:47:41.214 | INFO     | __main__:evaluate:254 - ******* LOC results ********
2024-04-28 17:47:41.214 | INFO     | __main__:evaluate:256 -  acc: 1.0000 - recall: 1.0000 - f1: 1.0000 
2024-04-28 17:47:41.214 | INFO     | __main__:evaluate:254 - ******* NAME results ********
2024-04-28 17:47:41.214 | INFO     | __main__:evaluate:256 -  acc: 1.0000 - recall: 1.0000 - f1: 1.0000 
2024-04-28 17:47:41.214 | INFO     | __main__:evaluate:254 - ******* ORG results ********
2024-04-28 17:47:41.215 | INFO     | __main__:evaluate:256 -  acc: 0.9346 - recall: 0.9566 - f1: 0.9455 
2024-04-28 17:47:41.215 | INFO     | __main__:evaluate:254 - ******* PRO results ********
2024-04-28 17:47:41.215 | INFO     | __main__:evaluate:256 -  acc: 0.9167 - recall: 1.0000 - f1: 0.9565 
2024-04-28 17:47:41.215 | INFO     | __main__:evaluate:254 - ******* RACE results ********
2024-04-28 17:47:41.215 | INFO     | __main__:evaluate:256 -  acc: 1.0000 - recall: 1.0000 - f1: 1.0000 
2024-04-28 17:47:41.215 | INFO     | __main__:evaluate:254 - ******* TITLE results ********
2024-04-28 17:47:41.216 | INFO     | __main__:evaluate:256 -  acc: 0.9584 - recall: 0.9571 - f1: 0.9578 

 83%|████████▎ | 100/120 [06:48<04:08, 12.44s/it]
 84%|████████▍ | 101/120 [06:52<03:09,  9.97s/it]
 85%|████████▌ | 102/120 [06:57<02:28,  8.26s/it]
 86%|████████▌ | 103/120 [07:01<01:59,  7.00s/it]
 87%|████████▋ | 104/120 [07:05<01:38,  6.15s/it]
 88%|████████▊ | 105/120 [07:09<01:25,  5.68s/it]
 88%|████████▊ | 106/120 [07:13<01:12,  5.18s/it]
 89%|████████▉ | 107/120 [07:18<01:04,  4.94s/it]
 90%|█████████ | 108/120 [07:22<00:57,  4.79s/it]
 91%|█████████ | 109/120 [07:26<00:49,  4.47s/it]
 92%|█████████▏| 110/120 [07:30<00:43,  4.38s/it]
 92%|█████████▎| 111/120 [07:35<00:39,  4.44s/it]
 93%|█████████▎| 112/120 [07:39<00:34,  4.33s/it]
 94%|█████████▍| 113/120 [07:43<00:29,  4.17s/it]
 95%|█████████▌| 114/120 [07:46<00:24,  4.06s/it]
 96%|█████████▌| 115/120 [07:51<00:20,  4.10s/it]
 97%|█████████▋| 116/120 [07:54<00:15,  3.97s/it]
 98%|█████████▊| 117/120 [07:58<00:12,  4.03s/it]
 98%|█████████▊| 118/120 [08:03<00:08,  4.25s/it]
 99%|█████████▉| 119/120 [08:07<00:04,  4.24s/it]
100%|██████████| 120/120 [08:09<00:00,  3.60s/it]
100%|██████████| 120/120 [08:09<00:00,  4.08s/it]
2024-04-28 17:49:02.587 | INFO     | __main__:train:126 - start 17-th epoch training

  0%|          | 0/120 [00:00<?, ?it/s]
  1%|          | 1/120 [00:03<07:23,  3.73s/it]
  2%|▏         | 2/120 [00:07<07:44,  3.94s/it]
  2%|▎         | 3/120 [00:11<07:48,  4.00s/it]
  3%|▎         | 4/120 [00:16<07:57,  4.12s/it]
  4%|▍         | 5/120 [00:20<07:44,  4.04s/it]
  5%|▌         | 6/120 [00:24<07:42,  4.06s/it]
  6%|▌         | 7/120 [00:28<07:33,  4.01s/it]
  7%|▋         | 8/120 [00:31<07:20,  3.93s/it]
  8%|▊         | 9/120 [00:35<07:08,  3.86s/it]
  8%|▊         | 10/120 [00:39<07:10,  3.91s/it]
  9%|▉         | 11/120 [00:43<06:59,  3.85s/it]
 10%|█         | 12/120 [00:47<07:03,  3.92s/it]
 11%|█         | 13/120 [00:51<06:51,  3.84s/it]
 12%|█▏        | 14/120 [00:54<06:31,  3.69s/it]
 12%|█▎        | 15/120 [00:57<06:14,  3.57s/it]
 13%|█▎        | 16/120 [01:01<06:17,  3.63s/it]
 14%|█▍        | 17/120 [01:05<06:27,  3.77s/it]
 15%|█▌        | 18/120 [01:09<06:28,  3.81s/it]
 16%|█▌        | 19/120 [01:13<06:27,  3.84s/it]
 17%|█▋        | 20/120 [01:17<06:18,  3.79s/it]
 18%|█▊        | 21/120 [01:21<06:23,  3.87s/it]
 18%|█▊        | 22/120 [01:24<06:16,  3.85s/it]
 19%|█▉        | 23/120 [01:28<06:06,  3.77s/it]
 20%|██        | 24/120 [01:32<05:56,  3.72s/it]
 21%|██        | 25/120 [01:35<05:54,  3.73s/it]
 22%|██▏       | 26/120 [01:39<05:53,  3.76s/it]
 22%|██▎       | 27/120 [01:43<05:50,  3.76s/it]
 23%|██▎       | 28/120 [01:47<05:43,  3.74s/it]
 24%|██▍       | 29/120 [01:51<05:51,  3.86s/it]
 25%|██▌       | 30/120 [01:54<05:40,  3.79s/it]
 26%|██▌       | 31/120 [01:58<05:32,  3.74s/it]
 27%|██▋       | 32/120 [02:02<05:29,  3.75s/it]
 28%|██▊       | 33/120 [02:06<05:27,  3.77s/it]
 28%|██▊       | 34/120 [02:09<05:25,  3.79s/it]
 29%|██▉       | 35/120 [02:13<05:24,  3.82s/it]
 30%|███       | 36/120 [02:17<05:21,  3.82s/it]
 31%|███       | 37/120 [02:21<05:27,  3.95s/it]
 32%|███▏      | 38/120 [02:25<05:24,  3.96s/it]
 32%|███▎      | 39/120 [02:29<05:14,  3.89s/it]
 33%|███▎      | 40/120 [02:33<05:04,  3.81s/it]
 34%|███▍      | 41/120 [02:36<04:51,  3.69s/it]
 35%|███▌      | 42/120 [02:40<04:47,  3.69s/it]
 36%|███▌      | 43/120 [02:44<04:46,  3.72s/it]
 37%|███▋      | 44/120 [02:48<04:51,  3.83s/it]
 38%|███▊      | 45/120 [02:52<04:53,  3.91s/it]
 38%|███▊      | 46/120 [02:55<04:44,  3.85s/it]
 39%|███▉      | 47/120 [02:59<04:38,  3.81s/it]
 40%|████      | 48/120 [03:03<04:26,  3.71s/it]
 41%|████      | 49/120 [03:07<04:26,  3.75s/it]
 42%|████▏     | 50/120 [03:10<04:22,  3.75s/it]
 42%|████▎     | 51/120 [03:14<04:19,  3.76s/it]
 43%|████▎     | 52/120 [03:18<04:17,  3.78s/it]
 44%|████▍     | 53/120 [03:22<04:12,  3.76s/it]
 45%|████▌     | 54/120 [03:26<04:16,  3.88s/it]
 46%|████▌     | 55/120 [03:30<04:16,  3.95s/it]
 47%|████▋     | 56/120 [03:34<04:14,  3.98s/it]
 48%|████▊     | 57/120 [03:38<04:13,  4.02s/it]
 48%|████▊     | 58/120 [03:42<04:11,  4.06s/it]
 49%|████▉     | 59/120 [03:46<04:05,  4.02s/it]
 50%|█████     | 60/120 [03:50<04:01,  4.03s/it]
 51%|█████     | 61/120 [03:54<03:53,  3.96s/it]
 52%|█████▏    | 62/120 [03:58<03:53,  4.02s/it]
 52%|█████▎    | 63/120 [04:02<03:47,  4.00s/it]
 53%|█████▎    | 64/120 [04:06<03:47,  4.07s/it]
 54%|█████▍    | 65/120 [04:10<03:42,  4.05s/it]
 55%|█████▌    | 66/120 [04:14<03:36,  4.01s/it]
 56%|█████▌    | 67/120 [04:18<03:27,  3.91s/it]
 57%|█████▋    | 68/120 [04:22<03:23,  3.92s/it]
 57%|█████▊    | 69/120 [04:26<03:19,  3.90s/it]
 58%|█████▊    | 70/120 [04:30<03:15,  3.91s/it]
 59%|█████▉    | 71/120 [04:33<03:10,  3.89s/it]
 60%|██████    | 72/120 [04:37<03:06,  3.89s/it]
 61%|██████    | 73/120 [04:41<02:59,  3.83s/it]
 62%|██████▏   | 74/120 [04:45<02:56,  3.84s/it]
 62%|██████▎   | 75/120 [04:49<02:54,  3.87s/it]
 63%|██████▎   | 76/120 [04:53<02:54,  3.96s/it]
 64%|██████▍   | 77/120 [04:57<02:45,  3.85s/it]
 65%|██████▌   | 78/120 [05:01<02:43,  3.89s/it]
 66%|██████▌   | 79/120 [05:04<02:38,  3.87s/it]2024-04-28 17:54:11.302 | INFO     | __main__:train:165 - evaluate dev set
2024-04-28 17:54:11.307 | INFO     | __main__:evaluate:202 - ***** Running evaluation *****


  0%|          | 0/2 [00:00<?, ?it/s][A

 50%|█████     | 1/2 [00:07<00:07,  7.73s/it][A

100%|██████████| 2/2 [00:13<00:00,  6.85s/it][A
100%|██████████| 2/2 [00:13<00:00,  6.99s/it]
2024-04-28 17:54:25.280 | INFO     | __main__:evaluate:244 - 

2024-04-28 17:54:25.282 | INFO     | __main__:evaluate:249 - ***** Eval results *****
2024-04-28 17:54:25.283 | INFO     | __main__:evaluate:251 -  acc: 0.9602 - recall: 0.9659 - f1: 0.9630 - loss: 0.1529 
2024-04-28 17:54:25.283 | INFO     | __main__:evaluate:252 - ***** Entity results *****
2024-04-28 17:54:25.283 | INFO     | __main__:evaluate:254 - ******* CONT results ********
2024-04-28 17:54:25.283 | INFO     | __main__:evaluate:256 -  acc: 1.0000 - recall: 1.0000 - f1: 1.0000 
2024-04-28 17:54:25.283 | INFO     | __main__:evaluate:254 - ******* EDU results ********
2024-04-28 17:54:25.283 | INFO     | __main__:evaluate:256 -  acc: 0.9815 - recall: 1.0000 - f1: 0.9907 
2024-04-28 17:54:25.284 | INFO     | __main__:evaluate:254 - ******* LOC results ********
2024-04-28 17:54:25.284 | INFO     | __main__:evaluate:256 -  acc: 1.0000 - recall: 1.0000 - f1: 1.0000 
2024-04-28 17:54:25.284 | INFO     | __main__:evaluate:254 - ******* NAME results ********
2024-04-28 17:54:25.284 | INFO     | __main__:evaluate:256 -  acc: 0.9910 - recall: 1.0000 - f1: 0.9955 
2024-04-28 17:54:25.284 | INFO     | __main__:evaluate:254 - ******* ORG results ********
2024-04-28 17:54:25.284 | INFO     | __main__:evaluate:256 -  acc: 0.9412 - recall: 0.9484 - f1: 0.9448 
2024-04-28 17:54:25.285 | INFO     | __main__:evaluate:254 - ******* PRO results ********
2024-04-28 17:54:25.285 | INFO     | __main__:evaluate:256 -  acc: 0.9000 - recall: 1.0000 - f1: 0.9474 
2024-04-28 17:54:25.285 | INFO     | __main__:evaluate:254 - ******* RACE results ********
2024-04-28 17:54:25.285 | INFO     | __main__:evaluate:256 -  acc: 0.9375 - recall: 1.0000 - f1: 0.9677 
2024-04-28 17:54:25.285 | INFO     | __main__:evaluate:254 - ******* TITLE results ********
2024-04-28 17:54:25.285 | INFO     | __main__:evaluate:256 -  acc: 0.9666 - recall: 0.9652 - f1: 0.9659 
2024-04-28 17:54:25.286 | INFO     | __main__:train:167 - evaluate test set
2024-04-28 17:54:25.287 | INFO     | __main__:evaluate:202 - ***** Running evaluation *****


  0%|          | 0/2 [00:00<?, ?it/s][A

 50%|█████     | 1/2 [00:07<00:07,  7.68s/it][A

100%|██████████| 2/2 [00:14<00:00,  7.01s/it][A
100%|██████████| 2/2 [00:14<00:00,  7.11s/it]
2024-04-28 17:54:39.507 | INFO     | __main__:evaluate:244 - 

2024-04-28 17:54:39.509 | INFO     | __main__:evaluate:249 - ***** Eval results *****
2024-04-28 17:54:39.510 | INFO     | __main__:evaluate:251 -  acc: 0.9543 - recall: 0.9619 - f1: 0.9581 - loss: 0.2316 
2024-04-28 17:54:39.510 | INFO     | __main__:evaluate:252 - ***** Entity results *****
2024-04-28 17:54:39.510 | INFO     | __main__:evaluate:254 - ******* CONT results ********
2024-04-28 17:54:39.510 | INFO     | __main__:evaluate:256 -  acc: 1.0000 - recall: 1.0000 - f1: 1.0000 
2024-04-28 17:54:39.510 | INFO     | __main__:evaluate:254 - ******* EDU results ********
2024-04-28 17:54:39.511 | INFO     | __main__:evaluate:256 -  acc: 0.9911 - recall: 0.9911 - f1: 0.9911 
2024-04-28 17:54:39.511 | INFO     | __main__:evaluate:254 - ******* LOC results ********
2024-04-28 17:54:39.511 | INFO     | __main__:evaluate:256 -  acc: 1.0000 - recall: 1.0000 - f1: 1.0000 
2024-04-28 17:54:39.511 | INFO     | __main__:evaluate:254 - ******* NAME results ********
2024-04-28 17:54:39.511 | INFO     | __main__:evaluate:256 -  acc: 1.0000 - recall: 1.0000 - f1: 1.0000 
2024-04-28 17:54:39.511 | INFO     | __main__:evaluate:254 - ******* ORG results ********
2024-04-28 17:54:39.511 | INFO     | __main__:evaluate:256 -  acc: 0.9312 - recall: 0.9548 - f1: 0.9429 
2024-04-28 17:54:39.512 | INFO     | __main__:evaluate:254 - ******* PRO results ********
2024-04-28 17:54:39.512 | INFO     | __main__:evaluate:256 -  acc: 0.8919 - recall: 1.0000 - f1: 0.9429 
2024-04-28 17:54:39.512 | INFO     | __main__:evaluate:254 - ******* RACE results ********
2024-04-28 17:54:39.512 | INFO     | __main__:evaluate:256 -  acc: 1.0000 - recall: 1.0000 - f1: 1.0000 
2024-04-28 17:54:39.512 | INFO     | __main__:evaluate:254 - ******* TITLE results ********
2024-04-28 17:54:39.512 | INFO     | __main__:evaluate:256 -  acc: 0.9595 - recall: 0.9532 - f1: 0.9564 

 67%|██████▋   | 80/120 [05:36<08:12, 12.31s/it]
 68%|██████▊   | 81/120 [05:40<06:21,  9.78s/it]
 68%|██████▊   | 82/120 [05:44<05:01,  7.93s/it]
 69%|██████▉   | 83/120 [05:47<04:04,  6.62s/it]
 70%|███████   | 84/120 [05:51<03:26,  5.72s/it]
 71%|███████   | 85/120 [05:55<02:57,  5.08s/it]
 72%|███████▏  | 86/120 [05:59<02:41,  4.75s/it]
 72%|███████▎  | 87/120 [06:02<02:25,  4.41s/it]
 73%|███████▎  | 88/120 [06:06<02:14,  4.21s/it]
 74%|███████▍  | 89/120 [06:09<02:02,  3.96s/it]
 75%|███████▌  | 90/120 [06:13<01:56,  3.90s/it]
 76%|███████▌  | 91/120 [06:17<01:53,  3.92s/it]
 77%|███████▋  | 92/120 [06:21<01:48,  3.87s/it]
 78%|███████▊  | 93/120 [06:26<01:52,  4.17s/it]
 78%|███████▊  | 94/120 [06:30<01:48,  4.18s/it]
 79%|███████▉  | 95/120 [06:34<01:43,  4.14s/it]
 80%|████████  | 96/120 [06:38<01:36,  4.00s/it]
 81%|████████  | 97/120 [06:42<01:34,  4.13s/it]
 82%|████████▏ | 98/120 [06:46<01:28,  4.01s/it]
 82%|████████▎ | 99/120 [06:50<01:24,  4.02s/it]
 83%|████████▎ | 100/120 [06:54<01:20,  4.02s/it]
 84%|████████▍ | 101/120 [06:58<01:16,  4.02s/it]
 85%|████████▌ | 102/120 [07:02<01:11,  3.95s/it]
 86%|████████▌ | 103/120 [07:05<01:06,  3.90s/it]
 87%|████████▋ | 104/120 [07:09<01:02,  3.93s/it]
 88%|████████▊ | 105/120 [07:13<00:58,  3.87s/it]
 88%|████████▊ | 106/120 [07:17<00:55,  3.94s/it]
 89%|████████▉ | 107/120 [07:21<00:51,  3.93s/it]
 90%|█████████ | 108/120 [07:25<00:47,  3.93s/it]
 91%|█████████ | 109/120 [07:29<00:43,  3.95s/it]
 92%|█████████▏| 110/120 [07:33<00:38,  3.88s/it]
 92%|█████████▎| 111/120 [07:37<00:34,  3.84s/it]
 93%|█████████▎| 112/120 [07:40<00:29,  3.74s/it]
 94%|█████████▍| 113/120 [07:44<00:26,  3.75s/it]
 95%|█████████▌| 114/120 [07:48<00:22,  3.74s/it]
 96%|█████████▌| 115/120 [07:51<00:18,  3.76s/it]
 97%|█████████▋| 116/120 [07:55<00:14,  3.72s/it]
 98%|█████████▊| 117/120 [07:59<00:11,  3.71s/it]
 98%|█████████▊| 118/120 [08:02<00:07,  3.69s/it]
 99%|█████████▉| 119/120 [08:06<00:03,  3.70s/it]
100%|██████████| 120/120 [08:08<00:00,  3.11s/it]
100%|██████████| 120/120 [08:08<00:00,  4.07s/it]
2024-04-28 17:57:10.870 | INFO     | __main__:train:126 - start 18-th epoch training

  0%|          | 0/120 [00:00<?, ?it/s]
  1%|          | 1/120 [00:03<07:41,  3.88s/it]
  2%|▏         | 2/120 [00:07<07:22,  3.75s/it]
  2%|▎         | 3/120 [00:11<07:12,  3.70s/it]
  3%|▎         | 4/120 [00:14<07:11,  3.72s/it]
  4%|▍         | 5/120 [00:18<07:08,  3.73s/it]
  5%|▌         | 6/120 [00:22<07:05,  3.73s/it]
  6%|▌         | 7/120 [00:26<06:59,  3.72s/it]
  7%|▋         | 8/120 [00:29<06:58,  3.73s/it]
  8%|▊         | 9/120 [00:33<06:49,  3.69s/it]
  8%|▊         | 10/120 [00:37<06:50,  3.73s/it]
  9%|▉         | 11/120 [00:41<06:57,  3.83s/it]
 10%|█         | 12/120 [00:45<06:49,  3.79s/it]
 11%|█         | 13/120 [00:49<06:51,  3.85s/it]
 12%|█▏        | 14/120 [00:52<06:44,  3.82s/it]
 12%|█▎        | 15/120 [00:56<06:41,  3.82s/it]
 13%|█▎        | 16/120 [01:00<06:30,  3.76s/it]
 14%|█▍        | 17/120 [01:03<06:20,  3.70s/it]
 15%|█▌        | 18/120 [01:07<06:13,  3.67s/it]
 16%|█▌        | 19/120 [01:11<06:18,  3.75s/it]
 17%|█▋        | 20/120 [01:14<06:11,  3.71s/it]
 18%|█▊        | 21/120 [01:18<06:03,  3.67s/it]
 18%|█▊        | 22/120 [01:22<05:55,  3.63s/it]
 19%|█▉        | 23/120 [01:25<05:49,  3.60s/it]
 20%|██        | 24/120 [01:29<05:46,  3.61s/it]
 21%|██        | 25/120 [01:32<05:40,  3.58s/it]
 22%|██▏       | 26/120 [01:36<05:32,  3.54s/it]
 22%|██▎       | 27/120 [01:39<05:21,  3.45s/it]
 23%|██▎       | 28/120 [01:42<05:13,  3.41s/it]
 24%|██▍       | 29/120 [01:46<05:15,  3.46s/it]
 25%|██▌       | 30/120 [01:49<05:15,  3.51s/it]
 26%|██▌       | 31/120 [01:53<05:15,  3.54s/it]
 27%|██▋       | 32/120 [01:57<05:11,  3.54s/it]
 28%|██▊       | 33/120 [02:00<05:03,  3.49s/it]
 28%|██▊       | 34/120 [02:04<05:19,  3.71s/it]
 29%|██▉       | 35/120 [02:08<05:24,  3.81s/it]
 30%|███       | 36/120 [02:12<05:22,  3.84s/it]
 31%|███       | 37/120 [02:16<05:21,  3.88s/it]
 32%|███▏      | 38/120 [02:20<05:12,  3.81s/it]
 32%|███▎      | 39/120 [02:24<05:16,  3.91s/it]
 33%|███▎      | 40/120 [02:28<05:12,  3.91s/it]
 34%|███▍      | 41/120 [02:31<05:03,  3.84s/it]
 35%|███▌      | 42/120 [02:35<04:52,  3.75s/it]
 36%|███▌      | 43/120 [02:39<04:47,  3.74s/it]
 37%|███▋      | 44/120 [02:42<04:43,  3.73s/it]
 38%|███▊      | 45/120 [02:46<04:40,  3.74s/it]
 38%|███▊      | 46/120 [02:50<04:40,  3.78s/it]
 39%|███▉      | 47/120 [02:54<04:37,  3.81s/it]
 40%|████      | 48/120 [02:58<04:33,  3.79s/it]
 41%|████      | 49/120 [03:02<04:31,  3.83s/it]
 42%|████▏     | 50/120 [03:05<04:22,  3.75s/it]
 42%|████▎     | 51/120 [03:09<04:28,  3.89s/it]
 43%|████▎     | 52/120 [03:14<04:30,  3.98s/it]
 44%|████▍     | 53/120 [03:18<04:27,  3.99s/it]
 45%|████▌     | 54/120 [03:22<04:22,  3.98s/it]
 46%|████▌     | 55/120 [03:26<04:18,  3.98s/it]
 47%|████▋     | 56/120 [03:29<04:13,  3.97s/it]
 48%|████▊     | 57/120 [03:34<04:12,  4.00s/it]
 48%|████▊     | 58/120 [03:38<04:12,  4.07s/it]
 49%|████▉     | 59/120 [03:42<04:06,  4.04s/it]2024-04-28 18:00:57.203 | INFO     | __main__:train:165 - evaluate dev set
2024-04-28 18:00:57.205 | INFO     | __main__:evaluate:202 - ***** Running evaluation *****


  0%|          | 0/2 [00:00<?, ?it/s][A

 50%|█████     | 1/2 [00:07<00:07,  7.86s/it][A

100%|██████████| 2/2 [00:14<00:00,  7.19s/it][A
100%|██████████| 2/2 [00:14<00:00,  7.29s/it]
2024-04-28 18:01:11.790 | INFO     | __main__:evaluate:244 - 

2024-04-28 18:01:11.792 | INFO     | __main__:evaluate:249 - ***** Eval results *****
2024-04-28 18:01:11.792 | INFO     | __main__:evaluate:251 -  acc: 0.9609 - recall: 0.9693 - f1: 0.9651 - loss: 0.1643 
2024-04-28 18:01:11.792 | INFO     | __main__:evaluate:252 - ***** Entity results *****
2024-04-28 18:01:11.792 | INFO     | __main__:evaluate:254 - ******* CONT results ********
2024-04-28 18:01:11.792 | INFO     | __main__:evaluate:256 -  acc: 1.0000 - recall: 1.0000 - f1: 1.0000 
2024-04-28 18:01:11.792 | INFO     | __main__:evaluate:254 - ******* EDU results ********
2024-04-28 18:01:11.793 | INFO     | __main__:evaluate:256 -  acc: 0.9907 - recall: 1.0000 - f1: 0.9953 
2024-04-28 18:01:11.793 | INFO     | __main__:evaluate:254 - ******* LOC results ********
2024-04-28 18:01:11.793 | INFO     | __main__:evaluate:256 -  acc: 1.0000 - recall: 1.0000 - f1: 1.0000 
2024-04-28 18:01:11.793 | INFO     | __main__:evaluate:254 - ******* NAME results ********
2024-04-28 18:01:11.793 | INFO     | __main__:evaluate:256 -  acc: 0.9910 - recall: 1.0000 - f1: 0.9955 
2024-04-28 18:01:11.793 | INFO     | __main__:evaluate:254 - ******* ORG results ********
2024-04-28 18:01:11.793 | INFO     | __main__:evaluate:256 -  acc: 0.9451 - recall: 0.9541 - f1: 0.9496 
2024-04-28 18:01:11.794 | INFO     | __main__:evaluate:254 - ******* PRO results ********
2024-04-28 18:01:11.794 | INFO     | __main__:evaluate:256 -  acc: 0.9000 - recall: 1.0000 - f1: 0.9474 
2024-04-28 18:01:11.794 | INFO     | __main__:evaluate:254 - ******* RACE results ********
2024-04-28 18:01:11.794 | INFO     | __main__:evaluate:256 -  acc: 0.9375 - recall: 1.0000 - f1: 0.9677 
2024-04-28 18:01:11.794 | INFO     | __main__:evaluate:254 - ******* TITLE results ********
2024-04-28 18:01:11.794 | INFO     | __main__:evaluate:256 -  acc: 0.9639 - recall: 0.9681 - f1: 0.9660 
2024-04-28 18:01:11.795 | INFO     | __main__:train:167 - evaluate test set
2024-04-28 18:01:11.796 | INFO     | __main__:evaluate:202 - ***** Running evaluation *****


  0%|          | 0/2 [00:00<?, ?it/s][A

 50%|█████     | 1/2 [00:08<00:08,  8.28s/it][A

100%|██████████| 2/2 [00:15<00:00,  7.37s/it][A
100%|██████████| 2/2 [00:15<00:00,  7.51s/it]
2024-04-28 18:01:26.807 | INFO     | __main__:evaluate:244 - 

2024-04-28 18:01:26.811 | INFO     | __main__:evaluate:249 - ***** Eval results *****
2024-04-28 18:01:26.811 | INFO     | __main__:evaluate:251 -  acc: 0.9585 - recall: 0.9650 - f1: 0.9617 - loss: 0.2141 
2024-04-28 18:01:26.811 | INFO     | __main__:evaluate:252 - ***** Entity results *****
2024-04-28 18:01:26.811 | INFO     | __main__:evaluate:254 - ******* CONT results ********
2024-04-28 18:01:26.811 | INFO     | __main__:evaluate:256 -  acc: 1.0000 - recall: 1.0000 - f1: 1.0000 
2024-04-28 18:01:26.812 | INFO     | __main__:evaluate:254 - ******* EDU results ********
2024-04-28 18:01:26.812 | INFO     | __main__:evaluate:256 -  acc: 0.9911 - recall: 0.9911 - f1: 0.9911 
2024-04-28 18:01:26.812 | INFO     | __main__:evaluate:254 - ******* LOC results ********
2024-04-28 18:01:26.812 | INFO     | __main__:evaluate:256 -  acc: 1.0000 - recall: 1.0000 - f1: 1.0000 
2024-04-28 18:01:26.812 | INFO     | __main__:evaluate:254 - ******* NAME results ********
2024-04-28 18:01:26.812 | INFO     | __main__:evaluate:256 -  acc: 1.0000 - recall: 1.0000 - f1: 1.0000 
2024-04-28 18:01:26.813 | INFO     | __main__:evaluate:254 - ******* ORG results ********
2024-04-28 18:01:26.813 | INFO     | __main__:evaluate:256 -  acc: 0.9398 - recall: 0.9602 - f1: 0.9499 
2024-04-28 18:01:26.813 | INFO     | __main__:evaluate:254 - ******* PRO results ********
2024-04-28 18:01:26.813 | INFO     | __main__:evaluate:256 -  acc: 0.9167 - recall: 1.0000 - f1: 0.9565 
2024-04-28 18:01:26.813 | INFO     | __main__:evaluate:254 - ******* RACE results ********
2024-04-28 18:01:26.813 | INFO     | __main__:evaluate:256 -  acc: 1.0000 - recall: 1.0000 - f1: 1.0000 
2024-04-28 18:01:26.813 | INFO     | __main__:evaluate:254 - ******* TITLE results ********
2024-04-28 18:01:26.814 | INFO     | __main__:evaluate:256 -  acc: 0.9608 - recall: 0.9558 - f1: 0.9583 

 50%|█████     | 60/120 [04:15<12:56, 12.94s/it]
 51%|█████     | 61/120 [04:20<10:07, 10.30s/it]
 52%|█████▏    | 62/120 [04:23<08:03,  8.33s/it]
 52%|█████▎    | 63/120 [04:27<06:38,  7.00s/it]
 53%|█████▎    | 64/120 [04:31<05:37,  6.03s/it]
 54%|█████▍    | 65/120 [04:35<04:52,  5.32s/it]
 55%|█████▌    | 66/120 [04:38<04:19,  4.81s/it]
 56%|█████▌    | 67/120 [04:42<03:59,  4.51s/it]
 57%|█████▋    | 68/120 [04:46<03:49,  4.41s/it]
 57%|█████▊    | 69/120 [04:50<03:35,  4.22s/it]
 58%|█████▊    | 70/120 [04:54<03:27,  4.15s/it]
 59%|█████▉    | 71/120 [04:58<03:19,  4.07s/it]
 60%|██████    | 72/120 [05:02<03:17,  4.11s/it]
 61%|██████    | 73/120 [05:06<03:11,  4.08s/it]
 62%|██████▏   | 74/120 [05:11<03:14,  4.22s/it]
 62%|██████▎   | 75/120 [05:15<03:10,  4.24s/it]
 63%|██████▎   | 76/120 [05:19<03:03,  4.17s/it]
 64%|██████▍   | 77/120 [05:23<03:03,  4.27s/it]
 65%|██████▌   | 78/120 [05:28<02:57,  4.22s/it]
 66%|██████▌   | 79/120 [05:31<02:48,  4.11s/it]
 67%|██████▋   | 80/120 [05:35<02:39,  4.00s/it]
 68%|██████▊   | 81/120 [05:39<02:30,  3.85s/it]
 68%|██████▊   | 82/120 [05:42<02:25,  3.82s/it]
 69%|██████▉   | 83/120 [05:46<02:21,  3.82s/it]
 70%|███████   | 84/120 [05:50<02:17,  3.81s/it]
 71%|███████   | 85/120 [05:54<02:12,  3.79s/it]
 72%|███████▏  | 86/120 [05:58<02:08,  3.79s/it]
 72%|███████▎  | 87/120 [06:01<02:03,  3.74s/it]
 73%|███████▎  | 88/120 [06:05<02:01,  3.79s/it]
 74%|███████▍  | 89/120 [06:09<01:57,  3.78s/it]
 75%|███████▌  | 90/120 [06:13<01:53,  3.77s/it]
 76%|███████▌  | 91/120 [06:17<01:52,  3.88s/it]
 77%|███████▋  | 92/120 [06:21<01:48,  3.87s/it]
 78%|███████▊  | 93/120 [06:24<01:41,  3.75s/it]
 78%|███████▊  | 94/120 [06:28<01:38,  3.79s/it]
 79%|███████▉  | 95/120 [06:32<01:36,  3.87s/it]
 80%|████████  | 96/120 [06:36<01:33,  3.88s/it]
 81%|████████  | 97/120 [06:40<01:28,  3.83s/it]
 82%|████████▏ | 98/120 [06:44<01:24,  3.86s/it]
 82%|████████▎ | 99/120 [06:47<01:20,  3.81s/it]
 83%|████████▎ | 100/120 [06:51<01:18,  3.94s/it]
 84%|████████▍ | 101/120 [06:55<01:15,  3.95s/it]
 85%|████████▌ | 102/120 [07:00<01:11,  3.99s/it]
 86%|████████▌ | 103/120 [07:03<01:06,  3.94s/it]
 87%|████████▋ | 104/120 [07:07<01:02,  3.92s/it]
 88%|████████▊ | 105/120 [07:11<00:59,  3.96s/it]
 88%|████████▊ | 106/120 [07:15<00:54,  3.89s/it]
 89%|████████▉ | 107/120 [07:19<00:50,  3.88s/it]
 90%|█████████ | 108/120 [07:23<00:46,  3.90s/it]
 91%|█████████ | 109/120 [07:27<00:43,  3.93s/it]
 92%|█████████▏| 110/120 [07:30<00:38,  3.85s/it]
 92%|█████████▎| 111/120 [07:34<00:33,  3.71s/it]
 93%|█████████▎| 112/120 [07:37<00:29,  3.65s/it]
 94%|█████████▍| 113/120 [07:41<00:25,  3.64s/it]
 95%|█████████▌| 114/120 [07:45<00:22,  3.67s/it]
 96%|█████████▌| 115/120 [07:49<00:18,  3.75s/it]
 97%|█████████▋| 116/120 [07:52<00:15,  3.77s/it]
 98%|█████████▊| 117/120 [07:56<00:11,  3.75s/it]
 98%|█████████▊| 118/120 [08:00<00:07,  3.75s/it]
 99%|█████████▉| 119/120 [08:04<00:03,  3.74s/it]
100%|██████████| 120/120 [08:06<00:00,  3.18s/it]
100%|██████████| 120/120 [08:06<00:00,  4.05s/it]
2024-04-28 18:05:16.893 | INFO     | __main__:train:126 - start 19-th epoch training

  0%|          | 0/120 [00:00<?, ?it/s]
  1%|          | 1/120 [00:03<07:25,  3.75s/it]
  2%|▏         | 2/120 [00:07<07:27,  3.80s/it]
  2%|▎         | 3/120 [00:11<07:12,  3.70s/it]
  3%|▎         | 4/120 [00:15<07:33,  3.91s/it]
  4%|▍         | 5/120 [00:19<07:34,  3.96s/it]
  5%|▌         | 6/120 [00:23<07:25,  3.91s/it]
  6%|▌         | 7/120 [00:27<07:20,  3.90s/it]
  7%|▋         | 8/120 [00:30<07:02,  3.77s/it]
  8%|▊         | 9/120 [00:34<06:55,  3.75s/it]
  8%|▊         | 10/120 [00:37<06:46,  3.69s/it]
  9%|▉         | 11/120 [00:41<06:46,  3.73s/it]
 10%|█         | 12/120 [00:45<06:44,  3.74s/it]
 11%|█         | 13/120 [00:49<06:41,  3.75s/it]
 12%|█▏        | 14/120 [00:52<06:33,  3.71s/it]
 12%|█▎        | 15/120 [00:56<06:30,  3.72s/it]
 13%|█▎        | 16/120 [01:00<06:32,  3.78s/it]
 14%|█▍        | 17/120 [01:04<06:42,  3.90s/it]
 15%|█▌        | 18/120 [01:08<06:36,  3.88s/it]
 16%|█▌        | 19/120 [01:12<06:34,  3.90s/it]
 17%|█▋        | 20/120 [01:16<06:27,  3.88s/it]
 18%|█▊        | 21/120 [01:19<06:16,  3.81s/it]
 18%|█▊        | 22/120 [01:23<06:06,  3.74s/it]
 19%|█▉        | 23/120 [01:27<06:03,  3.75s/it]
 20%|██        | 24/120 [01:30<05:47,  3.62s/it]
 21%|██        | 25/120 [01:34<05:47,  3.66s/it]
 22%|██▏       | 26/120 [01:38<05:49,  3.72s/it]
 22%|██▎       | 27/120 [01:42<05:49,  3.76s/it]
 23%|██▎       | 28/120 [01:46<05:51,  3.82s/it]
 24%|██▍       | 29/120 [01:49<05:46,  3.81s/it]
 25%|██▌       | 30/120 [01:53<05:51,  3.91s/it]
 26%|██▌       | 31/120 [01:57<05:46,  3.89s/it]
 27%|██▋       | 32/120 [02:01<05:42,  3.89s/it]
 28%|██▊       | 33/120 [02:05<05:36,  3.87s/it]
 28%|██▊       | 34/120 [02:09<05:30,  3.85s/it]
 29%|██▉       | 35/120 [02:13<05:28,  3.87s/it]
 30%|███       | 36/120 [02:16<05:21,  3.82s/it]
 31%|███       | 37/120 [02:20<05:13,  3.77s/it]
 32%|███▏      | 38/120 [02:24<05:06,  3.74s/it]
 32%|███▎      | 39/120 [02:27<04:57,  3.67s/it]2024-04-28 18:07:48.342 | INFO     | __main__:train:165 - evaluate dev set
2024-04-28 18:07:48.346 | INFO     | __main__:evaluate:202 - ***** Running evaluation *****


  0%|          | 0/2 [00:00<?, ?it/s][A

 50%|█████     | 1/2 [00:07<00:07,  7.65s/it][A

100%|██████████| 2/2 [00:13<00:00,  6.79s/it][A
100%|██████████| 2/2 [00:13<00:00,  6.92s/it]
2024-04-28 18:08:02.186 | INFO     | __main__:evaluate:244 - 

2024-04-28 18:08:02.188 | INFO     | __main__:evaluate:249 - ***** Eval results *****
2024-04-28 18:08:02.188 | INFO     | __main__:evaluate:251 -  acc: 0.9569 - recall: 0.9646 - f1: 0.9607 - loss: 0.1586 
2024-04-28 18:08:02.189 | INFO     | __main__:evaluate:252 - ***** Entity results *****
2024-04-28 18:08:02.189 | INFO     | __main__:evaluate:254 - ******* CONT results ********
2024-04-28 18:08:02.189 | INFO     | __main__:evaluate:256 -  acc: 1.0000 - recall: 1.0000 - f1: 1.0000 
2024-04-28 18:08:02.189 | INFO     | __main__:evaluate:254 - ******* EDU results ********
2024-04-28 18:08:02.189 | INFO     | __main__:evaluate:256 -  acc: 0.9815 - recall: 1.0000 - f1: 0.9907 
2024-04-28 18:08:02.189 | INFO     | __main__:evaluate:254 - ******* LOC results ********
2024-04-28 18:08:02.190 | INFO     | __main__:evaluate:256 -  acc: 1.0000 - recall: 1.0000 - f1: 1.0000 
2024-04-28 18:08:02.190 | INFO     | __main__:evaluate:254 - ******* NAME results ********
2024-04-28 18:08:02.190 | INFO     | __main__:evaluate:256 -  acc: 0.9910 - recall: 1.0000 - f1: 0.9955 
2024-04-28 18:08:02.190 | INFO     | __main__:evaluate:254 - ******* ORG results ********
2024-04-28 18:08:02.190 | INFO     | __main__:evaluate:256 -  acc: 0.9376 - recall: 0.9484 - f1: 0.9430 
2024-04-28 18:08:02.190 | INFO     | __main__:evaluate:254 - ******* PRO results ********
2024-04-28 18:08:02.190 | INFO     | __main__:evaluate:256 -  acc: 0.9000 - recall: 1.0000 - f1: 0.9474 
2024-04-28 18:08:02.191 | INFO     | __main__:evaluate:254 - ******* RACE results ********
2024-04-28 18:08:02.191 | INFO     | __main__:evaluate:256 -  acc: 1.0000 - recall: 1.0000 - f1: 1.0000 
2024-04-28 18:08:02.191 | INFO     | __main__:evaluate:254 - ******* TITLE results ********
2024-04-28 18:08:02.191 | INFO     | __main__:evaluate:256 -  acc: 0.9609 - recall: 0.9623 - f1: 0.9616 
2024-04-28 18:08:02.192 | INFO     | __main__:train:167 - evaluate test set
2024-04-28 18:08:02.193 | INFO     | __main__:evaluate:202 - ***** Running evaluation *****


  0%|          | 0/2 [00:00<?, ?it/s][A

 50%|█████     | 1/2 [00:07<00:07,  7.60s/it][A

100%|██████████| 2/2 [00:14<00:00,  6.99s/it][A
100%|██████████| 2/2 [00:14<00:00,  7.08s/it]
2024-04-28 18:08:16.358 | INFO     | __main__:evaluate:244 - 

2024-04-28 18:08:16.359 | INFO     | __main__:evaluate:249 - ***** Eval results *****
2024-04-28 18:08:16.360 | INFO     | __main__:evaluate:251 -  acc: 0.9590 - recall: 0.9638 - f1: 0.9614 - loss: 0.2163 
2024-04-28 18:08:16.360 | INFO     | __main__:evaluate:252 - ***** Entity results *****
2024-04-28 18:08:16.360 | INFO     | __main__:evaluate:254 - ******* CONT results ********
2024-04-28 18:08:16.360 | INFO     | __main__:evaluate:256 -  acc: 1.0000 - recall: 1.0000 - f1: 1.0000 
2024-04-28 18:08:16.360 | INFO     | __main__:evaluate:254 - ******* EDU results ********
2024-04-28 18:08:16.360 | INFO     | __main__:evaluate:256 -  acc: 0.9911 - recall: 0.9911 - f1: 0.9911 
2024-04-28 18:08:16.361 | INFO     | __main__:evaluate:254 - ******* LOC results ********
2024-04-28 18:08:16.361 | INFO     | __main__:evaluate:256 -  acc: 1.0000 - recall: 1.0000 - f1: 1.0000 
2024-04-28 18:08:16.361 | INFO     | __main__:evaluate:254 - ******* NAME results ********
2024-04-28 18:08:16.361 | INFO     | __main__:evaluate:256 -  acc: 1.0000 - recall: 1.0000 - f1: 1.0000 
2024-04-28 18:08:16.361 | INFO     | __main__:evaluate:254 - ******* ORG results ********
2024-04-28 18:08:16.361 | INFO     | __main__:evaluate:256 -  acc: 0.9382 - recall: 0.9602 - f1: 0.9491 
2024-04-28 18:08:16.361 | INFO     | __main__:evaluate:254 - ******* PRO results ********
2024-04-28 18:08:16.362 | INFO     | __main__:evaluate:256 -  acc: 0.9429 - recall: 1.0000 - f1: 0.9706 
2024-04-28 18:08:16.362 | INFO     | __main__:evaluate:254 - ******* RACE results ********
2024-04-28 18:08:16.362 | INFO     | __main__:evaluate:256 -  acc: 1.0000 - recall: 1.0000 - f1: 1.0000 
2024-04-28 18:08:16.362 | INFO     | __main__:evaluate:254 - ******* TITLE results ********
2024-04-28 18:08:16.362 | INFO     | __main__:evaluate:256 -  acc: 0.9620 - recall: 0.9532 - f1: 0.9576 

 33%|███▎      | 40/120 [02:59<16:05, 12.07s/it]
 34%|███▍      | 41/120 [03:03<12:33,  9.54s/it]
 35%|███▌      | 42/120 [03:06<10:05,  7.76s/it]
 36%|███▌      | 43/120 [03:10<08:18,  6.47s/it]
 37%|███▋      | 44/120 [03:13<07:06,  5.61s/it]
 38%|███▊      | 45/120 [03:17<06:09,  4.93s/it]
 38%|███▊      | 46/120 [03:20<05:31,  4.48s/it]
 39%|███▉      | 47/120 [03:24<05:09,  4.24s/it]
 40%|████      | 48/120 [03:28<04:56,  4.11s/it]
 41%|████      | 49/120 [03:31<04:46,  4.03s/it]
 42%|████▏     | 50/120 [03:35<04:36,  3.95s/it]
 42%|████▎     | 51/120 [03:39<04:31,  3.93s/it]
 43%|████▎     | 52/120 [03:43<04:29,  3.96s/it]
 44%|████▍     | 53/120 [03:48<04:47,  4.29s/it]
 45%|████▌     | 54/120 [03:53<04:48,  4.37s/it]
 46%|████▌     | 55/120 [03:57<04:44,  4.38s/it]
 47%|████▋     | 56/120 [04:01<04:32,  4.26s/it]
 48%|████▊     | 57/120 [04:05<04:24,  4.20s/it]
 48%|████▊     | 58/120 [04:09<04:18,  4.16s/it]
 49%|████▉     | 59/120 [04:13<04:12,  4.13s/it]
 50%|█████     | 60/120 [04:17<04:05,  4.10s/it]
 51%|█████     | 61/120 [04:21<04:01,  4.09s/it]
 52%|█████▏    | 62/120 [04:25<03:49,  3.95s/it]
 52%|█████▎    | 63/120 [04:29<03:44,  3.94s/it]
 53%|█████▎    | 64/120 [04:33<03:36,  3.86s/it]
 54%|█████▍    | 65/120 [04:36<03:32,  3.86s/it]
 55%|█████▌    | 66/120 [04:40<03:25,  3.81s/it]
 56%|█████▌    | 67/120 [04:44<03:19,  3.76s/it]
 57%|█████▋    | 68/120 [04:47<03:13,  3.72s/it]
 57%|█████▊    | 69/120 [04:51<03:04,  3.61s/it]
 58%|█████▊    | 70/120 [04:55<03:02,  3.66s/it]
 59%|█████▉    | 71/120 [04:58<02:59,  3.67s/it]
 60%|██████    | 72/120 [05:02<02:58,  3.72s/it]
 61%|██████    | 73/120 [05:06<02:55,  3.73s/it]
 62%|██████▏   | 74/120 [05:09<02:50,  3.70s/it]
 62%|██████▎   | 75/120 [05:13<02:43,  3.64s/it]
 63%|██████▎   | 76/120 [05:17<02:46,  3.77s/it]
 64%|██████▍   | 77/120 [05:22<02:52,  4.01s/it]
 65%|██████▌   | 78/120 [05:25<02:43,  3.89s/it]
 66%|██████▌   | 79/120 [05:29<02:40,  3.92s/it]
 67%|██████▋   | 80/120 [05:33<02:34,  3.87s/it]
 68%|██████▊   | 81/120 [05:37<02:29,  3.83s/it]
 68%|██████▊   | 82/120 [05:40<02:20,  3.70s/it]
 69%|██████▉   | 83/120 [05:44<02:17,  3.70s/it]
 70%|███████   | 84/120 [05:48<02:13,  3.72s/it]
 71%|███████   | 85/120 [05:52<02:16,  3.90s/it]
 72%|███████▏  | 86/120 [05:56<02:11,  3.86s/it]
 72%|███████▎  | 87/120 [06:00<02:07,  3.88s/it]
 73%|███████▎  | 88/120 [06:03<02:02,  3.82s/it]
 74%|███████▍  | 89/120 [06:07<01:57,  3.80s/it]
 75%|███████▌  | 90/120 [06:10<01:49,  3.66s/it]
 76%|███████▌  | 91/120 [06:14<01:44,  3.60s/it]
 77%|███████▋  | 92/120 [06:17<01:41,  3.62s/it]
 78%|███████▊  | 93/120 [06:21<01:38,  3.64s/it]
 78%|███████▊  | 94/120 [06:25<01:35,  3.65s/it]
 79%|███████▉  | 95/120 [06:28<01:30,  3.63s/it]
 80%|████████  | 96/120 [06:32<01:27,  3.65s/it]
 81%|████████  | 97/120 [06:36<01:23,  3.62s/it]
 82%|████████▏ | 98/120 [06:39<01:18,  3.57s/it]
 82%|████████▎ | 99/120 [06:43<01:13,  3.51s/it]
 83%|████████▎ | 100/120 [06:46<01:12,  3.61s/it]
 84%|████████▍ | 101/120 [06:50<01:11,  3.76s/it]
 85%|████████▌ | 102/120 [06:54<01:06,  3.71s/it]
 86%|████████▌ | 103/120 [06:58<01:04,  3.82s/it]
 87%|████████▋ | 104/120 [07:02<01:01,  3.86s/it]
 88%|████████▊ | 105/120 [07:06<00:57,  3.83s/it]
 88%|████████▊ | 106/120 [07:10<00:54,  3.90s/it]
 89%|████████▉ | 107/120 [07:14<00:49,  3.84s/it]
 90%|█████████ | 108/120 [07:18<00:46,  3.89s/it]
 91%|█████████ | 109/120 [07:21<00:41,  3.81s/it]
 92%|█████████▏| 110/120 [07:25<00:37,  3.78s/it]
 92%|█████████▎| 111/120 [07:29<00:34,  3.79s/it]
 93%|█████████▎| 112/120 [07:32<00:30,  3.78s/it]
 94%|█████████▍| 113/120 [07:36<00:26,  3.78s/it]
 95%|█████████▌| 114/120 [07:40<00:22,  3.80s/it]
 96%|█████████▌| 115/120 [07:44<00:19,  3.86s/it]
 97%|█████████▋| 116/120 [07:48<00:15,  3.79s/it]
 98%|█████████▊| 117/120 [07:52<00:11,  3.81s/it]
 98%|█████████▊| 118/120 [07:55<00:07,  3.82s/it]
 99%|█████████▉| 119/120 [07:59<00:03,  3.87s/it]
100%|██████████| 120/120 [08:01<00:00,  3.25s/it]
100%|██████████| 120/120 [08:01<00:00,  4.01s/it]
2024-04-28 18:13:18.648 | INFO     | __main__:train:126 - start 20-th epoch training

  0%|          | 0/120 [00:00<?, ?it/s]
  1%|          | 1/120 [00:04<08:29,  4.29s/it]
  2%|▏         | 2/120 [00:08<07:58,  4.05s/it]
  2%|▎         | 3/120 [00:12<07:54,  4.05s/it]
  3%|▎         | 4/120 [00:15<07:34,  3.92s/it]
  4%|▍         | 5/120 [00:19<07:19,  3.82s/it]
  5%|▌         | 6/120 [00:23<07:07,  3.75s/it]
  6%|▌         | 7/120 [00:26<07:01,  3.73s/it]
  7%|▋         | 8/120 [00:30<06:54,  3.70s/it]
  8%|▊         | 9/120 [00:34<06:54,  3.74s/it]
  8%|▊         | 10/120 [00:37<06:45,  3.69s/it]
  9%|▉         | 11/120 [00:41<06:44,  3.71s/it]
 10%|█         | 12/120 [00:45<06:43,  3.74s/it]
 11%|█         | 13/120 [00:49<06:47,  3.81s/it]
 12%|█▏        | 14/120 [00:53<06:43,  3.81s/it]
 12%|█▎        | 15/120 [00:56<06:35,  3.77s/it]
 13%|█▎        | 16/120 [01:00<06:39,  3.84s/it]
 14%|█▍        | 17/120 [01:04<06:40,  3.89s/it]
 15%|█▌        | 18/120 [01:08<06:28,  3.81s/it]
 16%|█▌        | 19/120 [01:12<06:19,  3.75s/it]2024-04-28 18:14:34.634 | INFO     | __main__:train:165 - evaluate dev set
2024-04-28 18:14:34.636 | INFO     | __main__:evaluate:202 - ***** Running evaluation *****


  0%|          | 0/2 [00:00<?, ?it/s][A

 50%|█████     | 1/2 [00:07<00:07,  7.69s/it][A

100%|██████████| 2/2 [00:13<00:00,  6.83s/it][A
100%|██████████| 2/2 [00:13<00:00,  6.96s/it]
2024-04-28 18:14:48.548 | INFO     | __main__:evaluate:244 - 

2024-04-28 18:14:48.549 | INFO     | __main__:evaluate:249 - ***** Eval results *****
2024-04-28 18:14:48.550 | INFO     | __main__:evaluate:251 -  acc: 0.9583 - recall: 0.9659 - f1: 0.9621 - loss: 0.1659 
2024-04-28 18:14:48.550 | INFO     | __main__:evaluate:252 - ***** Entity results *****
2024-04-28 18:14:48.550 | INFO     | __main__:evaluate:254 - ******* CONT results ********
2024-04-28 18:14:48.550 | INFO     | __main__:evaluate:256 -  acc: 1.0000 - recall: 1.0000 - f1: 1.0000 
2024-04-28 18:14:48.550 | INFO     | __main__:evaluate:254 - ******* EDU results ********
2024-04-28 18:14:48.551 | INFO     | __main__:evaluate:256 -  acc: 0.9633 - recall: 0.9906 - f1: 0.9767 
2024-04-28 18:14:48.551 | INFO     | __main__:evaluate:254 - ******* LOC results ********
2024-04-28 18:14:48.551 | INFO     | __main__:evaluate:256 -  acc: 1.0000 - recall: 1.0000 - f1: 1.0000 
2024-04-28 18:14:48.551 | INFO     | __main__:evaluate:254 - ******* NAME results ********
2024-04-28 18:14:48.551 | INFO     | __main__:evaluate:256 -  acc: 0.9910 - recall: 1.0000 - f1: 0.9955 
2024-04-28 18:14:48.551 | INFO     | __main__:evaluate:254 - ******* ORG results ********
2024-04-28 18:14:48.551 | INFO     | __main__:evaluate:256 -  acc: 0.9450 - recall: 0.9522 - f1: 0.9486 
2024-04-28 18:14:48.552 | INFO     | __main__:evaluate:254 - ******* PRO results ********
2024-04-28 18:14:48.552 | INFO     | __main__:evaluate:256 -  acc: 0.9000 - recall: 1.0000 - f1: 0.9474 
2024-04-28 18:14:48.552 | INFO     | __main__:evaluate:254 - ******* RACE results ********
2024-04-28 18:14:48.552 | INFO     | __main__:evaluate:256 -  acc: 0.8824 - recall: 1.0000 - f1: 0.9375 
2024-04-28 18:14:48.552 | INFO     | __main__:evaluate:254 - ******* TITLE results ********
2024-04-28 18:14:48.552 | INFO     | __main__:evaluate:256 -  acc: 0.9638 - recall: 0.9638 - f1: 0.9638 
2024-04-28 18:14:48.553 | INFO     | __main__:train:167 - evaluate test set
2024-04-28 18:14:48.554 | INFO     | __main__:evaluate:202 - ***** Running evaluation *****


  0%|          | 0/2 [00:00<?, ?it/s][A

 50%|█████     | 1/2 [00:07<00:07,  7.63s/it][A

100%|██████████| 2/2 [00:14<00:00,  7.06s/it][A
100%|██████████| 2/2 [00:14<00:00,  7.14s/it]
2024-04-28 18:15:02.841 | INFO     | __main__:evaluate:244 - 

2024-04-28 18:15:02.842 | INFO     | __main__:evaluate:249 - ***** Eval results *****
2024-04-28 18:15:02.843 | INFO     | __main__:evaluate:251 -  acc: 0.9609 - recall: 0.9650 - f1: 0.9629 - loss: 0.2344 
2024-04-28 18:15:02.843 | INFO     | __main__:evaluate:252 - ***** Entity results *****
2024-04-28 18:15:02.843 | INFO     | __main__:evaluate:254 - ******* CONT results ********
2024-04-28 18:15:02.843 | INFO     | __main__:evaluate:256 -  acc: 1.0000 - recall: 1.0000 - f1: 1.0000 
2024-04-28 18:15:02.843 | INFO     | __main__:evaluate:254 - ******* EDU results ********
2024-04-28 18:15:02.843 | INFO     | __main__:evaluate:256 -  acc: 0.9823 - recall: 0.9911 - f1: 0.9867 
2024-04-28 18:15:02.844 | INFO     | __main__:evaluate:254 - ******* LOC results ********
2024-04-28 18:15:02.844 | INFO     | __main__:evaluate:256 -  acc: 1.0000 - recall: 1.0000 - f1: 1.0000 
2024-04-28 18:15:02.844 | INFO     | __main__:evaluate:254 - ******* NAME results ********
2024-04-28 18:15:02.844 | INFO     | __main__:evaluate:256 -  acc: 1.0000 - recall: 1.0000 - f1: 1.0000 
2024-04-28 18:15:02.844 | INFO     | __main__:evaluate:254 - ******* ORG results ********
2024-04-28 18:15:02.844 | INFO     | __main__:evaluate:256 -  acc: 0.9383 - recall: 0.9620 - f1: 0.9500 
2024-04-28 18:15:02.844 | INFO     | __main__:evaluate:254 - ******* PRO results ********
2024-04-28 18:15:02.844 | INFO     | __main__:evaluate:256 -  acc: 0.8919 - recall: 1.0000 - f1: 0.9429 
2024-04-28 18:15:02.845 | INFO     | __main__:evaluate:254 - ******* RACE results ********
2024-04-28 18:15:02.845 | INFO     | __main__:evaluate:256 -  acc: 1.0000 - recall: 1.0000 - f1: 1.0000 
2024-04-28 18:15:02.845 | INFO     | __main__:evaluate:254 - ******* TITLE results ********
2024-04-28 18:15:02.845 | INFO     | __main__:evaluate:256 -  acc: 0.9697 - recall: 0.9545 - f1: 0.9620 

 17%|█▋        | 20/120 [01:44<20:23, 12.23s/it]
 18%|█▊        | 21/120 [01:48<16:02,  9.72s/it]
 18%|█▊        | 22/120 [01:51<12:46,  7.83s/it]
 19%|█▉        | 23/120 [01:54<10:33,  6.53s/it]
 20%|██        | 24/120 [01:58<08:56,  5.59s/it]
 21%|██        | 25/120 [02:01<07:48,  4.94s/it]
 22%|██▏       | 26/120 [02:05<07:06,  4.54s/it]
 22%|██▎       | 27/120 [02:09<06:42,  4.33s/it]
 23%|██▎       | 28/120 [02:12<06:18,  4.11s/it]
 24%|██▍       | 29/120 [02:16<06:00,  3.96s/it]
 25%|██▌       | 30/120 [02:20<05:55,  3.95s/it]
 26%|██▌       | 31/120 [02:24<05:57,  4.02s/it]
 27%|██▋       | 32/120 [02:28<05:53,  4.01s/it]
 28%|██▊       | 33/120 [02:32<05:41,  3.93s/it]
 28%|██▊       | 34/120 [02:36<05:35,  3.90s/it]
 29%|██▉       | 35/120 [02:39<05:25,  3.83s/it]
 30%|███       | 36/120 [02:43<05:26,  3.89s/it]
 31%|███       | 37/120 [02:47<05:18,  3.84s/it]
 32%|███▏      | 38/120 [02:51<05:19,  3.89s/it]
 32%|███▎      | 39/120 [02:55<05:13,  3.86s/it]
 33%|███▎      | 40/120 [02:59<05:09,  3.87s/it]
 34%|███▍      | 41/120 [03:03<05:04,  3.85s/it]
 35%|███▌      | 42/120 [03:06<04:59,  3.84s/it]
 36%|███▌      | 43/120 [03:10<04:49,  3.75s/it]
 37%|███▋      | 44/120 [03:14<04:53,  3.87s/it]
 38%|███▊      | 45/120 [03:18<04:49,  3.86s/it]
 38%|███▊      | 46/120 [03:22<04:44,  3.84s/it]
 39%|███▉      | 47/120 [03:26<04:39,  3.83s/it]
 40%|████      | 48/120 [03:29<04:31,  3.77s/it]
 41%|████      | 49/120 [03:33<04:26,  3.75s/it]
 42%|████▏     | 50/120 [03:37<04:21,  3.74s/it]
 42%|████▎     | 51/120 [03:40<04:11,  3.65s/it]
 43%|████▎     | 52/120 [03:44<04:09,  3.67s/it]
 44%|████▍     | 53/120 [03:47<04:05,  3.66s/it]
 45%|████▌     | 54/120 [03:51<04:04,  3.71s/it]
 46%|████▌     | 55/120 [03:55<04:00,  3.71s/it]
 47%|████▋     | 56/120 [03:59<04:03,  3.81s/it]
 48%|████▊     | 57/120 [04:03<04:06,  3.91s/it]
 48%|████▊     | 58/120 [04:07<03:59,  3.86s/it]
 49%|████▉     | 59/120 [04:10<03:52,  3.81s/it]
 50%|█████     | 60/120 [04:14<03:46,  3.78s/it]
 51%|█████     | 61/120 [04:18<03:43,  3.79s/it]
 52%|█████▏    | 62/120 [04:22<03:41,  3.82s/it]
 52%|█████▎    | 63/120 [04:26<03:43,  3.91s/it]
 53%|█████▎    | 64/120 [04:30<03:37,  3.89s/it]
 54%|█████▍    | 65/120 [04:34<03:30,  3.83s/it]
 55%|█████▌    | 66/120 [04:38<03:30,  3.90s/it]
 56%|█████▌    | 67/120 [04:41<03:23,  3.84s/it]
 57%|█████▋    | 68/120 [04:45<03:17,  3.80s/it]
 57%|█████▊    | 69/120 [04:49<03:10,  3.73s/it]
 58%|█████▊    | 70/120 [04:53<03:10,  3.81s/it]
 59%|█████▉    | 71/120 [04:56<03:07,  3.83s/it]
 60%|██████    | 72/120 [05:00<03:02,  3.80s/it]
 61%|██████    | 73/120 [05:04<02:58,  3.79s/it]
 62%|██████▏   | 74/120 [05:08<02:57,  3.86s/it]
 62%|██████▎   | 75/120 [05:12<02:51,  3.81s/it]
 63%|██████▎   | 76/120 [05:16<02:49,  3.86s/it]
 64%|██████▍   | 77/120 [05:19<02:42,  3.78s/it]
 65%|██████▌   | 78/120 [05:23<02:36,  3.74s/it]
 66%|██████▌   | 79/120 [05:26<02:30,  3.68s/it]
 67%|██████▋   | 80/120 [05:31<02:31,  3.80s/it]
 68%|██████▊   | 81/120 [05:34<02:29,  3.83s/it]
 68%|██████▊   | 82/120 [05:38<02:25,  3.83s/it]
 69%|██████▉   | 83/120 [05:42<02:19,  3.76s/it]
 70%|███████   | 84/120 [05:46<02:20,  3.90s/it]
 71%|███████   | 85/120 [05:50<02:14,  3.85s/it]
 72%|███████▏  | 86/120 [05:54<02:09,  3.81s/it]
 72%|███████▎  | 87/120 [05:57<02:03,  3.74s/it]
 73%|███████▎  | 88/120 [06:01<01:58,  3.69s/it]
 74%|███████▍  | 89/120 [06:04<01:54,  3.70s/it]
 75%|███████▌  | 90/120 [06:08<01:52,  3.74s/it]
 76%|███████▌  | 91/120 [06:12<01:49,  3.79s/it]
 77%|███████▋  | 92/120 [06:16<01:49,  3.90s/it]
 78%|███████▊  | 93/120 [06:21<01:48,  4.00s/it]
 78%|███████▊  | 94/120 [06:25<01:44,  4.04s/it]
 79%|███████▉  | 95/120 [06:29<01:40,  4.00s/it]
 80%|████████  | 96/120 [06:33<01:35,  3.98s/it]
 81%|████████  | 97/120 [06:38<01:40,  4.37s/it]
 82%|████████▏ | 98/120 [06:42<01:36,  4.38s/it]
 82%|████████▎ | 99/120 [06:46<01:30,  4.31s/it]
 83%|████████▎ | 100/120 [06:51<01:27,  4.38s/it]
 84%|████████▍ | 101/120 [06:55<01:21,  4.27s/it]
 85%|████████▌ | 102/120 [06:59<01:14,  4.15s/it]
 86%|████████▌ | 103/120 [07:04<01:15,  4.42s/it]
 87%|████████▋ | 104/120 [07:08<01:09,  4.33s/it]
 88%|████████▊ | 105/120 [07:12<01:01,  4.11s/it]
 88%|████████▊ | 106/120 [07:16<00:57,  4.12s/it]
 89%|████████▉ | 107/120 [07:20<00:52,  4.07s/it]
 90%|█████████ | 108/120 [07:24<00:48,  4.04s/it]
 91%|█████████ | 109/120 [07:27<00:43,  3.92s/it]
 92%|█████████▏| 110/120 [07:31<00:38,  3.88s/it]
 92%|█████████▎| 111/120 [07:34<00:33,  3.73s/it]
 93%|█████████▎| 112/120 [07:38<00:29,  3.75s/it]
 94%|█████████▍| 113/120 [07:42<00:26,  3.83s/it]
 95%|█████████▌| 114/120 [07:46<00:22,  3.83s/it]
 96%|█████████▌| 115/120 [07:50<00:19,  3.94s/it]
 97%|█████████▋| 116/120 [07:54<00:15,  3.90s/it]
 98%|█████████▊| 117/120 [07:58<00:11,  3.77s/it]
 98%|█████████▊| 118/120 [08:01<00:07,  3.76s/it]
 99%|█████████▉| 119/120 [08:05<00:03,  3.74s/it]2024-04-28 18:21:26.026 | INFO     | __main__:train:165 - evaluate dev set
2024-04-28 18:21:26.028 | INFO     | __main__:evaluate:202 - ***** Running evaluation *****


  0%|          | 0/2 [00:00<?, ?it/s][A

 50%|█████     | 1/2 [00:07<00:07,  7.78s/it][A

100%|██████████| 2/2 [00:13<00:00,  6.79s/it][A
100%|██████████| 2/2 [00:13<00:00,  6.94s/it]
2024-04-28 18:21:39.900 | INFO     | __main__:evaluate:244 - 

2024-04-28 18:21:39.902 | INFO     | __main__:evaluate:249 - ***** Eval results *****
2024-04-28 18:21:39.902 | INFO     | __main__:evaluate:251 -  acc: 0.9576 - recall: 0.9653 - f1: 0.9614 - loss: 0.1693 
2024-04-28 18:21:39.902 | INFO     | __main__:evaluate:252 - ***** Entity results *****
2024-04-28 18:21:39.902 | INFO     | __main__:evaluate:254 - ******* CONT results ********
2024-04-28 18:21:39.902 | INFO     | __main__:evaluate:256 -  acc: 1.0000 - recall: 1.0000 - f1: 1.0000 
2024-04-28 18:21:39.902 | INFO     | __main__:evaluate:254 - ******* EDU results ********
2024-04-28 18:21:39.903 | INFO     | __main__:evaluate:256 -  acc: 0.9815 - recall: 1.0000 - f1: 0.9907 
2024-04-28 18:21:39.903 | INFO     | __main__:evaluate:254 - ******* LOC results ********
2024-04-28 18:21:39.903 | INFO     | __main__:evaluate:256 -  acc: 1.0000 - recall: 1.0000 - f1: 1.0000 
2024-04-28 18:21:39.903 | INFO     | __main__:evaluate:254 - ******* NAME results ********
2024-04-28 18:21:39.903 | INFO     | __main__:evaluate:256 -  acc: 0.9910 - recall: 1.0000 - f1: 0.9955 
2024-04-28 18:21:39.903 | INFO     | __main__:evaluate:254 - ******* ORG results ********
2024-04-28 18:21:39.903 | INFO     | __main__:evaluate:256 -  acc: 0.9432 - recall: 0.9522 - f1: 0.9477 
2024-04-28 18:21:39.904 | INFO     | __main__:evaluate:254 - ******* PRO results ********
2024-04-28 18:21:39.904 | INFO     | __main__:evaluate:256 -  acc: 0.9000 - recall: 1.0000 - f1: 0.9474 
2024-04-28 18:21:39.904 | INFO     | __main__:evaluate:254 - ******* RACE results ********
2024-04-28 18:21:39.904 | INFO     | __main__:evaluate:256 -  acc: 0.8824 - recall: 1.0000 - f1: 0.9375 
2024-04-28 18:21:39.904 | INFO     | __main__:evaluate:254 - ******* TITLE results ********
2024-04-28 18:21:39.904 | INFO     | __main__:evaluate:256 -  acc: 0.9609 - recall: 0.9609 - f1: 0.9609 
2024-04-28 18:21:39.905 | INFO     | __main__:train:167 - evaluate test set
2024-04-28 18:21:39.906 | INFO     | __main__:evaluate:202 - ***** Running evaluation *****


  0%|          | 0/2 [00:00<?, ?it/s][A

 50%|█████     | 1/2 [00:07<00:07,  7.33s/it][A

100%|██████████| 2/2 [00:13<00:00,  6.83s/it][A
100%|██████████| 2/2 [00:13<00:00,  6.91s/it]
2024-04-28 18:21:53.724 | INFO     | __main__:evaluate:244 - 

2024-04-28 18:21:53.726 | INFO     | __main__:evaluate:249 - ***** Eval results *****
2024-04-28 18:21:53.726 | INFO     | __main__:evaluate:251 -  acc: 0.9574 - recall: 0.9674 - f1: 0.9624 - loss: 0.2224 
2024-04-28 18:21:53.726 | INFO     | __main__:evaluate:252 - ***** Entity results *****
2024-04-28 18:21:53.726 | INFO     | __main__:evaluate:254 - ******* CONT results ********
2024-04-28 18:21:53.726 | INFO     | __main__:evaluate:256 -  acc: 1.0000 - recall: 1.0000 - f1: 1.0000 
2024-04-28 18:21:53.726 | INFO     | __main__:evaluate:254 - ******* EDU results ********
2024-04-28 18:21:53.727 | INFO     | __main__:evaluate:256 -  acc: 0.9911 - recall: 0.9911 - f1: 0.9911 
2024-04-28 18:21:53.727 | INFO     | __main__:evaluate:254 - ******* LOC results ********
2024-04-28 18:21:53.727 | INFO     | __main__:evaluate:256 -  acc: 1.0000 - recall: 1.0000 - f1: 1.0000 
2024-04-28 18:21:53.727 | INFO     | __main__:evaluate:254 - ******* NAME results ********
2024-04-28 18:21:53.727 | INFO     | __main__:evaluate:256 -  acc: 1.0000 - recall: 1.0000 - f1: 1.0000 
2024-04-28 18:21:53.727 | INFO     | __main__:evaluate:254 - ******* ORG results ********
2024-04-28 18:21:53.727 | INFO     | __main__:evaluate:256 -  acc: 0.9400 - recall: 0.9638 - f1: 0.9518 
2024-04-28 18:21:53.728 | INFO     | __main__:evaluate:254 - ******* PRO results ********
2024-04-28 18:21:53.728 | INFO     | __main__:evaluate:256 -  acc: 0.8919 - recall: 1.0000 - f1: 0.9429 
2024-04-28 18:21:53.728 | INFO     | __main__:evaluate:254 - ******* RACE results ********
2024-04-28 18:21:53.728 | INFO     | __main__:evaluate:256 -  acc: 1.0000 - recall: 1.0000 - f1: 1.0000 
2024-04-28 18:21:53.728 | INFO     | __main__:evaluate:254 - ******* TITLE results ********
2024-04-28 18:21:53.728 | INFO     | __main__:evaluate:256 -  acc: 0.9597 - recall: 0.9584 - f1: 0.9591 

100%|██████████| 120/120 [08:35<00:00, 11.50s/it]
100%|██████████| 120/120 [08:35<00:00,  4.29s/it]
2024-04-28 18:21:53.731 | INFO     | __main__:train:126 - start 21-th epoch training

  0%|          | 0/120 [00:00<?, ?it/s]
  1%|          | 1/120 [00:03<07:16,  3.67s/it]
  2%|▏         | 2/120 [00:07<07:31,  3.82s/it]
  2%|▎         | 3/120 [00:11<07:24,  3.80s/it]
  3%|▎         | 4/120 [00:15<07:22,  3.81s/it]
  4%|▍         | 5/120 [00:19<07:24,  3.86s/it]
  5%|▌         | 6/120 [00:23<07:20,  3.87s/it]
  6%|▌         | 7/120 [00:26<07:11,  3.82s/it]
  7%|▋         | 8/120 [00:30<07:03,  3.78s/it]
  8%|▊         | 9/120 [00:34<06:59,  3.78s/it]
  8%|▊         | 10/120 [00:37<06:51,  3.74s/it]
  9%|▉         | 11/120 [00:41<06:46,  3.73s/it]
 10%|█         | 12/120 [00:45<06:36,  3.67s/it]
 11%|█         | 13/120 [00:48<06:32,  3.67s/it]
 12%|█▏        | 14/120 [00:52<06:38,  3.76s/it]
 12%|█▎        | 15/120 [00:56<06:47,  3.88s/it]
 13%|█▎        | 16/120 [01:00<06:39,  3.84s/it]
 14%|█▍        | 17/120 [01:04<06:36,  3.85s/it]
 15%|█▌        | 18/120 [01:08<06:29,  3.82s/it]
 16%|█▌        | 19/120 [01:12<06:31,  3.88s/it]
 17%|█▋        | 20/120 [01:15<06:21,  3.81s/it]
 18%|█▊        | 21/120 [01:19<06:16,  3.81s/it]
 18%|█▊        | 22/120 [01:23<06:10,  3.78s/it]
 19%|█▉        | 23/120 [01:27<06:11,  3.83s/it]
 20%|██        | 24/120 [01:30<06:00,  3.75s/it]
 21%|██        | 25/120 [01:34<05:58,  3.78s/it]
 22%|██▏       | 26/120 [01:38<05:51,  3.74s/it]
 22%|██▎       | 27/120 [01:42<05:49,  3.76s/it]
 23%|██▎       | 28/120 [01:46<05:45,  3.76s/it]
 24%|██▍       | 29/120 [01:49<05:40,  3.74s/it]
 25%|██▌       | 30/120 [01:53<05:36,  3.73s/it]
 26%|██▌       | 31/120 [01:57<05:31,  3.72s/it]
 27%|██▋       | 32/120 [02:00<05:27,  3.72s/it]
 28%|██▊       | 33/120 [02:04<05:22,  3.70s/it]
 28%|██▊       | 34/120 [02:08<05:14,  3.66s/it]
 29%|██▉       | 35/120 [02:11<05:12,  3.68s/it]
 30%|███       | 36/120 [02:15<05:05,  3.64s/it]
 31%|███       | 37/120 [02:18<05:00,  3.61s/it]
 32%|███▏      | 38/120 [02:22<04:53,  3.59s/it]
 32%|███▎      | 39/120 [02:25<04:48,  3.56s/it]
 33%|███▎      | 40/120 [02:29<04:47,  3.60s/it]
 34%|███▍      | 41/120 [02:33<04:47,  3.63s/it]
 35%|███▌      | 42/120 [02:37<04:51,  3.74s/it]
 36%|███▌      | 43/120 [02:41<05:02,  3.92s/it]
 37%|███▋      | 44/120 [02:45<04:53,  3.86s/it]
 38%|███▊      | 45/120 [02:49<04:49,  3.87s/it]
 38%|███▊      | 46/120 [02:52<04:42,  3.81s/it]
 39%|███▉      | 47/120 [02:56<04:36,  3.78s/it]
 40%|████      | 48/120 [03:00<04:29,  3.75s/it]
 41%|████      | 49/120 [03:04<04:27,  3.77s/it]
 42%|████▏     | 50/120 [03:07<04:25,  3.80s/it]
 42%|████▎     | 51/120 [03:11<04:25,  3.84s/it]
 43%|████▎     | 52/120 [03:15<04:23,  3.88s/it]
 44%|████▍     | 53/120 [03:19<04:14,  3.79s/it]
 45%|████▌     | 54/120 [03:22<04:02,  3.67s/it]
 46%|████▌     | 55/120 [03:26<04:01,  3.72s/it]
 47%|████▋     | 56/120 [03:30<03:55,  3.69s/it]
 48%|████▊     | 57/120 [03:34<03:58,  3.78s/it]
 48%|████▊     | 58/120 [03:37<03:51,  3.73s/it]
 49%|████▉     | 59/120 [03:41<03:49,  3.77s/it]
 50%|█████     | 60/120 [03:45<03:45,  3.75s/it]
 51%|█████     | 61/120 [03:49<03:41,  3.76s/it]
 52%|█████▏    | 62/120 [03:53<03:38,  3.77s/it]
 52%|█████▎    | 63/120 [03:56<03:36,  3.80s/it]
 53%|█████▎    | 64/120 [04:01<03:39,  3.93s/it]
 54%|█████▍    | 65/120 [04:06<03:51,  4.21s/it]
 55%|█████▌    | 66/120 [04:10<03:47,  4.21s/it]
 56%|█████▌    | 67/120 [04:14<03:41,  4.18s/it]
 57%|█████▋    | 68/120 [04:18<03:31,  4.07s/it]
 57%|█████▊    | 69/120 [04:22<03:27,  4.07s/it]
 58%|█████▊    | 70/120 [04:26<03:23,  4.06s/it]
 59%|█████▉    | 71/120 [04:30<03:21,  4.11s/it]
 60%|██████    | 72/120 [04:34<03:18,  4.13s/it]
 61%|██████    | 73/120 [04:38<03:16,  4.17s/it]
 62%|██████▏   | 74/120 [04:42<03:08,  4.09s/it]
 62%|██████▎   | 75/120 [04:46<03:04,  4.11s/it]
 63%|██████▎   | 76/120 [04:51<03:00,  4.10s/it]
 64%|██████▍   | 77/120 [04:55<02:54,  4.06s/it]
 65%|██████▌   | 78/120 [04:59<02:49,  4.03s/it]
 66%|██████▌   | 79/120 [05:02<02:42,  3.96s/it]
 67%|██████▋   | 80/120 [05:06<02:34,  3.85s/it]
 68%|██████▊   | 81/120 [05:10<02:30,  3.86s/it]
 68%|██████▊   | 82/120 [05:14<02:25,  3.84s/it]
 69%|██████▉   | 83/120 [05:17<02:20,  3.80s/it]
 70%|███████   | 84/120 [05:21<02:15,  3.75s/it]
 71%|███████   | 85/120 [05:25<02:10,  3.72s/it]
 72%|███████▏  | 86/120 [05:28<02:05,  3.69s/it]
 72%|███████▎  | 87/120 [05:32<02:04,  3.77s/it]
 73%|███████▎  | 88/120 [05:36<02:00,  3.75s/it]
 74%|███████▍  | 89/120 [05:39<01:54,  3.71s/it]
 75%|███████▌  | 90/120 [05:43<01:51,  3.71s/it]
 76%|███████▌  | 91/120 [05:47<01:47,  3.72s/it]
 77%|███████▋  | 92/120 [05:51<01:43,  3.70s/it]
 78%|███████▊  | 93/120 [05:54<01:39,  3.70s/it]
 78%|███████▊  | 94/120 [05:58<01:35,  3.68s/it]
 79%|███████▉  | 95/120 [06:02<01:34,  3.77s/it]
 80%|████████  | 96/120 [06:06<01:31,  3.80s/it]
 81%|████████  | 97/120 [06:09<01:26,  3.77s/it]
 82%|████████▏ | 98/120 [06:13<01:21,  3.69s/it]
 82%|████████▎ | 99/120 [06:17<01:16,  3.66s/it]2024-04-28 18:28:14.945 | INFO     | __main__:train:165 - evaluate dev set
2024-04-28 18:28:14.947 | INFO     | __main__:evaluate:202 - ***** Running evaluation *****


  0%|          | 0/2 [00:00<?, ?it/s][A

 50%|█████     | 1/2 [00:07<00:07,  7.63s/it][A

100%|██████████| 2/2 [00:13<00:00,  6.80s/it][A
100%|██████████| 2/2 [00:13<00:00,  6.93s/it]
2024-04-28 18:28:28.801 | INFO     | __main__:evaluate:244 - 

2024-04-28 18:28:28.805 | INFO     | __main__:evaluate:249 - ***** Eval results *****
2024-04-28 18:28:28.805 | INFO     | __main__:evaluate:251 -  acc: 0.9608 - recall: 0.9673 - f1: 0.9640 - loss: 0.1655 
2024-04-28 18:28:28.805 | INFO     | __main__:evaluate:252 - ***** Entity results *****
2024-04-28 18:28:28.805 | INFO     | __main__:evaluate:254 - ******* CONT results ********
2024-04-28 18:28:28.806 | INFO     | __main__:evaluate:256 -  acc: 1.0000 - recall: 1.0000 - f1: 1.0000 
2024-04-28 18:28:28.806 | INFO     | __main__:evaluate:254 - ******* EDU results ********
2024-04-28 18:28:28.806 | INFO     | __main__:evaluate:256 -  acc: 0.9815 - recall: 1.0000 - f1: 0.9907 
2024-04-28 18:28:28.806 | INFO     | __main__:evaluate:254 - ******* LOC results ********
2024-04-28 18:28:28.806 | INFO     | __main__:evaluate:256 -  acc: 1.0000 - recall: 1.0000 - f1: 1.0000 
2024-04-28 18:28:28.806 | INFO     | __main__:evaluate:254 - ******* NAME results ********
2024-04-28 18:28:28.807 | INFO     | __main__:evaluate:256 -  acc: 0.9910 - recall: 1.0000 - f1: 0.9955 
2024-04-28 18:28:28.807 | INFO     | __main__:evaluate:254 - ******* ORG results ********
2024-04-28 18:28:28.807 | INFO     | __main__:evaluate:256 -  acc: 0.9470 - recall: 0.9560 - f1: 0.9515 
2024-04-28 18:28:28.807 | INFO     | __main__:evaluate:254 - ******* PRO results ********
2024-04-28 18:28:28.807 | INFO     | __main__:evaluate:256 -  acc: 0.9000 - recall: 1.0000 - f1: 0.9474 
2024-04-28 18:28:28.807 | INFO     | __main__:evaluate:254 - ******* RACE results ********
2024-04-28 18:28:28.808 | INFO     | __main__:evaluate:256 -  acc: 0.9375 - recall: 1.0000 - f1: 0.9677 
2024-04-28 18:28:28.808 | INFO     | __main__:evaluate:254 - ******* TITLE results ********
2024-04-28 18:28:28.808 | INFO     | __main__:evaluate:256 -  acc: 0.9637 - recall: 0.9623 - f1: 0.9630 
2024-04-28 18:28:28.808 | INFO     | __main__:train:167 - evaluate test set
2024-04-28 18:28:28.810 | INFO     | __main__:evaluate:202 - ***** Running evaluation *****


  0%|          | 0/2 [00:00<?, ?it/s][A

 50%|█████     | 1/2 [00:07<00:07,  7.63s/it][A

100%|██████████| 2/2 [00:14<00:00,  7.02s/it][A
100%|██████████| 2/2 [00:14<00:00,  7.11s/it]
2024-04-28 18:28:43.026 | INFO     | __main__:evaluate:244 - 

2024-04-28 18:28:43.028 | INFO     | __main__:evaluate:249 - ***** Eval results *****
2024-04-28 18:28:43.028 | INFO     | __main__:evaluate:251 -  acc: 0.9586 - recall: 0.9668 - f1: 0.9627 - loss: 0.2224 
2024-04-28 18:28:43.028 | INFO     | __main__:evaluate:252 - ***** Entity results *****
2024-04-28 18:28:43.029 | INFO     | __main__:evaluate:254 - ******* CONT results ********
2024-04-28 18:28:43.029 | INFO     | __main__:evaluate:256 -  acc: 1.0000 - recall: 1.0000 - f1: 1.0000 
2024-04-28 18:28:43.029 | INFO     | __main__:evaluate:254 - ******* EDU results ********
2024-04-28 18:28:43.029 | INFO     | __main__:evaluate:256 -  acc: 0.9911 - recall: 0.9911 - f1: 0.9911 
2024-04-28 18:28:43.029 | INFO     | __main__:evaluate:254 - ******* LOC results ********
2024-04-28 18:28:43.030 | INFO     | __main__:evaluate:256 -  acc: 1.0000 - recall: 1.0000 - f1: 1.0000 
2024-04-28 18:28:43.030 | INFO     | __main__:evaluate:254 - ******* NAME results ********
2024-04-28 18:28:43.030 | INFO     | __main__:evaluate:256 -  acc: 1.0000 - recall: 1.0000 - f1: 1.0000 
2024-04-28 18:28:43.030 | INFO     | __main__:evaluate:254 - ******* ORG results ********
2024-04-28 18:28:43.030 | INFO     | __main__:evaluate:256 -  acc: 0.9383 - recall: 0.9620 - f1: 0.9500 
2024-04-28 18:28:43.030 | INFO     | __main__:evaluate:254 - ******* PRO results ********
2024-04-28 18:28:43.031 | INFO     | __main__:evaluate:256 -  acc: 0.8919 - recall: 1.0000 - f1: 0.9429 
2024-04-28 18:28:43.031 | INFO     | __main__:evaluate:254 - ******* RACE results ********
2024-04-28 18:28:43.031 | INFO     | __main__:evaluate:256 -  acc: 1.0000 - recall: 1.0000 - f1: 1.0000 
2024-04-28 18:28:43.031 | INFO     | __main__:evaluate:254 - ******* TITLE results ********
2024-04-28 18:28:43.031 | INFO     | __main__:evaluate:256 -  acc: 0.9634 - recall: 0.9584 - f1: 0.9609 

 83%|████████▎ | 100/120 [06:49<04:04, 12.24s/it]
 84%|████████▍ | 101/120 [06:53<03:04,  9.72s/it]
 85%|████████▌ | 102/120 [06:57<02:25,  8.09s/it]
 86%|████████▌ | 103/120 [07:01<01:56,  6.84s/it]
 87%|████████▋ | 104/120 [07:04<01:33,  5.85s/it]
 88%|████████▊ | 105/120 [07:09<01:22,  5.52s/it]
 88%|████████▊ | 106/120 [07:13<01:11,  5.12s/it]
 89%|████████▉ | 107/120 [07:17<01:02,  4.78s/it]
 90%|█████████ | 108/120 [07:22<00:55,  4.60s/it]
 91%|█████████ | 109/120 [07:26<00:48,  4.44s/it]
 92%|█████████▏| 110/120 [07:30<00:43,  4.30s/it]
 92%|█████████▎| 111/120 [07:34<00:39,  4.41s/it]
 93%|█████████▎| 112/120 [07:38<00:33,  4.23s/it]
 94%|█████████▍| 113/120 [07:42<00:29,  4.21s/it]
 95%|█████████▌| 114/120 [07:46<00:25,  4.24s/it]
 96%|█████████▌| 115/120 [07:51<00:20,  4.19s/it]
 97%|█████████▋| 116/120 [07:55<00:16,  4.22s/it]
 98%|█████████▊| 117/120 [07:59<00:12,  4.07s/it]
 98%|█████████▊| 118/120 [08:02<00:07,  3.88s/it]
 99%|█████████▉| 119/120 [08:06<00:03,  3.83s/it]
100%|██████████| 120/120 [08:08<00:00,  3.32s/it]
100%|██████████| 120/120 [08:08<00:00,  4.07s/it]
2024-04-28 18:30:02.070 | INFO     | __main__:train:126 - start 22-th epoch training

  0%|          | 0/120 [00:00<?, ?it/s]
  1%|          | 1/120 [00:04<08:21,  4.22s/it]
  2%|▏         | 2/120 [00:07<07:41,  3.91s/it]
  2%|▎         | 3/120 [00:11<07:44,  3.97s/it]
  3%|▎         | 4/120 [00:15<07:26,  3.85s/it]
  4%|▍         | 5/120 [00:19<07:10,  3.74s/it]
  5%|▌         | 6/120 [00:23<07:18,  3.85s/it]
  6%|▌         | 7/120 [00:27<07:35,  4.03s/it]
  7%|▋         | 8/120 [00:32<07:45,  4.16s/it]
  8%|▊         | 9/120 [00:36<07:36,  4.11s/it]
  8%|▊         | 10/120 [00:39<07:14,  3.95s/it]
  9%|▉         | 11/120 [00:43<07:14,  3.98s/it]
 10%|█         | 12/120 [00:47<07:11,  4.00s/it]
 11%|█         | 13/120 [00:51<07:03,  3.95s/it]
 12%|█▏        | 14/120 [00:55<06:43,  3.81s/it]
 12%|█▎        | 15/120 [00:58<06:39,  3.80s/it]
 13%|█▎        | 16/120 [01:03<06:45,  3.90s/it]
 14%|█▍        | 17/120 [01:06<06:40,  3.89s/it]
 15%|█▌        | 18/120 [01:10<06:35,  3.87s/it]
 16%|█▌        | 19/120 [01:14<06:30,  3.86s/it]
 17%|█▋        | 20/120 [01:18<06:29,  3.90s/it]
 18%|█▊        | 21/120 [01:22<06:20,  3.85s/it]
 18%|█▊        | 22/120 [01:26<06:18,  3.86s/it]
 19%|█▉        | 23/120 [01:29<06:13,  3.85s/it]
 20%|██        | 24/120 [01:33<06:07,  3.83s/it]
 21%|██        | 25/120 [01:37<06:07,  3.87s/it]
 22%|██▏       | 26/120 [01:41<05:54,  3.77s/it]
 22%|██▎       | 27/120 [01:44<05:46,  3.73s/it]
 23%|██▎       | 28/120 [01:48<05:54,  3.85s/it]
 24%|██▍       | 29/120 [01:53<05:58,  3.94s/it]
 25%|██▌       | 30/120 [01:56<05:52,  3.91s/it]
 26%|██▌       | 31/120 [02:01<05:59,  4.04s/it]
 27%|██▋       | 32/120 [02:05<05:55,  4.04s/it]
 28%|██▊       | 33/120 [02:09<05:57,  4.11s/it]
 28%|██▊       | 34/120 [02:14<06:01,  4.20s/it]
 29%|██▉       | 35/120 [02:18<05:53,  4.16s/it]
 30%|███       | 36/120 [02:21<05:40,  4.06s/it]
 31%|███       | 37/120 [02:25<05:25,  3.93s/it]
 32%|███▏      | 38/120 [02:30<05:35,  4.10s/it]
 32%|███▎      | 39/120 [02:33<05:27,  4.04s/it]
 33%|███▎      | 40/120 [02:37<05:21,  4.01s/it]
 34%|███▍      | 41/120 [02:41<05:12,  3.95s/it]
 35%|███▌      | 42/120 [02:45<05:13,  4.02s/it]
 36%|███▌      | 43/120 [02:49<05:07,  3.99s/it]
 37%|███▋      | 44/120 [02:53<05:04,  4.01s/it]
 38%|███▊      | 45/120 [02:57<05:01,  4.02s/it]
 38%|███▊      | 46/120 [03:01<04:54,  3.97s/it]
 39%|███▉      | 47/120 [03:06<04:55,  4.04s/it]
 40%|████      | 48/120 [03:10<04:49,  4.03s/it]
 41%|████      | 49/120 [03:14<04:48,  4.06s/it]
 42%|████▏     | 50/120 [03:18<04:47,  4.11s/it]
 42%|████▎     | 51/120 [03:22<04:35,  3.99s/it]
 43%|████▎     | 52/120 [03:25<04:24,  3.88s/it]
 44%|████▍     | 53/120 [03:29<04:15,  3.81s/it]
 45%|████▌     | 54/120 [03:32<04:06,  3.74s/it]
 46%|████▌     | 55/120 [03:36<04:03,  3.75s/it]
 47%|████▋     | 56/120 [03:40<04:01,  3.77s/it]
 48%|████▊     | 57/120 [03:44<03:59,  3.80s/it]
 48%|████▊     | 58/120 [03:48<03:55,  3.80s/it]
 49%|████▉     | 59/120 [03:52<03:56,  3.87s/it]
 50%|█████     | 60/120 [03:56<03:52,  3.88s/it]
 51%|█████     | 61/120 [03:59<03:45,  3.83s/it]
 52%|█████▏    | 62/120 [04:03<03:40,  3.81s/it]
 52%|█████▎    | 63/120 [04:07<03:36,  3.80s/it]
 53%|█████▎    | 64/120 [04:11<03:31,  3.77s/it]
 54%|█████▍    | 65/120 [04:14<03:22,  3.69s/it]
 55%|█████▌    | 66/120 [04:18<03:17,  3.67s/it]
 56%|█████▌    | 67/120 [04:22<03:17,  3.72s/it]
 57%|█████▋    | 68/120 [04:25<03:15,  3.76s/it]
 57%|█████▊    | 69/120 [04:29<03:14,  3.82s/it]
 58%|█████▊    | 70/120 [04:33<03:10,  3.81s/it]
 59%|█████▉    | 71/120 [04:37<03:11,  3.92s/it]
 60%|██████    | 72/120 [04:41<03:08,  3.93s/it]
 61%|██████    | 73/120 [04:45<03:03,  3.90s/it]
 62%|██████▏   | 74/120 [04:49<02:59,  3.91s/it]
 62%|██████▎   | 75/120 [04:53<02:54,  3.88s/it]
 63%|██████▎   | 76/120 [04:57<02:51,  3.91s/it]
 64%|██████▍   | 77/120 [05:01<02:49,  3.94s/it]
 65%|██████▌   | 78/120 [05:05<02:42,  3.87s/it]
 66%|██████▌   | 79/120 [05:09<02:41,  3.94s/it]2024-04-28 18:35:15.325 | INFO     | __main__:train:165 - evaluate dev set
2024-04-28 18:35:15.327 | INFO     | __main__:evaluate:202 - ***** Running evaluation *****


  0%|          | 0/2 [00:00<?, ?it/s][A

 50%|█████     | 1/2 [00:07<00:07,  7.69s/it][A

100%|██████████| 2/2 [00:13<00:00,  6.83s/it][A
100%|██████████| 2/2 [00:13<00:00,  6.96s/it]
2024-04-28 18:35:29.240 | INFO     | __main__:evaluate:244 - 

2024-04-28 18:35:29.242 | INFO     | __main__:evaluate:249 - ***** Eval results *****
2024-04-28 18:35:29.242 | INFO     | __main__:evaluate:251 -  acc: 0.9523 - recall: 0.9613 - f1: 0.9568 - loss: 0.1721 
2024-04-28 18:35:29.242 | INFO     | __main__:evaluate:252 - ***** Entity results *****
2024-04-28 18:35:29.242 | INFO     | __main__:evaluate:254 - ******* CONT results ********
2024-04-28 18:35:29.242 | INFO     | __main__:evaluate:256 -  acc: 1.0000 - recall: 1.0000 - f1: 1.0000 
2024-04-28 18:35:29.243 | INFO     | __main__:evaluate:254 - ******* EDU results ********
2024-04-28 18:35:29.243 | INFO     | __main__:evaluate:256 -  acc: 0.9633 - recall: 0.9906 - f1: 0.9767 
2024-04-28 18:35:29.243 | INFO     | __main__:evaluate:254 - ******* LOC results ********
2024-04-28 18:35:29.243 | INFO     | __main__:evaluate:256 -  acc: 1.0000 - recall: 1.0000 - f1: 1.0000 
2024-04-28 18:35:29.243 | INFO     | __main__:evaluate:254 - ******* NAME results ********
2024-04-28 18:35:29.243 | INFO     | __main__:evaluate:256 -  acc: 0.9910 - recall: 1.0000 - f1: 0.9955 
2024-04-28 18:35:29.243 | INFO     | __main__:evaluate:254 - ******* ORG results ********
2024-04-28 18:35:29.244 | INFO     | __main__:evaluate:256 -  acc: 0.9411 - recall: 0.9465 - f1: 0.9438 
2024-04-28 18:35:29.244 | INFO     | __main__:evaluate:254 - ******* PRO results ********
2024-04-28 18:35:29.244 | INFO     | __main__:evaluate:256 -  acc: 0.9000 - recall: 1.0000 - f1: 0.9474 
2024-04-28 18:35:29.244 | INFO     | __main__:evaluate:254 - ******* RACE results ********
2024-04-28 18:35:29.244 | INFO     | __main__:evaluate:256 -  acc: 0.8824 - recall: 1.0000 - f1: 0.9375 
2024-04-28 18:35:29.244 | INFO     | __main__:evaluate:254 - ******* TITLE results ********
2024-04-28 18:35:29.244 | INFO     | __main__:evaluate:256 -  acc: 0.9538 - recall: 0.9580 - f1: 0.9559 
2024-04-28 18:35:29.245 | INFO     | __main__:train:167 - evaluate test set
2024-04-28 18:35:29.246 | INFO     | __main__:evaluate:202 - ***** Running evaluation *****


  0%|          | 0/2 [00:00<?, ?it/s][A

 50%|█████     | 1/2 [00:07<00:07,  7.60s/it][A

100%|██████████| 2/2 [00:14<00:00,  6.98s/it][A
100%|██████████| 2/2 [00:14<00:00,  7.07s/it]
2024-04-28 18:35:43.388 | INFO     | __main__:evaluate:244 - 

2024-04-28 18:35:43.390 | INFO     | __main__:evaluate:249 - ***** Eval results *****
2024-04-28 18:35:43.390 | INFO     | __main__:evaluate:251 -  acc: 0.9562 - recall: 0.9644 - f1: 0.9602 - loss: 0.2079 
2024-04-28 18:35:43.390 | INFO     | __main__:evaluate:252 - ***** Entity results *****
2024-04-28 18:35:43.390 | INFO     | __main__:evaluate:254 - ******* CONT results ********
2024-04-28 18:35:43.390 | INFO     | __main__:evaluate:256 -  acc: 1.0000 - recall: 1.0000 - f1: 1.0000 
2024-04-28 18:35:43.390 | INFO     | __main__:evaluate:254 - ******* EDU results ********
2024-04-28 18:35:43.391 | INFO     | __main__:evaluate:256 -  acc: 0.9911 - recall: 0.9911 - f1: 0.9911 
2024-04-28 18:35:43.391 | INFO     | __main__:evaluate:254 - ******* LOC results ********
2024-04-28 18:35:43.391 | INFO     | __main__:evaluate:256 -  acc: 1.0000 - recall: 1.0000 - f1: 1.0000 
2024-04-28 18:35:43.391 | INFO     | __main__:evaluate:254 - ******* NAME results ********
2024-04-28 18:35:43.391 | INFO     | __main__:evaluate:256 -  acc: 1.0000 - recall: 1.0000 - f1: 1.0000 
2024-04-28 18:35:43.391 | INFO     | __main__:evaluate:254 - ******* ORG results ********
2024-04-28 18:35:43.391 | INFO     | __main__:evaluate:256 -  acc: 0.9361 - recall: 0.9530 - f1: 0.9444 
2024-04-28 18:35:43.391 | INFO     | __main__:evaluate:254 - ******* PRO results ********
2024-04-28 18:35:43.392 | INFO     | __main__:evaluate:256 -  acc: 0.8919 - recall: 1.0000 - f1: 0.9429 
2024-04-28 18:35:43.392 | INFO     | __main__:evaluate:254 - ******* RACE results ********
2024-04-28 18:35:43.392 | INFO     | __main__:evaluate:256 -  acc: 1.0000 - recall: 1.0000 - f1: 1.0000 
2024-04-28 18:35:43.392 | INFO     | __main__:evaluate:254 - ******* TITLE results ********
2024-04-28 18:35:43.392 | INFO     | __main__:evaluate:256 -  acc: 0.9597 - recall: 0.9597 - f1: 0.9597 

 67%|██████▋   | 80/120 [05:41<08:16, 12.41s/it]
 68%|██████▊   | 81/120 [05:45<06:25,  9.87s/it]
 68%|██████▊   | 82/120 [05:49<05:06,  8.06s/it]
 69%|██████▉   | 83/120 [05:52<04:09,  6.75s/it]
 70%|███████   | 84/120 [05:56<03:31,  5.87s/it]
 71%|███████   | 85/120 [06:00<03:02,  5.21s/it]
 72%|███████▏  | 86/120 [06:03<02:39,  4.70s/it]
 72%|███████▎  | 87/120 [06:07<02:26,  4.43s/it]
 73%|███████▎  | 88/120 [06:11<02:16,  4.25s/it]
 74%|███████▍  | 89/120 [06:15<02:07,  4.12s/it]
 75%|███████▌  | 90/120 [06:19<02:01,  4.04s/it]
 76%|███████▌  | 91/120 [06:22<01:53,  3.92s/it]
 77%|███████▋  | 92/120 [06:26<01:51,  3.98s/it]
 78%|███████▊  | 93/120 [06:30<01:44,  3.88s/it]
 78%|███████▊  | 94/120 [06:34<01:38,  3.79s/it]
 79%|███████▉  | 95/120 [06:37<01:34,  3.77s/it]
 80%|████████  | 96/120 [06:41<01:29,  3.75s/it]
 81%|████████  | 97/120 [06:45<01:25,  3.74s/it]
 82%|████████▏ | 98/120 [06:48<01:21,  3.71s/it]
 82%|████████▎ | 99/120 [06:52<01:16,  3.62s/it]
 83%|████████▎ | 100/120 [06:55<01:12,  3.61s/it]
 84%|████████▍ | 101/120 [06:59<01:07,  3.57s/it]
 85%|████████▌ | 102/120 [07:03<01:04,  3.60s/it]
 86%|████████▌ | 103/120 [07:06<01:00,  3.59s/it]
 87%|████████▋ | 104/120 [07:10<00:56,  3.55s/it]
 88%|████████▊ | 105/120 [07:13<00:52,  3.51s/it]
 88%|████████▊ | 106/120 [07:17<00:49,  3.56s/it]
 89%|████████▉ | 107/120 [07:20<00:46,  3.56s/it]
 90%|█████████ | 108/120 [07:24<00:43,  3.62s/it]
 91%|█████████ | 109/120 [07:28<00:40,  3.66s/it]
 92%|█████████▏| 110/120 [07:31<00:36,  3.64s/it]
 92%|█████████▎| 111/120 [07:35<00:32,  3.61s/it]
 93%|█████████▎| 112/120 [07:38<00:28,  3.62s/it]
 94%|█████████▍| 113/120 [07:42<00:25,  3.63s/it]
 95%|█████████▌| 114/120 [07:46<00:22,  3.71s/it]
 96%|█████████▌| 115/120 [07:50<00:18,  3.72s/it]
 97%|█████████▋| 116/120 [07:54<00:14,  3.72s/it]
 98%|█████████▊| 117/120 [07:57<00:11,  3.72s/it]
 98%|█████████▊| 118/120 [08:01<00:07,  3.72s/it]
 99%|█████████▉| 119/120 [08:05<00:03,  3.78s/it]
100%|██████████| 120/120 [08:07<00:00,  3.16s/it]
100%|██████████| 120/120 [08:07<00:00,  4.06s/it]
2024-04-28 18:38:09.154 | INFO     | __main__:train:126 - start 23-th epoch training

  0%|          | 0/120 [00:00<?, ?it/s]
  1%|          | 1/120 [00:03<07:48,  3.94s/it]
  2%|▏         | 2/120 [00:07<07:50,  3.98s/it]
  2%|▎         | 3/120 [00:12<07:53,  4.05s/it]
  3%|▎         | 4/120 [00:15<07:43,  4.00s/it]
  4%|▍         | 5/120 [00:19<07:37,  3.97s/it]
  5%|▌         | 6/120 [00:23<07:24,  3.90s/it]
  6%|▌         | 7/120 [00:27<07:20,  3.90s/it]
  7%|▋         | 8/120 [00:31<07:03,  3.78s/it]
  8%|▊         | 9/120 [00:34<06:51,  3.71s/it]
  8%|▊         | 10/120 [00:38<06:42,  3.66s/it]
  9%|▉         | 11/120 [00:42<06:45,  3.72s/it]
 10%|█         | 12/120 [00:45<06:47,  3.77s/it]
 11%|█         | 13/120 [00:49<06:46,  3.80s/it]
 12%|█▏        | 14/120 [00:53<06:40,  3.78s/it]
 12%|█▎        | 15/120 [00:57<06:33,  3.75s/it]
 13%|█▎        | 16/120 [01:00<06:30,  3.75s/it]
 14%|█▍        | 17/120 [01:04<06:22,  3.71s/it]
 15%|█▌        | 18/120 [01:08<06:15,  3.68s/it]
 16%|█▌        | 19/120 [01:11<06:11,  3.67s/it]
 17%|█▋        | 20/120 [01:15<06:07,  3.68s/it]
 18%|█▊        | 21/120 [01:19<06:03,  3.67s/it]
 18%|█▊        | 22/120 [01:22<05:57,  3.65s/it]
 19%|█▉        | 23/120 [01:26<05:49,  3.61s/it]
 20%|██        | 24/120 [01:29<05:47,  3.62s/it]
 21%|██        | 25/120 [01:33<05:46,  3.64s/it]
 22%|██▏       | 26/120 [01:37<05:44,  3.66s/it]
 22%|██▎       | 27/120 [01:41<05:42,  3.68s/it]
 23%|██▎       | 28/120 [01:44<05:33,  3.62s/it]
 24%|██▍       | 29/120 [01:48<05:24,  3.57s/it]
 25%|██▌       | 30/120 [01:51<05:25,  3.61s/it]
 26%|██▌       | 31/120 [01:55<05:20,  3.60s/it]
 27%|██▋       | 32/120 [01:59<05:19,  3.63s/it]
 28%|██▊       | 33/120 [02:02<05:14,  3.61s/it]
 28%|██▊       | 34/120 [02:06<05:14,  3.66s/it]
 29%|██▉       | 35/120 [02:10<05:14,  3.70s/it]
 30%|███       | 36/120 [02:14<05:18,  3.79s/it]
 31%|███       | 37/120 [02:18<05:19,  3.85s/it]
 32%|███▏      | 38/120 [02:21<05:12,  3.81s/it]
 32%|███▎      | 39/120 [02:25<05:10,  3.83s/it]
 33%|███▎      | 40/120 [02:29<05:01,  3.77s/it]
 34%|███▍      | 41/120 [02:33<04:55,  3.74s/it]
 35%|███▌      | 42/120 [02:36<04:51,  3.74s/it]
 36%|███▌      | 43/120 [02:40<04:49,  3.76s/it]
 37%|███▋      | 44/120 [02:44<04:44,  3.74s/it]
 38%|███▊      | 45/120 [02:47<04:34,  3.66s/it]
 38%|███▊      | 46/120 [02:51<04:30,  3.66s/it]
 39%|███▉      | 47/120 [02:54<04:24,  3.62s/it]
 40%|████      | 48/120 [02:58<04:22,  3.64s/it]
 41%|████      | 49/120 [03:02<04:22,  3.70s/it]
 42%|████▏     | 50/120 [03:06<04:24,  3.78s/it]
 42%|████▎     | 51/120 [03:10<04:27,  3.87s/it]
 43%|████▎     | 52/120 [03:14<04:20,  3.83s/it]
 44%|████▍     | 53/120 [03:17<04:11,  3.76s/it]
 45%|████▌     | 54/120 [03:21<04:11,  3.81s/it]
 46%|████▌     | 55/120 [03:25<04:06,  3.79s/it]
 47%|████▋     | 56/120 [03:29<04:08,  3.88s/it]
 48%|████▊     | 57/120 [03:33<04:09,  3.95s/it]
 48%|████▊     | 58/120 [03:37<03:59,  3.86s/it]
 49%|████▉     | 59/120 [03:41<03:56,  3.87s/it]2024-04-28 18:41:54.124 | INFO     | __main__:train:165 - evaluate dev set
2024-04-28 18:41:54.127 | INFO     | __main__:evaluate:202 - ***** Running evaluation *****


  0%|          | 0/2 [00:00<?, ?it/s][A

 50%|█████     | 1/2 [00:07<00:07,  7.71s/it][A

100%|██████████| 2/2 [00:14<00:00,  6.92s/it][A
100%|██████████| 2/2 [00:14<00:00,  7.04s/it]
2024-04-28 18:42:08.209 | INFO     | __main__:evaluate:244 - 

2024-04-28 18:42:08.211 | INFO     | __main__:evaluate:249 - ***** Eval results *****
2024-04-28 18:42:08.211 | INFO     | __main__:evaluate:251 -  acc: 0.9570 - recall: 0.9653 - f1: 0.9611 - loss: 0.1685 
2024-04-28 18:42:08.212 | INFO     | __main__:evaluate:252 - ***** Entity results *****
2024-04-28 18:42:08.212 | INFO     | __main__:evaluate:254 - ******* CONT results ********
2024-04-28 18:42:08.212 | INFO     | __main__:evaluate:256 -  acc: 1.0000 - recall: 1.0000 - f1: 1.0000 
2024-04-28 18:42:08.212 | INFO     | __main__:evaluate:254 - ******* EDU results ********
2024-04-28 18:42:08.212 | INFO     | __main__:evaluate:256 -  acc: 0.9633 - recall: 0.9906 - f1: 0.9767 
2024-04-28 18:42:08.212 | INFO     | __main__:evaluate:254 - ******* LOC results ********
2024-04-28 18:42:08.212 | INFO     | __main__:evaluate:256 -  acc: 1.0000 - recall: 1.0000 - f1: 1.0000 
2024-04-28 18:42:08.213 | INFO     | __main__:evaluate:254 - ******* NAME results ********
2024-04-28 18:42:08.213 | INFO     | __main__:evaluate:256 -  acc: 0.9910 - recall: 1.0000 - f1: 0.9955 
2024-04-28 18:42:08.213 | INFO     | __main__:evaluate:254 - ******* ORG results ********
2024-04-28 18:42:08.213 | INFO     | __main__:evaluate:256 -  acc: 0.9434 - recall: 0.9560 - f1: 0.9497 
2024-04-28 18:42:08.213 | INFO     | __main__:evaluate:254 - ******* PRO results ********
2024-04-28 18:42:08.213 | INFO     | __main__:evaluate:256 -  acc: 0.9000 - recall: 1.0000 - f1: 0.9474 
2024-04-28 18:42:08.213 | INFO     | __main__:evaluate:254 - ******* RACE results ********
2024-04-28 18:42:08.214 | INFO     | __main__:evaluate:256 -  acc: 0.9375 - recall: 1.0000 - f1: 0.9677 
2024-04-28 18:42:08.214 | INFO     | __main__:evaluate:254 - ******* TITLE results ********
2024-04-28 18:42:08.214 | INFO     | __main__:evaluate:256 -  acc: 0.9608 - recall: 0.9594 - f1: 0.9601 
2024-04-28 18:42:08.214 | INFO     | __main__:train:167 - evaluate test set
2024-04-28 18:42:08.216 | INFO     | __main__:evaluate:202 - ***** Running evaluation *****


  0%|          | 0/2 [00:00<?, ?it/s][A

 50%|█████     | 1/2 [00:08<00:08,  8.24s/it][A

100%|██████████| 2/2 [00:15<00:00,  7.46s/it][A
100%|██████████| 2/2 [00:15<00:00,  7.57s/it]
2024-04-28 18:42:23.365 | INFO     | __main__:evaluate:244 - 

2024-04-28 18:42:23.366 | INFO     | __main__:evaluate:249 - ***** Eval results *****
2024-04-28 18:42:23.367 | INFO     | __main__:evaluate:251 -  acc: 0.9586 - recall: 0.9668 - f1: 0.9627 - loss: 0.2194 
2024-04-28 18:42:23.367 | INFO     | __main__:evaluate:252 - ***** Entity results *****
2024-04-28 18:42:23.367 | INFO     | __main__:evaluate:254 - ******* CONT results ********
2024-04-28 18:42:23.367 | INFO     | __main__:evaluate:256 -  acc: 1.0000 - recall: 1.0000 - f1: 1.0000 
2024-04-28 18:42:23.367 | INFO     | __main__:evaluate:254 - ******* EDU results ********
2024-04-28 18:42:23.367 | INFO     | __main__:evaluate:256 -  acc: 0.9911 - recall: 0.9911 - f1: 0.9911 
2024-04-28 18:42:23.367 | INFO     | __main__:evaluate:254 - ******* LOC results ********
2024-04-28 18:42:23.368 | INFO     | __main__:evaluate:256 -  acc: 1.0000 - recall: 1.0000 - f1: 1.0000 
2024-04-28 18:42:23.368 | INFO     | __main__:evaluate:254 - ******* NAME results ********
2024-04-28 18:42:23.368 | INFO     | __main__:evaluate:256 -  acc: 1.0000 - recall: 1.0000 - f1: 1.0000 
2024-04-28 18:42:23.368 | INFO     | __main__:evaluate:254 - ******* ORG results ********
2024-04-28 18:42:23.368 | INFO     | __main__:evaluate:256 -  acc: 0.9365 - recall: 0.9602 - f1: 0.9482 
2024-04-28 18:42:23.368 | INFO     | __main__:evaluate:254 - ******* PRO results ********
2024-04-28 18:42:23.368 | INFO     | __main__:evaluate:256 -  acc: 0.8919 - recall: 1.0000 - f1: 0.9429 
2024-04-28 18:42:23.368 | INFO     | __main__:evaluate:254 - ******* RACE results ********
2024-04-28 18:42:23.369 | INFO     | __main__:evaluate:256 -  acc: 1.0000 - recall: 1.0000 - f1: 1.0000 
2024-04-28 18:42:23.369 | INFO     | __main__:evaluate:254 - ******* TITLE results ********
2024-04-28 18:42:23.369 | INFO     | __main__:evaluate:256 -  acc: 0.9648 - recall: 0.9597 - f1: 0.9622 

 50%|█████     | 60/120 [04:14<12:35, 12.59s/it]
 51%|█████     | 61/120 [04:18<09:52, 10.04s/it]
 52%|█████▏    | 62/120 [04:22<07:55,  8.21s/it]
 52%|█████▎    | 63/120 [04:26<06:33,  6.90s/it]
 53%|█████▎    | 64/120 [04:29<05:29,  5.89s/it]
 54%|█████▍    | 65/120 [04:34<05:01,  5.48s/it]
 55%|█████▌    | 66/120 [04:38<04:37,  5.13s/it]
 56%|█████▌    | 67/120 [04:42<04:12,  4.76s/it]
 57%|█████▋    | 68/120 [04:46<03:55,  4.53s/it]
 57%|█████▊    | 69/120 [04:50<03:41,  4.35s/it]
 58%|█████▊    | 70/120 [04:54<03:29,  4.19s/it]
 59%|█████▉    | 71/120 [04:57<03:19,  4.07s/it]
 60%|██████    | 72/120 [05:02<03:18,  4.14s/it]
 61%|██████    | 73/120 [05:05<03:09,  4.02s/it]
 62%|██████▏   | 74/120 [05:09<03:04,  4.01s/it]
 62%|██████▎   | 75/120 [05:13<02:58,  3.97s/it]
 63%|██████▎   | 76/120 [05:17<02:54,  3.97s/it]
 64%|██████▍   | 77/120 [05:21<02:50,  3.97s/it]
 65%|██████▌   | 78/120 [05:25<02:46,  3.96s/it]
 66%|██████▌   | 79/120 [05:29<02:43,  3.98s/it]
 67%|██████▋   | 80/120 [05:33<02:37,  3.93s/it]
 68%|██████▊   | 81/120 [05:36<02:27,  3.79s/it]
 68%|██████▊   | 82/120 [05:40<02:24,  3.80s/it]
 69%|██████▉   | 83/120 [05:44<02:24,  3.92s/it]
 70%|███████   | 84/120 [05:48<02:21,  3.92s/it]
 71%|███████   | 85/120 [05:52<02:15,  3.87s/it]
 72%|███████▏  | 86/120 [05:56<02:07,  3.75s/it]
 72%|███████▎  | 87/120 [05:59<02:04,  3.78s/it]
 73%|███████▎  | 88/120 [06:03<01:59,  3.75s/it]
 74%|███████▍  | 89/120 [06:07<01:55,  3.72s/it]
 75%|███████▌  | 90/120 [06:11<01:53,  3.78s/it]
 76%|███████▌  | 91/120 [06:14<01:47,  3.72s/it]
 77%|███████▋  | 92/120 [06:18<01:45,  3.77s/it]
 78%|███████▊  | 93/120 [06:22<01:44,  3.86s/it]
 78%|███████▊  | 94/120 [06:27<01:46,  4.09s/it]
 79%|███████▉  | 95/120 [06:31<01:45,  4.22s/it]
 80%|████████  | 96/120 [06:35<01:39,  4.16s/it]
 81%|████████  | 97/120 [06:40<01:36,  4.21s/it]
 82%|████████▏ | 98/120 [06:44<01:30,  4.10s/it]
 82%|████████▎ | 99/120 [06:48<01:28,  4.21s/it]
 83%|████████▎ | 100/120 [06:52<01:24,  4.23s/it]
 84%|████████▍ | 101/120 [06:56<01:18,  4.12s/it]
 85%|████████▌ | 102/120 [07:00<01:14,  4.12s/it]
 86%|████████▌ | 103/120 [07:04<01:08,  4.03s/it]
 87%|████████▋ | 104/120 [07:08<01:04,  4.02s/it]
 88%|████████▊ | 105/120 [07:12<01:00,  4.05s/it]
 88%|████████▊ | 106/120 [07:16<00:55,  3.96s/it]
 89%|████████▉ | 107/120 [07:20<00:51,  3.95s/it]
 90%|█████████ | 108/120 [07:24<00:47,  3.94s/it]
 91%|█████████ | 109/120 [07:28<00:43,  3.92s/it]
 92%|█████████▏| 110/120 [07:31<00:38,  3.86s/it]
 92%|█████████▎| 111/120 [07:35<00:34,  3.80s/it]
 93%|█████████▎| 112/120 [07:39<00:30,  3.83s/it]
 94%|█████████▍| 113/120 [07:43<00:26,  3.83s/it]
 95%|█████████▌| 114/120 [07:47<00:22,  3.81s/it]
 96%|█████████▌| 115/120 [07:50<00:18,  3.76s/it]
 97%|█████████▋| 116/120 [07:54<00:15,  3.84s/it]
 98%|█████████▊| 117/120 [07:58<00:11,  3.82s/it]
 98%|█████████▊| 118/120 [08:02<00:07,  3.82s/it]
 99%|█████████▉| 119/120 [08:06<00:03,  3.78s/it]
100%|██████████| 120/120 [08:07<00:00,  3.16s/it]
100%|██████████| 120/120 [08:07<00:00,  4.06s/it]
2024-04-28 18:46:16.952 | INFO     | __main__:train:126 - start 24-th epoch training

  0%|          | 0/120 [00:00<?, ?it/s]
  1%|          | 1/120 [00:03<07:20,  3.70s/it]
  2%|▏         | 2/120 [00:07<07:35,  3.86s/it]
  2%|▎         | 3/120 [00:11<07:25,  3.81s/it]
  3%|▎         | 4/120 [00:15<07:12,  3.73s/it]
  4%|▍         | 5/120 [00:18<07:12,  3.76s/it]
  5%|▌         | 6/120 [00:22<07:14,  3.81s/it]
  6%|▌         | 7/120 [00:27<07:33,  4.02s/it]
  7%|▋         | 8/120 [00:31<07:30,  4.02s/it]
  8%|▊         | 9/120 [00:35<07:21,  3.98s/it]
  8%|▊         | 10/120 [00:38<07:04,  3.86s/it]
  9%|▉         | 11/120 [00:42<07:05,  3.91s/it]
 10%|█         | 12/120 [00:46<07:05,  3.94s/it]
 11%|█         | 13/120 [00:50<07:11,  4.03s/it]
 12%|█▏        | 14/120 [00:54<07:04,  4.00s/it]
 12%|█▎        | 15/120 [00:58<06:59,  3.99s/it]
 13%|█▎        | 16/120 [01:02<06:48,  3.93s/it]
 14%|█▍        | 17/120 [01:06<06:44,  3.93s/it]
 15%|█▌        | 18/120 [01:10<06:34,  3.87s/it]
 16%|█▌        | 19/120 [01:13<06:23,  3.79s/it]
 17%|█▋        | 20/120 [01:17<06:15,  3.75s/it]
 18%|█▊        | 21/120 [01:21<06:15,  3.80s/it]
 18%|█▊        | 22/120 [01:25<06:08,  3.76s/it]
 19%|█▉        | 23/120 [01:28<05:57,  3.69s/it]
 20%|██        | 24/120 [01:32<05:49,  3.64s/it]
 21%|██        | 25/120 [01:36<05:50,  3.69s/it]
 22%|██▏       | 26/120 [01:39<05:43,  3.65s/it]
 22%|██▎       | 27/120 [01:43<05:42,  3.68s/it]
 23%|██▎       | 28/120 [01:46<05:36,  3.66s/it]
 24%|██▍       | 29/120 [01:50<05:39,  3.73s/it]
 25%|██▌       | 30/120 [01:54<05:41,  3.80s/it]
 26%|██▌       | 31/120 [01:58<05:46,  3.89s/it]
 27%|██▋       | 32/120 [02:03<05:48,  3.96s/it]
 28%|██▊       | 33/120 [02:06<05:35,  3.86s/it]
 28%|██▊       | 34/120 [02:10<05:33,  3.88s/it]
 29%|██▉       | 35/120 [02:14<05:22,  3.80s/it]
 30%|███       | 36/120 [02:18<05:22,  3.83s/it]
 31%|███       | 37/120 [02:21<05:13,  3.78s/it]
 32%|███▏      | 38/120 [02:25<05:09,  3.78s/it]
 32%|███▎      | 39/120 [02:29<05:03,  3.75s/it]2024-04-28 18:48:50.114 | INFO     | __main__:train:165 - evaluate dev set
2024-04-28 18:48:50.116 | INFO     | __main__:evaluate:202 - ***** Running evaluation *****


  0%|          | 0/2 [00:00<?, ?it/s][A

 50%|█████     | 1/2 [00:07<00:07,  7.76s/it][A

100%|██████████| 2/2 [00:14<00:00,  6.99s/it][A
100%|██████████| 2/2 [00:14<00:00,  7.11s/it]
2024-04-28 18:49:04.336 | INFO     | __main__:evaluate:244 - 

2024-04-28 18:49:04.338 | INFO     | __main__:evaluate:249 - ***** Eval results *****
2024-04-28 18:49:04.338 | INFO     | __main__:evaluate:251 -  acc: 0.9582 - recall: 0.9646 - f1: 0.9614 - loss: 0.1715 
2024-04-28 18:49:04.339 | INFO     | __main__:evaluate:252 - ***** Entity results *****
2024-04-28 18:49:04.339 | INFO     | __main__:evaluate:254 - ******* CONT results ********
2024-04-28 18:49:04.339 | INFO     | __main__:evaluate:256 -  acc: 1.0000 - recall: 1.0000 - f1: 1.0000 
2024-04-28 18:49:04.339 | INFO     | __main__:evaluate:254 - ******* EDU results ********
2024-04-28 18:49:04.339 | INFO     | __main__:evaluate:256 -  acc: 0.9633 - recall: 0.9906 - f1: 0.9767 
2024-04-28 18:49:04.339 | INFO     | __main__:evaluate:254 - ******* LOC results ********
2024-04-28 18:49:04.339 | INFO     | __main__:evaluate:256 -  acc: 1.0000 - recall: 1.0000 - f1: 1.0000 
2024-04-28 18:49:04.340 | INFO     | __main__:evaluate:254 - ******* NAME results ********
2024-04-28 18:49:04.340 | INFO     | __main__:evaluate:256 -  acc: 0.9910 - recall: 1.0000 - f1: 0.9955 
2024-04-28 18:49:04.340 | INFO     | __main__:evaluate:254 - ******* ORG results ********
2024-04-28 18:49:04.340 | INFO     | __main__:evaluate:256 -  acc: 0.9434 - recall: 0.9560 - f1: 0.9497 
2024-04-28 18:49:04.340 | INFO     | __main__:evaluate:254 - ******* PRO results ********
2024-04-28 18:49:04.340 | INFO     | __main__:evaluate:256 -  acc: 0.9000 - recall: 1.0000 - f1: 0.9474 
2024-04-28 18:49:04.340 | INFO     | __main__:evaluate:254 - ******* RACE results ********
2024-04-28 18:49:04.340 | INFO     | __main__:evaluate:256 -  acc: 0.8824 - recall: 1.0000 - f1: 0.9375 
2024-04-28 18:49:04.341 | INFO     | __main__:evaluate:254 - ******* TITLE results ********
2024-04-28 18:49:04.341 | INFO     | __main__:evaluate:256 -  acc: 0.9650 - recall: 0.9580 - f1: 0.9615 
2024-04-28 18:49:04.341 | INFO     | __main__:train:167 - evaluate test set
2024-04-28 18:49:04.343 | INFO     | __main__:evaluate:202 - ***** Running evaluation *****


  0%|          | 0/2 [00:00<?, ?it/s][A

 50%|█████     | 1/2 [00:08<00:08,  8.62s/it][A

100%|██████████| 2/2 [00:15<00:00,  7.44s/it][A
100%|██████████| 2/2 [00:15<00:00,  7.62s/it]
2024-04-28 18:49:19.574 | INFO     | __main__:evaluate:244 - 

2024-04-28 18:49:19.576 | INFO     | __main__:evaluate:249 - ***** Eval results *****
2024-04-28 18:49:19.576 | INFO     | __main__:evaluate:251 -  acc: 0.9585 - recall: 0.9650 - f1: 0.9617 - loss: 0.2308 
2024-04-28 18:49:19.576 | INFO     | __main__:evaluate:252 - ***** Entity results *****
2024-04-28 18:49:19.576 | INFO     | __main__:evaluate:254 - ******* CONT results ********
2024-04-28 18:49:19.576 | INFO     | __main__:evaluate:256 -  acc: 1.0000 - recall: 1.0000 - f1: 1.0000 
2024-04-28 18:49:19.576 | INFO     | __main__:evaluate:254 - ******* EDU results ********
2024-04-28 18:49:19.577 | INFO     | __main__:evaluate:256 -  acc: 0.9911 - recall: 0.9911 - f1: 0.9911 
2024-04-28 18:49:19.577 | INFO     | __main__:evaluate:254 - ******* LOC results ********
2024-04-28 18:49:19.577 | INFO     | __main__:evaluate:256 -  acc: 1.0000 - recall: 1.0000 - f1: 1.0000 
2024-04-28 18:49:19.577 | INFO     | __main__:evaluate:254 - ******* NAME results ********
2024-04-28 18:49:19.577 | INFO     | __main__:evaluate:256 -  acc: 1.0000 - recall: 1.0000 - f1: 1.0000 
2024-04-28 18:49:19.577 | INFO     | __main__:evaluate:254 - ******* ORG results ********
2024-04-28 18:49:19.577 | INFO     | __main__:evaluate:256 -  acc: 0.9349 - recall: 0.9602 - f1: 0.9474 
2024-04-28 18:49:19.578 | INFO     | __main__:evaluate:254 - ******* PRO results ********
2024-04-28 18:49:19.578 | INFO     | __main__:evaluate:256 -  acc: 0.8919 - recall: 1.0000 - f1: 0.9429 
2024-04-28 18:49:19.578 | INFO     | __main__:evaluate:254 - ******* RACE results ********
2024-04-28 18:49:19.578 | INFO     | __main__:evaluate:256 -  acc: 1.0000 - recall: 1.0000 - f1: 1.0000 
2024-04-28 18:49:19.578 | INFO     | __main__:evaluate:254 - ******* TITLE results ********
2024-04-28 18:49:19.578 | INFO     | __main__:evaluate:256 -  acc: 0.9659 - recall: 0.9558 - f1: 0.9608 

 33%|███▎      | 40/120 [03:02<16:52, 12.65s/it]
 34%|███▍      | 41/120 [03:06<13:19, 10.12s/it]
 35%|███▌      | 42/120 [03:10<10:39,  8.20s/it]
 36%|███▌      | 43/120 [03:14<08:48,  6.86s/it]
 37%|███▋      | 44/120 [03:18<07:31,  5.94s/it]
 38%|███▊      | 45/120 [03:22<06:49,  5.46s/it]
 38%|███▊      | 46/120 [03:26<06:05,  4.94s/it]
 39%|███▉      | 47/120 [03:30<05:42,  4.69s/it]
 40%|████      | 48/120 [03:34<05:17,  4.42s/it]
 41%|████      | 49/120 [03:37<04:57,  4.20s/it]
 42%|████▏     | 50/120 [03:41<04:46,  4.09s/it]
 42%|████▎     | 51/120 [03:45<04:38,  4.03s/it]
 43%|████▎     | 52/120 [03:49<04:36,  4.07s/it]
 44%|████▍     | 53/120 [03:53<04:29,  4.02s/it]
 45%|████▌     | 54/120 [03:57<04:19,  3.94s/it]
 46%|████▌     | 55/120 [04:00<04:11,  3.86s/it]
 47%|████▋     | 56/120 [04:04<04:04,  3.82s/it]
 48%|████▊     | 57/120 [04:08<04:03,  3.86s/it]
 48%|████▊     | 58/120 [04:12<03:59,  3.86s/it]
 49%|████▉     | 59/120 [04:16<03:53,  3.84s/it]
 50%|█████     | 60/120 [04:20<03:49,  3.82s/it]
 51%|█████     | 61/120 [04:24<03:49,  3.89s/it]
 52%|█████▏    | 62/120 [04:27<03:43,  3.85s/it]
 52%|█████▎    | 63/120 [04:32<03:45,  3.96s/it]
 53%|█████▎    | 64/120 [04:35<03:40,  3.94s/it]
 54%|█████▍    | 65/120 [04:39<03:33,  3.88s/it]
 55%|█████▌    | 66/120 [04:43<03:29,  3.87s/it]
 56%|█████▌    | 67/120 [04:47<03:23,  3.84s/it]
 57%|█████▋    | 68/120 [04:51<03:24,  3.93s/it]
 57%|█████▊    | 69/120 [04:55<03:26,  4.05s/it]
 58%|█████▊    | 70/120 [04:59<03:21,  4.03s/it]
 59%|█████▉    | 71/120 [05:03<03:14,  3.97s/it]
 60%|██████    | 72/120 [05:07<03:07,  3.90s/it]
 61%|██████    | 73/120 [05:11<03:05,  3.94s/it]
 62%|██████▏   | 74/120 [05:15<02:58,  3.88s/it]
 62%|██████▎   | 75/120 [05:18<02:54,  3.87s/it]
 63%|██████▎   | 76/120 [05:22<02:47,  3.82s/it]
 64%|██████▍   | 77/120 [05:26<02:41,  3.76s/it]
 65%|██████▌   | 78/120 [05:29<02:35,  3.69s/it]
 66%|██████▌   | 79/120 [05:33<02:30,  3.68s/it]
 67%|██████▋   | 80/120 [05:37<02:31,  3.78s/it]
 68%|██████▊   | 81/120 [05:41<02:26,  3.77s/it]
 68%|██████▊   | 82/120 [05:45<02:25,  3.82s/it]
 69%|██████▉   | 83/120 [05:49<02:22,  3.84s/it]
 70%|███████   | 84/120 [05:53<02:21,  3.92s/it]
 71%|███████   | 85/120 [05:57<02:17,  3.94s/it]
 72%|███████▏  | 86/120 [06:01<02:14,  3.96s/it]
 72%|███████▎  | 87/120 [06:05<02:11,  4.00s/it]
 73%|███████▎  | 88/120 [06:08<02:04,  3.90s/it]
 74%|███████▍  | 89/120 [06:12<02:00,  3.90s/it]
 75%|███████▌  | 90/120 [06:16<01:56,  3.90s/it]
 76%|███████▌  | 91/120 [06:20<01:51,  3.86s/it]
 77%|███████▋  | 92/120 [06:24<01:49,  3.90s/it]
 78%|███████▊  | 93/120 [06:28<01:44,  3.86s/it]
 78%|███████▊  | 94/120 [06:32<01:40,  3.88s/it]
 79%|███████▉  | 95/120 [06:35<01:35,  3.83s/it]
 80%|████████  | 96/120 [06:40<01:35,  3.96s/it]
 81%|████████  | 97/120 [06:44<01:36,  4.20s/it]
 82%|████████▏ | 98/120 [06:48<01:29,  4.07s/it]
 82%|████████▎ | 99/120 [06:52<01:23,  3.98s/it]
 83%|████████▎ | 100/120 [06:56<01:19,  4.00s/it]
 84%|████████▍ | 101/120 [07:00<01:15,  3.97s/it]
 85%|████████▌ | 102/120 [07:04<01:14,  4.12s/it]
 86%|████████▌ | 103/120 [07:09<01:11,  4.20s/it]
 87%|████████▋ | 104/120 [07:13<01:06,  4.15s/it]
 88%|████████▊ | 105/120 [07:17<01:02,  4.20s/it]
 88%|████████▊ | 106/120 [07:21<00:58,  4.16s/it]
 89%|████████▉ | 107/120 [07:25<00:52,  4.04s/it]
 90%|█████████ | 108/120 [07:29<00:47,  3.93s/it]
 91%|█████████ | 109/120 [07:33<00:44,  4.02s/it]
 92%|█████████▏| 110/120 [07:37<00:40,  4.05s/it]
 92%|█████████▎| 111/120 [07:42<00:38,  4.28s/it]
 93%|█████████▎| 112/120 [07:46<00:33,  4.18s/it]
 94%|█████████▍| 113/120 [07:50<00:28,  4.12s/it]
 95%|█████████▌| 114/120 [07:54<00:25,  4.24s/it]
 96%|█████████▌| 115/120 [07:58<00:20,  4.11s/it]
 97%|█████████▋| 116/120 [08:02<00:16,  4.16s/it]
 98%|█████████▊| 117/120 [08:06<00:12,  4.06s/it]
 98%|█████████▊| 118/120 [08:10<00:07,  3.91s/it]
 99%|█████████▉| 119/120 [08:14<00:03,  3.90s/it]
100%|██████████| 120/120 [08:15<00:00,  3.23s/it]
100%|██████████| 120/120 [08:15<00:00,  4.13s/it]
2024-04-28 18:54:32.666 | INFO     | __main__:train:126 - start 25-th epoch training

  0%|          | 0/120 [00:00<?, ?it/s]
  1%|          | 1/120 [00:03<07:30,  3.78s/it]
  2%|▏         | 2/120 [00:07<07:56,  4.04s/it]
  2%|▎         | 3/120 [00:11<07:46,  3.99s/it]
  3%|▎         | 4/120 [00:15<07:43,  3.99s/it]
  4%|▍         | 5/120 [00:19<07:37,  3.98s/it]
  5%|▌         | 6/120 [00:23<07:21,  3.88s/it]
  6%|▌         | 7/120 [00:27<07:21,  3.91s/it]
  7%|▋         | 8/120 [00:31<07:11,  3.86s/it]
  8%|▊         | 9/120 [00:35<07:20,  3.97s/it]
  8%|▊         | 10/120 [00:39<07:28,  4.08s/it]
  9%|▉         | 11/120 [00:44<07:40,  4.22s/it]
 10%|█         | 12/120 [00:49<08:04,  4.49s/it]
 11%|█         | 13/120 [00:53<07:45,  4.35s/it]
 12%|█▏        | 14/120 [00:57<07:16,  4.12s/it]
 12%|█▎        | 15/120 [01:00<06:50,  3.91s/it]
 13%|█▎        | 16/120 [01:03<06:33,  3.78s/it]
 14%|█▍        | 17/120 [01:08<06:43,  3.91s/it]
 15%|█▌        | 18/120 [01:12<06:38,  3.91s/it]
 16%|█▌        | 19/120 [01:16<06:52,  4.08s/it]2024-04-28 18:55:53.558 | INFO     | __main__:train:165 - evaluate dev set
2024-04-28 18:55:53.562 | INFO     | __main__:evaluate:202 - ***** Running evaluation *****


  0%|          | 0/2 [00:00<?, ?it/s][A

 50%|█████     | 1/2 [00:08<00:08,  8.23s/it][A

100%|██████████| 2/2 [00:14<00:00,  7.25s/it][A
100%|██████████| 2/2 [00:14<00:00,  7.39s/it]
2024-04-28 18:56:08.353 | INFO     | __main__:evaluate:244 - 

2024-04-28 18:56:08.355 | INFO     | __main__:evaluate:249 - ***** Eval results *****
2024-04-28 18:56:08.356 | INFO     | __main__:evaluate:251 -  acc: 0.9544 - recall: 0.9639 - f1: 0.9591 - loss: 0.1733 
2024-04-28 18:56:08.356 | INFO     | __main__:evaluate:252 - ***** Entity results *****
2024-04-28 18:56:08.356 | INFO     | __main__:evaluate:254 - ******* CONT results ********
2024-04-28 18:56:08.356 | INFO     | __main__:evaluate:256 -  acc: 1.0000 - recall: 1.0000 - f1: 1.0000 
2024-04-28 18:56:08.356 | INFO     | __main__:evaluate:254 - ******* EDU results ********
2024-04-28 18:56:08.356 | INFO     | __main__:evaluate:256 -  acc: 0.9633 - recall: 0.9906 - f1: 0.9767 
2024-04-28 18:56:08.356 | INFO     | __main__:evaluate:254 - ******* LOC results ********
2024-04-28 18:56:08.357 | INFO     | __main__:evaluate:256 -  acc: 1.0000 - recall: 1.0000 - f1: 1.0000 
2024-04-28 18:56:08.357 | INFO     | __main__:evaluate:254 - ******* NAME results ********
2024-04-28 18:56:08.357 | INFO     | __main__:evaluate:256 -  acc: 0.9910 - recall: 1.0000 - f1: 0.9955 
2024-04-28 18:56:08.357 | INFO     | __main__:evaluate:254 - ******* ORG results ********
2024-04-28 18:56:08.357 | INFO     | __main__:evaluate:256 -  acc: 0.9415 - recall: 0.9541 - f1: 0.9478 
2024-04-28 18:56:08.357 | INFO     | __main__:evaluate:254 - ******* PRO results ********
2024-04-28 18:56:08.357 | INFO     | __main__:evaluate:256 -  acc: 0.9000 - recall: 1.0000 - f1: 0.9474 
2024-04-28 18:56:08.357 | INFO     | __main__:evaluate:254 - ******* RACE results ********
2024-04-28 18:56:08.358 | INFO     | __main__:evaluate:256 -  acc: 0.8824 - recall: 1.0000 - f1: 0.9375 
2024-04-28 18:56:08.358 | INFO     | __main__:evaluate:254 - ******* TITLE results ********
2024-04-28 18:56:08.358 | INFO     | __main__:evaluate:256 -  acc: 0.9580 - recall: 0.9580 - f1: 0.9580 
2024-04-28 18:56:08.358 | INFO     | __main__:train:167 - evaluate test set
2024-04-28 18:56:08.360 | INFO     | __main__:evaluate:202 - ***** Running evaluation *****


  0%|          | 0/2 [00:00<?, ?it/s][A

 50%|█████     | 1/2 [00:07<00:07,  7.90s/it][A

100%|██████████| 2/2 [00:14<00:00,  7.26s/it][A
100%|██████████| 2/2 [00:14<00:00,  7.35s/it]
2024-04-28 18:56:23.068 | INFO     | __main__:evaluate:244 - 

2024-04-28 18:56:23.070 | INFO     | __main__:evaluate:249 - ***** Eval results *****
2024-04-28 18:56:23.070 | INFO     | __main__:evaluate:251 -  acc: 0.9555 - recall: 0.9638 - f1: 0.9596 - loss: 0.2278 
2024-04-28 18:56:23.071 | INFO     | __main__:evaluate:252 - ***** Entity results *****
2024-04-28 18:56:23.071 | INFO     | __main__:evaluate:254 - ******* CONT results ********
2024-04-28 18:56:23.071 | INFO     | __main__:evaluate:256 -  acc: 1.0000 - recall: 1.0000 - f1: 1.0000 
2024-04-28 18:56:23.071 | INFO     | __main__:evaluate:254 - ******* EDU results ********
2024-04-28 18:56:23.071 | INFO     | __main__:evaluate:256 -  acc: 0.9911 - recall: 0.9911 - f1: 0.9911 
2024-04-28 18:56:23.071 | INFO     | __main__:evaluate:254 - ******* LOC results ********
2024-04-28 18:56:23.071 | INFO     | __main__:evaluate:256 -  acc: 1.0000 - recall: 1.0000 - f1: 1.0000 
2024-04-28 18:56:23.072 | INFO     | __main__:evaluate:254 - ******* NAME results ********
2024-04-28 18:56:23.072 | INFO     | __main__:evaluate:256 -  acc: 1.0000 - recall: 1.0000 - f1: 1.0000 
2024-04-28 18:56:23.072 | INFO     | __main__:evaluate:254 - ******* ORG results ********
2024-04-28 18:56:23.072 | INFO     | __main__:evaluate:256 -  acc: 0.9312 - recall: 0.9548 - f1: 0.9429 
2024-04-28 18:56:23.072 | INFO     | __main__:evaluate:254 - ******* PRO results ********
2024-04-28 18:56:23.072 | INFO     | __main__:evaluate:256 -  acc: 0.8919 - recall: 1.0000 - f1: 0.9429 
2024-04-28 18:56:23.072 | INFO     | __main__:evaluate:254 - ******* RACE results ********
2024-04-28 18:56:23.072 | INFO     | __main__:evaluate:256 -  acc: 1.0000 - recall: 1.0000 - f1: 1.0000 
2024-04-28 18:56:23.073 | INFO     | __main__:evaluate:254 - ******* TITLE results ********
2024-04-28 18:56:23.073 | INFO     | __main__:evaluate:256 -  acc: 0.9621 - recall: 0.9571 - f1: 0.9596 

 17%|█▋        | 20/120 [01:50<21:40, 13.01s/it]
 18%|█▊        | 21/120 [01:54<17:10, 10.41s/it]
 18%|█▊        | 22/120 [01:58<13:43,  8.40s/it]
 19%|█▉        | 23/120 [02:02<11:18,  6.99s/it]
 20%|██        | 24/120 [02:05<09:27,  5.91s/it]
 21%|██        | 25/120 [02:08<08:08,  5.14s/it]
 22%|██▏       | 26/120 [02:12<07:12,  4.60s/it]
 22%|██▎       | 27/120 [02:15<06:34,  4.24s/it]
 23%|██▎       | 28/120 [02:19<06:29,  4.23s/it]
 24%|██▍       | 29/120 [02:24<06:31,  4.30s/it]
 25%|██▌       | 30/120 [02:28<06:22,  4.25s/it]
 26%|██▌       | 31/120 [02:32<06:21,  4.28s/it]
 27%|██▋       | 32/120 [02:37<06:23,  4.36s/it]
 28%|██▊       | 33/120 [02:41<06:09,  4.24s/it]
 28%|██▊       | 34/120 [02:45<06:00,  4.20s/it]
 29%|██▉       | 35/120 [02:49<05:49,  4.11s/it]
 30%|███       | 36/120 [02:53<05:39,  4.04s/it]
 31%|███       | 37/120 [02:56<05:26,  3.94s/it]
 32%|███▏      | 38/120 [03:01<05:27,  4.00s/it]
 32%|███▎      | 39/120 [03:05<05:39,  4.19s/it]
 33%|███▎      | 40/120 [03:09<05:29,  4.12s/it]
 34%|███▍      | 41/120 [03:13<05:16,  4.01s/it]
 35%|███▌      | 42/120 [03:17<05:23,  4.15s/it]
 36%|███▌      | 43/120 [03:22<05:21,  4.18s/it]
 37%|███▋      | 44/120 [03:26<05:19,  4.21s/it]
 38%|███▊      | 45/120 [03:30<05:17,  4.23s/it]
 38%|███▊      | 46/120 [03:34<05:08,  4.17s/it]
 39%|███▉      | 47/120 [03:38<05:03,  4.15s/it]
 40%|████      | 48/120 [03:42<04:52,  4.06s/it]
 41%|████      | 49/120 [03:46<04:46,  4.03s/it]
 42%|████▏     | 50/120 [03:50<04:39,  3.99s/it]
 42%|████▎     | 51/120 [03:54<04:33,  3.97s/it]
 43%|████▎     | 52/120 [03:58<04:36,  4.07s/it]
 44%|████▍     | 53/120 [04:02<04:28,  4.01s/it]
 45%|████▌     | 54/120 [04:06<04:19,  3.93s/it]
 46%|████▌     | 55/120 [04:10<04:16,  3.95s/it]
 47%|████▋     | 56/120 [04:14<04:10,  3.91s/it]
 48%|████▊     | 57/120 [04:17<04:01,  3.83s/it]
 48%|████▊     | 58/120 [04:21<03:58,  3.84s/it]
 49%|████▉     | 59/120 [04:25<03:58,  3.90s/it]
 50%|█████     | 60/120 [04:29<03:57,  3.95s/it]
 51%|█████     | 61/120 [04:33<03:54,  3.97s/it]
 52%|█████▏    | 62/120 [04:37<03:46,  3.90s/it]
 52%|█████▎    | 63/120 [04:41<03:37,  3.81s/it]
 53%|█████▎    | 64/120 [04:44<03:31,  3.77s/it]
 54%|█████▍    | 65/120 [04:48<03:25,  3.73s/it]
 55%|█████▌    | 66/120 [04:51<03:15,  3.62s/it]
 56%|█████▌    | 67/120 [04:55<03:08,  3.56s/it]
 57%|█████▋    | 68/120 [04:59<03:08,  3.62s/it]
 57%|█████▊    | 69/120 [05:02<03:05,  3.64s/it]
 58%|█████▊    | 70/120 [05:06<02:57,  3.54s/it]
 59%|█████▉    | 71/120 [05:09<02:51,  3.49s/it]
 60%|██████    | 72/120 [05:12<02:45,  3.45s/it]
 61%|██████    | 73/120 [05:16<02:41,  3.44s/it]
 62%|██████▏   | 74/120 [05:19<02:40,  3.49s/it]
 62%|██████▎   | 75/120 [05:23<02:42,  3.62s/it]
 63%|██████▎   | 76/120 [05:27<02:43,  3.71s/it]
 64%|██████▍   | 77/120 [05:31<02:40,  3.74s/it]
 65%|██████▌   | 78/120 [05:35<02:37,  3.74s/it]
 66%|██████▌   | 79/120 [05:38<02:32,  3.73s/it]
 67%|██████▋   | 80/120 [05:42<02:30,  3.76s/it]
 68%|██████▊   | 81/120 [05:46<02:25,  3.73s/it]
 68%|██████▊   | 82/120 [05:50<02:24,  3.79s/it]
 69%|██████▉   | 83/120 [05:53<02:17,  3.72s/it]
 70%|███████   | 84/120 [05:57<02:11,  3.67s/it]
 71%|███████   | 85/120 [06:00<02:07,  3.65s/it]
 72%|███████▏  | 86/120 [06:04<02:01,  3.57s/it]
 72%|███████▎  | 87/120 [06:07<01:55,  3.50s/it]
 73%|███████▎  | 88/120 [06:11<01:51,  3.47s/it]
 74%|███████▍  | 89/120 [06:14<01:51,  3.60s/it]
 75%|███████▌  | 90/120 [06:18<01:51,  3.72s/it]
 76%|███████▌  | 91/120 [06:22<01:48,  3.73s/it]
 77%|███████▋  | 92/120 [06:26<01:45,  3.78s/it]
 78%|███████▊  | 93/120 [06:30<01:42,  3.79s/it]
 78%|███████▊  | 94/120 [06:34<01:39,  3.84s/it]
 79%|███████▉  | 95/120 [06:38<01:35,  3.81s/it]
 80%|████████  | 96/120 [06:41<01:30,  3.76s/it]
 81%|████████  | 97/120 [06:45<01:25,  3.73s/it]
 82%|████████▏ | 98/120 [06:49<01:21,  3.72s/it]
 82%|████████▎ | 99/120 [06:52<01:18,  3.73s/it]
 83%|████████▎ | 100/120 [06:56<01:15,  3.78s/it]
 84%|████████▍ | 101/120 [07:00<01:11,  3.78s/it]
 85%|████████▌ | 102/120 [07:04<01:07,  3.73s/it]
 86%|████████▌ | 103/120 [07:07<01:03,  3.71s/it]
 87%|████████▋ | 104/120 [07:11<00:59,  3.69s/it]
 88%|████████▊ | 105/120 [07:15<00:54,  3.64s/it]
 88%|████████▊ | 106/120 [07:18<00:51,  3.65s/it]
 89%|████████▉ | 107/120 [07:22<00:47,  3.64s/it]
 90%|█████████ | 108/120 [07:26<00:43,  3.66s/it]
 91%|█████████ | 109/120 [07:29<00:40,  3.66s/it]
 92%|█████████▏| 110/120 [07:34<00:39,  3.95s/it]
 92%|█████████▎| 111/120 [07:38<00:35,  3.94s/it]
 93%|█████████▎| 112/120 [07:42<00:31,  3.96s/it]
 94%|█████████▍| 113/120 [07:46<00:27,  3.99s/it]
 95%|█████████▌| 114/120 [07:50<00:24,  4.03s/it]
 96%|█████████▌| 115/120 [07:54<00:20,  4.03s/it]
 97%|█████████▋| 116/120 [07:58<00:15,  4.00s/it]
 98%|█████████▊| 117/120 [08:02<00:11,  3.98s/it]
 98%|█████████▊| 118/120 [08:06<00:07,  3.97s/it]
 99%|█████████▉| 119/120 [08:10<00:03,  3.91s/it]2024-04-28 19:02:44.454 | INFO     | __main__:train:165 - evaluate dev set
2024-04-28 19:02:44.458 | INFO     | __main__:evaluate:202 - ***** Running evaluation *****


  0%|          | 0/2 [00:00<?, ?it/s][A

 50%|█████     | 1/2 [00:07<00:07,  7.97s/it][A

100%|██████████| 2/2 [00:14<00:00,  7.13s/it][A
100%|██████████| 2/2 [00:14<00:00,  7.26s/it]
2024-04-28 19:02:58.975 | INFO     | __main__:evaluate:244 - 

2024-04-28 19:02:58.976 | INFO     | __main__:evaluate:249 - ***** Eval results *****
2024-04-28 19:02:58.977 | INFO     | __main__:evaluate:251 -  acc: 0.9589 - recall: 0.9659 - f1: 0.9624 - loss: 0.1737 
2024-04-28 19:02:58.977 | INFO     | __main__:evaluate:252 - ***** Entity results *****
2024-04-28 19:02:58.977 | INFO     | __main__:evaluate:254 - ******* CONT results ********
2024-04-28 19:02:58.977 | INFO     | __main__:evaluate:256 -  acc: 1.0000 - recall: 1.0000 - f1: 1.0000 
2024-04-28 19:02:58.977 | INFO     | __main__:evaluate:254 - ******* EDU results ********
2024-04-28 19:02:58.978 | INFO     | __main__:evaluate:256 -  acc: 0.9633 - recall: 0.9906 - f1: 0.9767 
2024-04-28 19:02:58.978 | INFO     | __main__:evaluate:254 - ******* LOC results ********
2024-04-28 19:02:58.978 | INFO     | __main__:evaluate:256 -  acc: 1.0000 - recall: 1.0000 - f1: 1.0000 
2024-04-28 19:02:58.978 | INFO     | __main__:evaluate:254 - ******* NAME results ********
2024-04-28 19:02:58.978 | INFO     | __main__:evaluate:256 -  acc: 0.9910 - recall: 1.0000 - f1: 0.9955 
2024-04-28 19:02:58.978 | INFO     | __main__:evaluate:254 - ******* ORG results ********
2024-04-28 19:02:58.978 | INFO     | __main__:evaluate:256 -  acc: 0.9434 - recall: 0.9560 - f1: 0.9497 
2024-04-28 19:02:58.978 | INFO     | __main__:evaluate:254 - ******* PRO results ********
2024-04-28 19:02:58.979 | INFO     | __main__:evaluate:256 -  acc: 0.9000 - recall: 1.0000 - f1: 0.9474 
2024-04-28 19:02:58.979 | INFO     | __main__:evaluate:254 - ******* RACE results ********
2024-04-28 19:02:58.979 | INFO     | __main__:evaluate:256 -  acc: 1.0000 - recall: 1.0000 - f1: 1.0000 
2024-04-28 19:02:58.979 | INFO     | __main__:evaluate:254 - ******* TITLE results ********
2024-04-28 19:02:58.979 | INFO     | __main__:evaluate:256 -  acc: 0.9637 - recall: 0.9609 - f1: 0.9623 
2024-04-28 19:02:58.980 | INFO     | __main__:train:167 - evaluate test set
2024-04-28 19:02:58.981 | INFO     | __main__:evaluate:202 - ***** Running evaluation *****


  0%|          | 0/2 [00:00<?, ?it/s][A

 50%|█████     | 1/2 [00:07<00:07,  7.73s/it][A

100%|██████████| 2/2 [00:14<00:00,  6.95s/it][A
100%|██████████| 2/2 [00:14<00:00,  7.07s/it]
2024-04-28 19:03:13.125 | INFO     | __main__:evaluate:244 - 

2024-04-28 19:03:13.127 | INFO     | __main__:evaluate:249 - ***** Eval results *****
2024-04-28 19:03:13.127 | INFO     | __main__:evaluate:251 -  acc: 0.9573 - recall: 0.9638 - f1: 0.9605 - loss: 0.2386 
2024-04-28 19:03:13.127 | INFO     | __main__:evaluate:252 - ***** Entity results *****
2024-04-28 19:03:13.127 | INFO     | __main__:evaluate:254 - ******* CONT results ********
2024-04-28 19:03:13.128 | INFO     | __main__:evaluate:256 -  acc: 1.0000 - recall: 1.0000 - f1: 1.0000 
2024-04-28 19:03:13.128 | INFO     | __main__:evaluate:254 - ******* EDU results ********
2024-04-28 19:03:13.128 | INFO     | __main__:evaluate:256 -  acc: 0.9911 - recall: 0.9911 - f1: 0.9911 
2024-04-28 19:03:13.128 | INFO     | __main__:evaluate:254 - ******* LOC results ********
2024-04-28 19:03:13.128 | INFO     | __main__:evaluate:256 -  acc: 1.0000 - recall: 1.0000 - f1: 1.0000 
2024-04-28 19:03:13.128 | INFO     | __main__:evaluate:254 - ******* NAME results ********
2024-04-28 19:03:13.128 | INFO     | __main__:evaluate:256 -  acc: 1.0000 - recall: 1.0000 - f1: 1.0000 
2024-04-28 19:03:13.129 | INFO     | __main__:evaluate:254 - ******* ORG results ********
2024-04-28 19:03:13.129 | INFO     | __main__:evaluate:256 -  acc: 0.9349 - recall: 0.9602 - f1: 0.9474 
2024-04-28 19:03:13.129 | INFO     | __main__:evaluate:254 - ******* PRO results ********
2024-04-28 19:03:13.129 | INFO     | __main__:evaluate:256 -  acc: 0.8919 - recall: 1.0000 - f1: 0.9429 
2024-04-28 19:03:13.129 | INFO     | __main__:evaluate:254 - ******* RACE results ********
2024-04-28 19:03:13.129 | INFO     | __main__:evaluate:256 -  acc: 1.0000 - recall: 1.0000 - f1: 1.0000 
2024-04-28 19:03:13.130 | INFO     | __main__:evaluate:254 - ******* TITLE results ********
2024-04-28 19:03:13.130 | INFO     | __main__:evaluate:256 -  acc: 0.9633 - recall: 0.9532 - f1: 0.9582 

100%|██████████| 120/120 [08:40<00:00, 11.87s/it]
100%|██████████| 120/120 [08:40<00:00,  4.34s/it]
2024-04-28 19:03:13.133 | INFO     | __main__:train:126 - start 26-th epoch training

  0%|          | 0/120 [00:00<?, ?it/s]
  1%|          | 1/120 [00:03<07:42,  3.89s/it]
  2%|▏         | 2/120 [00:07<07:22,  3.75s/it]
  2%|▎         | 3/120 [00:11<07:28,  3.83s/it]
  3%|▎         | 4/120 [00:15<07:25,  3.84s/it]
  4%|▍         | 5/120 [00:19<07:26,  3.89s/it]
  5%|▌         | 6/120 [00:23<07:21,  3.87s/it]
  6%|▌         | 7/120 [00:27<07:23,  3.92s/it]
  7%|▋         | 8/120 [00:31<07:17,  3.91s/it]
  8%|▊         | 9/120 [00:35<07:20,  3.97s/it]
  8%|▊         | 10/120 [00:38<07:07,  3.89s/it]
  9%|▉         | 11/120 [00:42<06:56,  3.82s/it]
 10%|█         | 12/120 [00:46<06:45,  3.75s/it]
 11%|█         | 13/120 [00:49<06:37,  3.71s/it]
 12%|█▏        | 14/120 [00:53<06:39,  3.77s/it]
 12%|█▎        | 15/120 [00:56<06:22,  3.64s/it]
 13%|█▎        | 16/120 [01:00<06:07,  3.53s/it]
 14%|█▍        | 17/120 [01:03<06:04,  3.54s/it]
 15%|█▌        | 18/120 [01:07<06:12,  3.65s/it]
 16%|█▌        | 19/120 [01:11<06:09,  3.66s/it]
 17%|█▋        | 20/120 [01:15<06:07,  3.67s/it]
 18%|█▊        | 21/120 [01:18<06:05,  3.69s/it]
 18%|█▊        | 22/120 [01:22<05:52,  3.60s/it]
 19%|█▉        | 23/120 [01:25<05:48,  3.59s/it]
 20%|██        | 24/120 [01:29<05:44,  3.59s/it]
 21%|██        | 25/120 [01:33<05:43,  3.61s/it]
 22%|██▏       | 26/120 [01:36<05:41,  3.63s/it]
 22%|██▎       | 27/120 [01:40<05:38,  3.64s/it]
 23%|██▎       | 28/120 [01:44<05:37,  3.67s/it]
 24%|██▍       | 29/120 [01:47<05:36,  3.70s/it]
 25%|██▌       | 30/120 [01:51<05:28,  3.65s/it]
 26%|██▌       | 31/120 [01:55<05:24,  3.65s/it]
 27%|██▋       | 32/120 [01:58<05:12,  3.55s/it]
 28%|██▊       | 33/120 [02:01<05:04,  3.50s/it]
 28%|██▊       | 34/120 [02:05<05:00,  3.50s/it]
 29%|██▉       | 35/120 [02:08<05:00,  3.54s/it]
 30%|███       | 36/120 [02:12<04:58,  3.56s/it]
 31%|███       | 37/120 [02:16<04:54,  3.55s/it]
 32%|███▏      | 38/120 [02:19<04:53,  3.58s/it]
 32%|███▎      | 39/120 [02:23<04:48,  3.57s/it]
 33%|███▎      | 40/120 [02:26<04:46,  3.58s/it]
 34%|███▍      | 41/120 [02:30<04:40,  3.55s/it]
 35%|███▌      | 42/120 [02:33<04:38,  3.57s/it]
 36%|███▌      | 43/120 [02:37<04:37,  3.60s/it]
 37%|███▋      | 44/120 [02:41<04:34,  3.61s/it]
 38%|███▊      | 45/120 [02:44<04:25,  3.54s/it]
 38%|███▊      | 46/120 [02:48<04:21,  3.53s/it]
 39%|███▉      | 47/120 [02:51<04:18,  3.55s/it]
 40%|████      | 48/120 [02:55<04:18,  3.60s/it]
 41%|████      | 49/120 [02:59<04:24,  3.73s/it]
 42%|████▏     | 50/120 [03:03<04:22,  3.75s/it]
 42%|████▎     | 51/120 [03:06<04:15,  3.70s/it]
 43%|████▎     | 52/120 [03:10<04:10,  3.68s/it]
 44%|████▍     | 53/120 [03:14<04:06,  3.67s/it]
 45%|████▌     | 54/120 [03:17<04:02,  3.67s/it]
 46%|████▌     | 55/120 [03:21<03:57,  3.65s/it]
 47%|████▋     | 56/120 [03:25<03:54,  3.66s/it]
 48%|████▊     | 57/120 [03:28<03:49,  3.64s/it]
 48%|████▊     | 58/120 [03:32<03:45,  3.64s/it]
 49%|████▉     | 59/120 [03:35<03:41,  3.64s/it]
 50%|█████     | 60/120 [03:39<03:37,  3.63s/it]
 51%|█████     | 61/120 [03:43<03:32,  3.61s/it]
 52%|█████▏    | 62/120 [03:46<03:32,  3.67s/it]
 52%|█████▎    | 63/120 [03:50<03:29,  3.68s/it]
 53%|█████▎    | 64/120 [03:54<03:27,  3.71s/it]
 54%|█████▍    | 65/120 [03:58<03:28,  3.79s/it]
 55%|█████▌    | 66/120 [04:02<03:26,  3.82s/it]
 56%|█████▌    | 67/120 [04:06<03:24,  3.85s/it]
 57%|█████▋    | 68/120 [04:10<03:22,  3.89s/it]
 57%|█████▊    | 69/120 [04:14<03:18,  3.88s/it]
 58%|█████▊    | 70/120 [04:17<03:13,  3.88s/it]
 59%|█████▉    | 71/120 [04:22<03:14,  3.97s/it]
 60%|██████    | 72/120 [04:25<03:08,  3.92s/it]
 61%|██████    | 73/120 [04:29<03:02,  3.89s/it]
 62%|██████▏   | 74/120 [04:33<02:57,  3.87s/it]
 62%|██████▎   | 75/120 [04:37<02:54,  3.88s/it]
 63%|██████▎   | 76/120 [04:41<02:52,  3.92s/it]
 64%|██████▍   | 77/120 [04:45<02:55,  4.08s/it]
 65%|██████▌   | 78/120 [04:49<02:50,  4.05s/it]
 66%|██████▌   | 79/120 [04:53<02:43,  3.99s/it]
 67%|██████▋   | 80/120 [04:57<02:34,  3.86s/it]
 68%|██████▊   | 81/120 [05:01<02:32,  3.91s/it]
 68%|██████▊   | 82/120 [05:05<02:32,  4.00s/it]
 69%|██████▉   | 83/120 [05:10<02:35,  4.20s/it]
 70%|███████   | 84/120 [05:14<02:32,  4.24s/it]
 71%|███████   | 85/120 [05:17<02:20,  4.01s/it]
 72%|███████▏  | 86/120 [05:21<02:11,  3.87s/it]
 72%|███████▎  | 87/120 [05:25<02:06,  3.82s/it]
 73%|███████▎  | 88/120 [05:29<02:02,  3.82s/it]
 74%|███████▍  | 89/120 [05:32<01:56,  3.77s/it]
 75%|███████▌  | 90/120 [05:36<01:51,  3.73s/it]
 76%|███████▌  | 91/120 [05:40<01:48,  3.73s/it]
 77%|███████▋  | 92/120 [05:43<01:45,  3.75s/it]
 78%|███████▊  | 93/120 [05:47<01:41,  3.76s/it]
 78%|███████▊  | 94/120 [05:51<01:37,  3.74s/it]
 79%|███████▉  | 95/120 [05:55<01:32,  3.71s/it]
 80%|████████  | 96/120 [05:58<01:28,  3.70s/it]
 81%|████████  | 97/120 [06:02<01:23,  3.63s/it]
 82%|████████▏ | 98/120 [06:05<01:19,  3.60s/it]
 82%|████████▎ | 99/120 [06:09<01:15,  3.59s/it]2024-04-28 19:09:25.926 | INFO     | __main__:train:165 - evaluate dev set
2024-04-28 19:09:25.928 | INFO     | __main__:evaluate:202 - ***** Running evaluation *****


  0%|          | 0/2 [00:00<?, ?it/s][A

 50%|█████     | 1/2 [00:07<00:07,  7.55s/it][A

100%|██████████| 2/2 [00:13<00:00,  6.72s/it][A
100%|██████████| 2/2 [00:13<00:00,  6.85s/it]
2024-04-28 19:09:39.626 | INFO     | __main__:evaluate:244 - 

2024-04-28 19:09:39.628 | INFO     | __main__:evaluate:249 - ***** Eval results *****
2024-04-28 19:09:39.628 | INFO     | __main__:evaluate:251 -  acc: 0.9588 - recall: 0.9633 - f1: 0.9610 - loss: 0.1791 
2024-04-28 19:09:39.629 | INFO     | __main__:evaluate:252 - ***** Entity results *****
2024-04-28 19:09:39.629 | INFO     | __main__:evaluate:254 - ******* CONT results ********
2024-04-28 19:09:39.629 | INFO     | __main__:evaluate:256 -  acc: 1.0000 - recall: 1.0000 - f1: 1.0000 
2024-04-28 19:09:39.629 | INFO     | __main__:evaluate:254 - ******* EDU results ********
2024-04-28 19:09:39.629 | INFO     | __main__:evaluate:256 -  acc: 0.9815 - recall: 1.0000 - f1: 0.9907 
2024-04-28 19:09:39.629 | INFO     | __main__:evaluate:254 - ******* LOC results ********
2024-04-28 19:09:39.630 | INFO     | __main__:evaluate:256 -  acc: 1.0000 - recall: 1.0000 - f1: 1.0000 
2024-04-28 19:09:39.630 | INFO     | __main__:evaluate:254 - ******* NAME results ********
2024-04-28 19:09:39.630 | INFO     | __main__:evaluate:256 -  acc: 0.9910 - recall: 1.0000 - f1: 0.9955 
2024-04-28 19:09:39.630 | INFO     | __main__:evaluate:254 - ******* ORG results ********
2024-04-28 19:09:39.630 | INFO     | __main__:evaluate:256 -  acc: 0.9430 - recall: 0.9484 - f1: 0.9457 
2024-04-28 19:09:39.630 | INFO     | __main__:evaluate:254 - ******* PRO results ********
2024-04-28 19:09:39.630 | INFO     | __main__:evaluate:256 -  acc: 0.9000 - recall: 1.0000 - f1: 0.9474 
2024-04-28 19:09:39.631 | INFO     | __main__:evaluate:254 - ******* RACE results ********
2024-04-28 19:09:39.631 | INFO     | __main__:evaluate:256 -  acc: 0.8824 - recall: 1.0000 - f1: 0.9375 
2024-04-28 19:09:39.631 | INFO     | __main__:evaluate:254 - ******* TITLE results ********
2024-04-28 19:09:39.631 | INFO     | __main__:evaluate:256 -  acc: 0.9636 - recall: 0.9594 - f1: 0.9615 
2024-04-28 19:09:39.632 | INFO     | __main__:train:167 - evaluate test set
2024-04-28 19:09:39.633 | INFO     | __main__:evaluate:202 - ***** Running evaluation *****


  0%|          | 0/2 [00:00<?, ?it/s][A

 50%|█████     | 1/2 [00:07<00:07,  7.48s/it][A

100%|██████████| 2/2 [00:14<00:00,  7.02s/it][A
100%|██████████| 2/2 [00:14<00:00,  7.09s/it]
2024-04-28 19:09:53.817 | INFO     | __main__:evaluate:244 - 

2024-04-28 19:09:53.819 | INFO     | __main__:evaluate:249 - ***** Eval results *****
2024-04-28 19:09:53.819 | INFO     | __main__:evaluate:251 -  acc: 0.9567 - recall: 0.9638 - f1: 0.9602 - loss: 0.2283 
2024-04-28 19:09:53.819 | INFO     | __main__:evaluate:252 - ***** Entity results *****
2024-04-28 19:09:53.820 | INFO     | __main__:evaluate:254 - ******* CONT results ********
2024-04-28 19:09:53.820 | INFO     | __main__:evaluate:256 -  acc: 1.0000 - recall: 1.0000 - f1: 1.0000 
2024-04-28 19:09:53.820 | INFO     | __main__:evaluate:254 - ******* EDU results ********
2024-04-28 19:09:53.820 | INFO     | __main__:evaluate:256 -  acc: 0.9823 - recall: 0.9911 - f1: 0.9867 
2024-04-28 19:09:53.820 | INFO     | __main__:evaluate:254 - ******* LOC results ********
2024-04-28 19:09:53.820 | INFO     | __main__:evaluate:256 -  acc: 1.0000 - recall: 1.0000 - f1: 1.0000 
2024-04-28 19:09:53.820 | INFO     | __main__:evaluate:254 - ******* NAME results ********
2024-04-28 19:09:53.821 | INFO     | __main__:evaluate:256 -  acc: 1.0000 - recall: 1.0000 - f1: 1.0000 
2024-04-28 19:09:53.821 | INFO     | __main__:evaluate:254 - ******* ORG results ********
2024-04-28 19:09:53.821 | INFO     | __main__:evaluate:256 -  acc: 0.9345 - recall: 0.9548 - f1: 0.9445 
2024-04-28 19:09:53.821 | INFO     | __main__:evaluate:254 - ******* PRO results ********
2024-04-28 19:09:53.821 | INFO     | __main__:evaluate:256 -  acc: 0.8919 - recall: 1.0000 - f1: 0.9429 
2024-04-28 19:09:53.821 | INFO     | __main__:evaluate:254 - ******* RACE results ********
2024-04-28 19:09:53.821 | INFO     | __main__:evaluate:256 -  acc: 1.0000 - recall: 1.0000 - f1: 1.0000 
2024-04-28 19:09:53.822 | INFO     | __main__:evaluate:254 - ******* TITLE results ********
2024-04-28 19:09:53.822 | INFO     | __main__:evaluate:256 -  acc: 0.9634 - recall: 0.9571 - f1: 0.9603 

 83%|████████▎ | 100/120 [06:40<03:59, 11.95s/it]
 84%|████████▍ | 101/120 [06:44<03:00,  9.52s/it]
 85%|████████▌ | 102/120 [06:48<02:19,  7.76s/it]
 86%|████████▌ | 103/120 [06:51<01:51,  6.54s/it]
 87%|████████▋ | 104/120 [06:55<01:30,  5.64s/it]
 88%|████████▊ | 105/120 [06:59<01:15,  5.05s/it]
 88%|████████▊ | 106/120 [07:02<01:04,  4.64s/it]
 89%|████████▉ | 107/120 [07:06<00:56,  4.34s/it]
 90%|█████████ | 108/120 [07:09<00:49,  4.10s/it]
 91%|█████████ | 109/120 [07:13<00:44,  4.03s/it]
 92%|█████████▏| 110/120 [07:17<00:40,  4.03s/it]
 92%|█████████▎| 111/120 [07:21<00:35,  3.96s/it]
 93%|█████████▎| 112/120 [07:25<00:32,  4.01s/it]
 94%|█████████▍| 113/120 [07:29<00:27,  3.97s/it]
 95%|█████████▌| 114/120 [07:33<00:22,  3.82s/it]
 96%|█████████▌| 115/120 [07:36<00:18,  3.78s/it]
 97%|█████████▋| 116/120 [07:40<00:15,  3.81s/it]
 98%|█████████▊| 117/120 [07:44<00:11,  3.84s/it]
 98%|█████████▊| 118/120 [07:48<00:07,  3.88s/it]
 99%|█████████▉| 119/120 [07:52<00:03,  3.83s/it]
100%|██████████| 120/120 [07:53<00:00,  3.18s/it]
100%|██████████| 120/120 [07:53<00:00,  3.95s/it]
2024-04-28 19:11:07.095 | INFO     | __main__:train:126 - start 27-th epoch training

  0%|          | 0/120 [00:00<?, ?it/s]
  1%|          | 1/120 [00:03<07:32,  3.80s/it]
  2%|▏         | 2/120 [00:07<07:24,  3.77s/it]
  2%|▎         | 3/120 [00:11<07:39,  3.93s/it]
  3%|▎         | 4/120 [00:15<07:49,  4.05s/it]
  4%|▍         | 5/120 [00:19<07:42,  4.03s/it]
  5%|▌         | 6/120 [00:23<07:39,  4.03s/it]
  6%|▌         | 7/120 [00:28<07:54,  4.20s/it]
  7%|▋         | 8/120 [00:32<07:32,  4.04s/it]
  8%|▊         | 9/120 [00:35<07:20,  3.97s/it]
  8%|▊         | 10/120 [00:39<07:04,  3.86s/it]
  9%|▉         | 11/120 [00:43<06:50,  3.76s/it]
 10%|█         | 12/120 [00:46<06:47,  3.77s/it]
 11%|█         | 13/120 [00:50<06:52,  3.85s/it]
 12%|█▏        | 14/120 [00:54<06:45,  3.83s/it]
 12%|█▎        | 15/120 [00:58<06:38,  3.79s/it]
 13%|█▎        | 16/120 [01:02<06:30,  3.76s/it]
 14%|█▍        | 17/120 [01:05<06:25,  3.75s/it]
 15%|█▌        | 18/120 [01:09<06:15,  3.68s/it]
 16%|█▌        | 19/120 [01:13<06:12,  3.69s/it]
 17%|█▋        | 20/120 [01:16<06:10,  3.70s/it]
 18%|█▊        | 21/120 [01:20<06:11,  3.75s/it]
 18%|█▊        | 22/120 [01:24<06:12,  3.80s/it]
 19%|█▉        | 23/120 [01:29<06:27,  3.99s/it]
 20%|██        | 24/120 [01:32<06:15,  3.91s/it]
 21%|██        | 25/120 [01:36<06:07,  3.87s/it]
 22%|██▏       | 26/120 [01:40<06:01,  3.84s/it]
 22%|██▎       | 27/120 [01:44<06:13,  4.02s/it]
 23%|██▎       | 28/120 [01:49<06:22,  4.16s/it]
 24%|██▍       | 29/120 [01:52<06:00,  3.96s/it]
 25%|██▌       | 30/120 [01:56<05:53,  3.93s/it]
 26%|██▌       | 31/120 [02:00<05:53,  3.97s/it]
 27%|██▋       | 32/120 [02:04<05:45,  3.93s/it]
 28%|██▊       | 33/120 [02:08<05:38,  3.89s/it]
 28%|██▊       | 34/120 [02:12<05:33,  3.88s/it]
 29%|██▉       | 35/120 [02:16<05:42,  4.03s/it]
 30%|███       | 36/120 [02:20<05:48,  4.15s/it]
 31%|███       | 37/120 [02:24<05:40,  4.10s/it]
 32%|███▏      | 38/120 [02:28<05:28,  4.01s/it]
 32%|███▎      | 39/120 [02:32<05:18,  3.93s/it]
 33%|███▎      | 40/120 [02:36<05:15,  3.94s/it]
 34%|███▍      | 41/120 [02:40<05:12,  3.96s/it]
 35%|███▌      | 42/120 [02:45<05:26,  4.19s/it]
 36%|███▌      | 43/120 [02:49<05:16,  4.11s/it]
 37%|███▋      | 44/120 [02:52<05:04,  4.00s/it]
 38%|███▊      | 45/120 [02:56<04:59,  3.99s/it]
 38%|███▊      | 46/120 [03:00<04:44,  3.85s/it]
 39%|███▉      | 47/120 [03:04<04:44,  3.89s/it]
 40%|████      | 48/120 [03:08<04:39,  3.89s/it]
 41%|████      | 49/120 [03:11<04:27,  3.76s/it]
 42%|████▏     | 50/120 [03:15<04:22,  3.76s/it]
 42%|████▎     | 51/120 [03:19<04:24,  3.83s/it]
 43%|████▎     | 52/120 [03:23<04:20,  3.84s/it]
 44%|████▍     | 53/120 [03:27<04:18,  3.85s/it]
 45%|████▌     | 54/120 [03:30<04:13,  3.84s/it]
 46%|████▌     | 55/120 [03:34<04:11,  3.87s/it]
 47%|████▋     | 56/120 [03:38<04:04,  3.83s/it]
 48%|████▊     | 57/120 [03:42<03:57,  3.77s/it]
 48%|████▊     | 58/120 [03:46<03:54,  3.78s/it]
 49%|████▉     | 59/120 [03:49<03:53,  3.82s/it]
 50%|█████     | 60/120 [03:53<03:48,  3.81s/it]
 51%|█████     | 61/120 [03:57<03:39,  3.72s/it]
 52%|█████▏    | 62/120 [04:00<03:33,  3.68s/it]
 52%|█████▎    | 63/120 [04:04<03:30,  3.69s/it]
 53%|█████▎    | 64/120 [04:08<03:28,  3.73s/it]
 54%|█████▍    | 65/120 [04:11<03:21,  3.67s/it]
 55%|█████▌    | 66/120 [04:15<03:18,  3.68s/it]
 56%|█████▌    | 67/120 [04:19<03:16,  3.70s/it]
 57%|█████▋    | 68/120 [04:23<03:17,  3.79s/it]
 57%|█████▊    | 69/120 [04:27<03:14,  3.81s/it]
 58%|█████▊    | 70/120 [04:30<03:07,  3.75s/it]
 59%|█████▉    | 71/120 [04:34<03:02,  3.73s/it]
 60%|██████    | 72/120 [04:38<02:58,  3.72s/it]
 61%|██████    | 73/120 [04:41<02:51,  3.65s/it]
 62%|██████▏   | 74/120 [04:45<02:45,  3.61s/it]
 62%|██████▎   | 75/120 [04:48<02:41,  3.59s/it]
 63%|██████▎   | 76/120 [04:52<02:41,  3.67s/it]
 64%|██████▍   | 77/120 [04:56<02:36,  3.64s/it]
 65%|██████▌   | 78/120 [04:59<02:32,  3.63s/it]
 66%|██████▌   | 79/120 [05:03<02:28,  3.61s/it]2024-04-28 19:16:14.196 | INFO     | __main__:train:165 - evaluate dev set
2024-04-28 19:16:14.199 | INFO     | __main__:evaluate:202 - ***** Running evaluation *****


  0%|          | 0/2 [00:00<?, ?it/s][A

 50%|█████     | 1/2 [00:07<00:07,  7.54s/it][A

100%|██████████| 2/2 [00:13<00:00,  6.70s/it][A
100%|██████████| 2/2 [00:13<00:00,  6.83s/it]
2024-04-28 19:16:27.860 | INFO     | __main__:evaluate:244 - 

2024-04-28 19:16:27.863 | INFO     | __main__:evaluate:249 - ***** Eval results *****
2024-04-28 19:16:27.863 | INFO     | __main__:evaluate:251 -  acc: 0.9561 - recall: 0.9593 - f1: 0.9577 - loss: 0.1791 
2024-04-28 19:16:27.863 | INFO     | __main__:evaluate:252 - ***** Entity results *****
2024-04-28 19:16:27.864 | INFO     | __main__:evaluate:254 - ******* CONT results ********
2024-04-28 19:16:27.864 | INFO     | __main__:evaluate:256 -  acc: 1.0000 - recall: 1.0000 - f1: 1.0000 
2024-04-28 19:16:27.864 | INFO     | __main__:evaluate:254 - ******* EDU results ********
2024-04-28 19:16:27.864 | INFO     | __main__:evaluate:256 -  acc: 0.9633 - recall: 0.9906 - f1: 0.9767 
2024-04-28 19:16:27.864 | INFO     | __main__:evaluate:254 - ******* LOC results ********
2024-04-28 19:16:27.864 | INFO     | __main__:evaluate:256 -  acc: 1.0000 - recall: 1.0000 - f1: 1.0000 
2024-04-28 19:16:27.865 | INFO     | __main__:evaluate:254 - ******* NAME results ********
2024-04-28 19:16:27.865 | INFO     | __main__:evaluate:256 -  acc: 0.9910 - recall: 1.0000 - f1: 0.9955 
2024-04-28 19:16:27.865 | INFO     | __main__:evaluate:254 - ******* ORG results ********
2024-04-28 19:16:27.865 | INFO     | __main__:evaluate:256 -  acc: 0.9411 - recall: 0.9465 - f1: 0.9438 
2024-04-28 19:16:27.865 | INFO     | __main__:evaluate:254 - ******* PRO results ********
2024-04-28 19:16:27.865 | INFO     | __main__:evaluate:256 -  acc: 0.9000 - recall: 1.0000 - f1: 0.9474 
2024-04-28 19:16:27.865 | INFO     | __main__:evaluate:254 - ******* RACE results ********
2024-04-28 19:16:27.866 | INFO     | __main__:evaluate:256 -  acc: 1.0000 - recall: 1.0000 - f1: 1.0000 
2024-04-28 19:16:27.866 | INFO     | __main__:evaluate:254 - ******* TITLE results ********
2024-04-28 19:16:27.866 | INFO     | __main__:evaluate:256 -  acc: 0.9592 - recall: 0.9536 - f1: 0.9564 
2024-04-28 19:16:27.866 | INFO     | __main__:train:167 - evaluate test set
2024-04-28 19:16:27.868 | INFO     | __main__:evaluate:202 - ***** Running evaluation *****


  0%|          | 0/2 [00:00<?, ?it/s][A

 50%|█████     | 1/2 [00:07<00:07,  7.43s/it][A

100%|██████████| 2/2 [00:13<00:00,  6.83s/it][A
100%|██████████| 2/2 [00:13<00:00,  6.92s/it]
2024-04-28 19:16:41.717 | INFO     | __main__:evaluate:244 - 

2024-04-28 19:16:41.719 | INFO     | __main__:evaluate:249 - ***** Eval results *****
2024-04-28 19:16:41.720 | INFO     | __main__:evaluate:251 -  acc: 0.9561 - recall: 0.9638 - f1: 0.9599 - loss: 0.2300 
2024-04-28 19:16:41.720 | INFO     | __main__:evaluate:252 - ***** Entity results *****
2024-04-28 19:16:41.720 | INFO     | __main__:evaluate:254 - ******* CONT results ********
2024-04-28 19:16:41.720 | INFO     | __main__:evaluate:256 -  acc: 1.0000 - recall: 1.0000 - f1: 1.0000 
2024-04-28 19:16:41.720 | INFO     | __main__:evaluate:254 - ******* EDU results ********
2024-04-28 19:16:41.720 | INFO     | __main__:evaluate:256 -  acc: 0.9911 - recall: 0.9911 - f1: 0.9911 
2024-04-28 19:16:41.721 | INFO     | __main__:evaluate:254 - ******* LOC results ********
2024-04-28 19:16:41.721 | INFO     | __main__:evaluate:256 -  acc: 1.0000 - recall: 1.0000 - f1: 1.0000 
2024-04-28 19:16:41.721 | INFO     | __main__:evaluate:254 - ******* NAME results ********
2024-04-28 19:16:41.721 | INFO     | __main__:evaluate:256 -  acc: 1.0000 - recall: 1.0000 - f1: 1.0000 
2024-04-28 19:16:41.721 | INFO     | __main__:evaluate:254 - ******* ORG results ********
2024-04-28 19:16:41.721 | INFO     | __main__:evaluate:256 -  acc: 0.9329 - recall: 0.9548 - f1: 0.9437 
2024-04-28 19:16:41.722 | INFO     | __main__:evaluate:254 - ******* PRO results ********
2024-04-28 19:16:41.722 | INFO     | __main__:evaluate:256 -  acc: 0.8919 - recall: 1.0000 - f1: 0.9429 
2024-04-28 19:16:41.722 | INFO     | __main__:evaluate:254 - ******* RACE results ********
2024-04-28 19:16:41.722 | INFO     | __main__:evaluate:256 -  acc: 1.0000 - recall: 1.0000 - f1: 1.0000 
2024-04-28 19:16:41.722 | INFO     | __main__:evaluate:254 - ******* TITLE results ********
2024-04-28 19:16:41.722 | INFO     | __main__:evaluate:256 -  acc: 0.9621 - recall: 0.9571 - f1: 0.9596 

 67%|██████▋   | 80/120 [05:34<07:56, 11.91s/it]
 68%|██████▊   | 81/120 [05:38<06:09,  9.46s/it]
 68%|██████▊   | 82/120 [05:41<04:51,  7.68s/it]
 69%|██████▉   | 83/120 [05:45<04:02,  6.56s/it]
 70%|███████   | 84/120 [05:49<03:24,  5.69s/it]
 71%|███████   | 85/120 [05:53<03:00,  5.16s/it]
 72%|███████▏  | 86/120 [05:57<02:40,  4.73s/it]
 72%|███████▎  | 87/120 [06:00<02:25,  4.40s/it]
 73%|███████▎  | 88/120 [06:04<02:15,  4.22s/it]
 74%|███████▍  | 89/120 [06:08<02:04,  4.03s/it]
 75%|███████▌  | 90/120 [06:11<01:56,  3.89s/it]
 76%|███████▌  | 91/120 [06:15<01:49,  3.79s/it]
 77%|███████▋  | 92/120 [06:19<01:46,  3.80s/it]
 78%|███████▊  | 93/120 [06:22<01:40,  3.73s/it]
 78%|███████▊  | 94/120 [06:26<01:37,  3.77s/it]
 79%|███████▉  | 95/120 [06:30<01:33,  3.74s/it]
 80%|████████  | 96/120 [06:34<01:30,  3.78s/it]
 81%|████████  | 97/120 [06:37<01:25,  3.72s/it]
 82%|████████▏ | 98/120 [06:41<01:22,  3.73s/it]
 82%|████████▎ | 99/120 [06:44<01:16,  3.67s/it]
 83%|████████▎ | 100/120 [06:48<01:13,  3.68s/it]
 84%|████████▍ | 101/120 [06:52<01:08,  3.63s/it]
 85%|████████▌ | 102/120 [06:55<01:05,  3.64s/it]
 86%|████████▌ | 103/120 [06:59<01:01,  3.63s/it]
 87%|████████▋ | 104/120 [07:03<00:58,  3.64s/it]
 88%|████████▊ | 105/120 [07:06<00:54,  3.63s/it]
 88%|████████▊ | 106/120 [07:10<00:51,  3.69s/it]
 89%|████████▉ | 107/120 [07:14<00:47,  3.65s/it]
 90%|█████████ | 108/120 [07:17<00:43,  3.63s/it]
 91%|█████████ | 109/120 [07:21<00:39,  3.57s/it]
 92%|█████████▏| 110/120 [07:24<00:35,  3.54s/it]
 92%|█████████▎| 111/120 [07:28<00:32,  3.57s/it]
 93%|█████████▎| 112/120 [07:31<00:28,  3.53s/it]
 94%|█████████▍| 113/120 [07:35<00:24,  3.53s/it]
 95%|█████████▌| 114/120 [07:38<00:20,  3.50s/it]
 96%|█████████▌| 115/120 [07:42<00:17,  3.50s/it]
 97%|█████████▋| 116/120 [07:45<00:14,  3.52s/it]
 98%|█████████▊| 117/120 [07:49<00:10,  3.54s/it]
 98%|█████████▊| 118/120 [07:52<00:07,  3.60s/it]
 99%|█████████▉| 119/120 [07:56<00:03,  3.57s/it]
100%|██████████| 120/120 [07:58<00:00,  3.02s/it]
100%|██████████| 120/120 [07:58<00:00,  3.99s/it]
2024-04-28 19:19:05.299 | INFO     | __main__:train:126 - start 28-th epoch training

  0%|          | 0/120 [00:00<?, ?it/s]
  1%|          | 1/120 [00:03<07:46,  3.92s/it]
  2%|▏         | 2/120 [00:07<07:31,  3.83s/it]
  2%|▎         | 3/120 [00:11<07:16,  3.73s/it]
  3%|▎         | 4/120 [00:15<07:13,  3.74s/it]
  4%|▍         | 5/120 [00:18<07:06,  3.71s/it]
  5%|▌         | 6/120 [00:22<07:00,  3.69s/it]
  6%|▌         | 7/120 [00:26<07:03,  3.75s/it]
  7%|▋         | 8/120 [00:29<06:57,  3.73s/it]
  8%|▊         | 9/120 [00:33<07:06,  3.84s/it]
  8%|▊         | 10/120 [00:37<06:50,  3.74s/it]
  9%|▉         | 11/120 [00:41<06:44,  3.71s/it]
 10%|█         | 12/120 [00:44<06:33,  3.64s/it]
 11%|█         | 13/120 [00:48<06:33,  3.68s/it]
 12%|█▏        | 14/120 [00:51<06:27,  3.65s/it]
 12%|█▎        | 15/120 [00:55<06:24,  3.66s/it]
 13%|█▎        | 16/120 [00:59<06:18,  3.64s/it]
 14%|█▍        | 17/120 [01:02<06:13,  3.63s/it]
 15%|█▌        | 18/120 [01:06<06:05,  3.58s/it]
 16%|█▌        | 19/120 [01:09<06:00,  3.57s/it]
 17%|█▋        | 20/120 [01:13<05:59,  3.59s/it]
 18%|█▊        | 21/120 [01:17<05:52,  3.56s/it]
 18%|█▊        | 22/120 [01:20<05:55,  3.63s/it]
 19%|█▉        | 23/120 [01:24<05:50,  3.61s/it]
 20%|██        | 24/120 [01:27<05:45,  3.59s/it]
 21%|██        | 25/120 [01:31<05:36,  3.54s/it]
 22%|██▏       | 26/120 [01:34<05:35,  3.57s/it]
 22%|██▎       | 27/120 [01:38<05:31,  3.56s/it]
 23%|██▎       | 28/120 [01:42<05:30,  3.59s/it]
 24%|██▍       | 29/120 [01:45<05:25,  3.58s/it]
 25%|██▌       | 30/120 [01:49<05:23,  3.59s/it]
 26%|██▌       | 31/120 [01:52<05:15,  3.54s/it]
 27%|██▋       | 32/120 [01:56<05:16,  3.59s/it]
 28%|██▊       | 33/120 [02:00<05:10,  3.57s/it]
 28%|██▊       | 34/120 [02:03<05:08,  3.59s/it]
 29%|██▉       | 35/120 [02:07<05:08,  3.63s/it]
 30%|███       | 36/120 [02:10<05:03,  3.61s/it]
 31%|███       | 37/120 [02:14<04:59,  3.61s/it]
 32%|███▏      | 38/120 [02:18<04:51,  3.56s/it]
 32%|███▎      | 39/120 [02:21<04:49,  3.57s/it]
 33%|███▎      | 40/120 [02:25<04:42,  3.54s/it]
 34%|███▍      | 41/120 [02:28<04:41,  3.57s/it]
 35%|███▌      | 42/120 [02:32<04:34,  3.52s/it]
 36%|███▌      | 43/120 [02:35<04:31,  3.52s/it]
 37%|███▋      | 44/120 [02:39<04:27,  3.51s/it]
 38%|███▊      | 45/120 [02:42<04:22,  3.51s/it]
 38%|███▊      | 46/120 [02:46<04:21,  3.54s/it]
 39%|███▉      | 47/120 [02:49<04:15,  3.50s/it]
 40%|████      | 48/120 [02:53<04:12,  3.51s/it]
 41%|████      | 49/120 [02:56<04:15,  3.60s/it]
 42%|████▏     | 50/120 [03:00<04:11,  3.60s/it]
 42%|████▎     | 51/120 [03:04<04:08,  3.60s/it]
 43%|████▎     | 52/120 [03:07<04:04,  3.60s/it]
 44%|████▍     | 53/120 [03:11<04:02,  3.61s/it]
 45%|████▌     | 54/120 [03:15<03:58,  3.62s/it]
 46%|████▌     | 55/120 [03:18<03:54,  3.60s/it]
 47%|████▋     | 56/120 [03:22<03:54,  3.67s/it]
 48%|████▊     | 57/120 [03:26<03:51,  3.67s/it]
 48%|████▊     | 58/120 [03:29<03:47,  3.67s/it]
 49%|████▉     | 59/120 [03:33<03:41,  3.64s/it]2024-04-28 19:22:42.260 | INFO     | __main__:train:165 - evaluate dev set
2024-04-28 19:22:42.262 | INFO     | __main__:evaluate:202 - ***** Running evaluation *****


  0%|          | 0/2 [00:00<?, ?it/s][A

 50%|█████     | 1/2 [00:07<00:07,  7.70s/it][A

100%|██████████| 2/2 [00:13<00:00,  6.74s/it][A
100%|██████████| 2/2 [00:13<00:00,  6.89s/it]
2024-04-28 19:22:56.033 | INFO     | __main__:evaluate:244 - 

2024-04-28 19:22:56.034 | INFO     | __main__:evaluate:249 - ***** Eval results *****
2024-04-28 19:22:56.035 | INFO     | __main__:evaluate:251 -  acc: 0.9568 - recall: 0.9613 - f1: 0.9590 - loss: 0.1822 
2024-04-28 19:22:56.035 | INFO     | __main__:evaluate:252 - ***** Entity results *****
2024-04-28 19:22:56.035 | INFO     | __main__:evaluate:254 - ******* CONT results ********
2024-04-28 19:22:56.035 | INFO     | __main__:evaluate:256 -  acc: 1.0000 - recall: 1.0000 - f1: 1.0000 
2024-04-28 19:22:56.035 | INFO     | __main__:evaluate:254 - ******* EDU results ********
2024-04-28 19:22:56.035 | INFO     | __main__:evaluate:256 -  acc: 0.9633 - recall: 0.9906 - f1: 0.9767 
2024-04-28 19:22:56.035 | INFO     | __main__:evaluate:254 - ******* LOC results ********
2024-04-28 19:22:56.036 | INFO     | __main__:evaluate:256 -  acc: 1.0000 - recall: 1.0000 - f1: 1.0000 
2024-04-28 19:22:56.036 | INFO     | __main__:evaluate:254 - ******* NAME results ********
2024-04-28 19:22:56.036 | INFO     | __main__:evaluate:256 -  acc: 0.9910 - recall: 1.0000 - f1: 0.9955 
2024-04-28 19:22:56.036 | INFO     | __main__:evaluate:254 - ******* ORG results ********
2024-04-28 19:22:56.036 | INFO     | __main__:evaluate:256 -  acc: 0.9430 - recall: 0.9484 - f1: 0.9457 
2024-04-28 19:22:56.036 | INFO     | __main__:evaluate:254 - ******* PRO results ********
2024-04-28 19:22:56.036 | INFO     | __main__:evaluate:256 -  acc: 0.9000 - recall: 1.0000 - f1: 0.9474 
2024-04-28 19:22:56.037 | INFO     | __main__:evaluate:254 - ******* RACE results ********
2024-04-28 19:22:56.037 | INFO     | __main__:evaluate:256 -  acc: 0.9375 - recall: 1.0000 - f1: 0.9677 
2024-04-28 19:22:56.037 | INFO     | __main__:evaluate:254 - ******* TITLE results ********
2024-04-28 19:22:56.037 | INFO     | __main__:evaluate:256 -  acc: 0.9607 - recall: 0.9565 - f1: 0.9586 
2024-04-28 19:22:56.037 | INFO     | __main__:train:167 - evaluate test set
2024-04-28 19:22:56.039 | INFO     | __main__:evaluate:202 - ***** Running evaluation *****


  0%|          | 0/2 [00:00<?, ?it/s][A

 50%|█████     | 1/2 [00:07<00:07,  7.52s/it][A

100%|██████████| 2/2 [00:14<00:00,  6.94s/it][A
100%|██████████| 2/2 [00:14<00:00,  7.03s/it]
2024-04-28 19:23:10.091 | INFO     | __main__:evaluate:244 - 

2024-04-28 19:23:10.093 | INFO     | __main__:evaluate:249 - ***** Eval results *****
2024-04-28 19:23:10.093 | INFO     | __main__:evaluate:251 -  acc: 0.9573 - recall: 0.9638 - f1: 0.9605 - loss: 0.2338 
2024-04-28 19:23:10.093 | INFO     | __main__:evaluate:252 - ***** Entity results *****
2024-04-28 19:23:10.093 | INFO     | __main__:evaluate:254 - ******* CONT results ********
2024-04-28 19:23:10.093 | INFO     | __main__:evaluate:256 -  acc: 1.0000 - recall: 1.0000 - f1: 1.0000 
2024-04-28 19:23:10.094 | INFO     | __main__:evaluate:254 - ******* EDU results ********
2024-04-28 19:23:10.094 | INFO     | __main__:evaluate:256 -  acc: 0.9823 - recall: 0.9911 - f1: 0.9867 
2024-04-28 19:23:10.094 | INFO     | __main__:evaluate:254 - ******* LOC results ********
2024-04-28 19:23:10.094 | INFO     | __main__:evaluate:256 -  acc: 1.0000 - recall: 1.0000 - f1: 1.0000 
2024-04-28 19:23:10.094 | INFO     | __main__:evaluate:254 - ******* NAME results ********
2024-04-28 19:23:10.094 | INFO     | __main__:evaluate:256 -  acc: 1.0000 - recall: 1.0000 - f1: 1.0000 
2024-04-28 19:23:10.094 | INFO     | __main__:evaluate:254 - ******* ORG results ********
2024-04-28 19:23:10.095 | INFO     | __main__:evaluate:256 -  acc: 0.9345 - recall: 0.9548 - f1: 0.9445 
2024-04-28 19:23:10.095 | INFO     | __main__:evaluate:254 - ******* PRO results ********
2024-04-28 19:23:10.095 | INFO     | __main__:evaluate:256 -  acc: 0.8919 - recall: 1.0000 - f1: 0.9429 
2024-04-28 19:23:10.095 | INFO     | __main__:evaluate:254 - ******* RACE results ********
2024-04-28 19:23:10.095 | INFO     | __main__:evaluate:256 -  acc: 1.0000 - recall: 1.0000 - f1: 1.0000 
2024-04-28 19:23:10.095 | INFO     | __main__:evaluate:254 - ******* TITLE results ********
2024-04-28 19:23:10.095 | INFO     | __main__:evaluate:256 -  acc: 0.9647 - recall: 0.9571 - f1: 0.9609 

 50%|█████     | 60/120 [04:04<11:59, 11.99s/it]
 51%|█████     | 61/120 [04:08<09:22,  9.54s/it]
 52%|█████▏    | 62/120 [04:12<07:31,  7.79s/it]
 52%|█████▎    | 63/120 [04:15<06:08,  6.47s/it]
 53%|█████▎    | 64/120 [04:19<05:09,  5.52s/it]
 54%|█████▍    | 65/120 [04:22<04:25,  4.83s/it]
 55%|█████▌    | 66/120 [04:25<03:55,  4.36s/it]
 56%|█████▌    | 67/120 [04:28<03:36,  4.08s/it]
 57%|█████▋    | 68/120 [04:32<03:23,  3.92s/it]
 57%|█████▊    | 69/120 [04:36<03:15,  3.83s/it]
 58%|█████▊    | 70/120 [04:39<03:07,  3.74s/it]
 59%|█████▉    | 71/120 [04:43<03:03,  3.74s/it]
 60%|██████    | 72/120 [04:46<02:56,  3.68s/it]
 61%|██████    | 73/120 [04:50<02:53,  3.70s/it]
 62%|██████▏   | 74/120 [04:54<02:48,  3.67s/it]
 62%|██████▎   | 75/120 [04:58<02:49,  3.77s/it]
 63%|██████▎   | 76/120 [05:02<02:49,  3.84s/it]
 64%|██████▍   | 77/120 [05:06<02:45,  3.84s/it]
 65%|██████▌   | 78/120 [05:09<02:39,  3.80s/it]
 66%|██████▌   | 79/120 [05:13<02:36,  3.82s/it]
 67%|██████▋   | 80/120 [05:17<02:33,  3.83s/it]
 68%|██████▊   | 81/120 [05:21<02:26,  3.75s/it]
 68%|██████▊   | 82/120 [05:24<02:22,  3.76s/it]
 69%|██████▉   | 83/120 [05:28<02:18,  3.74s/it]
 70%|███████   | 84/120 [05:32<02:15,  3.76s/it]
 71%|███████   | 85/120 [05:35<02:08,  3.68s/it]
 72%|███████▏  | 86/120 [05:39<02:06,  3.72s/it]
 72%|███████▎  | 87/120 [05:43<02:01,  3.70s/it]
 73%|███████▎  | 88/120 [05:46<01:54,  3.59s/it]
 74%|███████▍  | 89/120 [05:50<01:50,  3.58s/it]
 75%|███████▌  | 90/120 [05:53<01:45,  3.53s/it]
 76%|███████▌  | 91/120 [05:57<01:43,  3.55s/it]
 77%|███████▋  | 92/120 [06:00<01:40,  3.58s/it]
 78%|███████▊  | 93/120 [06:04<01:36,  3.57s/it]
 78%|███████▊  | 94/120 [06:08<01:33,  3.59s/it]
 79%|███████▉  | 95/120 [06:11<01:28,  3.56s/it]
 80%|████████  | 96/120 [06:15<01:25,  3.58s/it]
 81%|████████  | 97/120 [06:18<01:20,  3.51s/it]
 82%|████████▏ | 98/120 [06:21<01:16,  3.47s/it]
 82%|████████▎ | 99/120 [06:25<01:14,  3.56s/it]
 83%|████████▎ | 100/120 [06:29<01:10,  3.52s/it]
 84%|████████▍ | 101/120 [06:32<01:07,  3.55s/it]
 85%|████████▌ | 102/120 [06:36<01:03,  3.51s/it]
 86%|████████▌ | 103/120 [06:39<00:59,  3.48s/it]
 87%|████████▋ | 104/120 [06:43<00:55,  3.47s/it]
 88%|████████▊ | 105/120 [06:46<00:51,  3.44s/it]
 88%|████████▊ | 106/120 [06:49<00:47,  3.41s/it]
 89%|████████▉ | 107/120 [06:53<00:44,  3.41s/it]
 90%|█████████ | 108/120 [06:56<00:41,  3.44s/it]
 91%|█████████ | 109/120 [07:00<00:37,  3.44s/it]
 92%|█████████▏| 110/120 [07:03<00:34,  3.47s/it]
 92%|█████████▎| 111/120 [07:07<00:31,  3.50s/it]
 93%|█████████▎| 112/120 [07:10<00:28,  3.52s/it]
 94%|█████████▍| 113/120 [07:14<00:24,  3.55s/it]
 95%|█████████▌| 114/120 [07:17<00:21,  3.53s/it]
 96%|█████████▌| 115/120 [07:21<00:17,  3.52s/it]
 97%|█████████▋| 116/120 [07:24<00:14,  3.51s/it]
 98%|█████████▊| 117/120 [07:28<00:10,  3.54s/it]
 98%|█████████▊| 118/120 [07:31<00:07,  3.52s/it]
 99%|█████████▉| 119/120 [07:35<00:03,  3.53s/it]
100%|██████████| 120/120 [07:37<00:00,  2.96s/it]
100%|██████████| 120/120 [07:37<00:00,  3.81s/it]
2024-04-28 19:26:42.390 | INFO     | __main__:train:126 - start 29-th epoch training

  0%|          | 0/120 [00:00<?, ?it/s]
  1%|          | 1/120 [00:03<07:07,  3.59s/it]
  2%|▏         | 2/120 [00:07<06:55,  3.52s/it]
  2%|▎         | 3/120 [00:10<06:43,  3.45s/it]
  3%|▎         | 4/120 [00:14<06:47,  3.51s/it]
  4%|▍         | 5/120 [00:17<06:42,  3.50s/it]
  5%|▌         | 6/120 [00:21<06:42,  3.53s/it]
  6%|▌         | 7/120 [00:24<06:34,  3.49s/it]
  7%|▋         | 8/120 [00:27<06:27,  3.46s/it]
  8%|▊         | 9/120 [00:31<06:17,  3.40s/it]
  8%|▊         | 10/120 [00:34<06:12,  3.39s/it]
  9%|▉         | 11/120 [00:37<06:08,  3.38s/it]
 10%|█         | 12/120 [00:41<06:09,  3.42s/it]
 11%|█         | 13/120 [00:44<06:10,  3.47s/it]
 12%|█▏        | 14/120 [00:48<06:13,  3.52s/it]
 12%|█▎        | 15/120 [00:52<06:10,  3.52s/it]
 13%|█▎        | 16/120 [00:56<06:16,  3.62s/it]
 14%|█▍        | 17/120 [00:59<06:06,  3.56s/it]
 15%|█▌        | 18/120 [01:02<05:59,  3.52s/it]
 16%|█▌        | 19/120 [01:06<05:54,  3.51s/it]
 17%|█▋        | 20/120 [01:09<05:44,  3.45s/it]
 18%|█▊        | 21/120 [01:13<05:41,  3.45s/it]
 18%|█▊        | 22/120 [01:16<05:40,  3.47s/it]
 19%|█▉        | 23/120 [01:20<05:38,  3.49s/it]
 20%|██        | 24/120 [01:23<05:34,  3.49s/it]
 21%|██        | 25/120 [01:27<05:37,  3.55s/it]
 22%|██▏       | 26/120 [01:30<05:27,  3.49s/it]
 22%|██▎       | 27/120 [01:34<05:24,  3.49s/it]
 23%|██▎       | 28/120 [01:37<05:21,  3.49s/it]
 24%|██▍       | 29/120 [01:41<05:20,  3.52s/it]
 25%|██▌       | 30/120 [01:44<05:17,  3.53s/it]
 26%|██▌       | 31/120 [01:48<05:24,  3.65s/it]
 27%|██▋       | 32/120 [01:52<05:22,  3.67s/it]
 28%|██▊       | 33/120 [01:55<05:15,  3.62s/it]
 28%|██▊       | 34/120 [01:59<05:12,  3.63s/it]
 29%|██▉       | 35/120 [02:03<05:09,  3.64s/it]
 30%|███       | 36/120 [02:06<05:02,  3.60s/it]
 31%|███       | 37/120 [02:10<04:56,  3.57s/it]
 32%|███▏      | 38/120 [02:13<04:48,  3.52s/it]
 32%|███▎      | 39/120 [02:17<04:58,  3.69s/it]2024-04-28 19:29:03.999 | INFO     | __main__:train:165 - evaluate dev set
2024-04-28 19:29:04.002 | INFO     | __main__:evaluate:202 - ***** Running evaluation *****


  0%|          | 0/2 [00:00<?, ?it/s][A

 50%|█████     | 1/2 [00:07<00:07,  7.87s/it][A

100%|██████████| 2/2 [00:14<00:00,  7.07s/it][A
[truncated: 29,228 more chars]
