# Supplementary material for: Sequential lexicon enhanced bidirectional encoder representations from transformers: Chinese named entity recognition using sequential lexicon enhanced BERT
Source: PeerJ Comput Sci. 2024 Oct 18;10:e2344. doi: 10.7717/peerj-cs.2344 (PMC11622993; doi:10.7717/peerj-cs.2344)
Supplement: Supplemental Information 3 [file peerj-cs-10-2344-s003.zip › OUTPUT DATA/OUTPUT/weibo.log]

2024-05-06 09:43:36.516 | INFO     | __main__:<module>:374 - Namespace(adapter_lr=0.0001, add_layer='1', batch_size_eval=256, batch_size_train=32, crf_lr=0.0001, data_path='datasets/weibo/', dataset_name='weibo', dev_file='datasets/weibo/dev.json', device=device(type='cpu'), do_eval=True, do_train=True, epochs=30, eps=1e-08, eval_step=100, grad_acc_step=1, label_path='datasets/weibo/labels.txt', load_word_embed=True, loss_type='ce', lr=1e-05, markup='bios', max_grad_norm=1.0, max_scan_num=3000000, max_seq_len=150, max_word_num=3, model_class='lebert-softmax', no_cuda=False, num_workers=0, output_path='output/weibo/lebert-softmax/bert-base/load_word_embed', overwrite=True, pretrain_embed_path='pretrain_model/tencent-ailab-embedding-zh-d200-v0.2.0-s.txt', pretrain_model_path='pretrain_model/bert-base-chinese', seed=42, test_file='datasets/weibo/test.json', train_file='datasets/weibo/train.json', warmup_proportion=0.1, weight_decay=0.01)
2024-05-06 09:43:36.586 | INFO     | processors.processor:load_word_embedding:151 - loading word embedding from pretrain

0it [00:00, ?it/s]
950it [00:00, 9492.52it/s]
1900it [00:00, 9059.12it/s]
2808it [00:00, 8854.41it/s]
3740it [00:00, 9032.16it/s]
4678it [00:00, 9152.61it/s]
5595it [00:00, 8861.08it/s]
6538it [00:00, 9040.11it/s]
7456it [00:00, 9083.42it/s]
8395it [00:00, 9175.72it/s]
9324it [00:01, 9210.32it/s]
10246it [00:01, 9201.92it/s]
11171it [00:01, 9214.02it/s]
12108it [00:01, 9259.08it/s]
13037it [00:01, 9266.92it/s]
13975it [00:01, 9298.52it/s]
14905it [00:01, 9279.26it/s]
15844it [00:01, 9310.62it/s]
16777it [00:01, 9313.64it/s]
17710it [00:01, 9317.76it/s]
18642it [00:02, 9304.69it/s]
19579it [00:02, 9322.04it/s]
20512it [00:02, 9226.10it/s]
21435it [00:02, 9165.58it/s]
22356it [00:02, 9178.54it/s]
23291it [00:02, 9227.49it/s]
24216it [00:02, 9233.62it/s]
25140it [00:02, 9230.73it/s]
26064it [00:02, 9096.22it/s]
26993it [00:02, 9151.94it/s]
27928it [00:03, 9209.53it/s]
28850it [00:03, 9196.36it/s]
29770it [00:03, 9065.57it/s]
30678it [00:03, 8826.84it/s]
31587it [00:03, 8902.32it/s]
32479it [00:03, 8852.79it/s]
33366it [00:03, 8734.80it/s]
34241it [00:03, 8720.29it/s]
35124it [00:03, 8749.32it/s]
36001it [00:03, 8752.45it/s]
36919it [00:04, 8878.50it/s]
37808it [00:04, 8831.94it/s]
38692it [00:04, 8714.67it/s]
39582it [00:04, 8766.92it/s]
40489it [00:04, 8854.39it/s]
41403it [00:04, 8938.13it/s]
42307it [00:04, 8966.29it/s]
43230it [00:04, 9044.54it/s]
44135it [00:04, 9022.22it/s]
45038it [00:04, 8959.44it/s]
45952it [00:05, 9012.94it/s]
46861it [00:05, 9035.48it/s]
47784it [00:05, 9091.17it/s]
48694it [00:05, 9092.59it/s]
49611it [00:05, 9114.60it/s]
50525it [00:05, 9120.76it/s]
51438it [00:05, 9064.29it/s]
52345it [00:05, 9006.91it/s]
53246it [00:05, 8869.15it/s]
54134it [00:05, 8809.14it/s]
55016it [00:06, 8751.92it/s]
55892it [00:06, 8691.21it/s]
56762it [00:06, 8648.44it/s]
57627it [00:06, 8499.69it/s]
58487it [00:06, 8527.46it/s]
59368it [00:06, 8609.14it/s]
60232it [00:06, 8617.42it/s]
61135it [00:06, 8738.41it/s]
62030it [00:06, 8801.29it/s]
62911it [00:06, 8793.77it/s]
63791it [00:07, 8708.30it/s]
64663it [00:07, 8667.17it/s]
65543it [00:07, 8704.96it/s]
66414it [00:07, 8694.38it/s]
67284it [00:07, 8689.36it/s]
68154it [00:07, 8639.58it/s]
69019it [00:07, 8565.44it/s]
69895it [00:07, 8622.55it/s]
70795it [00:07, 8733.93it/s]
71698it [00:08, 8820.89it/s]
72593it [00:08, 8859.23it/s]
73482it [00:08, 8866.39it/s]
74369it [00:08, 8862.57it/s]
75273it [00:08, 8914.88it/s]
76188it [00:08, 8984.52it/s]
77096it [00:08, 9010.19it/s]
78002it [00:08, 9022.65it/s]
78934it [00:08, 9111.20it/s]
79846it [00:08, 9112.30it/s]
80758it [00:09, 9092.42it/s]
81668it [00:09, 9001.77it/s]
82569it [00:09, 8978.14it/s]
83495it [00:09, 9059.87it/s]
84416it [00:09, 9104.00it/s]
85327it [00:09, 8933.37it/s]
86222it [00:09, 8869.01it/s]
87126it [00:09, 8918.00it/s]
88026it [00:09, 8940.57it/s]
88922it [00:09, 8946.22it/s]
89823it [00:10, 8963.99it/s]
90720it [00:10, 8785.68it/s]
91600it [00:10, 8462.64it/s]
92456it [00:10, 8489.18it/s]
93339it [00:10, 8588.53it/s]
94249it [00:10, 8737.27it/s]
95171it [00:10, 8879.15it/s]
96085it [00:10, 8955.98it/s]
97019it [00:10, 9069.65it/s]
97948it [00:10, 9133.67it/s]
98862it [00:11, 9055.00it/s]
99769it [00:11, 8981.91it/s]
100677it [00:11, 9010.84it/s]
101585it [00:11, 9030.88it/s]
102504it [00:11, 9076.63it/s]
103417it [00:11, 9089.87it/s]
104355it [00:11, 9176.43it/s]
105286it [00:11, 9215.47it/s]
106208it [00:11, 9161.96it/s]
107127it [00:11, 9167.43it/s]
108044it [00:12, 9121.30it/s]
108957it [00:12, 8976.63it/s]
109856it [00:12, 8947.05it/s]
110771it [00:12, 9005.03it/s]
111676it [00:12, 9017.86it/s]
112596it [00:12, 9070.84it/s]
113504it [00:12, 8987.48it/s]
114409it [00:12, 9005.05it/s]
115323it [00:12, 9042.96it/s]
116251it [00:12, 9113.26it/s]
117172it [00:13, 9139.17it/s]
118087it [00:13, 9118.26it/s]
118999it [00:13, 9077.48it/s]
119907it [00:13, 9030.55it/s]
120811it [00:13, 8983.71it/s]
121735it [00:13, 9057.99it/s]
122641it [00:13, 8922.81it/s]
123534it [00:13, 8916.82it/s]
124426it [00:13, 8862.88it/s]
125329it [00:13, 8911.72it/s]
126253it [00:14, 9007.12it/s]
127156it [00:14, 9013.77it/s]
128058it [00:14, 8939.98it/s]
128957it [00:14, 8951.98it/s]
129857it [00:14, 8964.22it/s]
130763it [00:14, 8990.33it/s]
131663it [00:14, 8948.19it/s]
132558it [00:14, 8945.76it/s]
133453it [00:14, 8884.43it/s]
134348it [00:14, 8902.47it/s]
135254it [00:15, 8946.79it/s]
136149it [00:15, 8818.68it/s]
137032it [00:15, 8349.01it/s]
137936it [00:15, 8545.00it/s]
138796it [00:15, 8508.76it/s]
139683it [00:15, 8612.30it/s]
140604it [00:15, 8785.62it/s]
141519it [00:15, 8891.28it/s]
142433it [00:15, 8964.91it/s]
143331it [00:16, 8901.56it/s]
144239it [00:16, 8954.35it/s]
145136it [00:16, 8933.83it/s]
146064it [00:16, 8999.65it/s]
146970it [00:16, 9015.14it/s]
147888it [00:16, 9063.76it/s]
148795it [00:16, 9065.34it/s]
149709it [00:16, 9087.33it/s]
150618it [00:16, 9086.14it/s]
151529it [00:16, 9090.90it/s]
152439it [00:17, 9075.30it/s]
153355it [00:17, 9098.28it/s]
154271it [00:17, 9115.21it/s]
155183it [00:17, 9103.32it/s]
156094it [00:17, 8901.05it/s]
156986it [00:17, 8805.58it/s]
157895it [00:17, 8888.83it/s]
158819it [00:17, 8989.93it/s]
159748it [00:17, 9077.81it/s]
160657it [00:17, 9075.40it/s]
161575it [00:18, 9104.07it/s]
162499it [00:18, 9144.03it/s]
163414it [00:18, 9016.88it/s]
164317it [00:18, 8965.49it/s]
165221it [00:18, 8986.16it/s]
166120it [00:18, 8942.49it/s]
167038it [00:18, 9011.45it/s]
167969it [00:18, 9098.36it/s]
168886it [00:18, 9117.61it/s]
169818it [00:18, 9175.04it/s]
170736it [00:19, 9174.68it/s]
171654it [00:19, 9170.86it/s]
172572it [00:19, 9151.51it/s]
173488it [00:19, 9121.81it/s]
174401it [00:19, 9107.44it/s]
175312it [00:19, 8914.49it/s]
176210it [00:19, 8906.81it/s]
177108it [00:19, 8927.39it/s]
178024it [00:19, 8996.29it/s]
178937it [00:19, 9034.42it/s]
179843it [00:20, 9041.43it/s]
180760it [00:20, 9076.97it/s]
181675it [00:20, 9097.24it/s]
182585it [00:20, 8919.48it/s]
183499it [00:20, 8983.13it/s]
184417it [00:20, 9040.11it/s]
185347it [00:20, 9114.94it/s]
186264it [00:20, 9129.06it/s]
187196it [00:20, 9182.98it/s]
188115it [00:20, 9140.17it/s]
189034it [00:21, 9153.83it/s]
189950it [00:21, 9108.34it/s]
190861it [00:21, 9088.69it/s]
191780it [00:21, 9117.67it/s]
192708it [00:21, 9165.28it/s]
193625it [00:21, 9160.34it/s]
194549it [00:21, 9183.99it/s]
195474it [00:21, 9202.15it/s]
196400it [00:21, 9218.76it/s]
197327it [00:21, 9231.27it/s]
198253it [00:22, 9238.19it/s]
199177it [00:22, 9215.00it/s]
200099it [00:22, 9167.13it/s]
201016it [00:22, 9023.76it/s]
201919it [00:22, 9024.06it/s]
202822it [00:22, 9018.72it/s]
203725it [00:22, 8946.08it/s]
204628it [00:22, 8970.77it/s]
205526it [00:22, 8958.25it/s]
206422it [00:22, 8898.80it/s]
207333it [00:23, 8959.49it/s]
208255it [00:23, 9034.58it/s]
209159it [00:23, 9016.16it/s]
210069it [00:23, 9040.17it/s]
210974it [00:23, 9041.32it/s]
211896it [00:23, 9091.54it/s]
212821it [00:23, 9136.23it/s]
213743it [00:23, 9158.38it/s]
214659it [00:23, 8997.97it/s]
215560it [00:23, 8968.82it/s]
216480it [00:24, 9036.60it/s]
217385it [00:24, 8974.71it/s]
218283it [00:24, 8930.04it/s]
219195it [00:24, 8984.56it/s]
220110it [00:24, 9031.72it/s]
221014it [00:24, 8991.62it/s]
221922it [00:24, 9016.93it/s]
222824it [00:24, 8906.74it/s]
223716it [00:24, 8905.87it/s]
224607it [00:24, 8860.67it/s]
225497it [00:25, 8871.90it/s]
226405it [00:25, 8933.08it/s]
227303it [00:25, 8944.57it/s]
228227it [00:25, 9032.45it/s]
229131it [00:25, 9011.63it/s]
230033it [00:25, 8808.32it/s]
230939it [00:25, 8881.29it/s]
231865it [00:25, 8991.49it/s]
232799it [00:25, 9092.93it/s]
233727it [00:26, 9147.62it/s]
234645it [00:26, 9155.76it/s]
235561it [00:26, 9092.52it/s]
236471it [00:26, 9039.70it/s]
237389it [00:26, 9078.66it/s]
238309it [00:26, 9111.97it/s]
239238it [00:26, 9163.55it/s]
240155it [00:26, 9119.97it/s]
241079it [00:26, 9155.13it/s]
242014it [00:26, 9212.23it/s]
242936it [00:27, 9206.35it/s]
243857it [00:27, 9198.74it/s]
244777it [00:27, 9016.06it/s]
245680it [00:27, 8933.94it/s]
246581it [00:27, 8953.96it/s]
247495it [00:27, 9006.57it/s]
248417it [00:27, 9067.35it/s]
249325it [00:27, 9045.53it/s]
250247it [00:27, 9096.68it/s]
251157it [00:27, 9092.89it/s]
252072it [00:28, 9107.23it/s]
252989it [00:28, 9123.30it/s]
253905it [00:28, 9131.70it/s]
254822it [00:28, 9140.48it/s]
255737it [00:28, 9084.52it/s]
256651it [00:28, 9099.34it/s]
257566it [00:28, 9111.92it/s]
258478it [00:28, 9106.36it/s]
259404it [00:28, 9151.48it/s]
260335it [00:28, 9197.34it/s]
261269it [00:29, 9238.60it/s]
262193it [00:29, 9212.84it/s]
263118it [00:29, 9223.41it/s]
264041it [00:29, 9199.71it/s]
264962it [00:29, 9128.76it/s]
265876it [00:29, 9125.56it/s]
266789it [00:29, 9068.09it/s]
267720it [00:29, 9138.48it/s]
268645it [00:29, 9170.11it/s]
269564it [00:29, 9175.73it/s]
270495it [00:30, 9213.56it/s]
271417it [00:30, 9144.71it/s]
272332it [00:30, 8917.31it/s]
273225it [00:30, 8734.55it/s]
274100it [00:30, 8511.40it/s]
274953it [00:30, 8371.22it/s]
275827it [00:30, 8474.96it/s]
276709it [00:30, 8573.49it/s]
277604it [00:30, 8682.14it/s]
278494it [00:30, 8746.28it/s]
279383it [00:31, 8787.40it/s]
280283it [00:31, 8849.97it/s]
281193it [00:31, 8924.01it/s]
282109it [00:31, 8994.13it/s]
283023it [00:31, 9037.37it/s]
283927it [00:31, 9009.18it/s]
284829it [00:31, 9009.79it/s]
285731it [00:31, 8972.40it/s]
286643it [00:31, 9014.20it/s]
287553it [00:31, 9037.91it/s]
288465it [00:32, 9060.40it/s]
289375it [00:32, 9071.72it/s]
290283it [00:32, 9050.08it/s]
291190it [00:32, 9055.06it/s]
292096it [00:32, 9056.26it/s]
293004it [00:32, 9062.56it/s]
293920it [00:32, 9089.95it/s]
294836it [00:32, 9109.17it/s]
295763it [00:32, 9156.28it/s]
296681it [00:32, 9161.40it/s]
297598it [00:33, 9142.93it/s]
298513it [00:33, 8974.04it/s]
299412it [00:33, 8796.91it/s]
300296it [00:33, 8808.12it/s]
301201it [00:33, 8877.77it/s]
302098it [00:33, 8903.26it/s]
302991it [00:33, 8908.84it/s]
303893it [00:33, 8940.35it/s]
304788it [00:33, 8882.47it/s]
305694it [00:33, 8934.27it/s]
306613it [00:34, 9008.63it/s]
307515it [00:34, 8999.94it/s]
308416it [00:34, 8939.04it/s]
309315it [00:34, 8951.28it/s]
310213it [00:34, 8957.70it/s]
311118it [00:34, 8983.09it/s]
312017it [00:34, 8930.07it/s]
312915it [00:34, 8943.13it/s]
313810it [00:34, 8925.72it/s]
314715it [00:34, 8961.05it/s]
315622it [00:35, 8991.63it/s]
316522it [00:35, 8975.34it/s]
317420it [00:35, 8943.91it/s]
318315it [00:35, 8937.65it/s]
319209it [00:35, 8927.79it/s]
320123it [00:35, 8990.98it/s]
321023it [00:35, 8973.43it/s]
321921it [00:35, 8951.10it/s]
322825it [00:35, 8976.29it/s]
323723it [00:36, 8966.64it/s]
324620it [00:36, 8952.16it/s]
325516it [00:36, 8824.26it/s]
326399it [00:36, 8616.32it/s]
327283it [00:36, 8680.83it/s]
328178it [00:36, 8757.77it/s]
329090it [00:36, 8862.13it/s]
329988it [00:36, 8895.87it/s]
330879it [00:36, 8897.58it/s]
331778it [00:36, 8924.01it/s]
332692it [00:37, 8988.43it/s]
333592it [00:37, 8961.11it/s]
334489it [00:37, 8957.07it/s]
335385it [00:37, 8915.12it/s]
336277it [00:37, 8875.04it/s]
337165it [00:37, 8832.09it/s]
338049it [00:37, 8775.56it/s]
338945it [00:37, 8828.22it/s]
339828it [00:37, 8698.84it/s]
340726it [00:37, 8780.14it/s]
341605it [00:38, 8762.06it/s]
342518it [00:38, 8870.65it/s]
343406it [00:38, 8860.73it/s]
344293it [00:38, 8820.01it/s]
345179it [00:38, 8829.46it/s]
346090it [00:38, 8910.45it/s]
346997it [00:38, 8956.80it/s]
347924it [00:38, 9049.73it/s]
348843it [00:38, 9089.03it/s]
349752it [00:38, 8773.96it/s]
350637it [00:39, 8794.06it/s]
351552it [00:39, 8897.08it/s]
352444it [00:39, 8826.38it/s]
353328it [00:39, 8827.58it/s]
354220it [00:39, 8852.71it/s]
355143it [00:39, 8963.81it/s]
356040it [00:39, 8874.50it/s]
356951it [00:39, 8941.98it/s]
357846it [00:39, 8874.71it/s]
358762it [00:39, 8959.26it/s]
359661it [00:40, 8965.93it/s]
360585it [00:40, 9046.21it/s]
361490it [00:40, 8946.36it/s]
362408it [00:40, 9013.96it/s]
363310it [00:40, 8913.03it/s]
364216it [00:40, 8956.02it/s]
365112it [00:40, 8792.51it/s]
365993it [00:40, 8715.29it/s]
366888it [00:40, 8783.68it/s]
367777it [00:40, 8812.64it/s]
368672it [00:41, 8852.26it/s]
369558it [00:41, 8769.52it/s]
370454it [00:41, 8824.46it/s]
371347it [00:41, 8853.86it/s]
372235it [00:41, 8861.53it/s]
373138it [00:41, 8911.13it/s]
374030it [00:41, 8648.34it/s]
374936it [00:41, 8766.53it/s]
375836it [00:41, 8834.54it/s]
376722it [00:41, 8840.84it/s]
377626it [00:42, 8899.15it/s]
378517it [00:42, 8851.26it/s]
379403it [00:42, 8797.00it/s]
380284it [00:42, 8772.45it/s]
381173it [00:42, 8806.76it/s]
382072it [00:42, 8861.05it/s]
382960it [00:42, 8865.74it/s]
383847it [00:42, 8865.04it/s]
384767it [00:42, 8963.80it/s]
385681it [00:42, 9015.23it/s]
386599it [00:43, 9060.94it/s]
387506it [00:43, 9036.48it/s]
388419it [00:43, 9063.32it/s]
389331it [00:43, 9077.48it/s]
390239it [00:43, 8970.26it/s]
391163it [00:43, 9048.24it/s]
392081it [00:43, 9086.64it/s]
392993it [00:43, 9096.43it/s]
393903it [00:43, 9065.21it/s]
394810it [00:43, 9015.69it/s]
395713it [00:44, 9017.92it/s]
396615it [00:44, 8934.74it/s]
397525it [00:44, 8981.52it/s]
398445it [00:44, 9044.47it/s]
399350it [00:44, 8997.51it/s]
400273it [00:44, 9064.48it/s]
401182it [00:44, 9069.58it/s]
402090it [00:44, 9016.87it/s]
402992it [00:44, 8975.41it/s]
403890it [00:45, 8783.13it/s]
404770it [00:45, 8786.47it/s]
405650it [00:45, 8764.94it/s]
406527it [00:45, 8750.64it/s]
407447it [00:45, 8881.48it/s]
408376it [00:45, 9001.47it/s]
409292it [00:45, 9048.36it/s]
410208it [00:45, 9080.46it/s]
411117it [00:45, 9045.19it/s]
412042it [00:45, 9104.35it/s]
412953it [00:46, 9101.84it/s]
413864it [00:46, 9033.20it/s]
414768it [00:46, 8957.24it/s]
415670it [00:46, 8975.67it/s]
416577it [00:46, 9002.97it/s]
417497it [00:46, 9060.50it/s]
418421it [00:46, 9111.17it/s]
419333it [00:46, 9064.08it/s]
420248it [00:46, 9089.58it/s]
421158it [00:46, 8976.05it/s]
422056it [00:47, 8891.37it/s]
422946it [00:47, 8861.29it/s]
423833it [00:47, 8860.34it/s]
424756it [00:47, 8968.49it/s]
425664it [00:47, 8999.98it/s]
426571it [00:47, 9019.48it/s]
427480it [00:47, 9040.44it/s]
428385it [00:47, 8982.86it/s]
429308it [00:47, 9056.05it/s]
430230it [00:47, 9104.24it/s]
431149it [00:48, 9129.69it/s]
432063it [00:48, 9127.66it/s]
432976it [00:48, 8942.64it/s]
433872it [00:48, 8851.65it/s]
434792it [00:48, 8952.35it/s]
435720it [00:48, 9047.70it/s]
436637it [00:48, 9083.97it/s]
437551it [00:48, 9100.20it/s]
438470it [00:48, 9125.83it/s]
439387it [00:48, 9138.11it/s]
440315it [00:49, 9177.82it/s]
441234it [00:49, 9179.79it/s]
442153it [00:49, 9110.66it/s]
443065it [00:49, 9084.70it/s]
443992it [00:49, 9138.85it/s]
444907it [00:49, 9091.60it/s]
445835it [00:49, 9144.69it/s]
446759it [00:49, 9172.56it/s]
447677it [00:49, 9152.61it/s]
448593it [00:49, 9106.72it/s]
449504it [00:50, 9095.94it/s]
450414it [00:50, 9086.01it/s]
451336it [00:50, 9123.72it/s]
452253it [00:50, 9137.27it/s]
453167it [00:50, 9128.73it/s]
454086it [00:50, 9146.89it/s]
455008it [00:50, 9167.80it/s]
455925it [00:50, 9157.04it/s]
456841it [00:50, 8963.14it/s]
457739it [00:50, 8827.04it/s]
458639it [00:51, 8877.42it/s]
459528it [00:51, 8850.02it/s]
460414it [00:51, 8784.82it/s]
461304it [00:51, 8816.77it/s]
462186it [00:51, 8812.78it/s]
463098it [00:51, 8903.15it/s]
464008it [00:51, 8961.63it/s]
464937it [00:51, 9058.08it/s]
465846it [00:51, 9065.60it/s]
466759it [00:51, 9083.43it/s]
467668it [00:52, 9068.33it/s]
468575it [00:52, 9052.68it/s]
469509it [00:52, 9138.35it/s]
470423it [00:52, 9113.07it/s]
471346it [00:52, 9146.26it/s]
472265it [00:52, 9158.63it/s]
473181it [00:52, 9147.89it/s]
474096it [00:52, 9147.50it/s]
475018it [00:52, 9166.23it/s]
475936it [00:52, 9167.68it/s]
476853it [00:53, 9100.21it/s]
477772it [00:53, 9124.98it/s]
478687it [00:53, 9129.84it/s]
479601it [00:53, 9061.08it/s]
480509it [00:53, 9066.18it/s]
481416it [00:53, 8960.19it/s]
482320it [00:53, 8981.25it/s]
483236it [00:53, 9031.69it/s]
484146it [00:53, 9051.44it/s]
485060it [00:53, 9076.89it/s]
485970it [00:54, 9081.25it/s]
486879it [00:54, 8954.94it/s]
487775it [00:54, 8796.78it/s]
488673it [00:54, 8849.75it/s]
489585it [00:54, 8928.50it/s]
490501it [00:54, 8997.16it/s]
491414it [00:54, 9033.93it/s]
492323it [00:54, 9048.75it/s]
493234it [00:54, 9065.72it/s]
494141it [00:55, 9023.54it/s]
495048it [00:55, 9035.73it/s]
495952it [00:55, 9024.36it/s]
496863it [00:55, 9047.93it/s]
497778it [00:55, 9077.50it/s]
498690it [00:55, 9090.13it/s]
499608it [00:55, 9114.92it/s]
500523it [00:55, 9124.45it/s]
501444it [00:55, 9148.70it/s]
502366it [00:55, 9169.97it/s]
503287it [00:56, 9181.79it/s]
504214it [00:56, 9205.62it/s]
505135it [00:56, 9196.65it/s]
506055it [00:56, 9143.41it/s]
506976it [00:56, 9162.84it/s]
507893it [00:56, 9088.41it/s]
508814it [00:56, 9123.32it/s]
509727it [00:56, 9065.75it/s]
510634it [00:56, 9059.24it/s]
511541it [00:56, 9012.71it/s]
512460it [00:57, 9063.30it/s]
513379it [00:57, 9098.41it/s]
514289it [00:57, 8971.19it/s]
515187it [00:57, 8931.11it/s]
516081it [00:57, 8901.81it/s]
516972it [00:57, 8813.37it/s]
517903it [00:57, 8959.46it/s]
518819it [00:57, 9017.42it/s]
519746it [00:57, 9092.20it/s]
520674it [00:57, 9145.69it/s]
521598it [00:58, 9172.14it/s]
522528it [00:58, 9208.87it/s]
523450it [00:58, 9179.00it/s]
524369it [00:58, 9148.81it/s]
525284it [00:58, 9114.27it/s]
526196it [00:58, 9111.45it/s]
527136it [00:58, 9196.17it/s]
528062it [00:58, 9214.68it/s]
528984it [00:58, 9151.96it/s]
529900it [00:58, 9140.14it/s]
530824it [00:59, 9169.44it/s]
531742it [00:59, 9150.87it/s]
532668it [00:59, 9181.89it/s]
533598it [00:59, 9215.73it/s]
534520it [00:59, 9131.20it/s]
535434it [00:59, 9050.45it/s]
536340it [00:59, 9051.06it/s]
537267it [00:59, 9114.36it/s]
538201it [00:59, 9179.99it/s]
539137it [00:59, 9231.53it/s]
540072it [01:00, 9266.84it/s]
540999it [01:00, 9146.91it/s]
541915it [01:00, 8993.03it/s]
542816it [01:00, 8898.11it/s]
543749it [01:00, 9024.25it/s]
544667it [01:00, 9067.69it/s]
545583it [01:00, 9092.24it/s]
546502it [01:00, 9118.11it/s]
547415it [01:00, 8988.61it/s]
548333it [01:00, 9042.56it/s]
549238it [01:01, 8877.27it/s]
550127it [01:01, 8754.59it/s]
551037it [01:01, 8855.54it/s]
551962it [01:01, 8969.94it/s]
552890it [01:01, 9060.19it/s]
553797it [01:01, 9009.34it/s]
554719it [01:01, 9069.87it/s]
555629it [01:01, 9077.87it/s]
556540it [01:01, 9085.51it/s]
557465it [01:01, 9134.25it/s]
558379it [01:02, 9003.91it/s]
559297it [01:02, 9055.36it/s]
560203it [01:02, 9006.31it/s]
561105it [01:02, 9009.20it/s]
562019it [01:02, 9045.93it/s]
562936it [01:02, 9081.22it/s]
563845it [01:02, 9083.65it/s]
564754it [01:02, 8969.98it/s]
565668it [01:02, 9019.20it/s]
566588it [01:02, 9071.91it/s]
567496it [01:03, 9073.88it/s]
568404it [01:03, 9011.84it/s]
569306it [01:03, 8827.85it/s]
570217it [01:03, 8908.75it/s]
571132it [01:03, 8979.30it/s]
572041it [01:03, 9010.17it/s]
572943it [01:03, 8983.10it/s]
573855it [01:03, 9021.14it/s]
574761it [01:03, 9032.47it/s]
575665it [01:03, 8972.52it/s]
576580it [01:04, 9024.72it/s]
577493it [01:04, 9053.86it/s]
578428it [01:04, 9141.61it/s]
579350it [01:04, 9162.84it/s]
580280it [01:04, 9202.02it/s]
581211it [01:04, 9233.43it/s]
582139it [01:04, 9245.44it/s]
583064it [01:04, 9236.73it/s]
583988it [01:04, 9216.51it/s]
584910it [01:04, 9206.03it/s]
585846it [01:05, 9250.75it/s]
586772it [01:05, 9233.44it/s]
587697it [01:05, 9236.69it/s]
588621it [01:05, 9206.93it/s]
589542it [01:05, 9189.29it/s]
590461it [01:05, 9167.48it/s]
591378it [01:05, 9058.40it/s]
592298it [01:05, 9099.70it/s]
593215it [01:05, 9119.61it/s]
594133it [01:06, 9137.44it/s]
595047it [01:06, 9109.64it/s]
595959it [01:06, 8922.10it/s]
596853it [01:06, 8861.86it/s]
597740it [01:06, 8835.83it/s]
598663it [01:06, 8950.51it/s]
599576it [01:06, 9002.53it/s]
600477it [01:06, 8963.65it/s]
601382it [01:06, 8989.12it/s]
602312it [01:06, 9079.51it/s]
603236it [01:07, 9127.09it/s]
604149it [01:07, 9060.56it/s]
605056it [01:07, 9061.09it/s]
605974it [01:07, 9096.47it/s]
606890it [01:07, 9115.31it/s]
607802it [01:07, 9108.43it/s]
608714it [01:07, 9109.94it/s]
609626it [01:07, 9054.07it/s]
610554it [01:07, 9119.28it/s]
611467it [01:07, 9118.43it/s]
612382it [01:08, 9127.50it/s]
613295it [01:08, 9113.07it/s]
614211it [01:08, 9126.50it/s]
615128it [01:08, 9137.62it/s]
616043it [01:08, 9141.22it/s]
616958it [01:08, 9068.59it/s]
617877it [01:08, 9103.87it/s]
618788it [01:08, 9093.87it/s]
619703it [01:08, 9109.06it/s]
620626it [01:08, 9143.25it/s]
621541it [01:09, 9135.43it/s]
622459it [01:09, 9146.76it/s]
623374it [01:09, 9006.80it/s]
624276it [01:09, 8986.85it/s]
625199it [01:09, 9057.06it/s]
626116it [01:09, 9089.56it/s]
627051it [01:09, 9164.90it/s]
627984it [01:09, 9212.99it/s]
628924it [01:09, 9267.24it/s]
629858it [01:09, 9287.24it/s]
630787it [01:10, 9160.41it/s]
631704it [01:10, 9059.08it/s]
632611it [01:10, 8882.81it/s]
633501it [01:10, 8865.59it/s]
634427it [01:10, 8980.78it/s]
635326it [01:10, 8953.13it/s]
636254it [01:10, 9047.45it/s]
637173it [01:10, 9087.40it/s]
638090it [01:10, 9110.61it/s]
639002it [01:10, 9110.78it/s]
639921it [01:11, 9132.52it/s]
640846it [01:11, 9165.96it/s]
641763it [01:11, 9019.15it/s]
642666it [01:11, 8871.56it/s]
643554it [01:11, 8817.16it/s]
644477it [01:11, 8938.51it/s]
645402it [01:11, 9029.42it/s]
646323it [01:11, 9080.65it/s]
647246it [01:11, 9123.78it/s]
648159it [01:11, 9119.96it/s]
649090it [01:12, 9175.21it/s]
650008it [01:12, 9123.19it/s]
650921it [01:12, 8907.95it/s]
651816it [01:12, 8918.36it/s]
652750it [01:12, 9040.43it/s]
653655it [01:12, 9042.67it/s]
654564it [01:12, 9053.61it/s]
655484it [01:12, 9095.65it/s]
656410it [01:12, 9142.04it/s]
657328it [01:12, 9152.65it/s]
658246it [01:13, 9160.66it/s]
659163it [01:13, 9129.02it/s]
660080it [01:13, 9139.18it/s]
661002it [01:13, 9162.42it/s]
661919it [01:13, 9081.85it/s]
662830it [01:13, 9090.14it/s]
663751it [01:13, 9124.38it/s]
664670it [01:13, 9141.75it/s]
665600it [01:13, 9188.32it/s]
666519it [01:13, 9172.20it/s]
667437it [01:14, 9114.37it/s]
668349it [01:14, 9046.09it/s]
669262it [01:14, 9068.49it/s]
670177it [01:14, 9090.33it/s]
671112it [01:14, 9164.50it/s]
672029it [01:14, 8791.94it/s]
672938it [01:14, 8876.46it/s]
673867it [01:14, 8996.36it/s]
674793it [01:14, 9071.47it/s]
675717it [01:15, 9119.66it/s]
676634it [01:15, 9131.93it/s]
677548it [01:15, 8969.24it/s]
678447it [01:15, 8871.31it/s]
679336it [01:15, 8834.81it/s]
680260it [01:15, 8952.41it/s]
681177it [01:15, 9015.00it/s]
682088it [01:15, 9042.81it/s]
683004it [01:15, 9076.49it/s]
683929it [01:15, 9125.85it/s]
684846it [01:16, 9138.53it/s]
685775it [01:16, 9183.76it/s]
686698it [01:16, 9194.80it/s]
687627it [01:16, 9221.63it/s]
688552it [01:16, 9229.30it/s]
689475it [01:16, 9178.42it/s]
690396it [01:16, 9186.16it/s]
691315it [01:16, 9120.11it/s]
692238it [01:16, 9150.51it/s]
693164it [01:16, 9182.50it/s]
694083it [01:17, 9170.18it/s]
695001it [01:17, 9161.14it/s]
695918it [01:17, 9153.56it/s]
696847it [01:17, 9191.61it/s]
697767it [01:17, 9033.63it/s]
698671it [01:17, 8876.55it/s]
699560it [01:17, 8318.92it/s]
700431it [01:17, 8428.80it/s]
701342it [01:17, 8621.96it/s]
702228it [01:17, 8689.88it/s]
703153it [01:18, 8852.58it/s]
704053it [01:18, 8893.67it/s]
704945it [01:18, 8787.17it/s]
705826it [01:18, 8793.02it/s]
706707it [01:18, 8756.01it/s]
707612it [01:18, 8842.50it/s]
708532it [01:18, 8946.38it/s]
709439it [01:18, 8982.58it/s]
710355it [01:18, 9032.63it/s]
711288it [01:18, 9118.79it/s]
712217it [01:19, 9169.07it/s]
713147it [01:19, 9206.64it/s]
714070it [01:19, 9212.87it/s]
714992it [01:19, 9201.08it/s]
715928it [01:19, 9245.95it/s]
716861it [01:19, 9270.47it/s]
717791it [01:19, 9276.79it/s]
718719it [01:19, 9267.72it/s]
719646it [01:19, 9165.10it/s]
720563it [01:19, 9110.89it/s]
721486it [01:20, 9143.39it/s]
722401it [01:20, 9116.85it/s]
723313it [01:20, 9095.57it/s]
724231it [01:20, 9120.36it/s]
725153it [01:20, 9147.97it/s]
726068it [01:20, 9145.92it/s]
726987it [01:20, 9157.41it/s]
727903it [01:20, 9122.07it/s]
728816it [01:20, 9071.08it/s]
729733it [01:20, 9099.18it/s]
730655it [01:21, 9134.37it/s]
731569it [01:21, 8998.34it/s]
732470it [01:21, 8866.63it/s]
733360it [01:21, 8873.65it/s]
734248it [01:21, 8769.90it/s]
735179it [01:21, 8925.85it/s]
736104it [01:21, 9021.07it/s]
737028it [01:21, 9086.02it/s]
737939it [01:21, 9089.73it/s]
738849it [01:21, 9051.18it/s]
739773it [01:22, 9104.71it/s]
740684it [01:22, 9068.31it/s]
741602it [01:22, 9099.34it/s]
742520it [01:22, 9120.98it/s]
743451it [01:22, 9175.02it/s]
744379it [01:22, 9204.76it/s]
745300it [01:22, 9201.08it/s]
746225it [01:22, 9213.36it/s]
747156it [01:22, 9241.97it/s]
748081it [01:22, 9236.05it/s]
749008it [01:23, 9243.27it/s]
749933it [01:23, 9227.30it/s]
750864it [01:23, 9251.11it/s]
751792it [01:23, 9257.96it/s]
752730it [01:23, 9291.80it/s]
753660it [01:23, 9262.80it/s]
754588it [01:23, 9265.04it/s]
755515it [01:23, 9223.52it/s]
756438it [01:23, 9113.53it/s]
757356it [01:24, 9131.55it/s]
758270it [01:24, 9074.20it/s]
759178it [01:24, 8894.56it/s]
760069it [01:24, 8738.16it/s]
760994it [01:24, 8885.72it/s]
761929it [01:24, 9021.42it/s]
762838it [01:24, 9039.09it/s]
763743it [01:24, 9033.18it/s]
764669it [01:24, 9100.14it/s]
765594it [01:24, 9143.65it/s]
766533it [01:25, 9215.53it/s]
767469it [01:25, 9256.83it/s]
768395it [01:25, 9230.25it/s]
769319it [01:25, 8885.62it/s]
770211it [01:25, 8832.12it/s]
771097it [01:25, 8789.82it/s]
772004it [01:25, 8870.13it/s]
772938it [01:25, 9008.41it/s]
773876it [01:25, 9118.50it/s]
774806it [01:25, 9169.96it/s]
775747it [01:26, 9240.71it/s]
776675it [01:26, 9252.37it/s]
777601it [01:26, 9244.31it/s]
778526it [01:26, 9150.41it/s]
779442it [01:26, 9115.42it/s]
780354it [01:26, 9091.79it/s]
781266it [01:26, 9099.61it/s]
782177it [01:26, 9072.03it/s]
783108it [01:26, 9142.27it/s]
784038it [01:26, 9187.79it/s]
784965it [01:27, 9209.74it/s]
785887it [01:27, 9180.97it/s]
786806it [01:27, 8953.42it/s]
787703it [01:27, 8847.33it/s]
788602it [01:27, 8889.01it/s]
789507it [01:27, 8935.29it/s]
790438it [01:27, 9045.88it/s]
791372it [01:27, 9130.11it/s]
792309it [01:27, 9199.38it/s]
793230it [01:27, 9176.50it/s]
794158it [01:28, 9205.89it/s]
795089it [01:28, 9236.70it/s]
796014it [01:28, 9238.48it/s]
796938it [01:28, 9219.94it/s]
797861it [01:28, 9163.93it/s]
798778it [01:28, 9122.62it/s]
799714it [01:28, 9191.88it/s]
800634it [01:28, 9136.68it/s]
801564it [01:28, 9183.95it/s]
802483it [01:28, 9017.03it/s]
803420it [01:29, 9119.25it/s]
804342it [01:29, 9148.52it/s]
805268it [01:29, 9179.82it/s]
806187it [01:29, 9163.51it/s]
807104it [01:29, 9074.03it/s]
808032it [01:29, 9133.99it/s]
808969it [01:29, 9201.93it/s]
809890it [01:29, 9197.64it/s]
810831it [01:29, 9259.72it/s]
811758it [01:29, 9235.40it/s]
812696it [01:30, 9277.35it/s]
813624it [01:30, 9107.17it/s]
814536it [01:30, 8942.28it/s]
815432it [01:30, 8855.12it/s]
816319it [01:30, 8857.97it/s]
817240it [01:30, 8961.55it/s]
818170it [01:30, 9059.96it/s]
819112it [01:30, 9166.15it/s]
820030it [01:30, 9169.41it/s]
820948it [01:30, 9160.35it/s]
821887it [01:31, 9228.72it/s]
822811it [01:31, 9108.34it/s]
823752it [01:31, 9196.28it/s]
824673it [01:31, 9063.84it/s]
825581it [01:31, 8986.45it/s]
826481it [01:31, 8844.39it/s]
827379it [01:31, 8881.44it/s]
828309it [01:31, 9004.72it/s]
829228it [01:31, 9057.73it/s]
830160it [01:32, 9135.23it/s]
831099it [01:32, 9208.53it/s]
832021it [01:32, 9183.94it/s]
832964it [01:32, 9257.17it/s]
833890it [01:32, 9198.63it/s]
834811it [01:32, 9162.87it/s]
835737it [01:32, 9191.05it/s]
836657it [01:32, 9179.99it/s]
837583it [01:32, 9202.78it/s]
838504it [01:32, 9180.64it/s]
839440it [01:33, 9232.82it/s]
840372it [01:33, 9256.35it/s]
841298it [01:33, 8960.87it/s]
842197it [01:33, 8916.19it/s]
843101it [01:33, 8952.18it/s]
844003it [01:33, 8971.82it/s]
844930it [01:33, 9058.27it/s]
845856it [01:33, 9116.38it/s]
846789it [01:33, 9179.70it/s]
847708it [01:33, 9181.37it/s]
848633it [01:34, 9201.42it/s]
849557it [01:34, 9212.74it/s]
850479it [01:34, 9168.12it/s]
851402it [01:34, 9185.64it/s]
852321it [01:34, 8983.70it/s]
853226it [01:34, 9000.57it/s]
854127it [01:34, 8998.70it/s]
855044it [01:34, 9049.38it/s]
855971it [01:34, 9114.76it/s]
856888it [01:34, 9129.48it/s]
857813it [01:35, 9163.54it/s]
858742it [01:35, 9200.49it/s]
859663it [01:35, 9139.76it/s]
860582it [01:35, 9153.50it/s]
861498it [01:35, 9149.06it/s]
862413it [01:35, 9130.17it/s]
863342it [01:35, 9177.50it/s]
864285it [01:35, 9251.78it/s]
865223it [01:35, 9286.74it/s]
866152it [01:35, 9286.56it/s]
867093it [01:36, 9323.15it/s]
868026it [01:36, 9286.50it/s]
868955it [01:36, 9053.79it/s]
869862it [01:36, 8999.05it/s]
870763it [01:36, 8995.91it/s]
871668it [01:36, 9009.76it/s]
872570it [01:36, 9001.66it/s]
873512it [01:36, 9124.42it/s]
874425it [01:36, 9119.81it/s]
875347it [01:36, 9149.46it/s]
876263it [01:37, 9110.09it/s]
877194it [01:37, 9169.04it/s]
878121it [01:37, 9197.05it/s]
879041it [01:37, 9164.34it/s]
879958it [01:37, 8950.33it/s]
880855it [01:37, 8840.50it/s]
881781it [01:37, 8961.78it/s]
882689it [01:37, 8994.56it/s]
883590it [01:37, 8987.26it/s]
884516it [01:37, 9068.04it/s]
885446it [01:38, 9135.27it/s]
886376it [01:38, 9184.01it/s]
887304it [01:38, 9211.91it/s]
888226it [01:38, 9165.97it/s]
889143it [01:38, 9120.34it/s]
890056it [01:38, 9067.39it/s]
890983it [01:38, 9126.18it/s]
891916it [01:38, 9185.40it/s]
892835it [01:38, 9178.17it/s]
893764it [01:38, 9211.33it/s]
894703it [01:39, 9262.91it/s]
895630it [01:39, 9111.68it/s]
896542it [01:39, 8966.39it/s]
897440it [01:39, 8945.54it/s]
898347it [01:39, 8981.59it/s]
899259it [01:39, 9020.50it/s]
900182it [01:39, 9080.43it/s]
901091it [01:39, 8986.37it/s]
901996it [01:39, 9002.82it/s]
902921it [01:39, 9073.30it/s]
903858it [01:40, 9159.55it/s]
904784it [01:40, 9189.23it/s]
905704it [01:40, 9156.18it/s]
906620it [01:40, 9122.10it/s]
907533it [01:40, 9089.39it/s]
908458it [01:40, 9133.88it/s]
909391it [01:40, 9190.64it/s]
910324it [01:40, 9231.84it/s]
911251it [01:40, 9241.57it/s]
912188it [01:41, 9278.55it/s]
913124it [01:41, 9301.73it/s]
914055it [01:41, 9263.08it/s]
914996it [01:41, 9304.47it/s]
915927it [01:41, 9241.80it/s]
916852it [01:41, 9169.27it/s]
917781it [01:41, 9204.89it/s]
918702it [01:41, 9016.71it/s]
919605it [01:41, 8886.19it/s]
920501it [01:41, 8906.10it/s]
921393it [01:42, 8682.72it/s]
922321it [01:42, 8856.41it/s]
923209it [01:42, 8751.04it/s]
924086it [01:42, 8744.78it/s]
924980it [01:42, 8800.44it/s]
925880it [01:42, 8858.46it/s]
926823it [01:42, 9025.70it/s]
927758it [01:42, 9122.16it/s]
928682it [01:42, 9156.97it/s]
929602it [01:42, 9169.40it/s]
930531it [01:43, 9204.69it/s]
931452it [01:43, 9156.67it/s]
932376it [01:43, 9179.23it/s]
933316it [01:43, 9243.78it/s]
934241it [01:43, 9130.17it/s]
935155it [01:43, 9115.87it/s]
936088it [01:43, 9177.38it/s]
937006it [01:43, 9134.47it/s]
937950it [01:43, 9223.86it/s]
938873it [01:43, 9108.69it/s]
939804it [01:44, 9166.98it/s]
940724it [01:44, 9175.19it/s]
941642it [01:44, 9141.71it/s]
942560it [01:44, 9152.23it/s]
943476it [01:44, 9124.04it/s]
944389it [01:44, 9114.27it/s]
945301it [01:44, 8992.79it/s]
946211it [01:44, 9022.28it/s]
947114it [01:44, 8656.46it/s]
948044it [01:44, 8840.06it/s]
948948it [01:45, 8897.32it/s]
949840it [01:45, 8818.97it/s]
950724it [01:45, 8751.24it/s]
951604it [01:45, 8764.44it/s]
952536it [01:45, 8928.56it/s]
953454it [01:45, 9001.13it/s]
954390it [01:45, 9105.59it/s]
955328it [01:45, 9184.86it/s]
956247it [01:45, 9177.25it/s]
957181it [01:45, 9223.20it/s]
958109it [01:46, 9239.12it/s]
959041it [01:46, 9261.72it/s]
959977it [01:46, 9288.94it/s]
960906it [01:46, 9210.87it/s]
961828it [01:46, 9136.38it/s]
962742it [01:46, 9119.70it/s]
963655it [01:46, 9086.67it/s]
964564it [01:46, 9083.81it/s]
965473it [01:46, 9076.32it/s]
966381it [01:46, 8942.70it/s]
967276it [01:47, 8923.28it/s]
968204it [01:47, 9026.62it/s]
969130it [01:47, 9095.80it/s]
970040it [01:47, 9048.58it/s]
970947it [01:47, 9053.88it/s]
971857it [01:47, 9067.45it/s]
972774it [01:47, 9095.29it/s]
973695it [01:47, 9128.49it/s]
974622it [01:47, 9169.14it/s]
975556it [01:47, 9218.70it/s]
976478it [01:48, 9107.59it/s]
977390it [01:48, 9012.49it/s]
978292it [01:48, 8861.30it/s]
979193it [01:48, 8903.92it/s]
980084it [01:48, 8884.41it/s]
980999it [01:48, 8962.82it/s]
981931it [01:48, 9066.75it/s]
982839it [01:48, 9045.80it/s]
983744it [01:48, 8929.85it/s]
984638it [01:49, 8867.56it/s]
985557it [01:49, 8962.22it/s]
986474it [01:49, 9022.52it/s]
987407it [01:49, 9111.63it/s]
988319it [01:49, 9099.96it/s]
989230it [01:49, 8973.32it/s]
990128it [01:49, 8919.04it/s]
991021it [01:49, 8751.53it/s]
991931it [01:49, 8851.93it/s]
992860it [01:49, 8979.78it/s]
993793it [01:50, 9081.18it/s]
994718it [01:50, 9130.75it/s]
995632it [01:50, 8945.96it/s]
996528it [01:50, 8832.24it/s]
997413it [01:50, 8764.34it/s]
998305it [01:50, 8808.46it/s]
999218it [01:50, 8901.42it/s]
1000131it [01:50, 8968.73it/s]
1001054it [01:50, 9045.59it/s]
1001983it [01:50, 9116.66it/s]
1002899it [01:51, 9128.73it/s]
1003813it [01:51, 9099.67it/s]
1004724it [01:51, 8873.90it/s]
1005613it [01:51, 8812.64it/s]
1006547it [01:51, 8966.38it/s]
1007474it [01:51, 9055.59it/s]
1008399it [01:51, 9110.82it/s]
1009320it [01:51, 9139.17it/s]
1010235it [01:51, 9115.62it/s]
1011147it [01:51, 8910.13it/s]
1012040it [01:52, 8850.34it/s]
1012926it [01:52, 8735.73it/s]
1013849it [01:52, 8879.32it/s]
1014774it [01:52, 8988.36it/s]
1015709it [01:52, 9093.64it/s]
1016630it [01:52, 9127.40it/s]
1017562it [01:52, 9182.77it/s]
1018490it [01:52, 9210.05it/s]
1019420it [01:52, 9235.82it/s]
1020348it [01:52, 9246.67it/s]
1021285it [01:53, 9282.69it/s]
1022214it [01:53, 9207.20it/s]
1023147it [01:53, 9242.91it/s]
1024072it [01:53, 9204.32it/s]
1024993it [01:53, 9151.69it/s]
1025920it [01:53, 9184.28it/s]
1026839it [01:53, 9163.68it/s]
1027762it [01:53, 9181.35it/s]
1028682it [01:53, 9186.86it/s]
1029604it [01:53, 9194.96it/s]
1030531it [01:54, 9216.12it/s]
1031453it [01:54, 9088.72it/s]
1032363it [01:54, 8924.56it/s]
1033257it [01:54, 8891.42it/s]
1034178it [01:54, 8982.88it/s]
1035100it [01:54, 9051.00it/s]
1036033it [01:54, 9131.96it/s]
1036961it [01:54, 9175.25it/s]
1037888it [01:54, 9203.29it/s]
1038815it [01:54, 9221.05it/s]
1039743it [01:55, 9238.62it/s]
1040667it [01:55, 9192.92it/s]
1041594it [01:55, 9214.21it/s]
1042516it [01:55, 9201.79it/s]
1043440it [01:55, 9210.71it/s]
1044362it [01:55, 9191.30it/s]
1045282it [01:55, 9179.50it/s]
1046213it [01:55, 9216.61it/s]
1047135it [01:55, 9186.35it/s]
1048058it [01:55, 9196.11it/s]
1048978it [01:56, 9153.87it/s]
1049900it [01:56, 9170.96it/s]
1050822it [01:56, 9183.51it/s]
1051745it [01:56, 9194.10it/s]
1052675it [01:56, 9225.26it/s]
1053598it [01:56, 9206.21it/s]
1054519it [01:56, 9181.86it/s]
1055438it [01:56, 9181.48it/s]
1056374it [01:56, 9233.33it/s]
1057304it [01:57, 9251.86it/s]
1058230it [01:57, 9203.54it/s]
1059151it [01:57, 9020.54it/s]
1060054it [01:57, 8866.57it/s]
1060942it [01:57, 8829.28it/s]
1061826it [01:57, 8731.90it/s]
1062748it [01:57, 8872.51it/s]
1063677it [01:57, 8993.19it/s]
1064594it [01:57, 9042.94it/s]
1065508it [01:57, 9069.58it/s]
1066416it [01:58, 9070.22it/s]
1067343it [01:58, 9129.64it/s]
1068257it [01:58, 9056.68it/s]
1069163it [01:58, 8959.19it/s]
1070064it [01:58, 8972.53it/s]
1070965it [01:58, 8983.17it/s]
1071888it [01:58, 9055.43it/s]
1072795it [01:58, 9058.05it/s]
1073701it [01:58, 9058.32it/s]
1074613it [01:58, 9074.57it/s]
1075521it [01:59, 9018.11it/s]
1076435it [01:59, 9052.21it/s]
1077341it [01:59, 8920.91it/s]
1078240it [01:59, 8940.83it/s]
1079151it [01:59, 8988.68it/s]
1080065it [01:59, 9033.14it/s]
1080969it [01:59, 9028.87it/s]
1081873it [01:59, 8993.99it/s]
1082786it [01:59, 9032.13it/s]
1083690it [01:59, 9025.44it/s]
1084593it [02:00, 9008.18it/s]
1085494it [02:00, 8981.42it/s]
1086393it [02:00, 8837.58it/s]
1087278it [02:00, 8646.24it/s]
1088176it [02:00, 8742.41it/s]
1089078it [02:00, 8822.50it/s]
1089977it [02:00, 8871.39it/s]
1090865it [02:00, 8862.38it/s]
1091772it [02:00, 8923.81it/s]
1092679it [02:00, 8966.75it/s]
1093593it [02:01, 9016.45it/s]
1094495it [02:01, 8949.60it/s]
1095391it [02:01, 8889.75it/s]
1096281it [02:01, 8865.57it/s]
1097168it [02:01, 8715.57it/s]
1098041it [02:01, 8521.66it/s]
1098976it [02:01, 8760.84it/s]
1099903it [02:01, 8909.97it/s]
1100832it [02:01, 9021.06it/s]
1101761it [02:01, 9098.24it/s]
1102697it [02:02, 9175.54it/s]
1103616it [02:02, 9118.12it/s]
1104529it [02:02, 8943.43it/s]
1105438it [02:02, 8986.16it/s]
1106372it [02:02, 9088.51it/s]
1107290it [02:02, 9113.03it/s]
1108212it [02:02, 9142.46it/s]
1109140it [02:02, 9182.32it/s]
1110059it [02:02, 8698.84it/s]
1110985it [02:03, 8857.68it/s]
1111925it [02:03, 9013.94it/s]
1112830it [02:03, 8795.80it/s]
1113713it [02:03, 8728.97it/s]
1114629it [02:03, 8854.44it/s]
1115561it [02:03, 8991.20it/s]
1116490it [02:03, 9076.65it/s]
1117419it [02:03, 9137.54it/s]
1118334it [02:03, 9134.35it/s]
1119249it [02:03, 8992.28it/s]
1120168it [02:04, 9048.34it/s]
1121101it [02:04, 9131.54it/s]
1122015it [02:04, 9097.06it/s]
1122926it [02:04, 8523.37it/s]
1123832it [02:04, 8674.15it/s]
1124763it [02:04, 8857.36it/s]
1125692it [02:04, 8981.58it/s]
1126619it [02:04, 9065.48it/s]
1127546it [02:04, 9124.65it/s]
1128478it [02:04, 9181.79it/s]
1129398it [02:05, 9172.90it/s]
1130317it [02:05, 9138.35it/s]
1131243it [02:05, 9172.61it/s]
1132178it [02:05, 9222.80it/s]
1133101it [02:05, 9190.51it/s]
1134027it [02:05, 9211.09it/s]
1134949it [02:05, 9156.47it/s]
1135880it [02:05, 9200.45it/s]
1136807it [02:05, 9220.04it/s]
1137740it [02:05, 9252.68it/s]
1138675it [02:06, 9279.18it/s]
1139603it [02:06, 9065.92it/s]
1140511it [02:06, 8930.49it/s]
1141406it [02:06, 8895.33it/s]
1142338it [02:06, 9019.55it/s]
1143258it [02:06, 9071.04it/s]
1144172it [02:06, 9089.88it/s]
1145082it [02:06, 9086.95it/s]
1145994it [02:06, 9095.84it/s]
1146923it [02:06, 9151.24it/s]
1147847it [02:07, 9174.95it/s]
1148777it [02:07, 9212.18it/s]
1149712it [02:07, 9251.97it/s]
1150643it [02:07, 9268.07it/s]
1151574it [02:07, 9278.01it/s]
1152502it [02:07, 9148.37it/s]
1153438it [02:07, 9210.50it/s]
1154360it [02:07, 9156.90it/s]
1155276it [02:07, 9151.55it/s]
1156198it [02:07, 9170.53it/s]
1157116it [02:08, 9133.35it/s]
1158035it [02:08, 9149.33it/s]
1158965it [02:08, 9192.38it/s]
1159890it [02:08, 9209.04it/s]
1160811it [02:08, 9201.48it/s]
1161732it [02:08, 9193.02it/s]
1162655it [02:08, 9201.54it/s]
1163586it [02:08, 9231.71it/s]
1164523it [02:08, 9270.63it/s]
1165451it [02:08, 9241.25it/s]
1166376it [02:09, 9165.88it/s]
1167293it [02:09, 9065.27it/s]
1168200it [02:09, 8951.56it/s]
1169116it [02:09, 9010.78it/s]
1170044it [02:09, 9089.63it/s]
1170973it [02:09, 9148.11it/s]
1171905it [02:09, 9198.94it/s]
1172826it [02:09, 9148.52it/s]
1173753it [02:09, 9184.48it/s]
1174672it [02:09, 9163.46it/s]
1175591it [02:10, 9168.54it/s]
1176508it [02:10, 8738.73it/s]
1177387it [02:10, 8703.62it/s]
1178298it [02:10, 8821.26it/s]
1179183it [02:10, 8793.29it/s]
1180112it [02:10, 8938.62it/s]
1181046it [02:10, 9056.05it/s]
1181969it [02:10, 9106.23it/s]
1182888it [02:10, 9129.54it/s]
1183808it [02:11, 9147.77it/s]
1184726it [02:11, 9157.14it/s]
1185643it [02:11, 9091.44it/s]
1186564it [02:11, 9125.26it/s]
1187487it [02:11, 9156.01it/s]
1188420it [02:11, 9205.77it/s]
1189353it [02:11, 9241.40it/s]
1190278it [02:11, 9238.36it/s]
1191218it [02:11, 9285.13it/s]
1192147it [02:11, 9285.73it/s]
1193076it [02:12, 9112.36it/s]
1194007it [02:12, 9170.49it/s]
1194925it [02:12, 8919.23it/s]
1195819it [02:12, 8751.35it/s]
1196696it [02:12, 8723.75it/s]
1197570it [02:12, 8702.69it/s]
1198441it [02:12, 8333.22it/s]
1199366it [02:12, 8593.63it/s]
1200310it [02:12, 8838.75it/s]
1201241it [02:12, 8974.78it/s]
1202175it [02:13, 9081.84it/s]
1203099it [02:13, 9128.13it/s]
1204031it [02:13, 9183.39it/s]
1204957it [02:13, 9205.04it/s]
1205879it [02:13, 9205.90it/s]
1206801it [02:13, 9181.96it/s]
1207729it [02:13, 9210.26it/s]
1208668it [02:13, 9261.85it/s]
1209595it [02:13, 9198.96it/s]
1210516it [02:13, 9183.67it/s]
1211441it [02:14, 9201.57it/s]
1212362it [02:14, 9160.02it/s]
1213279it [02:14, 9151.88it/s]
1214195it [02:14, 9094.81it/s]
1215119it [02:14, 9135.98it/s]
1216044it [02:14, 9168.12it/s]
1216961it [02:14, 9163.96it/s]
1217884it [02:14, 9181.71it/s]
1218803it [02:14, 9129.92it/s]
1219730it [02:14, 9169.97it/s]
1220652it [02:15, 9182.29it/s]
1221571it [02:15, 9109.23it/s]
1222483it [02:15, 8968.89it/s]
1223381it [02:15, 8318.14it/s]
1224298it [02:15, 8556.52it/s]
1225230it [02:15, 8773.29it/s]
1226161it [02:15, 8928.93it/s]
1227065it [02:15, 8961.21it/s]
1228011it [02:15, 9107.17it/s]
1228926it [02:16, 9118.42it/s]
1229864it [02:16, 9193.61it/s]
1230791it [02:16, 9215.14it/s]
1231734it [02:16, 9276.36it/s]
1232663it [02:16, 9238.94it/s]
1233589it [02:16, 9243.20it/s]
1234518it [02:16, 9256.92it/s]
1235444it [02:16, 9214.71it/s]
1236366it [02:16, 9198.20it/s]
1237301it [02:16, 9240.84it/s]
1238228it [02:17, 9247.75it/s]
1239153it [02:17, 9186.67it/s]
1240074it [02:17, 9192.04it/s]
1240994it [02:17, 9172.06it/s]
1241912it [02:17, 9080.87it/s]
1242821it [02:17, 8969.82it/s]
1243732it [02:17, 9008.27it/s]
1244664it [02:17, 9100.28it/s]
1245593it [02:17, 9155.49it/s]
1246509it [02:17, 9009.91it/s]
1247430it [02:18, 9066.53it/s]
1248349it [02:18, 9101.74it/s]
1249260it [02:18, 8950.91it/s]
1250156it [02:18, 8869.21it/s]
1251078it [02:18, 8970.69it/s]
1251990it [02:18, 9011.51it/s]
1252914it [02:18, 9079.30it/s]
1253842it [02:18, 9138.42it/s]
1254762it [02:18, 9155.00it/s]
1255678it [02:18, 9148.79it/s]
1256608it [02:19, 9191.13it/s]
1257530it [02:19, 9198.20it/s]
1258454it [02:19, 9207.61it/s]
1259375it [02:19, 9188.57it/s]
1260297it [02:19, 9197.06it/s]
1261223it [02:19, 9214.16it/s]
1262148it [02:19, 9224.47it/s]
1263071it [02:19, 9122.32it/s]
1263984it [02:19, 9013.46it/s]
1264886it [02:19, 9006.11it/s]
1265811it [02:20, 9076.80it/s]
1266742it [02:20, 9144.86it/s]
1267671it [02:20, 9185.48it/s]
1268598it [02:20, 9209.22it/s]
1269520it [02:20, 9052.45it/s]
1270426it [02:20, 8990.61it/s]
1271347it [02:20, 9053.18it/s]
1272270it [02:20, 9102.98it/s]
1273197it [02:20, 9150.11it/s]
1274127it [02:20, 9192.53it/s]
1275061it [02:21, 9236.48it/s]
1275985it [02:21, 9196.49it/s]
1276905it [02:21, 8984.22it/s]
1277805it [02:21, 8964.90it/s]
1278714it [02:21, 8999.02it/s]
1279621it [02:21, 9019.40it/s]
1280550it [02:21, 9097.65it/s]
1281476it [02:21, 9145.91it/s]
1282404it [02:21, 9183.43it/s]
1283325it [02:21, 9188.93it/s]
1284254it [02:22, 9215.84it/s]
1285176it [02:22, 9195.36it/s]
1286096it [02:22, 9077.70it/s]
1287005it [02:22, 9067.88it/s]
1287913it [02:22, 8718.10it/s]
1288789it [02:22, 8728.63it/s]
1289664it [02:22, 8678.18it/s]
1290586it [02:22, 8835.11it/s]
1291471it [02:22, 8834.90it/s]
1292393it [02:22, 8946.68it/s]
1293317it [02:23, 9031.48it/s]
1294221it [02:23, 8836.37it/s]
1295133it [02:23, 8919.18it/s]
1296054it [02:23, 9002.87it/s]
1296967it [02:23, 9038.50it/s]
1297895it [02:23, 9110.15it/s]
1298807it [02:23, 9087.50it/s]
1299717it [02:23, 9050.55it/s]
1300623it [02:23, 8902.92it/s]
1301530it [02:24, 8950.82it/s]
1302426it [02:24, 8908.10it/s]
1303318it [02:24, 8733.37it/s]
1304193it [02:24, 8690.46it/s]
1305099it [02:24, 8799.05it/s]
1306023it [02:24, 8927.32it/s]
1306944it [02:24, 9009.98it/s]
1307874it [02:24, 9094.91it/s]
1308811it [02:24, 9176.62it/s]
1309737it [02:24, 9198.50it/s]
1310658it [02:25, 9175.75it/s]
1311585it [02:25, 9201.87it/s]
1312506it [02:25, 9196.88it/s]
1313426it [02:25, 9078.83it/s]
1314351it [02:25, 9127.53it/s]
1315285it [02:25, 9190.17it/s]
1316219it [02:25, 9232.77it/s]
1317153it [02:25, 9262.17it/s]
1318080it [02:25, 9182.56it/s]
1319000it [02:25, 9185.52it/s]
1319919it [02:26, 9176.63it/s]
1320837it [02:26, 9167.61it/s]
1321754it [02:26, 9153.22it/s]
1322670it [02:26, 9095.99it/s]
1323594it [02:26, 9137.18it/s]
1324516it [02:26, 9160.13it/s]
1325433it [02:26, 9105.23it/s]
1326359it [02:26, 9149.43it/s]
1327275it [02:26, 9144.73it/s]
1328201it [02:26, 9179.09it/s]
1329124it [02:27, 9192.92it/s]
1330052it [02:27, 9217.32it/s]
1330974it [02:27, 8877.25it/s]
1331865it [02:27, 8867.06it/s]
1332789it [02:27, 8975.15it/s]
1333689it [02:27, 8975.10it/s]
1334614it [02:27, 9054.48it/s]
1335521it [02:27, 9028.55it/s]
1336425it [02:27, 8985.37it/s]
1337349it [02:27, 9060.51it/s]
1338275it [02:28, 9117.34it/s]
1339206it [02:28, 9174.67it/s]
1340140it [02:28, 9221.90it/s]
1341074it [02:28, 9257.00it/s]
1342002it [02:28, 9262.72it/s]
1342929it [02:28, 9141.41it/s]
1343852it [02:28, 9167.33it/s]
1344770it [02:28, 9157.83it/s]
1345688it [02:28, 9163.52it/s]
1346616it [02:28, 9196.78it/s]
1347536it [02:29, 9164.36it/s]
1348453it [02:29, 9162.36it/s]
1349381it [02:29, 9196.42it/s]
1350310it [02:29, 9222.81it/s]
1351233it [02:29, 9221.39it/s]
1352163it [02:29, 9242.29it/s]
1353096it [02:29, 9266.91it/s]
1354023it [02:29, 9200.21it/s]
1354944it [02:29, 8893.89it/s]
1355857it [02:29, 8961.72it/s]
1356765it [02:30, 8994.75it/s]
1357666it [02:30, 8944.63it/s]
1358562it [02:30, 8726.12it/s]
1359437it [02:30, 8702.34it/s]
1360315it [02:30, 8724.24it/s]
1361223it [02:30, 8827.23it/s]
1362145it [02:30, 8943.40it/s]
1363078it [02:30, 9057.55it/s]
1364015it [02:30, 9148.23it/s]
1364935it [02:30, 9160.85it/s]
1365861it [02:31, 9190.16it/s]
1366781it [02:31, 9168.36it/s]
1367698it [02:31, 9167.02it/s]
1368626it [02:31, 9199.62it/s]
1369556it [02:31, 9226.79it/s]
1370486it [02:31, 9246.27it/s]
1371411it [02:31, 9238.31it/s]
1372335it [02:31, 9234.95it/s]
1373270it [02:31, 9268.11it/s]
1374205it [02:31, 9290.66it/s]
1375135it [02:32, 9288.85it/s]
1376064it [02:32, 9124.21it/s]
1376993it [02:32, 9172.98it/s]
1377919it [02:32, 9198.69it/s]
1378854it [02:32, 9240.80it/s]
1379785it [02:32, 9260.42it/s]
1380715it [02:32, 9270.27it/s]
1381643it [02:32, 9059.54it/s]
1382551it [02:32, 8841.67it/s]
1383437it [02:33, 8777.43it/s]
1384316it [02:33, 8738.96it/s]
1385191it [02:33, 8649.02it/s]
1386057it [02:33, 8631.03it/s]
1386938it [02:33, 8681.89it/s]
1387868it [02:33, 8862.45it/s]
1388795it [02:33, 8982.05it/s]
1389711it [02:33, 8996.95it/s]
1390628it [02:33, 9048.17it/s]
1391560it [02:33, 9128.94it/s]
1392482it [02:34, 9155.79it/s]
1393403it [02:34, 9168.41it/s]
1394322it [02:34, 9173.35it/s]
1395240it [02:34, 9058.35it/s]
1396147it [02:34, 9023.33it/s]
1397075it [02:34, 9098.64it/s]
1398007it [02:34, 9163.46it/s]
1398924it [02:34, 7850.27it/s]
1399838it [02:34, 8194.12it/s]
1400763it [02:34, 8485.40it/s]
1401695it [02:35, 8721.60it/s]
1402603it [02:35, 8823.31it/s]
1403522it [02:35, 8929.67it/s]
1404448it [02:35, 9025.33it/s]
1405376it [02:35, 9100.12it/s]
1406299it [02:35, 9137.59it/s]
1407216it [02:35, 9139.73it/s]
1408139it [02:35, 9166.54it/s]
1409058it [02:35, 9139.70it/s]
1409981it [02:35, 9163.14it/s]
1410899it [02:36, 9155.93it/s]
1411816it [02:36, 9004.40it/s]
1412718it [02:36, 8902.37it/s]
1413615it [02:36, 8921.61it/s]
1414539it [02:36, 9015.26it/s]
1415457it [02:36, 9061.75it/s]
1416364it [02:36, 9022.81it/s]
1417271it [02:36, 9036.75it/s]
1418194it [02:36, 9091.97it/s]
1419117it [02:36, 9130.68it/s]
1420052it [02:37, 9194.58it/s]
1420972it [02:37, 9164.15it/s]
1421906it [02:37, 9213.72it/s]
1422828it [02:37, 9179.59it/s]
1423747it [02:37, 8996.87it/s]
1424648it [02:37, 8988.61it/s]
1425571it [02:37, 9057.49it/s]
1426495it [02:37, 9111.37it/s]
1427434it [02:37, 9193.27it/s]
1428354it [02:38, 8984.50it/s]
1429255it [02:38, 8989.52it/s]
1430163it [02:38, 9016.03it/s]
1431066it [02:38, 8924.82it/s]
1431961it [02:38, 8930.56it/s]
1432857it [02:38, 8937.19it/s]
1433779it [02:38, 9018.74it/s]
1434693it [02:38, 9052.18it/s]
1435603it [02:38, 9065.85it/s]
1436524it [02:38, 9107.12it/s]
1437435it [02:39, 9104.63it/s]
1438349it [02:39, 9114.37it/s]
1439261it [02:39, 8873.24it/s]
1440150it [02:39, 8785.63it/s]
1441068it [02:39, 8899.79it/s]
1441997it [02:39, 9012.13it/s]
1442906it [02:39, 9034.29it/s]
1443813it [02:39, 9042.63it/s]
1444727it [02:39, 9069.97it/s]
1445644it [02:39, 9097.05it/s]
1446569it [02:40, 9142.64it/s]
1447505it [02:40, 9204.57it/s]
1448426it [02:40, 9135.22it/s]
1449359it [02:40, 9192.47it/s]
1450279it [02:40, 8950.72it/s]
1451179it [02:40, 8963.66it/s]
1452112it [02:40, 9070.88it/s]
1453031it [02:40, 9105.13it/s]
1453960it [02:40, 9157.65it/s]
1454879it [02:40, 9165.82it/s]
1455807it [02:41, 9198.29it/s]
1456728it [02:41, 9163.28it/s]
1457648it [02:41, 9173.92it/s]
1458566it [02:41, 9160.23it/s]
1459488it [02:41, 9176.61it/s]
1460428it [02:41, 9241.07it/s]
1461353it [02:41, 9243.25it/s]
1462289it [02:41, 9276.80it/s]
1463217it [02:41, 9274.76it/s]
1464145it [02:41, 9267.04it/s]
1465082it [02:42, 9295.80it/s]
1466012it [02:42, 9274.27it/s]
1466940it [02:42, 8970.09it/s]
1467840it [02:42, 8914.28it/s]
1468772it [02:42, 9031.24it/s]
1469702it [02:42, 9109.51it/s]
1470625it [02:42, 9144.08it/s]
1471561it [02:42, 9207.75it/s]
1472483it [02:42, 9185.17it/s]
1473402it [02:42, 9110.37it/s]
1474328it [02:43, 9152.65it/s]
1475244it [02:43, 9079.88it/s]
1476153it [02:43, 8933.28it/s]
1477047it [02:43, 8846.96it/s]
1477981it [02:43, 8991.32it/s]
1478904it [02:43, 9061.79it/s]
1479817it [02:43, 9080.14it/s]
1480750it [02:43, 9153.89it/s]
1481682it [02:43, 9200.70it/s]
1482603it [02:43, 9106.78it/s]
1483543it [02:44, 9192.69it/s]
1484473it [02:44, 9223.61it/s]
1485409it [02:44, 9262.77it/s]
1486349it [02:44, 9300.47it/s]
1487280it [02:44, 9302.55it/s]
1488211it [02:44, 9301.33it/s]
1489142it [02:44, 9273.07it/s]
1490077it [02:44, 9294.35it/s]
1491014it [02:44, 9315.80it/s]
1491950it [02:44, 9328.87it/s]
1492883it [02:45, 9264.72it/s]
1493810it [02:45, 9068.54it/s]
1494718it [02:45, 8889.45it/s]
1495631it [02:45, 8958.19it/s]
1496560it [02:45, 9054.93it/s]
1497488it [02:45, 9119.38it/s]
1498426it [02:45, 9195.26it/s]
1499347it [02:45, 9197.81it/s]
1500276it [02:45, 9225.01it/s]
1501199it [02:45, 9225.40it/s]
1502122it [02:46, 9205.34it/s]
1503045it [02:46, 9211.71it/s]
1503967it [02:46, 9079.46it/s]
1504876it [02:46, 9053.96it/s]
1505815it [02:46, 9153.35it/s]
1506745it [02:46, 9194.14it/s]
1507665it [02:46, 9172.79it/s]
1508588it [02:46, 9189.59it/s]
1509508it [02:46, 9131.33it/s]
1510428it [02:47, 9150.80it/s]
1511344it [02:47, 9062.10it/s]
1512267it [02:47, 9110.47it/s]
1513179it [02:47, 9062.30it/s]
1514106it [02:47, 9121.08it/s]
1515046it [02:47, 9203.85it/s]
1515969it [02:47, 9211.34it/s]
1516891it [02:47, 9181.51it/s]
1517810it [02:47, 9182.15it/s]
1518729it [02:47, 9062.43it/s]
1519636it [02:48, 8888.97it/s]
1520526it [02:48, 8798.80it/s]
1521407it [02:48, 8607.90it/s]
1522269it [02:48, 8577.26it/s]
1523195it [02:48, 8774.78it/s]
1524124it [02:48, 8923.99it/s]
1525028it [02:48, 8956.05it/s]
1525925it [02:48, 8864.15it/s]
1526813it [02:48, 8831.52it/s]
1527725it [02:48, 8913.88it/s]
1528651it [02:49, 9015.96it/s]
1529572it [02:49, 9071.88it/s]
1530507it [02:49, 9153.01it/s]
1531437it [02:49, 9194.21it/s]
1532359it [02:49, 9201.51it/s]
1533290it [02:49, 9231.65it/s]
1534214it [02:49, 9220.10it/s]
1535137it [02:49, 9184.45it/s]
1536074it [02:49, 9237.78it/s]
1536998it [02:49, 9188.07it/s]
1537917it [02:50, 9160.58it/s]
1538846it [02:50, 9196.30it/s]
1539766it [02:50, 9179.04it/s]
1540684it [02:50, 9091.33it/s]
1541615it [02:50, 9153.74it/s]
1542537it [02:50, 9170.94it/s]
1543469it [02:50, 9213.49it/s]
1544402it [02:50, 9246.28it/s]
1545331it [02:50, 9258.88it/s]
1546257it [02:50, 9220.72it/s]
1547180it [02:51, 9186.19it/s]
1548099it [02:51, 8949.17it/s]
1548996it [02:51, 8828.55it/s]
1549884it [02:51, 8841.98it/s]
1550812it [02:51, 8968.72it/s]
1551739it [02:51, 9056.17it/s]
1552660it [02:51, 9101.30it/s]
1553590it [02:51, 9158.31it/s]
1554524it [02:51, 9210.21it/s]
1555446it [02:51, 9196.87it/s]
1556370it [02:52, 9207.24it/s]
1557291it [02:52, 9080.98it/s]
1558200it [02:52, 9062.70it/s]
1559133it [02:52, 9141.04it/s]
1560050it [02:52, 9147.26it/s]
1560980it [02:52, 9189.87it/s]
1561900it [02:52, 9165.68it/s]
1562827it [02:52, 9195.89it/s]
1563760it [02:52, 9232.83it/s]
1564684it [02:52, 9223.86it/s]
1565620it [02:53, 9263.55it/s]
1566548it [02:53, 9267.29it/s]
1567475it [02:53, 9253.95it/s]
1568401it [02:53, 9045.22it/s]
1569307it [02:53, 8922.23it/s]
1570201it [02:53, 8835.55it/s]
1571086it [02:53, 8755.70it/s]
1572016it [02:53, 8914.31it/s]
1572946it [02:53, 9027.38it/s]
1573876it [02:53, 9107.38it/s]
1574803it [02:54, 9153.80it/s]
1575719it [02:54, 8965.25it/s]
1576617it [02:54, 8839.83it/s]
1577520it [02:54, 8892.47it/s]
1578451it [02:54, 9014.04it/s]
1579361it [02:54, 9039.33it/s]
1580281it [02:54, 9086.60it/s]
1581210it [02:54, 9144.68it/s]
1582143it [02:54, 9198.98it/s]
1583064it [02:55, 9198.53it/s]
1583987it [02:55, 9205.16it/s]
1584908it [02:55, 9168.53it/s]
1585825it [02:55, 9152.79it/s]
1586756it [02:55, 9198.80it/s]
1587681it [02:55, 9213.59it/s]
1588609it [02:55, 9232.06it/s]
1589534it [02:55, 9234.35it/s]
1590465it [02:55, 9254.57it/s]
1591391it [02:55, 9209.59it/s]
1592329it [02:56, 9259.78it/s]
1593264it [02:56, 9285.20it/s]
1594196it [02:56, 9293.59it/s]
1595128it [02:56, 9301.14it/s]
1596059it [02:56, 9285.86it/s]
1596991it [02:56, 9294.60it/s]
1597921it [02:56, 9181.79it/s]
1598840it [02:56, 9138.40it/s]
1599773it [02:56, 9192.45it/s]
1600700it [02:56, 9215.00it/s]
1601628it [02:57, 9233.07it/s]
1602552it [02:57, 9186.72it/s]
1603471it [02:57, 9021.29it/s]
1604374it [02:57, 8964.65it/s]
1605271it [02:57, 8906.41it/s]
1606162it [02:57, 8872.67it/s]
1607052it [02:57, 8880.63it/s]
1607980it [02:57, 8997.18it/s]
1608880it [02:57, 8988.75it/s]
1609818it [02:57, 9102.41it/s]
1610732it [02:58, 9111.77it/s]
1611664it [02:58, 9172.52it/s]
1612585it [02:58, 9182.95it/s]
1613504it [02:58, 9090.64it/s]
1614443it [02:58, 9178.12it/s]
1615382it [02:58, 9239.46it/s]
1616307it [02:58, 9235.94it/s]
1617241it [02:58, 9264.11it/s]
1618168it [02:58, 9249.67it/s]
1619102it [02:58, 9275.87it/s]
1620030it [02:59, 9274.61it/s]
1620962it [02:59, 9285.89it/s]
1621894it [02:59, 9293.21it/s]
1622824it [02:59, 9273.75it/s]
1623756it [02:59, 9286.87it/s]
1624685it [02:59, 9239.86it/s]
1625618it [02:59, 9264.64it/s]
1626545it [02:59, 9216.48it/s]
1627474it [02:59, 9237.37it/s]
1628402it [02:59, 9249.59it/s]
1629328it [03:00, 9164.94it/s]
1630245it [03:00, 9129.87it/s]
1631159it [03:00, 8976.05it/s]
1632058it [03:00, 8918.83it/s]
1632964it [03:00, 8958.74it/s]
1633880it [03:00, 9017.38it/s]
1634808it [03:00, 9093.70it/s]
1635729it [03:00, 9127.69it/s]
1636659it [03:00, 9178.88it/s]
1637578it [03:00, 9142.68it/s]
1638511it [03:01, 9198.01it/s]
1639431it [03:01, 9177.45it/s]
1640363it [03:01, 9218.98it/s]
1641301it [03:01, 9266.69it/s]
1642228it [03:01, 9159.68it/s]
1643159it [03:01, 9201.72it/s]
1644089it [03:01, 9228.96it/s]
1645013it [03:01, 9170.16it/s]
1645946it [03:01, 9216.00it/s]
1646887it [03:01, 9272.02it/s]
1647815it [03:02, 9236.01it/s]
1648745it [03:02, 9253.53it/s]
1649671it [03:02, 9225.33it/s]
1650594it [03:02, 9162.47it/s]
1651511it [03:02, 9094.45it/s]
1652429it [03:02, 9119.42it/s]
1653357it [03:02, 9164.87it/s]
1654284it [03:02, 9194.36it/s]
1655216it [03:02, 9229.35it/s]
1656151it [03:02, 9262.88it/s]
1657090it [03:03, 9298.58it/s]
1658020it [03:03, 9190.87it/s]
1658940it [03:03, 9040.20it/s]
1659845it [03:03, 9018.69it/s]
1660748it [03:03, 8957.32it/s]
1661687it [03:03, 9083.90it/s]
1662613it [03:03, 9134.99it/s]
1663527it [03:03, 9005.88it/s]
1664429it [03:03, 8864.13it/s]
1665349it [03:03, 8960.06it/s]
1666282it [03:04, 9068.38it/s]
1667210it [03:04, 9129.24it/s]
1668150it [03:04, 9208.98it/s]
1669079it [03:04, 9232.97it/s]
1670014it [03:04, 9265.37it/s]
1670944it [03:04, 9275.61it/s]
1671878it [03:04, 9293.36it/s]
1672808it [03:04, 9286.32it/s]
1673737it [03:04, 9273.84it/s]
1674668it [03:04, 9283.06it/s]
1675604it [03:05, 9304.85it/s]
1676535it [03:05, 9277.57it/s]
1677474it [03:05, 9309.48it/s]
1678416it [03:05, 9339.71it/s]
1679351it [03:05, 9276.75it/s]
1680279it [03:05, 9210.51it/s]
1681213it [03:05, 9247.93it/s]
1682151it [03:05, 9284.76it/s]
1683088it [03:05, 9309.66it/s]
1684025it [03:06, 9324.90it/s]
1684958it [03:06, 9323.32it/s]
1685891it [03:06, 9066.29it/s]
1686800it [03:06, 8917.43it/s]
1687719it [03:06, 8995.05it/s]
1688646it [03:06, 9075.44it/s]
1689557it [03:06, 9083.12it/s]
1690467it [03:06, 9075.61it/s]
1691403it [03:06, 9158.74it/s]
1692333it [03:06, 9197.28it/s]
1693264it [03:07, 9227.64it/s]
1694196it [03:07, 9254.51it/s]
1695130it [03:07, 9277.10it/s]
1696059it [03:07, 9279.91it/s]
1696989it [03:07, 9284.73it/s]
1697919it [03:07, 9289.06it/s]
1698848it [03:07, 9260.66it/s]
1699777it [03:07, 9269.05it/s]
1700717it [03:07, 9305.36it/s]
1701650it [03:07, 9309.81it/s]
1702582it [03:08, 9285.78it/s]
1703513it [03:08, 9290.38it/s]
1704446it [03:08, 9302.13it/s]
1705381it [03:08, 9316.01it/s]
1706313it [03:08, 9283.43it/s]
1707245it [03:08, 9292.56it/s]
1708175it [03:08, 9291.78it/s]
1709105it [03:08, 9268.03it/s]
1710032it [03:08, 9183.27it/s]
1710958it [03:08, 9204.90it/s]
1711887it [03:09, 9228.30it/s]
1712812it [03:09, 9233.21it/s]
1713736it [03:09, 9017.17it/s]
1714639it [03:09, 8954.93it/s]
1715567it [03:09, 9050.35it/s]
1716473it [03:09, 9044.07it/s]
1717405it [03:09, 9125.65it/s]
1718345it [03:09, 9206.48it/s]
1719267it [03:09, 9082.86it/s]
1720176it [03:09, 8776.98it/s]
1721100it [03:10, 8909.90it/s]
1721994it [03:10, 8740.35it/s]
1722870it [03:10, 8634.07it/s]
1723757it [03:10, 8702.60it/s]
1724697it [03:10, 8904.32it/s]
1725630it [03:10, 9027.30it/s]
1726562it [03:10, 9111.43it/s]
1727490it [03:10, 9158.78it/s]
1728429it [03:10, 9225.55it/s]
1729360it [03:10, 9249.40it/s]
1730295it [03:11, 9276.70it/s]
1731223it [03:11, 9272.37it/s]
1732151it [03:11, 9265.71it/s]
1733078it [03:11, 9264.91it/s]
1734017it [03:11, 9300.46it/s]
1734948it [03:11, 9176.61it/s]
1735883it [03:11, 9228.01it/s]
1736816it [03:11, 9256.06it/s]
1737743it [03:11, 9258.97it/s]
1738670it [03:11, 9257.53it/s]
1739596it [03:12, 9208.68it/s]
1740518it [03:12, 9103.12it/s]
1741429it [03:12, 8963.01it/s]
1742326it [03:12, 8823.52it/s]
1743259it [03:12, 8969.82it/s]
1744196it [03:12, 9086.70it/s]
1745138it [03:12, 9184.72it/s]
1746072it [03:12, 9227.29it/s]
1746999it [03:12, 9238.21it/s]
1747933it [03:12, 9266.14it/s]
1748860it [03:13, 9194.78it/s]
1749780it [03:13, 9156.54it/s]
1750696it [03:13, 9100.55it/s]
1751620it [03:13, 9141.36it/s]
1752535it [03:13, 9135.41it/s]
1753460it [03:13, 9167.70it/s]
1754377it [03:13, 9156.75it/s]
1755302it [03:13, 9183.09it/s]
1756235it [03:13, 9226.59it/s]
1757158it [03:14, 9059.31it/s]
1758072it [03:14, 9082.43it/s]
1758981it [03:14, 9069.38it/s]
1759889it [03:14, 9065.89it/s]
1760798it [03:14, 9070.72it/s]
1761728it [03:14, 9136.57it/s]
1762663it [03:14, 9198.62it/s]
1763598it [03:14, 9241.74it/s]
1764529it [03:14, 9260.53it/s]
1765456it [03:14, 9248.83it/s]
1766381it [03:15, 9189.33it/s]
1767314it [03:15, 9228.68it/s]
1768237it [03:15, 9082.56it/s]
1769150it [03:15, 9096.49it/s]
1770075it [03:15, 9139.29it/s]
1770990it [03:15, 9015.63it/s]
1771917it [03:15, 9090.62it/s]
1772845it [03:15, 9145.49it/s]
1773783it [03:15, 9214.89it/s]
1774719it [03:15, 9257.37it/s]
1775647it [03:16, 9263.62it/s]
1776587it [03:16, 9303.96it/s]
1777518it [03:16, 8888.34it/s]
1778453it [03:16, 9019.93it/s]
1779393it [03:16, 9128.69it/s]
1780334it [03:16, 9210.40it/s]
1781260it [03:16, 9222.48it/s]
1782184it [03:16, 9070.46it/s]
1783103it [03:16, 9103.58it/s]
1784032it [03:16, 9157.51it/s]
1784956it [03:17, 9179.22it/s]
1785875it [03:17, 9180.66it/s]
1786798it [03:17, 9192.55it/s]
1787732it [03:17, 9234.35it/s]
1788656it [03:17, 9014.01it/s]
1789559it [03:17, 8954.02it/s]
1790491it [03:17, 9058.84it/s]
1791430it [03:17, 9156.15it/s]
1792374it [03:17, 9238.21it/s]
1793301it [03:17, 9245.04it/s]
1794232it [03:18, 9263.37it/s]
1795159it [03:18, 9158.70it/s]
1796076it [03:18, 8963.43it/s]
1796974it [03:18, 8921.28it/s]
1797901it [03:18, 9022.12it/s]
1798830it [03:18, 9099.99it/s]
1799748it [03:18, 9123.55it/s]
1800677it [03:18, 9172.41it/s]
1801605it [03:18, 9202.17it/s]
1802526it [03:18, 9098.94it/s]
1803456it [03:19, 9156.71it/s]
1804375it [03:19, 9164.49it/s]
1805302it [03:19, 9193.66it/s]
1806222it [03:19, 9171.09it/s]
1807144it [03:19, 9185.22it/s]
1808069it [03:19, 9204.14it/s]
1809004it [03:19, 9245.26it/s]
1809938it [03:19, 9271.95it/s]
1810868it [03:19, 9278.15it/s]
1811796it [03:19, 9184.35it/s]
1812718it [03:20, 9193.90it/s]
1813643it [03:20, 9208.16it/s]
1814581it [03:20, 9256.84it/s]
1815507it [03:20, 9253.34it/s]
1816440it [03:20, 9274.43it/s]
1817371it [03:20, 9284.75it/s]
1818300it [03:20, 9262.27it/s]
1819227it [03:20, 9250.65it/s]
1820153it [03:20, 9197.60it/s]
1821084it [03:20, 9230.71it/s]
1822011it [03:21, 9240.42it/s]
1822936it [03:21, 9008.35it/s]
1823839it [03:21, 8873.71it/s]
1824740it [03:21, 8911.81it/s]
1825663it [03:21, 9005.19it/s]
1826577it [03:21, 9044.19it/s]
1827506it [03:21, 9115.23it/s]
1828432it [03:21, 9158.30it/s]
1829354it [03:21, 9175.84it/s]
1830272it [03:21, 9174.96it/s]
1831190it [03:22, 9164.72it/s]
1832107it [03:22, 9157.07it/s]
1833023it [03:22, 9106.88it/s]
1833934it [03:22, 9099.46it/s]
1834869it [03:22, 9171.84it/s]
1835798it [03:22, 9206.72it/s]
1836728it [03:22, 9231.66it/s]
1837655it [03:22, 9242.22it/s]
1838583it [03:22, 9251.35it/s]
1839510it [03:22, 9254.29it/s]
1840436it [03:23, 9151.44it/s]
1841358it [03:23, 9171.29it/s]
1842287it [03:23, 9206.45it/s]
1843214it [03:23, 9224.63it/s]
1844143it [03:23, 9242.43it/s]
1845068it [03:23, 9148.85it/s]
1845999it [03:23, 9194.12it/s]
1846919it [03:23, 9096.91it/s]
1847830it [03:23, 9088.75it/s]
1848740it [03:24, 9085.75it/s]
1849649it [03:24, 8952.24it/s]
1850561it [03:24, 8999.70it/s]
1851473it [03:24, 9033.37it/s]
1852402it [03:24, 9107.94it/s]
1853314it [03:24, 8714.47it/s]
1854249it [03:24, 8895.96it/s]
1855187it [03:24, 9035.77it/s]
1856098it [03:24, 9056.29it/s]
1857029it [03:24, 9130.45it/s]
1857963it [03:25, 9191.48it/s]
1858896it [03:25, 9230.07it/s]
1859825it [03:25, 9245.43it/s]
1860765it [03:25, 9290.82it/s]
1861695it [03:25, 9286.83it/s]
1862624it [03:25, 9265.76it/s]
1863552it [03:25, 9267.45it/s]
1864479it [03:25, 9245.44it/s]
1865404it [03:25, 9229.02it/s]
1866336it [03:25, 9253.01it/s]
1867262it [03:26, 9209.62it/s]
1868184it [03:26, 9161.35it/s]
1869107it [03:26, 9180.32it/s]
1870026it [03:26, 8802.17it/s]
1870950it [03:26, 8927.26it/s]
1871868it [03:26, 9001.09it/s]
1872792it [03:26, 9071.05it/s]
1873723it [03:26, 9139.22it/s]
1874652it [03:26, 9183.86it/s]
1875586it [03:26, 9228.88it/s]
1876522it [03:27, 9265.79it/s]
1877450it [03:27, 9201.68it/s]
1878371it [03:27, 8996.68it/s]
1879272it [03:27, 9000.36it/s]
1880196it [03:27, 9069.08it/s]
1881104it [03:27, 9008.35it/s]
1882015it [03:27, 9037.50it/s]
1882938it [03:27, 9094.07it/s]
1883868it [03:27, 9154.07it/s]
1884797it [03:27, 9192.23it/s]
1885727it [03:28, 9221.89it/s]
1886661it [03:28, 9256.72it/s]
1887591it [03:28, 9267.08it/s]
1888522it [03:28, 9279.86it/s]
1889451it [03:28, 9224.04it/s]
1890378it [03:28, 9236.29it/s]
1891307it [03:28, 9252.11it/s]
1892237it [03:28, 9265.21it/s]
1893170it [03:28, 9282.38it/s]
1894099it [03:28, 9253.91it/s]
1895032it [03:29, 9274.14it/s]
1895960it [03:29, 9253.64it/s]
1896886it [03:29, 9184.97it/s]
1897811it [03:29, 9204.07it/s]
1898732it [03:29, 9181.12it/s]
1899662it [03:29, 9214.27it/s]
1900594it [03:29, 9243.28it/s]
1901519it [03:29, 9227.54it/s]
1902442it [03:29, 9223.27it/s]
1903365it [03:29, 9217.23it/s]
1904298it [03:30, 9250.18it/s]
1905224it [03:30, 9105.12it/s]
1906136it [03:30, 8983.81it/s]
1907036it [03:30, 8986.87it/s]
1907969it [03:30, 9086.28it/s]
1908895it [03:30, 9137.00it/s]
1909810it [03:30, 9128.73it/s]
1910741it [03:30, 9181.56it/s]
1911670it [03:30, 9213.59it/s]
1912592it [03:30, 9141.98it/s]
1913515it [03:31, 9166.80it/s]
1914444it [03:31, 9202.21it/s]
1915369it [03:31, 9216.28it/s]
1916305it [03:31, 9257.91it/s]
1917231it [03:31, 9165.51it/s]
1918166it [03:31, 9218.23it/s]
1919095it [03:31, 9239.29it/s]
1920020it [03:31, 9239.45it/s]
1920961it [03:31, 9288.95it/s]
1921890it [03:31, 9276.01it/s]
1922818it [03:32, 9264.71it/s]
1923749it [03:32, 9277.47it/s]
1924692it [03:32, 9320.87it/s]
1925625it [03:32, 9296.09it/s]
1926555it [03:32, 9292.81it/s]
1927494it [03:32, 9321.30it/s]
1928430it [03:32, 9330.11it/s]
1929365it [03:32, 9333.23it/s]
1930299it [03:32, 9316.67it/s]
1931234it [03:32, 9324.55it/s]
1932173it [03:33, 9343.80it/s]
1933108it [03:33, 9184.79it/s]
1934028it [03:33, 9068.24it/s]
1934937it [03:33, 9072.51it/s]
1935847it [03:33, 9079.59it/s]
1936760it [03:33, 9091.72it/s]
1937677it [03:33, 9112.63it/s]
1938603it [03:33, 9154.63it/s]
1939534it [03:33, 9200.50it/s]
1940463it [03:34, 9225.94it/s]
1941386it [03:34, 9168.72it/s]
1942304it [03:34, 8850.49it/s]
1943192it [03:34, 8723.72it/s]
1944093it [03:34, 8805.44it/s]
1945022it [03:34, 8945.23it/s]
1945958it [03:34, 9065.71it/s]
1946884it [03:34, 9121.18it/s]
1947811it [03:34, 9164.54it/s]
1948739it [03:34, 9197.86it/s]
1949668it [03:35, 9224.62it/s]
1950600it [03:35, 9252.54it/s]
1951526it [03:35, 9246.86it/s]
1952451it [03:35, 9239.72it/s]
1953377it [03:35, 9244.87it/s]
1954312it [03:35, 9274.12it/s]
1955240it [03:35, 9246.10it/s]
1956165it [03:35, 8981.11it/s]
1957099it [03:35, 9086.24it/s]
1958024it [03:35, 9132.10it/s]
1958953it [03:36, 9176.41it/s]
1959872it [03:36, 8972.12it/s]
1960771it [03:36, 8898.66it/s]
1961662it [03:36, 8851.51it/s]
1962598it [03:36, 8999.00it/s]
1963542it [03:36, 9127.22it/s]
1964456it [03:36, 9124.29it/s]
1965387it [03:36, 9178.82it/s]
1966306it [03:36, 9162.20it/s]
1967235it [03:36, 9199.50it/s]
1968159it [03:37, 9211.14it/s]
1969081it [03:37, 9179.22it/s]
1970007it [03:37, 9202.65it/s]
1970928it [03:37, 9186.10it/s]
1971847it [03:37, 9014.25it/s]
1972750it [03:37, 8970.56it/s]
1973664it [03:37, 9018.53it/s]
1974595it [03:37, 9103.03it/s]
1975524it [03:37, 9158.50it/s]
1976448it [03:37, 9181.63it/s]
1977382it [03:38, 9227.45it/s]
1978305it [03:38, 9105.84it/s]
1979217it [03:38, 9076.18it/s]
1980125it [03:38, 9074.22it/s]
1981044it [03:38, 9106.27it/s]
1981955it [03:38, 9090.50it/s]
1982865it [03:38, 8802.89it/s]
1983787it [03:38, 8922.40it/s]
1984709it [03:38, 9008.34it/s]
1985643it [03:38, 9106.03it/s]
1986583it [03:39, 9191.42it/s]
1987503it [03:39, 9138.45it/s]
1988418it [03:39, 9121.68it/s]
1989331it [03:39, 9108.36it/s]
1990256it [03:39, 9149.65it/s]
1991172it [03:39, 9113.01it/s]
1992099it [03:39, 9157.11it/s]
1993026it [03:39, 9188.74it/s]
1993950it [03:39, 9202.57it/s]
1994879it [03:39, 9226.27it/s]
1995803it [03:40, 9228.12it/s]
1996726it [03:40, 9222.09it/s]
1997649it [03:40, 9219.01it/s]
1998577it [03:40, 9235.89it/s]
1999501it [03:40, 9234.57it/s]
2000001it [03:40, 9068.82it/s]
2024-05-06 09:47:17.124 | INFO     | processors.processor:load_word_embedding:171 - word_embed_dim:200
2024-05-06 09:47:17.125 | INFO     | processors.processor:load_word_embedding:172 - size of word_embed_dict:2000000
2024-05-06 09:47:17.125 | INFO     | processors.processor:load_word_embedding:173 - size of word_list:2000000
2024-05-06 09:47:17.126 | INFO     | processors.processor:build_trie_tree:184 - building trie tree
2024-05-06 09:47:50.681 | INFO     | processors.processor:get_words_from_corpus:198 - getting words from corpus

  0%|          | 0/1350 [00:00<?, ?it/s]
  7%|▋         | 98/1350 [00:00<00:01, 973.36it/s]
 15%|█▌        | 207/1350 [00:00<00:01, 1041.22it/s]
 25%|██▍       | 334/1350 [00:00<00:00, 1143.41it/s]
 34%|███▎      | 455/1350 [00:00<00:00, 1166.24it/s]
 42%|████▏     | 572/1350 [00:00<00:00, 1013.15it/s]
 50%|█████     | 677/1350 [00:00<00:00, 887.83it/s] 
 57%|█████▋    | 770/1350 [00:00<00:00, 866.70it/s]
 64%|██████▎   | 860/1350 [00:00<00:00, 826.72it/s]
 70%|███████   | 945/1350 [00:01<00:00, 815.53it/s]
 76%|███████▌  | 1028/1350 [00:01<00:00, 787.46it/s]
 82%|████████▏ | 1108/1350 [00:01<00:00, 761.79it/s]
 88%|████████▊ | 1185/1350 [00:01<00:00, 746.53it/s]
 94%|█████████▍| 1268/1350 [00:01<00:00, 769.42it/s]
100%|█████████▉| 1346/1350 [00:01<00:00, 770.22it/s]
100%|██████████| 1350/1350 [00:01<00:00, 854.93it/s]

  0%|          | 0/270 [00:00<?, ?it/s]
 42%|████▏     | 113/270 [00:00<00:00, 1129.18it/s]
 84%|████████▎ | 226/270 [00:00<00:00, 812.70it/s] 
100%|██████████| 270/270 [00:00<00:00, 852.11it/s]

  0%|          | 0/270 [00:00<?, ?it/s]
 40%|████      | 109/270 [00:00<00:00, 1082.33it/s]
 81%|████████  | 218/270 [00:00<00:00, 884.38it/s] 
100%|██████████| 270/270 [00:00<00:00, 865.51it/s]
2024-05-06 09:47:52.957 | INFO     | processors.processor:init_model_word_embedding:235 - initializing model word embedding
2024-05-06 09:47:53.097 | INFO     | processors.processor:init_model_word_embedding:255 - num of match:30487, num of not_match:2
Some weights of the model checkpoint at pretrain_model/bert-base-chinese were not used when initializing LEBertSoftmaxForNer: ['cls.predictions.bias', 'cls.predictions.transform.dense.weight', 'cls.predictions.transform.dense.bias', 'cls.predictions.decoder.weight', 'cls.seq_relationship.weight', 'cls.seq_relationship.bias', 'cls.predictions.transform.LayerNorm.weight', 'cls.predictions.transform.LayerNorm.bias']
- This IS expected if you are initializing LEBertSoftmaxForNer from the checkpoint of a model trained on another task or with another architecture (e.g. initializing a BertForSequenceClassification model from a BertForPretraining model).
- This IS NOT expected if you are initializing LEBertSoftmaxForNer from the checkpoint of a model that you expect to be exactly identical (initializing a BertForSequenceClassification model from a BertForSequenceClassification model).
Some weights of LEBertSoftmaxForNer were not initialized from the model checkpoint at pretrain_model/bert-base-chinese and are newly initialized: ['word_embeddings.weight', 'bert.encoder.word_embedding_adapter.attn_W', 'bert.encoder.word_embedding_adapter.linear1.weight', 'bert.encoder.word_embedding_adapter.linear1.bias', 'bert.encoder.word_embedding_adapter.linear2.weight', 'bert.encoder.word_embedding_adapter.linear2.bias', 'bert.encoder.word_embedding_adapter.layer_norm.weight', 'bert.encoder.word_embedding_adapter.layer_norm.bias', 'classifier.weight', 'classifier.bias']
You should probably TRAIN this model on a down-stream task to be able to use it for predictions and inference.
2024-05-06 09:47:58.304 | INFO     | __main__:main:305 - initialize word_embeddings with pretrained embedding
2024-05-06 09:47:58.308 | INFO     | processors.processor:get_train_data:31 - loading train data

  0%|          | 0/1350 [00:00<?, ?it/s]
  6%|▋         | 85/1350 [00:00<00:01, 843.17it/s]
 14%|█▎        | 183/1350 [00:00<00:01, 920.77it/s]
 21%|██        | 280/1350 [00:00<00:01, 940.01it/s]
 28%|██▊       | 375/1350 [00:00<00:01, 927.41it/s]
 35%|███▍      | 468/1350 [00:00<00:01, 842.11it/s]
 41%|████      | 554/1350 [00:00<00:01, 775.78it/s]
 47%|████▋     | 633/1350 [00:00<00:00, 725.08it/s]
 52%|█████▏    | 707/1350 [00:00<00:00, 675.48it/s]
 57%|█████▋    | 776/1350 [00:01<00:00, 668.88it/s]
 63%|██████▎   | 844/1350 [00:01<00:00, 656.23it/s]
 68%|██████▊   | 916/1350 [00:01<00:00, 670.31it/s]
 73%|███████▎  | 984/1350 [00:01<00:00, 637.09it/s]
 78%|███████▊  | 1049/1350 [00:01<00:00, 633.20it/s]
 82%|████████▏ | 1113/1350 [00:01<00:00, 606.26it/s]
 87%|████████▋ | 1176/1350 [00:01<00:00, 609.61it/s]
 92%|█████████▏| 1240/1350 [00:01<00:00, 616.16it/s]
 97%|█████████▋| 1305/1350 [00:01<00:00, 623.36it/s]
100%|██████████| 1350/1350 [00:01<00:00, 692.48it/s]
2024-05-06 09:48:00.653 | INFO     | processors.processor:get_train_data:43 - len of train data:1350
2024-05-06 09:48:00.655 | INFO     | processors.processor:get_dev_data:47 - loading dev data

  0%|          | 0/270 [00:00<?, ?it/s]
 32%|███▏      | 86/270 [00:00<00:00, 846.31it/s]
 63%|██████▎   | 171/270 [00:00<00:00, 717.07it/s]
 90%|█████████ | 244/270 [00:00<00:00, 637.89it/s]
100%|██████████| 270/270 [00:00<00:00, 676.23it/s]
2024-05-06 09:48:01.138 | INFO     | processors.processor:get_dev_data:59 - len of dev data:270
2024-05-06 09:48:01.139 | INFO     | processors.processor:get_test_data:63 - loading test data

  0%|          | 0/270 [00:00<?, ?it/s]
 26%|██▋       | 71/270 [00:00<00:00, 701.77it/s]
 53%|█████▎    | 142/270 [00:00<00:00, 704.39it/s]
 79%|███████▉  | 213/270 [00:00<00:00, 680.38it/s]
100%|██████████| 270/270 [00:00<00:00, 666.69it/s]
2024-05-06 09:48:01.623 | INFO     | processors.processor:get_test_data:75 - len of test data:270
2024-05-06 09:48:01.629 | INFO     | __main__:train:125 - start training
2024-05-06 09:48:01.630 | INFO     | __main__:train:131 - start 1-th epoch training

  0%|          | 0/43 [00:00<?, ?it/s]
  2%|▏         | 1/43 [00:03<02:31,  3.61s/it]
  5%|▍         | 2/43 [00:08<03:02,  4.46s/it]
  7%|▋         | 3/43 [00:13<03:02,  4.55s/it]
  9%|▉         | 4/43 [00:17<02:59,  4.59s/it]
 12%|█▏        | 5/43 [00:22<02:48,  4.42s/it]
 14%|█▍        | 6/43 [00:26<02:40,  4.33s/it]
 16%|█▋        | 7/43 [00:30<02:29,  4.17s/it]
 19%|█▊        | 8/43 [00:34<02:24,  4.12s/it]
 21%|██        | 9/43 [00:38<02:25,  4.27s/it]
 23%|██▎       | 10/43 [00:42<02:20,  4.27s/it]
 26%|██▌       | 11/43 [00:47<02:17,  4.28s/it]
 28%|██▊       | 12/43 [00:51<02:13,  4.31s/it]
 30%|███       | 13/43 [00:55<02:07,  4.26s/it]
 33%|███▎      | 14/43 [00:59<01:58,  4.10s/it]
 35%|███▍      | 15/43 [01:03<01:56,  4.15s/it]
 37%|███▋      | 16/43 [01:07<01:50,  4.08s/it]
 40%|███▉      | 17/43 [01:11<01:45,  4.06s/it]
 42%|████▏     | 18/43 [01:15<01:39,  3.96s/it]
 44%|████▍     | 19/43 [01:20<01:43,  4.33s/it]
 47%|████▋     | 20/43 [01:25<01:41,  4.43s/it]
 49%|████▉     | 21/43 [01:29<01:35,  4.35s/it]
 51%|█████     | 22/43 [01:33<01:32,  4.40s/it]
 53%|█████▎    | 23/43 [01:38<01:26,  4.30s/it]
 56%|█████▌    | 24/43 [01:42<01:23,  4.38s/it]
 58%|█████▊    | 25/43 [01:47<01:20,  4.49s/it]
 60%|██████    | 26/43 [01:51<01:15,  4.43s/it]
 63%|██████▎   | 27/43 [01:55<01:08,  4.29s/it]
 65%|██████▌   | 28/43 [01:59<01:03,  4.20s/it]
 67%|██████▋   | 29/43 [02:04<00:59,  4.27s/it]
 70%|██████▉   | 30/43 [02:08<00:56,  4.34s/it]
 72%|███████▏  | 31/43 [02:12<00:51,  4.31s/it]
 74%|███████▍  | 32/43 [02:16<00:46,  4.25s/it]
 77%|███████▋  | 33/43 [02:20<00:41,  4.15s/it]
 79%|███████▉  | 34/43 [02:25<00:38,  4.23s/it]
 81%|████████▏ | 35/43 [02:30<00:35,  4.48s/it]
 84%|████████▎ | 36/43 [02:34<00:31,  4.49s/it]
 86%|████████▌ | 37/43 [02:38<00:26,  4.36s/it]
 88%|████████▊ | 38/43 [02:43<00:22,  4.47s/it]
 91%|█████████ | 39/43 [02:47<00:17,  4.35s/it]
 93%|█████████▎| 40/43 [02:51<00:12,  4.31s/it]
 95%|█████████▌| 41/43 [02:56<00:08,  4.28s/it]
 98%|█████████▊| 42/43 [03:00<00:04,  4.45s/it]
100%|██████████| 43/43 [03:02<00:00,  3.55s/it]
100%|██████████| 43/43 [03:02<00:00,  4.24s/it]
2024-05-06 09:51:04.016 | INFO     | __main__:train:131 - start 2-th epoch training

  0%|          | 0/43 [00:00<?, ?it/s]
  2%|▏         | 1/43 [00:03<02:38,  3.78s/it]
  5%|▍         | 2/43 [00:08<03:00,  4.40s/it]
  7%|▋         | 3/43 [00:12<02:51,  4.29s/it]
  9%|▉         | 4/43 [00:16<02:39,  4.08s/it]
 12%|█▏        | 5/43 [00:20<02:38,  4.18s/it]
 14%|█▍        | 6/43 [00:25<02:37,  4.26s/it]
 16%|█▋        | 7/43 [00:29<02:35,  4.31s/it]
 19%|█▊        | 8/43 [00:33<02:28,  4.25s/it]
 21%|██        | 9/43 [00:37<02:21,  4.15s/it]
 23%|██▎       | 10/43 [00:42<02:17,  4.17s/it]
 26%|██▌       | 11/43 [00:46<02:13,  4.18s/it]
 28%|██▊       | 12/43 [00:50<02:10,  4.21s/it]
 30%|███       | 13/43 [00:54<02:05,  4.19s/it]
 33%|███▎      | 14/43 [00:58<02:00,  4.17s/it]
 35%|███▍      | 15/43 [01:02<01:55,  4.14s/it]
 37%|███▋      | 16/43 [01:07<01:54,  4.23s/it]
 40%|███▉      | 17/43 [01:11<01:49,  4.21s/it]
 42%|████▏     | 18/43 [01:15<01:44,  4.19s/it]
 44%|████▍     | 19/43 [01:19<01:40,  4.18s/it]
 47%|████▋     | 20/43 [01:23<01:35,  4.16s/it]
 49%|████▉     | 21/43 [01:27<01:29,  4.08s/it]
 51%|█████     | 22/43 [01:31<01:24,  4.01s/it]
 53%|█████▎    | 23/43 [01:35<01:19,  3.96s/it]
 56%|█████▌    | 24/43 [01:39<01:15,  3.97s/it]
 58%|█████▊    | 25/43 [01:43<01:10,  3.90s/it]
 60%|██████    | 26/43 [01:47<01:06,  3.89s/it]
 63%|██████▎   | 27/43 [01:50<01:01,  3.86s/it]
 65%|██████▌   | 28/43 [01:54<00:59,  3.93s/it]
 67%|██████▋   | 29/43 [01:58<00:55,  3.95s/it]
 70%|██████▉   | 30/43 [02:03<00:52,  4.03s/it]
 72%|███████▏  | 31/43 [02:07<00:49,  4.13s/it]
 74%|███████▍  | 32/43 [02:11<00:44,  4.02s/it]
 77%|███████▋  | 33/43 [02:15<00:42,  4.20s/it]
 79%|███████▉  | 34/43 [02:20<00:38,  4.26s/it]
 81%|████████▏ | 35/43 [02:24<00:33,  4.17s/it]
 84%|████████▎ | 36/43 [02:27<00:28,  4.04s/it]
 86%|████████▌ | 37/43 [02:32<00:24,  4.05s/it]
 88%|████████▊ | 38/43 [02:35<00:19,  3.94s/it]
 91%|█████████ | 39/43 [02:39<00:15,  3.85s/it]
 93%|█████████▎| 40/43 [02:43<00:11,  3.81s/it]
 95%|█████████▌| 41/43 [02:47<00:08,  4.02s/it]
 98%|█████████▊| 42/43 [02:51<00:04,  4.14s/it]
100%|██████████| 43/43 [02:53<00:00,  3.24s/it]
100%|██████████| 43/43 [02:53<00:00,  4.03s/it]
2024-05-06 09:53:57.165 | INFO     | __main__:train:131 - start 3-th epoch training

  0%|          | 0/43 [00:00<?, ?it/s]
  2%|▏         | 1/43 [00:04<03:17,  4.71s/it]
  5%|▍         | 2/43 [00:09<03:16,  4.79s/it]
  7%|▋         | 3/43 [00:13<03:00,  4.52s/it]
  9%|▉         | 4/43 [00:17<02:44,  4.21s/it]
 12%|█▏        | 5/43 [00:21<02:39,  4.19s/it]
 14%|█▍        | 6/43 [00:25<02:36,  4.23s/it]
 16%|█▋        | 7/43 [00:29<02:28,  4.12s/it]
 19%|█▊        | 8/43 [00:33<02:19,  4.00s/it]
 21%|██        | 9/43 [00:37<02:13,  3.92s/it]
 23%|██▎       | 10/43 [00:41<02:16,  4.13s/it]
 26%|██▌       | 11/43 [00:46<02:16,  4.27s/it]
 28%|██▊       | 12/43 [00:50<02:11,  4.24s/it]
 30%|███       | 13/43 [00:54<02:07,  4.23s/it]2024-05-06 09:54:56.087 | INFO     | __main__:train:170 - evaluate dev set
2024-05-06 09:54:56.091 | INFO     | __main__:evaluate:207 - ***** Running evaluation *****


  0%|          | 0/2 [00:00<?, ?it/s][A

 50%|█████     | 1/2 [00:08<00:08,  8.05s/it][A

100%|██████████| 2/2 [00:08<00:00,  3.69s/it][A
100%|██████████| 2/2 [00:08<00:00,  4.34s/it]
2024-05-06 09:55:04.774 | INFO     | __main__:evaluate:256 - 

2024-05-06 09:55:04.776 | INFO     | __main__:evaluate:261 - ***** Eval results *****
2024-05-06 09:55:04.777 | INFO     | __main__:evaluate:263 -  acc: 0.8438 - recall: 0.0694 - f1: 0.1283 - loss: 0.1830 
2024-05-06 09:55:04.777 | INFO     | __main__:evaluate:264 - ***** Entity results *****
2024-05-06 09:55:04.777 | INFO     | __main__:evaluate:266 - ******* GPE.NAM results ********
2024-05-06 09:55:04.777 | INFO     | __main__:evaluate:268 -  acc: 0.0000 - recall: 0.0000 - f1: 0.0000 
2024-05-06 09:55:04.778 | INFO     | __main__:evaluate:266 - ******* GPE.NOM results ********
2024-05-06 09:55:04.778 | INFO     | __main__:evaluate:268 -  acc: 0.0000 - recall: 0.0000 - f1: 0.0000 
2024-05-06 09:55:04.778 | INFO     | __main__:evaluate:266 - ******* LOC.NAM results ********
2024-05-06 09:55:04.778 | INFO     | __main__:evaluate:268 -  acc: 0.0000 - recall: 0.0000 - f1: 0.0000 
2024-05-06 09:55:04.778 | INFO     | __main__:evaluate:266 - ******* LOC.NOM results ********
2024-05-06 09:55:04.778 | INFO     | __main__:evaluate:268 -  acc: 0.0000 - recall: 0.0000 - f1: 0.0000 
2024-05-06 09:55:04.779 | INFO     | __main__:evaluate:266 - ******* ORG.NAM results ********
2024-05-06 09:55:04.779 | INFO     | __main__:evaluate:268 -  acc: 0.0000 - recall: 0.0000 - f1: 0.0000 
2024-05-06 09:55:04.779 | INFO     | __main__:evaluate:266 - ******* ORG.NOM results ********
2024-05-06 09:55:04.779 | INFO     | __main__:evaluate:268 -  acc: 0.0000 - recall: 0.0000 - f1: 0.0000 
2024-05-06 09:55:04.779 | INFO     | __main__:evaluate:266 - ******* PER.NAM results ********
2024-05-06 09:55:04.780 | INFO     | __main__:evaluate:268 -  acc: 0.8667 - recall: 0.2889 - f1: 0.4333 
2024-05-06 09:55:04.780 | INFO     | __main__:evaluate:266 - ******* PER.NOM results ********
2024-05-06 09:55:04.780 | INFO     | __main__:evaluate:268 -  acc: 0.5000 - recall: 0.0048 - f1: 0.0095 
2024-05-06 09:55:04.780 | INFO     | __main__:train:172 - evaluate test set
2024-05-06 09:55:04.786 | INFO     | __main__:evaluate:207 - ***** Running evaluation *****


  0%|          | 0/2 [00:00<?, ?it/s][A

 50%|█████     | 1/2 [00:08<00:08,  8.00s/it][A

100%|██████████| 2/2 [00:08<00:00,  3.75s/it][A
100%|██████████| 2/2 [00:08<00:00,  4.39s/it]
2024-05-06 09:55:13.557 | INFO     | __main__:evaluate:256 - 

2024-05-06 09:55:13.558 | INFO     | __main__:evaluate:261 - ***** Eval results *****
2024-05-06 09:55:13.559 | INFO     | __main__:evaluate:263 -  acc: 0.8387 - recall: 0.0628 - f1: 0.1169 - loss: 0.2553 
2024-05-06 09:55:13.559 | INFO     | __main__:evaluate:264 - ***** Entity results *****
2024-05-06 09:55:13.559 | INFO     | __main__:evaluate:266 - ******* GPE.NAM results ********
2024-05-06 09:55:13.559 | INFO     | __main__:evaluate:268 -  acc: 0.0000 - recall: 0.0000 - f1: 0.0000 
2024-05-06 09:55:13.560 | INFO     | __main__:evaluate:266 - ******* GPE.NOM results ********
2024-05-06 09:55:13.560 | INFO     | __main__:evaluate:268 -  acc: 0.0000 - recall: 0.0000 - f1: 0.0000 
2024-05-06 09:55:13.560 | INFO     | __main__:evaluate:266 - ******* LOC.NAM results ********
2024-05-06 09:55:13.560 | INFO     | __main__:evaluate:268 -  acc: 0.0000 - recall: 0.0000 - f1: 0.0000 
2024-05-06 09:55:13.560 | INFO     | __main__:evaluate:266 - ******* LOC.NOM results ********
2024-05-06 09:55:13.560 | INFO     | __main__:evaluate:268 -  acc: 0.0000 - recall: 0.0000 - f1: 0.0000 
2024-05-06 09:55:13.561 | INFO     | __main__:evaluate:266 - ******* ORG.NAM results ********
2024-05-06 09:55:13.561 | INFO     | __main__:evaluate:268 -  acc: 0.0000 - recall: 0.0000 - f1: 0.0000 
2024-05-06 09:55:13.561 | INFO     | __main__:evaluate:266 - ******* ORG.NOM results ********
2024-05-06 09:55:13.561 | INFO     | __main__:evaluate:268 -  acc: 0.0000 - recall: 0.0000 - f1: 0.0000 
2024-05-06 09:55:13.561 | INFO     | __main__:evaluate:266 - ******* PER.NAM results ********
2024-05-06 09:55:13.561 | INFO     | __main__:evaluate:268 -  acc: 0.8387 - recall: 0.2342 - f1: 0.3662 
2024-05-06 09:55:13.562 | INFO     | __main__:evaluate:266 - ******* PER.NOM results ********
2024-05-06 09:55:13.562 | INFO     | __main__:evaluate:268 -  acc: 0.0000 - recall: 0.0000 - f1: 0.0000 
2024-05-06 09:55:13.564 | INFO     | __main__:train:188 - higher f1 of testset is 0.11685393258426968, dev is 0.12826603325415678 in step 100 epoch 3

 33%|███▎      | 14/43 [01:17<04:42,  9.75s/it]
 35%|███▍      | 15/43 [01:21<03:45,  8.05s/it]
 37%|███▋      | 16/43 [01:25<03:05,  6.87s/it]
 40%|███▉      | 17/43 [01:30<02:41,  6.23s/it]
 42%|████▏     | 18/43 [01:34<02:20,  5.64s/it]
 44%|████▍     | 19/43 [01:38<02:03,  5.16s/it]
 47%|████▋     | 20/43 [01:42<01:50,  4.82s/it]
 49%|████▉     | 21/43 [01:46<01:41,  4.59s/it]
 51%|█████     | 22/43 [01:50<01:30,  4.32s/it]
 53%|█████▎    | 23/43 [01:54<01:22,  4.14s/it]
 56%|█████▌    | 24/43 [01:58<01:18,  4.15s/it]
 58%|█████▊    | 25/43 [02:02<01:15,  4.18s/it]
 60%|██████    | 26/43 [02:06<01:11,  4.18s/it]
 63%|██████▎   | 27/43 [02:10<01:06,  4.13s/it]
 65%|██████▌   | 28/43 [02:14<01:01,  4.10s/it]
 67%|██████▋   | 29/43 [02:18<00:56,  4.05s/it]
 70%|██████▉   | 30/43 [02:22<00:52,  4.05s/it]
 72%|███████▏  | 31/43 [02:27<00:49,  4.09s/it]
 74%|███████▍  | 32/43 [02:30<00:44,  4.06s/it]
 77%|███████▋  | 33/43 [02:34<00:40,  4.01s/it]
 79%|███████▉  | 34/43 [02:38<00:35,  4.00s/it]
 81%|████████▏ | 35/43 [02:42<00:31,  3.91s/it]
 84%|████████▎ | 36/43 [02:46<00:27,  3.86s/it]
 86%|████████▌ | 37/43 [02:50<00:22,  3.82s/it]
 88%|████████▊ | 38/43 [02:53<00:18,  3.79s/it]
 91%|█████████ | 39/43 [02:57<00:15,  3.89s/it]
 93%|█████████▎| 40/43 [03:02<00:12,  4.09s/it]
 95%|█████████▌| 41/43 [03:06<00:08,  4.09s/it]
 98%|█████████▊| 42/43 [03:10<00:04,  4.04s/it]
100%|██████████| 43/43 [03:11<00:00,  3.14s/it]
100%|██████████| 43/43 [03:11<00:00,  4.45s/it]
2024-05-06 09:57:08.678 | INFO     | __main__:train:131 - start 4-th epoch training

  0%|          | 0/43 [00:00<?, ?it/s]
  2%|▏         | 1/43 [00:04<02:59,  4.27s/it]
  5%|▍         | 2/43 [00:08<02:50,  4.17s/it]
  7%|▋         | 3/43 [00:12<02:38,  3.95s/it]
  9%|▉         | 4/43 [00:16<02:38,  4.05s/it]
 12%|█▏        | 5/43 [00:20<02:31,  3.99s/it]
 14%|█▍        | 6/43 [00:23<02:24,  3.89s/it]
 16%|█▋        | 7/43 [00:27<02:21,  3.94s/it]
 19%|█▊        | 8/43 [00:32<02:22,  4.08s/it]
 21%|██        | 9/43 [00:36<02:16,  4.01s/it]
 23%|██▎       | 10/43 [00:39<02:09,  3.94s/it]
 26%|██▌       | 11/43 [00:43<02:06,  3.95s/it]
 28%|██▊       | 12/43 [00:47<02:03,  3.99s/it]
 30%|███       | 13/43 [00:52<02:00,  4.01s/it]
 33%|███▎      | 14/43 [00:56<01:56,  4.00s/it]
 35%|███▍      | 15/43 [00:59<01:49,  3.91s/it]
 37%|███▋      | 16/43 [01:03<01:46,  3.94s/it]
 40%|███▉      | 17/43 [01:07<01:44,  4.02s/it]
 42%|████▏     | 18/43 [01:12<01:43,  4.12s/it]
 44%|████▍     | 19/43 [01:16<01:38,  4.12s/it]
 47%|████▋     | 20/43 [01:20<01:33,  4.05s/it]
 49%|████▉     | 21/43 [01:24<01:31,  4.16s/it]
 51%|█████     | 22/43 [01:28<01:27,  4.18s/it]
 53%|█████▎    | 23/43 [01:33<01:24,  4.22s/it]
 56%|█████▌    | 24/43 [01:37<01:19,  4.19s/it]
 58%|█████▊    | 25/43 [01:41<01:14,  4.15s/it]
 60%|██████    | 26/43 [01:45<01:10,  4.14s/it]
 63%|██████▎   | 27/43 [01:49<01:05,  4.08s/it]
 65%|██████▌   | 28/43 [01:53<01:01,  4.10s/it]
 67%|██████▋   | 29/43 [01:57<00:56,  4.01s/it]
 70%|██████▉   | 30/43 [02:02<00:55,  4.24s/it]
 72%|███████▏  | 31/43 [02:06<00:51,  4.31s/it]
 74%|███████▍  | 32/43 [02:10<00:47,  4.28s/it]
 77%|███████▋  | 33/43 [02:15<00:42,  4.24s/it]
 79%|███████▉  | 34/43 [02:18<00:36,  4.10s/it]
 81%|████████▏ | 35/43 [02:22<00:32,  4.05s/it]
 84%|████████▎ | 36/43 [02:26<00:28,  4.07s/it]
 86%|████████▌ | 37/43 [02:31<00:24,  4.11s/it]
 88%|████████▊ | 38/43 [02:34<00:20,  4.01s/it]
 91%|█████████ | 39/43 [02:38<00:16,  4.04s/it]
 93%|█████████▎| 40/43 [02:42<00:11,  3.98s/it]
 95%|█████████▌| 41/43 [02:46<00:08,  4.04s/it]
 98%|█████████▊| 42/43 [02:51<00:04,  4.19s/it]
100%|██████████| 43/43 [02:52<00:00,  3.25s/it]
100%|██████████| 43/43 [02:52<00:00,  4.01s/it]
2024-05-06 10:00:01.233 | INFO     | __main__:train:131 - start 5-th epoch training

  0%|          | 0/43 [00:00<?, ?it/s]
  2%|▏         | 1/43 [00:04<03:08,  4.48s/it]
  5%|▍         | 2/43 [00:08<02:54,  4.27s/it]
  7%|▋         | 3/43 [00:12<02:43,  4.09s/it]
  9%|▉         | 4/43 [00:16<02:33,  3.93s/it]
 12%|█▏        | 5/43 [00:20<02:32,  4.02s/it]
 14%|█▍        | 6/43 [00:24<02:25,  3.93s/it]
 16%|█▋        | 7/43 [00:28<02:23,  3.99s/it]
 19%|█▊        | 8/43 [00:32<02:18,  3.97s/it]
 21%|██        | 9/43 [00:35<02:13,  3.92s/it]
 23%|██▎       | 10/43 [00:39<02:07,  3.85s/it]
 26%|██▌       | 11/43 [00:43<02:05,  3.92s/it]
 28%|██▊       | 12/43 [00:48<02:05,  4.06s/it]
 30%|███       | 13/43 [00:52<02:01,  4.06s/it]
 33%|███▎      | 14/43 [00:56<01:58,  4.08s/it]
 35%|███▍      | 15/43 [01:00<01:54,  4.10s/it]
 37%|███▋      | 16/43 [01:04<01:50,  4.09s/it]
 40%|███▉      | 17/43 [01:08<01:44,  4.02s/it]
 42%|████▏     | 18/43 [01:12<01:41,  4.05s/it]
 44%|████▍     | 19/43 [01:16<01:39,  4.15s/it]
 47%|████▋     | 20/43 [01:20<01:32,  4.03s/it]
 49%|████▉     | 21/43 [01:25<01:34,  4.32s/it]
 51%|█████     | 22/43 [01:29<01:28,  4.23s/it]
 53%|█████▎    | 23/43 [01:33<01:21,  4.09s/it]
 56%|█████▌    | 24/43 [01:37<01:18,  4.12s/it]
 58%|█████▊    | 25/43 [01:41<01:15,  4.20s/it]
 60%|██████    | 26/43 [01:46<01:12,  4.27s/it]
 63%|██████▎   | 27/43 [01:50<01:06,  4.14s/it]2024-05-06 10:01:55.227 | INFO     | __main__:train:170 - evaluate dev set
2024-05-06 10:01:55.230 | INFO     | __main__:evaluate:207 - ***** Running evaluation *****


  0%|          | 0/2 [00:00<?, ?it/s][A

 50%|█████     | 1/2 [00:07<00:07,  7.93s/it][A

100%|██████████| 2/2 [00:08<00:00,  3.64s/it][A
100%|██████████| 2/2 [00:08<00:00,  4.29s/it]
2024-05-06 10:02:03.803 | INFO     | __main__:evaluate:256 - 

2024-05-06 10:02:03.804 | INFO     | __main__:evaluate:261 - ***** Eval results *****
2024-05-06 10:02:03.805 | INFO     | __main__:evaluate:263 -  acc: 0.7210 - recall: 0.6710 - f1: 0.6951 - loss: 0.0749 
2024-05-06 10:02:03.805 | INFO     | __main__:evaluate:264 - ***** Entity results *****
2024-05-06 10:02:03.805 | INFO     | __main__:evaluate:266 - ******* GPE.NAM results ********
2024-05-06 10:02:03.805 | INFO     | __main__:evaluate:268 -  acc: 0.6364 - recall: 0.8077 - f1: 0.7119 
2024-05-06 10:02:03.806 | INFO     | __main__:evaluate:266 - ******* GPE.NOM results ********
2024-05-06 10:02:03.806 | INFO     | __main__:evaluate:268 -  acc: 0.0000 - recall: 0.0000 - f1: 0.0000 
2024-05-06 10:02:03.806 | INFO     | __main__:evaluate:266 - ******* LOC.NAM results ********
2024-05-06 10:02:03.806 | INFO     | __main__:evaluate:268 -  acc: 0.0000 - recall: 0.0000 - f1: 0.0000 
2024-05-06 10:02:03.806 | INFO     | __main__:evaluate:266 - ******* LOC.NOM results ********
2024-05-06 10:02:03.806 | INFO     | __main__:evaluate:268 -  acc: 0.0000 - recall: 0.0000 - f1: 0.0000 
2024-05-06 10:02:03.807 | INFO     | __main__:evaluate:266 - ******* ORG.NAM results ********
2024-05-06 10:02:03.807 | INFO     | __main__:evaluate:268 -  acc: 0.4286 - recall: 0.2553 - f1: 0.3200 
2024-05-06 10:02:03.807 | INFO     | __main__:evaluate:266 - ******* ORG.NOM results ********
2024-05-06 10:02:03.807 | INFO     | __main__:evaluate:268 -  acc: 0.0000 - recall: 0.0000 - f1: 0.0000 
2024-05-06 10:02:03.807 | INFO     | __main__:evaluate:266 - ******* PER.NAM results ********
2024-05-06 10:02:03.807 | INFO     | __main__:evaluate:268 -  acc: 0.6882 - recall: 0.7111 - f1: 0.6995 
2024-05-06 10:02:03.808 | INFO     | __main__:evaluate:266 - ******* PER.NOM results ********
2024-05-06 10:02:03.808 | INFO     | __main__:evaluate:268 -  acc: 0.7885 - recall: 0.7885 - f1: 0.7885 
2024-05-06 10:02:03.808 | INFO     | __main__:train:172 - evaluate test set
2024-05-06 10:02:03.813 | INFO     | __main__:evaluate:207 - ***** Running evaluation *****


  0%|          | 0/2 [00:00<?, ?it/s][A

 50%|█████     | 1/2 [00:08<00:08,  8.09s/it][A

100%|██████████| 2/2 [00:08<00:00,  3.72s/it][A
100%|██████████| 2/2 [00:08<00:00,  4.38s/it]
2024-05-06 10:02:12.565 | INFO     | __main__:evaluate:256 - 

2024-05-06 10:02:12.566 | INFO     | __main__:evaluate:261 - ***** Eval results *****
2024-05-06 10:02:12.567 | INFO     | __main__:evaluate:263 -  acc: 0.7403 - recall: 0.6473 - f1: 0.6907 - loss: 0.1463 
2024-05-06 10:02:12.567 | INFO     | __main__:evaluate:264 - ***** Entity results *****
2024-05-06 10:02:12.567 | INFO     | __main__:evaluate:266 - ******* GPE.NAM results ********
2024-05-06 10:02:12.567 | INFO     | __main__:evaluate:268 -  acc: 0.7368 - recall: 0.8936 - f1: 0.8077 
2024-05-06 10:02:12.567 | INFO     | __main__:evaluate:266 - ******* GPE.NOM results ********
2024-05-06 10:02:12.568 | INFO     | __main__:evaluate:268 -  acc: 0.0000 - recall: 0.0000 - f1: 0.0000 
2024-05-06 10:02:12.568 | INFO     | __main__:evaluate:266 - ******* LOC.NAM results ********
2024-05-06 10:02:12.568 | INFO     | __main__:evaluate:268 -  acc: 1.0000 - recall: 0.0526 - f1: 0.1000 
2024-05-06 10:02:12.568 | INFO     | __main__:evaluate:266 - ******* LOC.NOM results ********
2024-05-06 10:02:12.568 | INFO     | __main__:evaluate:268 -  acc: 0.0000 - recall: 0.0000 - f1: 0.0000 
2024-05-06 10:02:12.569 | INFO     | __main__:evaluate:266 - ******* ORG.NAM results ********
2024-05-06 10:02:12.569 | INFO     | __main__:evaluate:268 -  acc: 0.5909 - recall: 0.3333 - f1: 0.4262 
2024-05-06 10:02:12.569 | INFO     | __main__:evaluate:266 - ******* ORG.NOM results ********
2024-05-06 10:02:12.569 | INFO     | __main__:evaluate:268 -  acc: 0.0000 - recall: 0.0000 - f1: 0.0000 
2024-05-06 10:02:12.569 | INFO     | __main__:evaluate:266 - ******* PER.NAM results ********
2024-05-06 10:02:12.569 | INFO     | __main__:evaluate:268 -  acc: 0.7565 - recall: 0.7838 - f1: 0.7699 
2024-05-06 10:02:12.570 | INFO     | __main__:evaluate:266 - ******* PER.NOM results ********
2024-05-06 10:02:12.570 | INFO     | __main__:evaluate:268 -  acc: 0.7485 - recall: 0.7353 - f1: 0.7418 
2024-05-06 10:02:12.573 | INFO     | __main__:train:188 - higher f1 of testset is 0.6907216494845362, dev is 0.6950732356857523 in step 200 epoch 5

 65%|██████▌   | 28/43 [02:12<02:22,  9.51s/it]
 67%|██████▋   | 29/43 [02:16<01:49,  7.84s/it]
 70%|██████▉   | 30/43 [02:20<01:27,  6.75s/it]
 72%|███████▏  | 31/43 [02:24<01:10,  5.89s/it]
 74%|███████▍  | 32/43 [02:28<00:58,  5.33s/it]
 77%|███████▋  | 33/43 [02:32<00:50,  5.01s/it]
 79%|███████▉  | 34/43 [02:36<00:43,  4.81s/it]
 81%|████████▏ | 35/43 [02:41<00:36,  4.60s/it]
 84%|████████▎ | 36/43 [02:44<00:30,  4.37s/it]
 86%|████████▌ | 37/43 [02:48<00:25,  4.28s/it]
 88%|████████▊ | 38/43 [02:53<00:21,  4.35s/it]
 91%|█████████ | 39/43 [02:57<00:17,  4.35s/it]
 93%|█████████▎| 40/43 [03:01<00:12,  4.25s/it]
 95%|█████████▌| 41/43 [03:05<00:08,  4.18s/it]
 98%|█████████▊| 42/43 [03:09<00:04,  4.12s/it]
100%|██████████| 43/43 [03:10<00:00,  3.20s/it]
100%|██████████| 43/43 [03:10<00:00,  4.44s/it]
2024-05-06 10:03:12.131 | INFO     | __main__:train:131 - start 6-th epoch training

  0%|          | 0/43 [00:00<?, ?it/s]
  2%|▏         | 1/43 [00:04<02:57,  4.22s/it]
  5%|▍         | 2/43 [00:08<02:45,  4.03s/it]
  7%|▋         | 3/43 [00:11<02:38,  3.96s/it]
  9%|▉         | 4/43 [00:15<02:30,  3.87s/it]
 12%|█▏        | 5/43 [00:19<02:30,  3.95s/it]
 14%|█▍        | 6/43 [00:23<02:22,  3.86s/it]
 16%|█▋        | 7/43 [00:27<02:19,  3.87s/it]
 19%|█▊        | 8/43 [00:31<02:13,  3.82s/it]
 21%|██        | 9/43 [00:34<02:08,  3.79s/it]
 23%|██▎       | 10/43 [00:38<02:08,  3.89s/it]
 26%|██▌       | 11/43 [00:42<02:02,  3.81s/it]
 28%|██▊       | 12/43 [00:46<01:58,  3.81s/it]
 30%|███       | 13/43 [00:50<01:55,  3.86s/it]
 33%|███▎      | 14/43 [00:54<01:51,  3.83s/it]
 35%|███▍      | 15/43 [00:58<01:49,  3.90s/it]
 37%|███▋      | 16/43 [01:02<01:52,  4.15s/it]
 40%|███▉      | 17/43 [01:07<01:52,  4.33s/it]
 42%|████▏     | 18/43 [01:12<01:48,  4.35s/it]
 44%|████▍     | 19/43 [01:15<01:41,  4.22s/it]
 47%|████▋     | 20/43 [01:20<01:38,  4.30s/it]
 49%|████▉     | 21/43 [01:24<01:36,  4.36s/it]
 51%|█████     | 22/43 [01:29<01:29,  4.26s/it]
 53%|█████▎    | 23/43 [01:33<01:24,  4.23s/it]
 56%|█████▌    | 24/43 [01:37<01:19,  4.18s/it]
 58%|█████▊    | 25/43 [01:41<01:14,  4.16s/it]
 60%|██████    | 26/43 [01:45<01:09,  4.08s/it]
 63%|██████▎   | 27/43 [01:49<01:04,  4.03s/it]
 65%|██████▌   | 28/43 [01:53<01:01,  4.09s/it]
 67%|██████▋   | 29/43 [01:57<00:58,  4.15s/it]
 70%|██████▉   | 30/43 [02:02<00:54,  4.22s/it]
 72%|███████▏  | 31/43 [02:05<00:49,  4.10s/it]
 74%|███████▍  | 32/43 [02:10<00:45,  4.14s/it]
 77%|███████▋  | 33/43 [02:14<00:42,  4.27s/it]
 79%|███████▉  | 34/43 [02:19<00:39,  4.44s/it]
 81%|████████▏ | 35/43 [02:24<00:35,  4.45s/it]
 84%|████████▎ | 36/43 [02:28<00:30,  4.41s/it]
 86%|████████▌ | 37/43 [02:32<00:26,  4.35s/it]
 88%|████████▊ | 38/43 [02:36<00:21,  4.23s/it]
 91%|█████████ | 39/43 [02:40<00:16,  4.22s/it]
 93%|█████████▎| 40/43 [02:45<00:13,  4.35s/it]
 95%|█████████▌| 41/43 [02:49<00:08,  4.24s/it]
 98%|█████████▊| 42/43 [02:53<00:04,  4.20s/it]
100%|██████████| 43/43 [02:54<00:00,  3.25s/it]
100%|██████████| 43/43 [02:54<00:00,  4.06s/it]
2024-05-06 10:06:06.595 | INFO     | __main__:train:131 - start 7-th epoch training

  0%|          | 0/43 [00:00<?, ?it/s]
  2%|▏         | 1/43 [00:03<02:44,  3.91s/it]
  5%|▍         | 2/43 [00:07<02:39,  3.90s/it]
  7%|▋         | 3/43 [00:11<02:40,  4.02s/it]
  9%|▉         | 4/43 [00:16<02:48,  4.32s/it]
 12%|█▏        | 5/43 [00:21<02:44,  4.33s/it]
 14%|█▍        | 6/43 [00:25<02:35,  4.19s/it]
 16%|█▋        | 7/43 [00:28<02:25,  4.04s/it]
 19%|█▊        | 8/43 [00:33<02:28,  4.25s/it]
 21%|██        | 9/43 [00:37<02:27,  4.33s/it]
 23%|██▎       | 10/43 [00:42<02:22,  4.31s/it]
 26%|██▌       | 11/43 [00:46<02:16,  4.27s/it]
 28%|██▊       | 12/43 [00:50<02:12,  4.28s/it]
 30%|███       | 13/43 [00:54<02:06,  4.21s/it]
 33%|███▎      | 14/43 [00:58<01:58,  4.10s/it]
 35%|███▍      | 15/43 [01:02<01:54,  4.10s/it]
 37%|███▋      | 16/43 [01:06<01:51,  4.12s/it]
 40%|███▉      | 17/43 [01:11<01:49,  4.22s/it]
 42%|████▏     | 18/43 [01:15<01:45,  4.23s/it]
 44%|████▍     | 19/43 [01:19<01:38,  4.08s/it]
 47%|████▋     | 20/43 [01:23<01:37,  4.23s/it]
 49%|████▉     | 21/43 [01:27<01:30,  4.11s/it]
 51%|█████     | 22/43 [01:32<01:29,  4.29s/it]
 53%|█████▎    | 23/43 [01:37<01:28,  4.42s/it]
 56%|█████▌    | 24/43 [01:41<01:23,  4.42s/it]
 58%|█████▊    | 25/43 [01:46<01:19,  4.43s/it]
 60%|██████    | 26/43 [01:50<01:13,  4.32s/it]
 63%|██████▎   | 27/43 [01:54<01:07,  4.24s/it]
 65%|██████▌   | 28/43 [01:58<01:02,  4.16s/it]
 67%|██████▋   | 29/43 [02:01<00:56,  4.02s/it]
 70%|██████▉   | 30/43 [02:06<00:52,  4.07s/it]
 72%|███████▏  | 31/43 [02:10<00:50,  4.20s/it]
 74%|███████▍  | 32/43 [02:14<00:46,  4.26s/it]
 77%|███████▋  | 33/43 [02:18<00:41,  4.20s/it]
 79%|███████▉  | 34/43 [02:22<00:36,  4.07s/it]
 81%|████████▏ | 35/43 [02:26<00:31,  3.99s/it]
 84%|████████▎ | 36/43 [02:30<00:27,  4.00s/it]
 86%|████████▌ | 37/43 [02:34<00:24,  4.02s/it]
 88%|████████▊ | 38/43 [02:38<00:19,  3.98s/it]
 91%|█████████ | 39/43 [02:42<00:15,  3.95s/it]
 93%|█████████▎| 40/43 [02:46<00:11,  3.94s/it]
 95%|█████████▌| 41/43 [02:50<00:07,  3.96s/it]2024-05-06 10:09:01.123 | INFO     | __main__:train:170 - evaluate dev set
2024-05-06 10:09:01.129 | INFO     | __main__:evaluate:207 - ***** Running evaluation *****


  0%|          | 0/2 [00:00<?, ?it/s][A

 50%|█████     | 1/2 [00:08<00:08,  8.03s/it][A

100%|██████████| 2/2 [00:08<00:00,  3.65s/it][A
100%|██████████| 2/2 [00:08<00:00,  4.31s/it]
2024-05-06 10:09:09.749 | INFO     | __main__:evaluate:256 - 

2024-05-06 10:09:09.750 | INFO     | __main__:evaluate:261 - ***** Eval results *****
2024-05-06 10:09:09.751 | INFO     | __main__:evaluate:263 -  acc: 0.7216 - recall: 0.7198 - f1: 0.7207 - loss: 0.0979 
2024-05-06 10:09:09.751 | INFO     | __main__:evaluate:264 - ***** Entity results *****
2024-05-06 10:09:09.751 | INFO     | __main__:evaluate:266 - ******* GPE.NAM results ********
2024-05-06 10:09:09.751 | INFO     | __main__:evaluate:268 -  acc: 0.7667 - recall: 0.8846 - f1: 0.8214 
2024-05-06 10:09:09.751 | INFO     | __main__:evaluate:266 - ******* GPE.NOM results ********
2024-05-06 10:09:09.751 | INFO     | __main__:evaluate:268 -  acc: 0.0000 - recall: 0.0000 - f1: 0.0000 
2024-05-06 10:09:09.752 | INFO     | __main__:evaluate:266 - ******* LOC.NAM results ********
2024-05-06 10:09:09.752 | INFO     | __main__:evaluate:268 -  acc: 0.7143 - recall: 0.8333 - f1: 0.7692 
2024-05-06 10:09:09.752 | INFO     | __main__:evaluate:266 - ******* LOC.NOM results ********
2024-05-06 10:09:09.752 | INFO     | __main__:evaluate:268 -  acc: 0.0000 - recall: 0.0000 - f1: 0.0000 
2024-05-06 10:09:09.752 | INFO     | __main__:evaluate:266 - ******* ORG.NAM results ********
2024-05-06 10:09:09.752 | INFO     | __main__:evaluate:268 -  acc: 0.4286 - recall: 0.3191 - f1: 0.3659 
2024-05-06 10:09:09.753 | INFO     | __main__:evaluate:266 - ******* ORG.NOM results ********
2024-05-06 10:09:09.753 | INFO     | __main__:evaluate:268 -  acc: 0.6000 - recall: 0.6000 - f1: 0.6000 
2024-05-06 10:09:09.753 | INFO     | __main__:evaluate:266 - ******* PER.NAM results ********
2024-05-06 10:09:09.753 | INFO     | __main__:evaluate:268 -  acc: 0.7470 - recall: 0.6889 - f1: 0.7168 
2024-05-06 10:09:09.753 | INFO     | __main__:evaluate:266 - ******* PER.NOM results ********
2024-05-06 10:09:09.753 | INFO     | __main__:evaluate:268 -  acc: 0.7577 - recall: 0.8269 - f1: 0.7908 
2024-05-06 10:09:09.754 | INFO     | __main__:train:172 - evaluate test set
2024-05-06 10:09:09.758 | INFO     | __main__:evaluate:207 - ***** Running evaluation *****


  0%|          | 0/2 [00:00<?, ?it/s][A

 50%|█████     | 1/2 [00:08<00:08,  8.00s/it][A

100%|██████████| 2/2 [00:08<00:00,  3.67s/it][A
100%|██████████| 2/2 [00:08<00:00,  4.32s/it]
2024-05-06 10:09:18.404 | INFO     | __main__:evaluate:256 - 

2024-05-06 10:09:18.405 | INFO     | __main__:evaluate:261 - ***** Eval results *****
2024-05-06 10:09:18.406 | INFO     | __main__:evaluate:263 -  acc: 0.7056 - recall: 0.6715 - f1: 0.6881 - loss: 0.1507 
2024-05-06 10:09:18.406 | INFO     | __main__:evaluate:264 - ***** Entity results *****
2024-05-06 10:09:18.406 | INFO     | __main__:evaluate:266 - ******* GPE.NAM results ********
2024-05-06 10:09:18.406 | INFO     | __main__:evaluate:268 -  acc: 0.7925 - recall: 0.8936 - f1: 0.8400 
2024-05-06 10:09:18.406 | INFO     | __main__:evaluate:266 - ******* GPE.NOM results ********
2024-05-06 10:09:18.406 | INFO     | __main__:evaluate:268 -  acc: 0.0000 - recall: 0.0000 - f1: 0.0000 
2024-05-06 10:09:18.407 | INFO     | __main__:evaluate:266 - ******* LOC.NAM results ********
2024-05-06 10:09:18.407 | INFO     | __main__:evaluate:268 -  acc: 0.5714 - recall: 0.2105 - f1: 0.3077 
2024-05-06 10:09:18.407 | INFO     | __main__:evaluate:266 - ******* LOC.NOM results ********
2024-05-06 10:09:18.407 | INFO     | __main__:evaluate:268 -  acc: 0.0000 - recall: 0.0000 - f1: 0.0000 
2024-05-06 10:09:18.407 | INFO     | __main__:evaluate:266 - ******* ORG.NAM results ********
2024-05-06 10:09:18.408 | INFO     | __main__:evaluate:268 -  acc: 0.5758 - recall: 0.4872 - f1: 0.5278 
2024-05-06 10:09:18.408 | INFO     | __main__:evaluate:266 - ******* ORG.NOM results ********
2024-05-06 10:09:18.408 | INFO     | __main__:evaluate:268 -  acc: 0.7500 - recall: 0.1765 - f1: 0.2857 
2024-05-06 10:09:18.409 | INFO     | __main__:evaluate:266 - ******* PER.NAM results ********
2024-05-06 10:09:18.409 | INFO     | __main__:evaluate:268 -  acc: 0.7500 - recall: 0.7568 - f1: 0.7534 
2024-05-06 10:09:18.409 | INFO     | __main__:evaluate:266 - ******* PER.NOM results ********
2024-05-06 10:09:18.409 | INFO     | __main__:evaluate:268 -  acc: 0.6848 - recall: 0.7412 - f1: 0.7119 

 98%|█████████▊| 42/43 [03:11<00:09,  9.23s/it]
100%|██████████| 43/43 [03:13<00:00,  6.84s/it]
100%|██████████| 43/43 [03:13<00:00,  4.49s/it]
2024-05-06 10:09:19.690 | INFO     | __main__:train:131 - start 8-th epoch training

  0%|          | 0/43 [00:00<?, ?it/s]
  2%|▏         | 1/43 [00:04<02:55,  4.19s/it]
  5%|▍         | 2/43 [00:08<02:52,  4.22s/it]
  7%|▋         | 3/43 [00:12<02:43,  4.08s/it]
  9%|▉         | 4/43 [00:16<02:35,  3.99s/it]
 12%|█▏        | 5/43 [00:20<02:37,  4.13s/it]
 14%|█▍        | 6/43 [00:24<02:29,  4.04s/it]
 16%|█▋        | 7/43 [00:28<02:21,  3.94s/it]
 19%|█▊        | 8/43 [00:32<02:22,  4.07s/it]
 21%|██        | 9/43 [00:36<02:20,  4.13s/it]
 23%|██▎       | 10/43 [00:40<02:13,  4.06s/it]
 26%|██▌       | 11/43 [00:44<02:06,  3.95s/it]
 28%|██▊       | 12/43 [00:48<02:03,  3.97s/it]
 30%|███       | 13/43 [00:52<01:57,  3.92s/it]
 33%|███▎      | 14/43 [00:56<01:55,  3.98s/it]
 35%|███▍      | 15/43 [01:00<01:55,  4.14s/it]
 37%|███▋      | 16/43 [01:05<01:52,  4.16s/it]
 40%|███▉      | 17/43 [01:09<01:49,  4.22s/it]
 42%|████▏     | 18/43 [01:13<01:44,  4.17s/it]
 44%|████▍     | 19/43 [01:17<01:37,  4.05s/it]
 47%|████▋     | 20/43 [01:21<01:33,  4.06s/it]
 49%|████▉     | 21/43 [01:25<01:28,  4.02s/it]
 51%|█████     | 22/43 [01:29<01:26,  4.10s/it]
 53%|█████▎    | 23/43 [01:33<01:22,  4.13s/it]
 56%|█████▌    | 24/43 [01:38<01:20,  4.22s/it]
 58%|█████▊    | 25/43 [01:42<01:16,  4.26s/it]
 60%|██████    | 26/43 [01:46<01:10,  4.16s/it]
 63%|██████▎   | 27/43 [01:50<01:06,  4.13s/it]
 65%|██████▌   | 28/43 [01:54<01:01,  4.13s/it]
 67%|██████▋   | 29/43 [01:58<00:57,  4.10s/it]
 70%|██████▉   | 30/43 [02:03<00:54,  4.19s/it]
 72%|███████▏  | 31/43 [02:07<00:50,  4.19s/it]
 74%|███████▍  | 32/43 [02:11<00:45,  4.14s/it]
 77%|███████▋  | 33/43 [02:15<00:40,  4.07s/it]
 79%|███████▉  | 34/43 [02:19<00:36,  4.08s/it]
 81%|████████▏ | 35/43 [02:23<00:32,  4.02s/it]
 84%|████████▎ | 36/43 [02:26<00:27,  3.96s/it]
 86%|████████▌ | 37/43 [02:30<00:23,  3.91s/it]
 88%|████████▊ | 38/43 [02:34<00:19,  3.98s/it]
 91%|█████████ | 39/43 [02:39<00:16,  4.13s/it]
 93%|█████████▎| 40/43 [02:43<00:12,  4.11s/it]
 95%|█████████▌| 41/43 [02:47<00:08,  4.02s/it]
 98%|█████████▊| 42/43 [02:51<00:03,  3.97s/it]
100%|██████████| 43/43 [02:52<00:00,  3.17s/it]
100%|██████████| 43/43 [02:52<00:00,  4.01s/it]
2024-05-06 10:12:12.087 | INFO     | __main__:train:131 - start 9-th epoch training

  0%|          | 0/43 [00:00<?, ?it/s]
  2%|▏         | 1/43 [00:03<02:44,  3.91s/it]
  5%|▍         | 2/43 [00:07<02:42,  3.95s/it]
  7%|▋         | 3/43 [00:11<02:37,  3.94s/it]
  9%|▉         | 4/43 [00:15<02:31,  3.87s/it]
 12%|█▏        | 5/43 [00:20<02:35,  4.10s/it]
 14%|█▍        | 6/43 [00:24<02:34,  4.17s/it]
 16%|█▋        | 7/43 [00:28<02:30,  4.18s/it]
 19%|█▊        | 8/43 [00:32<02:24,  4.13s/it]
 21%|██        | 9/43 [00:36<02:20,  4.12s/it]
 23%|██▎       | 10/43 [00:40<02:13,  4.06s/it]
 26%|██▌       | 11/43 [00:44<02:09,  4.05s/it]
 28%|██▊       | 12/43 [00:48<02:04,  4.00s/it]
 30%|███       | 13/43 [00:52<01:59,  3.98s/it]
 33%|███▎      | 14/43 [00:56<01:52,  3.89s/it]
 35%|███▍      | 15/43 [01:00<01:54,  4.09s/it]
 37%|███▋      | 16/43 [01:04<01:49,  4.07s/it]
 40%|███▉      | 17/43 [01:08<01:44,  4.03s/it]
 42%|████▏     | 18/43 [01:12<01:38,  3.96s/it]
 44%|████▍     | 19/43 [01:16<01:33,  3.89s/it]
 47%|████▋     | 20/43 [01:20<01:32,  4.03s/it]
 49%|████▉     | 21/43 [01:25<01:35,  4.33s/it]
 51%|█████     | 22/43 [01:29<01:31,  4.34s/it]
 53%|█████▎    | 23/43 [01:34<01:25,  4.27s/it]
 56%|█████▌    | 24/43 [01:38<01:21,  4.30s/it]
 58%|█████▊    | 25/43 [01:42<01:17,  4.31s/it]
 60%|██████    | 26/43 [01:47<01:15,  4.43s/it]
 63%|██████▎   | 27/43 [01:51<01:11,  4.44s/it]
 65%|██████▌   | 28/43 [01:56<01:05,  4.39s/it]
 67%|██████▋   | 29/43 [02:00<01:02,  4.49s/it]
 70%|██████▉   | 30/43 [02:05<00:58,  4.51s/it]
 72%|███████▏  | 31/43 [02:09<00:53,  4.43s/it]
 74%|███████▍  | 32/43 [02:14<00:49,  4.46s/it]
 77%|███████▋  | 33/43 [02:18<00:44,  4.42s/it]
 79%|███████▉  | 34/43 [02:23<00:40,  4.45s/it]
 81%|████████▏ | 35/43 [02:27<00:34,  4.36s/it]
 84%|████████▎ | 36/43 [02:31<00:29,  4.22s/it]
 86%|████████▌ | 37/43 [02:35<00:25,  4.19s/it]
 88%|████████▊ | 38/43 [02:39<00:20,  4.12s/it]
 91%|█████████ | 39/43 [02:43<00:16,  4.13s/it]
 93%|█████████▎| 40/43 [02:47<00:12,  4.14s/it]
 95%|█████████▌| 41/43 [02:51<00:08,  4.19s/it]
 98%|█████████▊| 42/43 [02:55<00:04,  4.10s/it]
100%|██████████| 43/43 [02:56<00:00,  3.21s/it]
100%|██████████| 43/43 [02:56<00:00,  4.11s/it]
2024-05-06 10:15:08.964 | INFO     | __main__:train:131 - start 10-th epoch training

  0%|          | 0/43 [00:00<?, ?it/s]
  2%|▏         | 1/43 [00:04<02:53,  4.13s/it]
  5%|▍         | 2/43 [00:08<02:48,  4.12s/it]
  7%|▋         | 3/43 [00:12<02:41,  4.03s/it]
  9%|▉         | 4/43 [00:16<02:38,  4.07s/it]
 12%|█▏        | 5/43 [00:20<02:36,  4.11s/it]
 14%|█▍        | 6/43 [00:24<02:32,  4.12s/it]
 16%|█▋        | 7/43 [00:28<02:26,  4.08s/it]
 19%|█▊        | 8/43 [00:32<02:20,  4.01s/it]
 21%|██        | 9/43 [00:36<02:14,  3.97s/it]
 23%|██▎       | 10/43 [00:40<02:10,  3.96s/it]
 26%|██▌       | 11/43 [00:44<02:04,  3.89s/it]
 28%|██▊       | 12/43 [00:48<02:09,  4.17s/it]2024-05-06 10:16:01.967 | INFO     | __main__:train:170 - evaluate dev set
2024-05-06 10:16:01.970 | INFO     | __main__:evaluate:207 - ***** Running evaluation *****


  0%|          | 0/2 [00:00<?, ?it/s][A

 50%|█████     | 1/2 [00:08<00:08,  8.01s/it][A

100%|██████████| 2/2 [00:08<00:00,  3.64s/it][A
100%|██████████| 2/2 [00:08<00:00,  4.30s/it]
2024-05-06 10:16:10.562 | INFO     | __main__:evaluate:256 - 

2024-05-06 10:16:10.563 | INFO     | __main__:evaluate:261 - ***** Eval results *****
2024-05-06 10:16:10.563 | INFO     | __main__:evaluate:263 -  acc: 0.7195 - recall: 0.7121 - f1: 0.7158 - loss: 0.1107 
2024-05-06 10:16:10.564 | INFO     | __main__:evaluate:264 - ***** Entity results *****
2024-05-06 10:16:10.564 | INFO     | __main__:evaluate:266 - ******* GPE.NAM results ********
2024-05-06 10:16:10.564 | INFO     | __main__:evaluate:268 -  acc: 0.6216 - recall: 0.8846 - f1: 0.7302 
2024-05-06 10:16:10.564 | INFO     | __main__:evaluate:266 - ******* GPE.NOM results ********
2024-05-06 10:16:10.564 | INFO     | __main__:evaluate:268 -  acc: 0.0000 - recall: 0.0000 - f1: 0.0000 
2024-05-06 10:16:10.565 | INFO     | __main__:evaluate:266 - ******* LOC.NAM results ********
2024-05-06 10:16:10.565 | INFO     | __main__:evaluate:268 -  acc: 0.5556 - recall: 0.8333 - f1: 0.6667 
2024-05-06 10:16:10.565 | INFO     | __main__:evaluate:266 - ******* LOC.NOM results ********
2024-05-06 10:16:10.565 | INFO     | __main__:evaluate:268 -  acc: 0.0000 - recall: 0.0000 - f1: 0.0000 
2024-05-06 10:16:10.565 | INFO     | __main__:evaluate:266 - ******* ORG.NAM results ********
2024-05-06 10:16:10.565 | INFO     | __main__:evaluate:268 -  acc: 0.4412 - recall: 0.3191 - f1: 0.3704 
2024-05-06 10:16:10.566 | INFO     | __main__:evaluate:266 - ******* ORG.NOM results ********
2024-05-06 10:16:10.566 | INFO     | __main__:evaluate:268 -  acc: 0.6000 - recall: 0.6000 - f1: 0.6000 
2024-05-06 10:16:10.566 | INFO     | __main__:evaluate:266 - ******* PER.NAM results ********
2024-05-06 10:16:10.566 | INFO     | __main__:evaluate:268 -  acc: 0.7683 - recall: 0.7000 - f1: 0.7326 
2024-05-06 10:16:10.566 | INFO     | __main__:evaluate:266 - ******* PER.NOM results ********
2024-05-06 10:16:10.566 | INFO     | __main__:evaluate:268 -  acc: 0.7742 - recall: 0.8077 - f1: 0.7906 
2024-05-06 10:16:10.567 | INFO     | __main__:train:172 - evaluate test set
2024-05-06 10:16:10.571 | INFO     | __main__:evaluate:207 - ***** Running evaluation *****


  0%|          | 0/2 [00:00<?, ?it/s][A

 50%|█████     | 1/2 [00:08<00:08,  8.05s/it][A

100%|██████████| 2/2 [00:08<00:00,  3.66s/it][A
100%|██████████| 2/2 [00:08<00:00,  4.32s/it]
2024-05-06 10:16:19.217 | INFO     | __main__:evaluate:256 - 

2024-05-06 10:16:19.218 | INFO     | __main__:evaluate:261 - ***** Eval results *****
2024-05-06 10:16:19.219 | INFO     | __main__:evaluate:263 -  acc: 0.7084 - recall: 0.6691 - f1: 0.6882 - loss: 0.1506 
2024-05-06 10:16:19.219 | INFO     | __main__:evaluate:264 - ***** Entity results *****
2024-05-06 10:16:19.219 | INFO     | __main__:evaluate:266 - ******* GPE.NAM results ********
2024-05-06 10:16:19.219 | INFO     | __main__:evaluate:268 -  acc: 0.7679 - recall: 0.9149 - f1: 0.8350 
2024-05-06 10:16:19.219 | INFO     | __main__:evaluate:266 - ******* GPE.NOM results ********
2024-05-06 10:16:19.220 | INFO     | __main__:evaluate:268 -  acc: 0.0000 - recall: 0.0000 - f1: 0.0000 
2024-05-06 10:16:19.220 | INFO     | __main__:evaluate:266 - ******* LOC.NAM results ********
2024-05-06 10:16:19.220 | INFO     | __main__:evaluate:268 -  acc: 0.4167 - recall: 0.2632 - f1: 0.3226 
2024-05-06 10:16:19.220 | INFO     | __main__:evaluate:266 - ******* LOC.NOM results ********
2024-05-06 10:16:19.220 | INFO     | __main__:evaluate:268 -  acc: 0.6667 - recall: 0.2222 - f1: 0.3333 
2024-05-06 10:16:19.220 | INFO     | __main__:evaluate:266 - ******* ORG.NAM results ********
2024-05-06 10:16:19.221 | INFO     | __main__:evaluate:268 -  acc: 0.6429 - recall: 0.4615 - f1: 0.5373 
2024-05-06 10:16:19.221 | INFO     | __main__:evaluate:266 - ******* ORG.NOM results ********
2024-05-06 10:16:19.221 | INFO     | __main__:evaluate:268 -  acc: 0.7143 - recall: 0.2941 - f1: 0.4167 
2024-05-06 10:16:19.221 | INFO     | __main__:evaluate:266 - ******* PER.NAM results ********
2024-05-06 10:16:19.221 | INFO     | __main__:evaluate:268 -  acc: 0.7143 - recall: 0.7207 - f1: 0.7175 
2024-05-06 10:16:19.221 | INFO     | __main__:evaluate:266 - ******* PER.NOM results ********
2024-05-06 10:16:19.222 | INFO     | __main__:evaluate:268 -  acc: 0.7168 - recall: 0.7294 - f1: 0.7230 

 30%|███       | 13/43 [01:10<04:41,  9.39s/it]
 33%|███▎      | 14/43 [01:14<03:44,  7.73s/it]
 35%|███▍      | 15/43 [01:17<03:02,  6.53s/it]
 37%|███▋      | 16/43 [01:22<02:39,  5.91s/it]
 40%|███▉      | 17/43 [01:26<02:22,  5.49s/it]
 42%|████▏     | 18/43 [01:31<02:07,  5.11s/it]
 44%|████▍     | 19/43 [01:35<01:54,  4.79s/it]
 47%|████▋     | 20/43 [01:38<01:42,  4.47s/it]
 49%|████▉     | 21/43 [01:43<01:38,  4.46s/it]
 51%|█████     | 22/43 [01:47<01:29,  4.24s/it]
 53%|█████▎    | 23/43 [01:51<01:26,  4.32s/it]
 56%|█████▌    | 24/43 [01:55<01:21,  4.30s/it]
 58%|█████▊    | 25/43 [01:59<01:15,  4.19s/it]
 60%|██████    | 26/43 [02:03<01:09,  4.06s/it]
 63%|██████▎   | 27/43 [02:08<01:08,  4.26s/it]
 65%|██████▌   | 28/43 [02:12<01:02,  4.17s/it]
 67%|██████▋   | 29/43 [02:15<00:56,  4.05s/it]
 70%|██████▉   | 30/43 [02:19<00:52,  4.02s/it]
 72%|███████▏  | 31/43 [02:24<00:48,  4.08s/it]
 74%|███████▍  | 32/43 [02:28<00:45,  4.11s/it]
 77%|███████▋  | 33/43 [02:32<00:41,  4.16s/it]
 79%|███████▉  | 34/43 [02:36<00:38,  4.22s/it]
 81%|████████▏ | 35/43 [02:41<00:34,  4.27s/it]
 84%|████████▎ | 36/43 [02:45<00:29,  4.28s/it]
 86%|████████▌ | 37/43 [02:50<00:26,  4.36s/it]
 88%|████████▊ | 38/43 [02:54<00:21,  4.23s/it]
 91%|█████████ | 39/43 [02:58<00:16,  4.18s/it]
 93%|█████████▎| 40/43 [03:02<00:12,  4.23s/it]
 95%|█████████▌| 41/43 [03:06<00:08,  4.28s/it]
 98%|█████████▊| 42/43 [03:11<00:04,  4.34s/it]
100%|██████████| 43/43 [03:12<00:00,  3.36s/it]
100%|██████████| 43/43 [03:12<00:00,  4.48s/it]
2024-05-06 10:18:21.455 | INFO     | __main__:train:131 - start 11-th epoch training

  0%|          | 0/43 [00:00<?, ?it/s]
  2%|▏         | 1/43 [00:04<03:28,  4.96s/it]
  5%|▍         | 2/43 [00:09<03:23,  4.97s/it]
  7%|▋         | 3/43 [00:14<03:10,  4.76s/it]
  9%|▉         | 4/43 [00:18<02:57,  4.55s/it]
 12%|█▏        | 5/43 [00:22<02:46,  4.37s/it]
 14%|█▍        | 6/43 [00:26<02:35,  4.21s/it]
 16%|█▋        | 7/43 [00:30<02:28,  4.13s/it]
 19%|█▊        | 8/43 [00:34<02:22,  4.09s/it]
 21%|██        | 9/43 [00:38<02:15,  3.98s/it]
 23%|██▎       | 10/43 [00:42<02:10,  3.96s/it]
 26%|██▌       | 11/43 [00:45<02:04,  3.88s/it]
 28%|██▊       | 12/43 [00:49<01:58,  3.83s/it]
 30%|███       | 13/43 [00:54<02:00,  4.02s/it]
 33%|███▎      | 14/43 [00:58<01:56,  4.00s/it]
 35%|███▍      | 15/43 [01:02<01:53,  4.07s/it]
 37%|███▋      | 16/43 [01:06<01:54,  4.25s/it]
 40%|███▉      | 17/43 [01:11<01:50,  4.26s/it]
 42%|████▏     | 18/43 [01:15<01:46,  4.27s/it]
 44%|████▍     | 19/43 [01:19<01:41,  4.21s/it]
 47%|████▋     | 20/43 [01:24<01:39,  4.33s/it]
 49%|████▉     | 21/43 [01:28<01:35,  4.34s/it]
 51%|█████     | 22/43 [01:32<01:29,  4.26s/it]
 53%|█████▎    | 23/43 [01:36<01:23,  4.19s/it]
 56%|█████▌    | 24/43 [01:40<01:18,  4.15s/it]
 58%|█████▊    | 25/43 [01:44<01:13,  4.10s/it]
 60%|██████    | 26/43 [01:48<01:07,  3.96s/it]
 63%|██████▎   | 27/43 [01:52<01:02,  3.89s/it]
 65%|██████▌   | 28/43 [01:56<00:58,  3.92s/it]
 67%|██████▋   | 29/43 [01:59<00:54,  3.89s/it]
 70%|██████▉   | 30/43 [02:03<00:51,  3.94s/it]
 72%|███████▏  | 31/43 [02:08<00:48,  4.02s/it]
 74%|███████▍  | 32/43 [02:12<00:43,  3.99s/it]
 77%|███████▋  | 33/43 [02:15<00:39,  3.91s/it]
 79%|███████▉  | 34/43 [02:20<00:36,  4.05s/it]
 81%|████████▏ | 35/43 [02:24<00:32,  4.06s/it]
 84%|████████▎ | 36/43 [02:28<00:28,  4.01s/it]
 86%|████████▌ | 37/43 [02:31<00:23,  3.94s/it]
 88%|████████▊ | 38/43 [02:35<00:19,  3.87s/it]
 91%|█████████ | 39/43 [02:39<00:15,  3.85s/it]
 93%|█████████▎| 40/43 [02:43<00:11,  3.82s/it]
 95%|█████████▌| 41/43 [02:47<00:07,  3.94s/it]
 98%|█████████▊| 42/43 [02:51<00:03,  3.90s/it]
100%|██████████| 43/43 [02:52<00:00,  3.11s/it]
100%|██████████| 43/43 [02:52<00:00,  4.01s/it]
2024-05-06 10:21:13.947 | INFO     | __main__:train:131 - start 12-th epoch training

  0%|          | 0/43 [00:00<?, ?it/s]
  2%|▏         | 1/43 [00:04<03:15,  4.66s/it]
  5%|▍         | 2/43 [00:08<02:59,  4.39s/it]
  7%|▋         | 3/43 [00:12<02:48,  4.20s/it]
  9%|▉         | 4/43 [00:16<02:39,  4.09s/it]
 12%|█▏        | 5/43 [00:20<02:33,  4.05s/it]
 14%|█▍        | 6/43 [00:24<02:29,  4.05s/it]
 16%|█▋        | 7/43 [00:28<02:23,  4.00s/it]
 19%|█▊        | 8/43 [00:32<02:16,  3.91s/it]
 21%|██        | 9/43 [00:36<02:18,  4.07s/it]
 23%|██▎       | 10/43 [00:41<02:17,  4.17s/it]
 26%|██▌       | 11/43 [00:45<02:13,  4.17s/it]
 28%|██▊       | 12/43 [00:49<02:09,  4.18s/it]
 30%|███       | 13/43 [00:53<02:03,  4.11s/it]
 33%|███▎      | 14/43 [00:57<01:56,  4.01s/it]
 35%|███▍      | 15/43 [01:01<01:55,  4.11s/it]
 37%|███▋      | 16/43 [01:05<01:47,  3.98s/it]
 40%|███▉      | 17/43 [01:09<01:44,  4.02s/it]
 42%|████▏     | 18/43 [01:13<01:41,  4.06s/it]
 44%|████▍     | 19/43 [01:17<01:34,  3.93s/it]
 47%|████▋     | 20/43 [01:21<01:30,  3.93s/it]
 49%|████▉     | 21/43 [01:24<01:25,  3.88s/it]
 51%|█████     | 22/43 [01:29<01:27,  4.18s/it]
 53%|█████▎    | 23/43 [01:34<01:24,  4.25s/it]
 56%|█████▌    | 24/43 [01:38<01:19,  4.18s/it]
 58%|█████▊    | 25/43 [01:42<01:15,  4.20s/it]
 60%|██████    | 26/43 [01:46<01:09,  4.07s/it]2024-05-06 10:23:04.193 | INFO     | __main__:train:170 - evaluate dev set
2024-05-06 10:23:04.197 | INFO     | __main__:evaluate:207 - ***** Running evaluation *****


  0%|          | 0/2 [00:00<?, ?it/s][A

 50%|█████     | 1/2 [00:08<00:08,  8.07s/it][A

100%|██████████| 2/2 [00:08<00:00,  3.69s/it][A
100%|██████████| 2/2 [00:08<00:00,  4.35s/it]
2024-05-06 10:23:12.895 | INFO     | __main__:evaluate:256 - 

2024-05-06 10:23:12.897 | INFO     | __main__:evaluate:261 - ***** Eval results *****
2024-05-06 10:23:12.897 | INFO     | __main__:evaluate:263 -  acc: 0.7069 - recall: 0.7069 - f1: 0.7069 - loss: 0.1093 
2024-05-06 10:23:12.897 | INFO     | __main__:evaluate:264 - ***** Entity results *****
2024-05-06 10:23:12.897 | INFO     | __main__:evaluate:266 - ******* GPE.NAM results ********
2024-05-06 10:23:12.898 | INFO     | __main__:evaluate:268 -  acc: 0.6216 - recall: 0.8846 - f1: 0.7302 
2024-05-06 10:23:12.898 | INFO     | __main__:evaluate:266 - ******* GPE.NOM results ********
2024-05-06 10:23:12.898 | INFO     | __main__:evaluate:268 -  acc: 0.0000 - recall: 0.0000 - f1: 0.0000 
2024-05-06 10:23:12.898 | INFO     | __main__:evaluate:266 - ******* LOC.NAM results ********
2024-05-06 10:23:12.898 | INFO     | __main__:evaluate:268 -  acc: 0.5556 - recall: 0.8333 - f1: 0.6667 
2024-05-06 10:23:12.899 | INFO     | __main__:evaluate:266 - ******* LOC.NOM results ********
2024-05-06 10:23:12.899 | INFO     | __main__:evaluate:268 -  acc: 0.6000 - recall: 0.5000 - f1: 0.5455 
2024-05-06 10:23:12.899 | INFO     | __main__:evaluate:266 - ******* ORG.NAM results ********
2024-05-06 10:23:12.899 | INFO     | __main__:evaluate:268 -  acc: 0.3846 - recall: 0.3191 - f1: 0.3488 
2024-05-06 10:23:12.899 | INFO     | __main__:evaluate:266 - ******* ORG.NOM results ********
2024-05-06 10:23:12.899 | INFO     | __main__:evaluate:268 -  acc: 0.8000 - recall: 0.8000 - f1: 0.8000 
2024-05-06 10:23:12.900 | INFO     | __main__:evaluate:266 - ******* PER.NAM results ********
2024-05-06 10:23:12.900 | INFO     | __main__:evaluate:268 -  acc: 0.7412 - recall: 0.7000 - f1: 0.7200 
2024-05-06 10:23:12.900 | INFO     | __main__:evaluate:266 - ******* PER.NOM results ********
2024-05-06 10:23:12.900 | INFO     | __main__:evaluate:268 -  acc: 0.7751 - recall: 0.7788 - f1: 0.7770 
2024-05-06 10:23:12.900 | INFO     | __main__:train:172 - evaluate test set
2024-05-06 10:23:12.905 | INFO     | __main__:evaluate:207 - ***** Running evaluation *****


  0%|          | 0/2 [00:00<?, ?it/s][A

 50%|█████     | 1/2 [00:08<00:08,  8.04s/it][A

100%|██████████| 2/2 [00:08<00:00,  3.69s/it][A
100%|██████████| 2/2 [00:08<00:00,  4.35s/it]
2024-05-06 10:23:21.598 | INFO     | __main__:evaluate:256 - 

2024-05-06 10:23:21.601 | INFO     | __main__:evaluate:261 - ***** Eval results *****
2024-05-06 10:23:21.601 | INFO     | __main__:evaluate:263 -  acc: 0.7383 - recall: 0.6884 - f1: 0.7125 - loss: 0.1641 
2024-05-06 10:23:21.601 | INFO     | __main__:evaluate:264 - ***** Entity results *****
2024-05-06 10:23:21.601 | INFO     | __main__:evaluate:266 - ******* GPE.NAM results ********
2024-05-06 10:23:21.601 | INFO     | __main__:evaluate:268 -  acc: 0.8182 - recall: 0.9574 - f1: 0.8824 
2024-05-06 10:23:21.602 | INFO     | __main__:evaluate:266 - ******* GPE.NOM results ********
2024-05-06 10:23:21.602 | INFO     | __main__:evaluate:268 -  acc: 0.0000 - recall: 0.0000 - f1: 0.0000 
2024-05-06 10:23:21.602 | INFO     | __main__:evaluate:266 - ******* LOC.NAM results ********
2024-05-06 10:23:21.602 | INFO     | __main__:evaluate:268 -  acc: 0.5385 - recall: 0.3684 - f1: 0.4375 
2024-05-06 10:23:21.602 | INFO     | __main__:evaluate:266 - ******* LOC.NOM results ********
2024-05-06 10:23:21.602 | INFO     | __main__:evaluate:268 -  acc: 0.6667 - recall: 0.4444 - f1: 0.5333 
2024-05-06 10:23:21.603 | INFO     | __main__:evaluate:266 - ******* ORG.NAM results ********
2024-05-06 10:23:21.603 | INFO     | __main__:evaluate:268 -  acc: 0.6129 - recall: 0.4872 - f1: 0.5429 
2024-05-06 10:23:21.603 | INFO     | __main__:evaluate:266 - ******* ORG.NOM results ********
2024-05-06 10:23:21.603 | INFO     | __main__:evaluate:268 -  acc: 1.0000 - recall: 0.3529 - f1: 0.5217 
2024-05-06 10:23:21.603 | INFO     | __main__:evaluate:266 - ******* PER.NAM results ********
2024-05-06 10:23:21.603 | INFO     | __main__:evaluate:268 -  acc: 0.7642 - recall: 0.7297 - f1: 0.7465 
2024-05-06 10:23:21.604 | INFO     | __main__:evaluate:266 - ******* PER.NOM results ********
2024-05-06 10:23:21.604 | INFO     | __main__:evaluate:268 -  acc: 0.7278 - recall: 0.7235 - f1: 0.7257 
2024-05-06 10:23:21.606 | INFO     | __main__:train:188 - higher f1 of testset is 0.7175999999999999, dev is 0.7069408740359897 in step 500 epoch 12

 63%|██████▎   | 27/43 [02:09<02:35,  9.73s/it]
 65%|██████▌   | 28/43 [02:13<02:03,  8.21s/it]
 67%|██████▋   | 29/43 [02:18<01:38,  7.04s/it]
 70%|██████▉   | 30/43 [02:22<01:20,  6.21s/it]
 72%|███████▏  | 31/43 [02:26<01:06,  5.56s/it]
 74%|███████▍  | 32/43 [02:30<00:56,  5.13s/it]
 77%|███████▋  | 33/43 [02:34<00:48,  4.81s/it]
 79%|███████▉  | 34/43 [02:38<00:40,  4.47s/it]
 81%|████████▏ | 35/43 [02:42<00:34,  4.32s/it]
 84%|████████▎ | 36/43 [02:46<00:28,  4.14s/it]
 86%|████████▌ | 37/43 [02:50<00:25,  4.27s/it]
 88%|████████▊ | 38/43 [02:54<00:21,  4.23s/it]
 91%|█████████ | 39/43 [02:58<00:16,  4.20s/it]
 93%|█████████▎| 40/43 [03:02<00:12,  4.11s/it]
 95%|█████████▌| 41/43 [03:06<00:08,  4.06s/it]
 98%|█████████▊| 42/43 [03:10<00:04,  4.07s/it]
100%|██████████| 43/43 [03:12<00:00,  3.26s/it]
100%|██████████| 43/43 [03:12<00:00,  4.47s/it]
2024-05-06 10:24:26.135 | INFO     | __main__:train:131 - start 13-th epoch training

  0%|          | 0/43 [00:00<?, ?it/s]
  2%|▏         | 1/43 [00:03<02:45,  3.94s/it]
  5%|▍         | 2/43 [00:08<02:46,  4.06s/it]
  7%|▋         | 3/43 [00:12<02:43,  4.09s/it]
  9%|▉         | 4/43 [00:16<02:42,  4.16s/it]
 12%|█▏        | 5/43 [00:20<02:36,  4.12s/it]
 14%|█▍        | 6/43 [00:24<02:29,  4.05s/it]
 16%|█▋        | 7/43 [00:28<02:23,  3.99s/it]
 19%|█▊        | 8/43 [00:32<02:16,  3.91s/it]
 21%|██        | 9/43 [00:36<02:14,  3.96s/it]
 23%|██▎       | 10/43 [00:40<02:14,  4.08s/it]
 26%|██▌       | 11/43 [00:44<02:11,  4.10s/it]
 28%|██▊       | 12/43 [00:48<02:03,  3.97s/it]
 30%|███       | 13/43 [00:52<02:01,  4.06s/it]
 33%|███▎      | 14/43 [00:56<01:57,  4.04s/it]
 35%|███▍      | 15/43 [01:00<01:51,  3.98s/it]
 37%|███▋      | 16/43 [01:04<01:46,  3.96s/it]
 40%|███▉      | 17/43 [01:08<01:43,  4.00s/it]
 42%|████▏     | 18/43 [01:12<01:40,  4.02s/it]
 44%|████▍     | 19/43 [01:16<01:38,  4.11s/it]
 47%|████▋     | 20/43 [01:21<01:36,  4.18s/it]
 49%|████▉     | 21/43 [01:25<01:31,  4.18s/it]
 51%|█████     | 22/43 [01:29<01:25,  4.08s/it]
 53%|█████▎    | 23/43 [01:33<01:22,  4.10s/it]
 56%|█████▌    | 24/43 [01:37<01:18,  4.12s/it]
 58%|█████▊    | 25/43 [01:41<01:13,  4.06s/it]
 60%|██████    | 26/43 [01:45<01:09,  4.11s/it]
 63%|██████▎   | 27/43 [01:49<01:06,  4.16s/it]
 65%|██████▌   | 28/43 [01:54<01:03,  4.21s/it]
 67%|██████▋   | 29/43 [01:58<00:58,  4.18s/it]
 70%|██████▉   | 30/43 [02:02<00:54,  4.16s/it]
 72%|███████▏  | 31/43 [02:06<00:49,  4.09s/it]
 74%|███████▍  | 32/43 [02:10<00:44,  4.04s/it]
 77%|███████▋  | 33/43 [02:14<00:40,  4.07s/it]
 79%|███████▉  | 34/43 [02:18<00:36,  4.09s/it]
 81%|████████▏ | 35/43 [02:22<00:32,  4.09s/it]
 84%|████████▎ | 36/43 [02:26<00:28,  4.11s/it]
 86%|████████▌ | 37/43 [02:31<00:24,  4.13s/it]
 88%|████████▊ | 38/43 [02:35<00:20,  4.15s/it]
 91%|█████████ | 39/43 [02:39<00:17,  4.25s/it]
 93%|█████████▎| 40/43 [02:44<00:12,  4.31s/it]
 95%|█████████▌| 41/43 [02:48<00:08,  4.30s/it]
 98%|█████████▊| 42/43 [02:52<00:04,  4.28s/it]
100%|██████████| 43/43 [02:53<00:00,  3.31s/it]
100%|██████████| 43/43 [02:53<00:00,  4.04s/it]
2024-05-06 10:27:19.837 | INFO     | __main__:train:131 - start 14-th epoch training

  0%|          | 0/43 [00:00<?, ?it/s]
  2%|▏         | 1/43 [00:04<02:54,  4.15s/it]
  5%|▍         | 2/43 [00:08<02:47,  4.09s/it]
  7%|▋         | 3/43 [00:12<02:43,  4.09s/it]
  9%|▉         | 4/43 [00:16<02:33,  3.94s/it]
 12%|█▏        | 5/43 [00:19<02:26,  3.86s/it]
 14%|█▍        | 6/43 [00:24<02:30,  4.06s/it]
 16%|█▋        | 7/43 [00:28<02:33,  4.27s/it]
 19%|█▊        | 8/43 [00:32<02:22,  4.08s/it]
 21%|██        | 9/43 [00:36<02:21,  4.16s/it]
 23%|██▎       | 10/43 [00:40<02:14,  4.07s/it]
 26%|██▌       | 11/43 [00:44<02:07,  3.98s/it]
 28%|██▊       | 12/43 [00:49<02:08,  4.14s/it]
 30%|███       | 13/43 [00:53<02:08,  4.27s/it]
 33%|███▎      | 14/43 [00:58<02:05,  4.31s/it]
 35%|███▍      | 15/43 [01:02<01:59,  4.29s/it]
 37%|███▋      | 16/43 [01:06<01:54,  4.25s/it]
 40%|███▉      | 17/43 [01:10<01:49,  4.20s/it]
 42%|████▏     | 18/43 [01:14<01:44,  4.17s/it]
 44%|████▍     | 19/43 [01:18<01:39,  4.16s/it]
 47%|████▋     | 20/43 [01:23<01:37,  4.23s/it]
 49%|████▉     | 21/43 [01:27<01:32,  4.23s/it]
 51%|█████     | 22/43 [01:31<01:29,  4.24s/it]
 53%|█████▎    | 23/43 [01:36<01:27,  4.35s/it]
 56%|█████▌    | 24/43 [01:40<01:21,  4.31s/it]
 58%|█████▊    | 25/43 [01:45<01:19,  4.39s/it]
 60%|██████    | 26/43 [01:49<01:14,  4.39s/it]
 63%|██████▎   | 27/43 [01:53<01:09,  4.35s/it]
 65%|██████▌   | 28/43 [01:58<01:05,  4.36s/it]
 67%|██████▋   | 29/43 [02:02<01:00,  4.31s/it]
 70%|██████▉   | 30/43 [02:06<00:55,  4.24s/it]
 72%|███████▏  | 31/43 [02:10<00:49,  4.08s/it]
 74%|███████▍  | 32/43 [02:13<00:43,  3.99s/it]
 77%|███████▋  | 33/43 [02:17<00:40,  4.02s/it]
 79%|███████▉  | 34/43 [02:21<00:35,  3.97s/it]
 81%|████████▏ | 35/43 [02:25<00:31,  3.90s/it]
 84%|████████▎ | 36/43 [02:30<00:28,  4.10s/it]
 86%|████████▌ | 37/43 [02:35<00:26,  4.36s/it]
 88%|████████▊ | 38/43 [02:40<00:22,  4.59s/it]
 91%|█████████ | 39/43 [02:44<00:18,  4.64s/it]
 93%|█████████▎| 40/43 [02:49<00:13,  4.65s/it]2024-05-06 10:30:13.916 | INFO     | __main__:train:170 - evaluate dev set
2024-05-06 10:30:13.925 | INFO     | __main__:evaluate:207 - ***** Running evaluation *****


  0%|          | 0/2 [00:00<?, ?it/s][A

 50%|█████     | 1/2 [00:08<00:08,  8.03s/it][A

100%|██████████| 2/2 [00:08<00:00,  3.66s/it][A
100%|██████████| 2/2 [00:08<00:00,  4.32s/it]
2024-05-06 10:30:22.562 | INFO     | __main__:evaluate:256 - 

2024-05-06 10:30:22.563 | INFO     | __main__:evaluate:261 - ***** Eval results *****
2024-05-06 10:30:22.563 | INFO     | __main__:evaluate:263 -  acc: 0.7054 - recall: 0.7326 - f1: 0.7188 - loss: 0.1213 
2024-05-06 10:30:22.563 | INFO     | __main__:evaluate:264 - ***** Entity results *****
2024-05-06 10:30:22.563 | INFO     | __main__:evaluate:266 - ******* GPE.NAM results ********
2024-05-06 10:30:22.564 | INFO     | __main__:evaluate:268 -  acc: 0.6000 - recall: 0.9231 - f1: 0.7273 
2024-05-06 10:30:22.564 | INFO     | __main__:evaluate:266 - ******* GPE.NOM results ********
2024-05-06 10:30:22.564 | INFO     | __main__:evaluate:268 -  acc: 0.0000 - recall: 0.0000 - f1: 0.0000 
2024-05-06 10:30:22.564 | INFO     | __main__:evaluate:266 - ******* LOC.NAM results ********
2024-05-06 10:30:22.564 | INFO     | __main__:evaluate:268 -  acc: 0.4545 - recall: 0.8333 - f1: 0.5882 
2024-05-06 10:30:22.564 | INFO     | __main__:evaluate:266 - ******* LOC.NOM results ********
2024-05-06 10:30:22.565 | INFO     | __main__:evaluate:268 -  acc: 0.6667 - recall: 0.3333 - f1: 0.4444 
2024-05-06 10:30:22.565 | INFO     | __main__:evaluate:266 - ******* ORG.NAM results ********
2024-05-06 10:30:22.565 | INFO     | __main__:evaluate:268 -  acc: 0.3846 - recall: 0.3191 - f1: 0.3488 
2024-05-06 10:30:22.565 | INFO     | __main__:evaluate:266 - ******* ORG.NOM results ********
2024-05-06 10:30:22.565 | INFO     | __main__:evaluate:268 -  acc: 0.6667 - recall: 0.8000 - f1: 0.7273 
2024-05-06 10:30:22.565 | INFO     | __main__:evaluate:266 - ******* PER.NAM results ********
2024-05-06 10:30:22.566 | INFO     | __main__:evaluate:268 -  acc: 0.7444 - recall: 0.7444 - f1: 0.7444 
2024-05-06 10:30:22.566 | INFO     | __main__:evaluate:266 - ******* PER.NOM results ********
2024-05-06 10:30:22.566 | INFO     | __main__:evaluate:268 -  acc: 0.7814 - recall: 0.8077 - f1: 0.7943 
2024-05-06 10:30:22.566 | INFO     | __main__:train:172 - evaluate test set
2024-05-06 10:30:22.571 | INFO     | __main__:evaluate:207 - ***** Running evaluation *****


  0%|          | 0/2 [00:00<?, ?it/s][A

 50%|█████     | 1/2 [00:08<00:08,  8.11s/it][A

100%|██████████| 2/2 [00:08<00:00,  3.72s/it][A
100%|██████████| 2/2 [00:08<00:00,  4.38s/it]
2024-05-06 10:30:31.335 | INFO     | __main__:evaluate:256 - 

2024-05-06 10:30:31.336 | INFO     | __main__:evaluate:261 - ***** Eval results *****
2024-05-06 10:30:31.336 | INFO     | __main__:evaluate:263 -  acc: 0.7066 - recall: 0.6981 - f1: 0.7023 - loss: 0.1652 
2024-05-06 10:30:31.337 | INFO     | __main__:evaluate:264 - ***** Entity results *****
2024-05-06 10:30:31.337 | INFO     | __main__:evaluate:266 - ******* GPE.NAM results ********
2024-05-06 10:30:31.337 | INFO     | __main__:evaluate:268 -  acc: 0.8333 - recall: 0.9574 - f1: 0.8911 
2024-05-06 10:30:31.337 | INFO     | __main__:evaluate:266 - ******* GPE.NOM results ********
2024-05-06 10:30:31.337 | INFO     | __main__:evaluate:268 -  acc: 0.0000 - recall: 0.0000 - f1: 0.0000 
2024-05-06 10:30:31.337 | INFO     | __main__:evaluate:266 - ******* LOC.NAM results ********
2024-05-06 10:30:31.338 | INFO     | __main__:evaluate:268 -  acc: 0.4667 - recall: 0.3684 - f1: 0.4118 
2024-05-06 10:30:31.338 | INFO     | __main__:evaluate:266 - ******* LOC.NOM results ********
2024-05-06 10:30:31.338 | INFO     | __main__:evaluate:268 -  acc: 0.6667 - recall: 0.4444 - f1: 0.5333 
2024-05-06 10:30:31.338 | INFO     | __main__:evaluate:266 - ******* ORG.NAM results ********
2024-05-06 10:30:31.338 | INFO     | __main__:evaluate:268 -  acc: 0.6452 - recall: 0.5128 - f1: 0.5714 
2024-05-06 10:30:31.338 | INFO     | __main__:evaluate:266 - ******* ORG.NOM results ********
2024-05-06 10:30:31.339 | INFO     | __main__:evaluate:268 -  acc: 0.6364 - recall: 0.4118 - f1: 0.5000 
2024-05-06 10:30:31.339 | INFO     | __main__:evaluate:266 - ******* PER.NAM results ********
2024-05-06 10:30:31.339 | INFO     | __main__:evaluate:268 -  acc: 0.7025 - recall: 0.7658 - f1: 0.7328 
2024-05-06 10:30:31.339 | INFO     | __main__:evaluate:266 - ******* PER.NOM results ********
2024-05-06 10:30:31.339 | INFO     | __main__:evaluate:268 -  acc: 0.7076 - recall: 0.7118 - f1: 0.7097 

 95%|█████████▌| 41/43 [03:11<00:19,  9.83s/it]
 98%|█████████▊| 42/43 [03:15<00:08,  8.19s/it]
100%|██████████| 43/43 [03:16<00:00,  6.06s/it]
100%|██████████| 43/43 [03:16<00:00,  4.58s/it]
2024-05-06 10:30:36.793 | INFO     | __main__:train:131 - start 15-th epoch training

  0%|          | 0/43 [00:00<?, ?it/s]
  2%|▏         | 1/43 [00:04<03:10,  4.55s/it]
  5%|▍         | 2/43 [00:09<03:13,  4.71s/it]
  7%|▋         | 3/43 [00:13<03:06,  4.65s/it]
  9%|▉         | 4/43 [00:18<02:54,  4.47s/it]
 12%|█▏        | 5/43 [00:22<02:46,  4.37s/it]
 14%|█▍        | 6/43 [00:26<02:44,  4.44s/it]
 16%|█▋        | 7/43 [00:31<02:37,  4.39s/it]
 19%|█▊        | 8/43 [00:35<02:31,  4.32s/it]
 21%|██        | 9/43 [00:39<02:25,  4.28s/it]
 23%|██▎       | 10/43 [00:43<02:17,  4.15s/it]
 26%|██▌       | 11/43 [00:47<02:11,  4.12s/it]
 28%|██▊       | 12/43 [00:51<02:07,  4.10s/it]
 30%|███       | 13/43 [00:55<02:00,  4.02s/it]
 33%|███▎      | 14/43 [00:59<02:00,  4.17s/it]
 35%|███▍      | 15/43 [01:04<02:02,  4.37s/it]
 37%|███▋      | 16/43 [01:09<01:57,  4.37s/it]
 40%|███▉      | 17/43 [01:12<01:48,  4.18s/it]
 42%|████▏     | 18/43 [01:17<01:50,  4.43s/it]
 44%|████▍     | 19/43 [01:22<01:50,  4.61s/it]
 47%|████▋     | 20/43 [01:27<01:46,  4.63s/it]
 49%|████▉     | 21/43 [01:32<01:41,  4.61s/it]
 51%|█████     | 22/43 [01:36<01:33,  4.46s/it]
 53%|█████▎    | 23/43 [01:40<01:26,  4.30s/it]
 56%|█████▌    | 24/43 [01:43<01:19,  4.16s/it]
 58%|█████▊    | 25/43 [01:48<01:14,  4.17s/it]
 60%|██████    | 26/43 [01:52<01:09,  4.08s/it]
 63%|██████▎   | 27/43 [01:56<01:07,  4.19s/it]
 65%|██████▌   | 28/43 [02:00<01:03,  4.23s/it]
 67%|██████▋   | 29/43 [02:04<00:58,  4.15s/it]
 70%|██████▉   | 30/43 [02:08<00:52,  4.01s/it]
 72%|███████▏  | 31/43 [02:12<00:47,  3.94s/it]
 74%|███████▍  | 32/43 [02:16<00:43,  3.97s/it]
 77%|███████▋  | 33/43 [02:20<00:40,  4.00s/it]
 79%|███████▉  | 34/43 [02:24<00:35,  3.97s/it]
 81%|████████▏ | 35/43 [02:28<00:31,  3.99s/it]
 84%|████████▎ | 36/43 [02:32<00:27,  3.94s/it]
 86%|████████▌ | 37/43 [02:36<00:23,  3.94s/it]
 88%|████████▊ | 38/43 [02:39<00:19,  3.86s/it]
 91%|█████████ | 39/43 [02:43<00:15,  3.92s/it]
 93%|█████████▎| 40/43 [02:47<00:11,  3.85s/it]
 95%|█████████▌| 41/43 [02:51<00:07,  3.95s/it]
 98%|█████████▊| 42/43 [02:55<00:04,  4.05s/it]
100%|██████████| 43/43 [02:57<00:00,  3.16s/it]
100%|██████████| 43/43 [02:57<00:00,  4.12s/it]
2024-05-06 10:33:33.805 | INFO     | __main__:train:131 - start 16-th epoch training

  0%|          | 0/43 [00:00<?, ?it/s]
  2%|▏         | 1/43 [00:04<03:16,  4.67s/it]
  5%|▍         | 2/43 [00:09<03:10,  4.66s/it]
  7%|▋         | 3/43 [00:13<03:01,  4.54s/it]
  9%|▉         | 4/43 [00:17<02:51,  4.39s/it]
 12%|█▏        | 5/43 [00:21<02:43,  4.29s/it]
 14%|█▍        | 6/43 [00:26<02:36,  4.23s/it]
 16%|█▋        | 7/43 [00:30<02:29,  4.15s/it]
 19%|█▊        | 8/43 [00:33<02:21,  4.04s/it]
 21%|██        | 9/43 [00:37<02:17,  4.04s/it]
 23%|██▎       | 10/43 [00:42<02:17,  4.15s/it]
 26%|██▌       | 11/43 [00:46<02:11,  4.11s/it]
 28%|██▊       | 12/43 [00:50<02:08,  4.14s/it]
 30%|███       | 13/43 [00:54<02:04,  4.14s/it]
 33%|███▎      | 14/43 [00:58<01:59,  4.12s/it]
 35%|███▍      | 15/43 [01:03<01:57,  4.19s/it]
 37%|███▋      | 16/43 [01:07<01:51,  4.14s/it]
 40%|███▉      | 17/43 [01:10<01:44,  4.03s/it]
 42%|████▏     | 18/43 [01:15<01:43,  4.12s/it]
 44%|████▍     | 19/43 [01:19<01:38,  4.12s/it]
 47%|████▋     | 20/43 [01:23<01:35,  4.15s/it]
 49%|████▉     | 21/43 [01:27<01:32,  4.20s/it]
 51%|█████     | 22/43 [01:32<01:30,  4.29s/it]
 53%|█████▎    | 23/43 [01:36<01:26,  4.35s/it]
 56%|█████▌    | 24/43 [01:40<01:18,  4.15s/it]
 58%|█████▊    | 25/43 [01:45<01:16,  4.27s/it]
 60%|██████    | 26/43 [01:49<01:14,  4.40s/it]
 63%|██████▎   | 27/43 [01:54<01:09,  4.36s/it]
 65%|██████▌   | 28/43 [01:58<01:05,  4.40s/it]
 67%|██████▋   | 29/43 [02:03<01:01,  4.41s/it]
 70%|██████▉   | 30/43 [02:07<00:56,  4.32s/it]
 72%|███████▏  | 31/43 [02:11<00:50,  4.25s/it]
 74%|███████▍  | 32/43 [02:15<00:46,  4.26s/it]
 77%|███████▋  | 33/43 [02:20<00:43,  4.35s/it]
 79%|███████▉  | 34/43 [02:24<00:38,  4.31s/it]
 81%|████████▏ | 35/43 [02:28<00:33,  4.20s/it]
 84%|████████▎ | 36/43 [02:32<00:28,  4.13s/it]
 86%|████████▌ | 37/43 [02:36<00:24,  4.11s/it]
 88%|████████▊ | 38/43 [02:40<00:20,  4.08s/it]
 91%|█████████ | 39/43 [02:44<00:16,  4.00s/it]
 93%|█████████▎| 40/43 [02:48<00:12,  4.02s/it]
 95%|█████████▌| 41/43 [02:51<00:07,  3.93s/it]
 98%|█████████▊| 42/43 [02:56<00:04,  4.08s/it]
100%|██████████| 43/43 [02:57<00:00,  3.25s/it]
100%|██████████| 43/43 [02:57<00:00,  4.13s/it]
2024-05-06 10:36:31.425 | INFO     | __main__:train:131 - start 17-th epoch training

  0%|          | 0/43 [00:00<?, ?it/s]
  2%|▏         | 1/43 [00:04<02:55,  4.18s/it]
  5%|▍         | 2/43 [00:08<02:51,  4.17s/it]
  7%|▋         | 3/43 [00:12<02:48,  4.21s/it]
  9%|▉         | 4/43 [00:16<02:42,  4.17s/it]
 12%|█▏        | 5/43 [00:20<02:36,  4.13s/it]
 14%|█▍        | 6/43 [00:25<02:38,  4.28s/it]
 16%|█▋        | 7/43 [00:29<02:33,  4.28s/it]
 19%|█▊        | 8/43 [00:33<02:25,  4.17s/it]
 21%|██        | 9/43 [00:37<02:24,  4.25s/it]
 23%|██▎       | 10/43 [00:42<02:18,  4.20s/it]
 26%|██▌       | 11/43 [00:46<02:14,  4.22s/it]2024-05-06 10:37:21.585 | INFO     | __main__:train:170 - evaluate dev set
2024-05-06 10:37:21.589 | INFO     | __main__:evaluate:207 - ***** Running evaluation *****


  0%|          | 0/2 [00:00<?, ?it/s][A

 50%|█████     | 1/2 [00:07<00:07,  7.99s/it][A

100%|██████████| 2/2 [00:08<00:00,  3.69s/it][A
100%|██████████| 2/2 [00:08<00:00,  4.33s/it]
2024-05-06 10:37:30.256 | INFO     | __main__:evaluate:256 - 

2024-05-06 10:37:30.258 | INFO     | __main__:evaluate:261 - ***** Eval results *****
2024-05-06 10:37:30.258 | INFO     | __main__:evaluate:263 -  acc: 0.6973 - recall: 0.7224 - f1: 0.7096 - loss: 0.1249 
2024-05-06 10:37:30.258 | INFO     | __main__:evaluate:264 - ***** Entity results *****
2024-05-06 10:37:30.259 | INFO     | __main__:evaluate:266 - ******* GPE.NAM results ********
2024-05-06 10:37:30.259 | INFO     | __main__:evaluate:268 -  acc: 0.6389 - recall: 0.8846 - f1: 0.7419 
2024-05-06 10:37:30.259 | INFO     | __main__:evaluate:266 - ******* GPE.NOM results ********
2024-05-06 10:37:30.259 | INFO     | __main__:evaluate:268 -  acc: 0.0000 - recall: 0.0000 - f1: 0.0000 
2024-05-06 10:37:30.259 | INFO     | __main__:evaluate:266 - ******* LOC.NAM results ********
2024-05-06 10:37:30.259 | INFO     | __main__:evaluate:268 -  acc: 0.5000 - recall: 0.8333 - f1: 0.6250 
2024-05-06 10:37:30.260 | INFO     | __main__:evaluate:266 - ******* LOC.NOM results ********
2024-05-06 10:37:30.260 | INFO     | __main__:evaluate:268 -  acc: 0.5000 - recall: 0.1667 - f1: 0.2500 
2024-05-06 10:37:30.260 | INFO     | __main__:evaluate:266 - ******* ORG.NAM results ********
2024-05-06 10:37:30.260 | INFO     | __main__:evaluate:268 -  acc: 0.3478 - recall: 0.3404 - f1: 0.3441 
2024-05-06 10:37:30.260 | INFO     | __main__:evaluate:266 - ******* ORG.NOM results ********
2024-05-06 10:37:30.260 | INFO     | __main__:evaluate:268 -  acc: 0.4444 - recall: 0.8000 - f1: 0.5714 
2024-05-06 10:37:30.261 | INFO     | __main__:evaluate:266 - ******* PER.NAM results ********
2024-05-06 10:37:30.261 | INFO     | __main__:evaluate:268 -  acc: 0.7444 - recall: 0.7444 - f1: 0.7444 
2024-05-06 10:37:30.261 | INFO     | __main__:evaluate:266 - ******* PER.NOM results ********
2024-05-06 10:37:30.261 | INFO     | __main__:evaluate:268 -  acc: 0.7857 - recall: 0.7933 - f1: 0.7895 
2024-05-06 10:37:30.261 | INFO     | __main__:train:172 - evaluate test set
2024-05-06 10:37:30.266 | INFO     | __main__:evaluate:207 - ***** Running evaluation *****


  0%|          | 0/2 [00:00<?, ?it/s][A

 50%|█████     | 1/2 [00:08<00:08,  8.03s/it][A

100%|██████████| 2/2 [00:08<00:00,  3.69s/it][A
100%|██████████| 2/2 [00:08<00:00,  4.34s/it]
2024-05-06 10:37:38.948 | INFO     | __main__:evaluate:256 - 

2024-05-06 10:37:38.949 | INFO     | __main__:evaluate:261 - ***** Eval results *****
2024-05-06 10:37:38.949 | INFO     | __main__:evaluate:263 -  acc: 0.7111 - recall: 0.6957 - f1: 0.7033 - loss: 0.1742 
2024-05-06 10:37:38.949 | INFO     | __main__:evaluate:264 - ***** Entity results *****
2024-05-06 10:37:38.950 | INFO     | __main__:evaluate:266 - ******* GPE.NAM results ********
2024-05-06 10:37:38.950 | INFO     | __main__:evaluate:268 -  acc: 0.8182 - recall: 0.9574 - f1: 0.8824 
2024-05-06 10:37:38.950 | INFO     | __main__:evaluate:266 - ******* GPE.NOM results ********
2024-05-06 10:37:38.950 | INFO     | __main__:evaluate:268 -  acc: 0.0000 - recall: 0.0000 - f1: 0.0000 
2024-05-06 10:37:38.950 | INFO     | __main__:evaluate:266 - ******* LOC.NAM results ********
2024-05-06 10:37:38.951 | INFO     | __main__:evaluate:268 -  acc: 0.4545 - recall: 0.2632 - f1: 0.3333 
2024-05-06 10:37:38.951 | INFO     | __main__:evaluate:266 - ******* LOC.NOM results ********
2024-05-06 10:37:38.951 | INFO     | __main__:evaluate:268 -  acc: 0.6667 - recall: 0.4444 - f1: 0.5333 
2024-05-06 10:37:38.951 | INFO     | __main__:evaluate:266 - ******* ORG.NAM results ********
2024-05-06 10:37:38.951 | INFO     | __main__:evaluate:268 -  acc: 0.6061 - recall: 0.5128 - f1: 0.5556 
2024-05-06 10:37:38.951 | INFO     | __main__:evaluate:266 - ******* ORG.NOM results ********
2024-05-06 10:37:38.952 | INFO     | __main__:evaluate:268 -  acc: 0.7000 - recall: 0.4118 - f1: 0.5185 
2024-05-06 10:37:38.952 | INFO     | __main__:evaluate:266 - ******* PER.NAM results ********
2024-05-06 10:37:38.952 | INFO     | __main__:evaluate:268 -  acc: 0.7179 - recall: 0.7568 - f1: 0.7368 
2024-05-06 10:37:38.952 | INFO     | __main__:evaluate:266 - ******* PER.NOM results ********
2024-05-06 10:37:38.952 | INFO     | __main__:evaluate:268 -  acc: 0.7110 - recall: 0.7235 - f1: 0.7172 

 28%|██▊       | 12/43 [01:07<04:51,  9.39s/it]
 30%|███       | 13/43 [01:11<03:53,  7.79s/it]
 33%|███▎      | 14/43 [01:15<03:15,  6.74s/it]
 35%|███▍      | 15/43 [01:20<02:47,  5.99s/it]
 37%|███▋      | 16/43 [01:24<02:28,  5.48s/it]
 40%|███▉      | 17/43 [01:28<02:13,  5.12s/it]
 42%|████▏     | 18/43 [01:32<02:00,  4.82s/it]
 44%|████▍     | 19/43 [01:37<01:50,  4.61s/it]
 47%|████▋     | 20/43 [01:41<01:41,  4.43s/it]
 49%|████▉     | 21/43 [01:44<01:34,  4.28s/it]
 51%|█████     | 22/43 [01:48<01:27,  4.15s/it]
 53%|█████▎    | 23/43 [01:52<01:21,  4.09s/it]
 56%|█████▌    | 24/43 [01:56<01:17,  4.09s/it]
 58%|█████▊    | 25/43 [02:00<01:12,  4.02s/it]
 60%|██████    | 26/43 [02:04<01:07,  3.96s/it]
 63%|██████▎   | 27/43 [02:08<01:03,  3.99s/it]
 65%|██████▌   | 28/43 [02:12<01:00,  4.00s/it]
 67%|██████▋   | 29/43 [02:16<00:55,  3.96s/it]
 70%|██████▉   | 30/43 [02:20<00:50,  3.89s/it]
 72%|███████▏  | 31/43 [02:24<00:47,  3.96s/it]
 74%|███████▍  | 32/43 [02:28<00:43,  3.91s/it]
 77%|███████▋  | 33/43 [02:32<00:40,  4.04s/it]
 79%|███████▉  | 34/43 [02:36<00:37,  4.15s/it]
 81%|████████▏ | 35/43 [02:41<00:34,  4.29s/it]
 84%|████████▎ | 36/43 [02:45<00:30,  4.34s/it]
 86%|████████▌ | 37/43 [02:50<00:25,  4.31s/it]
 88%|████████▊ | 38/43 [02:54<00:21,  4.26s/it]
 91%|█████████ | 39/43 [02:58<00:16,  4.20s/it]
 93%|█████████▎| 40/43 [03:02<00:12,  4.29s/it]
 95%|█████████▌| 41/43 [03:06<00:08,  4.16s/it]
 98%|█████████▊| 42/43 [03:10<00:04,  4.12s/it]
100%|██████████| 43/43 [03:12<00:00,  3.38s/it]
100%|██████████| 43/43 [03:12<00:00,  4.48s/it]
2024-05-06 10:39:43.861 | INFO     | __main__:train:131 - start 18-th epoch training

  0%|          | 0/43 [00:00<?, ?it/s]
  2%|▏         | 1/43 [00:03<02:47,  4.00s/it]
  5%|▍         | 2/43 [00:08<02:49,  4.13s/it]
  7%|▋         | 3/43 [00:13<03:01,  4.54s/it]
  9%|▉         | 4/43 [00:17<02:57,  4.55s/it]
 12%|█▏        | 5/43 [00:22<02:48,  4.44s/it]
 14%|█▍        | 6/43 [00:27<02:51,  4.63s/it]
 16%|█▋        | 7/43 [00:31<02:44,  4.56s/it]
 19%|█▊        | 8/43 [00:35<02:37,  4.50s/it]
 21%|██        | 9/43 [00:39<02:28,  4.37s/it]
 23%|██▎       | 10/43 [00:43<02:20,  4.24s/it]
 26%|██▌       | 11/43 [00:47<02:10,  4.07s/it]
 28%|██▊       | 12/43 [00:51<02:09,  4.16s/it]
 30%|███       | 13/43 [00:56<02:06,  4.21s/it]
 33%|███▎      | 14/43 [01:00<02:02,  4.22s/it]
 35%|███▍      | 15/43 [01:05<02:00,  4.31s/it]
 37%|███▋      | 16/43 [01:09<01:54,  4.24s/it]
 40%|███▉      | 17/43 [01:13<01:48,  4.18s/it]
 42%|████▏     | 18/43 [01:17<01:44,  4.17s/it]
 44%|████▍     | 19/43 [01:21<01:39,  4.16s/it]
 47%|████▋     | 20/43 [01:25<01:35,  4.13s/it]
 49%|████▉     | 21/43 [01:29<01:30,  4.11s/it]
 51%|█████     | 22/43 [01:33<01:25,  4.09s/it]
 53%|█████▎    | 23/43 [01:37<01:23,  4.18s/it]
 56%|█████▌    | 24/43 [01:42<01:19,  4.19s/it]
 58%|█████▊    | 25/43 [01:46<01:13,  4.11s/it]
 60%|██████    | 26/43 [01:50<01:09,  4.06s/it]
 63%|██████▎   | 27/43 [01:54<01:05,  4.07s/it]
 65%|██████▌   | 28/43 [01:58<01:00,  4.03s/it]
 67%|██████▋   | 29/43 [02:02<00:57,  4.13s/it]
 70%|██████▉   | 30/43 [02:06<00:53,  4.11s/it]
 72%|███████▏  | 31/43 [02:10<00:49,  4.10s/it]
 74%|███████▍  | 32/43 [02:14<00:44,  4.02s/it]
 77%|███████▋  | 33/43 [02:18<00:40,  4.01s/it]
 79%|███████▉  | 34/43 [02:22<00:36,  4.02s/it]
 81%|████████▏ | 35/43 [02:26<00:32,  4.11s/it]
 84%|████████▎ | 36/43 [02:30<00:28,  4.09s/it]
 86%|████████▌ | 37/43 [02:34<00:24,  4.04s/it]
 88%|████████▊ | 38/43 [02:38<00:19,  3.97s/it]
 91%|█████████ | 39/43 [02:42<00:15,  3.94s/it]
 93%|█████████▎| 40/43 [02:46<00:11,  3.90s/it]
 95%|█████████▌| 41/43 [02:50<00:07,  3.89s/it]
 98%|█████████▊| 42/43 [02:53<00:03,  3.85s/it]
100%|██████████| 43/43 [02:54<00:00,  3.01s/it]
100%|██████████| 43/43 [02:54<00:00,  4.07s/it]
2024-05-06 10:42:38.770 | INFO     | __main__:train:131 - start 19-th epoch training

  0%|          | 0/43 [00:00<?, ?it/s]
  2%|▏         | 1/43 [00:04<02:56,  4.20s/it]
  5%|▍         | 2/43 [00:07<02:39,  3.90s/it]
  7%|▋         | 3/43 [00:12<02:47,  4.19s/it]
  9%|▉         | 4/43 [00:16<02:43,  4.19s/it]
 12%|█▏        | 5/43 [00:20<02:37,  4.16s/it]
 14%|█▍        | 6/43 [00:24<02:27,  3.99s/it]
 16%|█▋        | 7/43 [00:28<02:22,  3.95s/it]
 19%|█▊        | 8/43 [00:32<02:22,  4.06s/it]
 21%|██        | 9/43 [00:36<02:20,  4.12s/it]
 23%|██▎       | 10/43 [00:40<02:12,  4.03s/it]
 26%|██▌       | 11/43 [00:44<02:10,  4.08s/it]
 28%|██▊       | 12/43 [00:49<02:08,  4.16s/it]
 30%|███       | 13/43 [00:53<02:03,  4.11s/it]
 33%|███▎      | 14/43 [00:56<01:55,  4.00s/it]
 35%|███▍      | 15/43 [01:00<01:51,  3.97s/it]
 37%|███▋      | 16/43 [01:05<01:50,  4.08s/it]
 40%|███▉      | 17/43 [01:09<01:50,  4.26s/it]
 42%|████▏     | 18/43 [01:14<01:48,  4.34s/it]
 44%|████▍     | 19/43 [01:18<01:45,  4.41s/it]
 47%|████▋     | 20/43 [01:22<01:38,  4.30s/it]
 49%|████▉     | 21/43 [01:27<01:36,  4.37s/it]
 51%|█████     | 22/43 [01:31<01:30,  4.31s/it]
 53%|█████▎    | 23/43 [01:35<01:26,  4.32s/it]
 56%|█████▌    | 24/43 [01:39<01:19,  4.21s/it]
 58%|█████▊    | 25/43 [01:43<01:13,  4.06s/it]2024-05-06 10:44:27.215 | INFO     | __main__:train:170 - evaluate dev set
2024-05-06 10:44:27.219 | INFO     | __main__:evaluate:207 - ***** Running evaluation *****


  0%|          | 0/2 [00:00<?, ?it/s][A

 50%|█████     | 1/2 [00:07<00:07,  7.98s/it][A

100%|██████████| 2/2 [00:08<00:00,  3.67s/it][A
100%|██████████| 2/2 [00:08<00:00,  4.32s/it]
2024-05-06 10:44:35.864 | INFO     | __main__:evaluate:256 - 

2024-05-06 10:44:35.866 | INFO     | __main__:evaluate:261 - ***** Eval results *****
2024-05-06 10:44:35.866 | INFO     | __main__:evaluate:263 -  acc: 0.7342 - recall: 0.6889 - f1: 0.7109 - loss: 0.1227 
2024-05-06 10:44:35.867 | INFO     | __main__:evaluate:264 - ***** Entity results *****
2024-05-06 10:44:35.867 | INFO     | __main__:evaluate:266 - ******* GPE.NAM results ********
2024-05-06 10:44:35.867 | INFO     | __main__:evaluate:268 -  acc: 0.7059 - recall: 0.9231 - f1: 0.8000 
2024-05-06 10:44:35.867 | INFO     | __main__:evaluate:266 - ******* GPE.NOM results ********
2024-05-06 10:44:35.867 | INFO     | __main__:evaluate:268 -  acc: 0.0000 - recall: 0.0000 - f1: 0.0000 
2024-05-06 10:44:35.868 | INFO     | __main__:evaluate:266 - ******* LOC.NAM results ********
2024-05-06 10:44:35.868 | INFO     | __main__:evaluate:268 -  acc: 0.3846 - recall: 0.8333 - f1: 0.5263 
2024-05-06 10:44:35.868 | INFO     | __main__:evaluate:266 - ******* LOC.NOM results ********
2024-05-06 10:44:35.868 | INFO     | __main__:evaluate:268 -  acc: 1.0000 - recall: 0.1667 - f1: 0.2857 
2024-05-06 10:44:35.868 | INFO     | __main__:evaluate:266 - ******* ORG.NAM results ********
2024-05-06 10:44:35.868 | INFO     | __main__:evaluate:268 -  acc: 0.5000 - recall: 0.3191 - f1: 0.3896 
2024-05-06 10:44:35.869 | INFO     | __main__:evaluate:266 - ******* ORG.NOM results ********
2024-05-06 10:44:35.869 | INFO     | __main__:evaluate:268 -  acc: 0.8000 - recall: 0.8000 - f1: 0.8000 
2024-05-06 10:44:35.869 | INFO     | __main__:evaluate:266 - ******* PER.NAM results ********
2024-05-06 10:44:35.869 | INFO     | __main__:evaluate:268 -  acc: 0.7590 - recall: 0.7000 - f1: 0.7283 
2024-05-06 10:44:35.869 | INFO     | __main__:evaluate:266 - ******* PER.NOM results ********
2024-05-06 10:44:35.869 | INFO     | __main__:evaluate:268 -  acc: 0.7839 - recall: 0.7500 - f1: 0.7666 
2024-05-06 10:44:35.870 | INFO     | __main__:train:172 - evaluate test set
2024-05-06 10:44:35.874 | INFO     | __main__:evaluate:207 - ***** Running evaluation *****


  0%|          | 0/2 [00:00<?, ?it/s][A

 50%|█████     | 1/2 [00:07<00:07,  7.91s/it][A

100%|██████████| 2/2 [00:08<00:00,  3.59s/it][A
100%|██████████| 2/2 [00:08<00:00,  4.24s/it]
2024-05-06 10:44:44.357 | INFO     | __main__:evaluate:256 - 

2024-05-06 10:44:44.358 | INFO     | __main__:evaluate:261 - ***** Eval results *****
2024-05-06 10:44:44.358 | INFO     | __main__:evaluate:263 -  acc: 0.7349 - recall: 0.6763 - f1: 0.7044 - loss: 0.1702 
2024-05-06 10:44:44.359 | INFO     | __main__:evaluate:264 - ***** Entity results *****
2024-05-06 10:44:44.359 | INFO     | __main__:evaluate:266 - ******* GPE.NAM results ********
2024-05-06 10:44:44.359 | INFO     | __main__:evaluate:268 -  acc: 0.8113 - recall: 0.9149 - f1: 0.8600 
2024-05-06 10:44:44.359 | INFO     | __main__:evaluate:266 - ******* GPE.NOM results ********
2024-05-06 10:44:44.359 | INFO     | __main__:evaluate:268 -  acc: 0.0000 - recall: 0.0000 - f1: 0.0000 
2024-05-06 10:44:44.360 | INFO     | __main__:evaluate:266 - ******* LOC.NAM results ********
2024-05-06 10:44:44.360 | INFO     | __main__:evaluate:268 -  acc: 0.4667 - recall: 0.3684 - f1: 0.4118 
2024-05-06 10:44:44.360 | INFO     | __main__:evaluate:266 - ******* LOC.NOM results ********
2024-05-06 10:44:44.361 | INFO     | __main__:evaluate:268 -  acc: 0.7143 - recall: 0.5556 - f1: 0.6250 
2024-05-06 10:44:44.361 | INFO     | __main__:evaluate:266 - ******* ORG.NAM results ********
2024-05-06 10:44:44.361 | INFO     | __main__:evaluate:268 -  acc: 0.7200 - recall: 0.4615 - f1: 0.5625 
2024-05-06 10:44:44.361 | INFO     | __main__:evaluate:266 - ******* ORG.NOM results ********
2024-05-06 10:44:44.361 | INFO     | __main__:evaluate:268 -  acc: 0.6667 - recall: 0.3529 - f1: 0.4615 
2024-05-06 10:44:44.362 | INFO     | __main__:evaluate:266 - ******* PER.NAM results ********
2024-05-06 10:44:44.362 | INFO     | __main__:evaluate:268 -  acc: 0.7431 - recall: 0.7297 - f1: 0.7364 
2024-05-06 10:44:44.362 | INFO     | __main__:evaluate:266 - ******* PER.NOM results ********
2024-05-06 10:44:44.362 | INFO     | __main__:evaluate:268 -  acc: 0.7362 - recall: 0.7059 - f1: 0.7207 

 60%|██████    | 26/43 [02:05<02:40,  9.42s/it]
 63%|██████▎   | 27/43 [02:10<02:07,  7.99s/it]
 65%|██████▌   | 28/43 [02:14<01:43,  6.89s/it]
 67%|██████▋   | 29/43 [02:18<01:23,  5.94s/it]
 70%|██████▉   | 30/43 [02:23<01:13,  5.66s/it]
 72%|███████▏  | 31/43 [02:27<01:03,  5.28s/it]
 74%|███████▍  | 32/43 [02:31<00:54,  4.92s/it]
 77%|███████▋  | 33/43 [02:35<00:46,  4.64s/it]
 79%|███████▉  | 34/43 [02:39<00:39,  4.39s/it]
 81%|████████▏ | 35/43 [02:43<00:34,  4.35s/it]
 84%|████████▎ | 36/43 [02:47<00:29,  4.27s/it]
 86%|████████▌ | 37/43 [02:51<00:25,  4.21s/it]
 88%|████████▊ | 38/43 [02:56<00:21,  4.30s/it]
 91%|█████████ | 39/43 [03:01<00:17,  4.41s/it]
 93%|█████████▎| 40/43 [03:05<00:13,  4.50s/it]
 95%|█████████▌| 41/43 [03:10<00:09,  4.53s/it]
 98%|█████████▊| 42/43 [03:14<00:04,  4.32s/it]
100%|██████████| 43/43 [03:15<00:00,  3.32s/it]
100%|██████████| 43/43 [03:15<00:00,  4.54s/it]
2024-05-06 10:45:54.035 | INFO     | __main__:train:131 - start 20-th epoch training

  0%|          | 0/43 [00:00<?, ?it/s]
  2%|▏         | 1/43 [00:04<03:07,  4.47s/it]
  5%|▍         | 2/43 [00:09<03:14,  4.75s/it]
  7%|▋         | 3/43 [00:13<03:02,  4.57s/it]
  9%|▉         | 4/43 [00:17<02:50,  4.37s/it]
 12%|█▏        | 5/43 [00:21<02:42,  4.28s/it]
 14%|█▍        | 6/43 [00:26<02:36,  4.22s/it]
 16%|█▋        | 7/43 [00:30<02:31,  4.21s/it]
 19%|█▊        | 8/43 [00:34<02:27,  4.22s/it]
 21%|██        | 9/43 [00:38<02:21,  4.15s/it]
 23%|██▎       | 10/43 [00:42<02:15,  4.11s/it]
 26%|██▌       | 11/43 [00:46<02:08,  4.02s/it]
 28%|██▊       | 12/43 [00:50<02:01,  3.93s/it]
 30%|███       | 13/43 [00:54<02:02,  4.08s/it]
 33%|███▎      | 14/43 [00:58<02:00,  4.15s/it]
 35%|███▍      | 15/43 [01:03<01:57,  4.18s/it]
 37%|███▋      | 16/43 [01:07<01:52,  4.15s/it]
 40%|███▉      | 17/43 [01:11<01:47,  4.13s/it]
 42%|████▏     | 18/43 [01:15<01:42,  4.09s/it]
 44%|████▍     | 19/43 [01:19<01:37,  4.07s/it]
 47%|████▋     | 20/43 [01:23<01:32,  4.04s/it]
 49%|████▉     | 21/43 [01:27<01:28,  4.04s/it]
 51%|█████     | 22/43 [01:31<01:26,  4.14s/it]
 53%|█████▎    | 23/43 [01:35<01:23,  4.18s/it]
 56%|█████▌    | 24/43 [01:40<01:19,  4.18s/it]
 58%|█████▊    | 25/43 [01:44<01:14,  4.13s/it]
 60%|██████    | 26/43 [01:48<01:09,  4.11s/it]
 63%|██████▎   | 27/43 [01:52<01:07,  4.23s/it]
 65%|██████▌   | 28/43 [01:57<01:05,  4.33s/it]
 67%|██████▋   | 29/43 [02:02<01:02,  4.47s/it]
 70%|██████▉   | 30/43 [02:06<00:58,  4.46s/it]
 72%|███████▏  | 31/43 [02:10<00:52,  4.40s/it]
 74%|███████▍  | 32/43 [02:14<00:47,  4.32s/it]
 77%|███████▋  | 33/43 [02:18<00:42,  4.23s/it]
 79%|███████▉  | 34/43 [02:22<00:37,  4.12s/it]
 81%|████████▏ | 35/43 [02:26<00:32,  4.07s/it]
 84%|████████▎ | 36/43 [02:30<00:28,  4.02s/it]
 86%|████████▌ | 37/43 [02:34<00:23,  3.95s/it]
 88%|████████▊ | 38/43 [02:38<00:19,  3.93s/it]
 91%|█████████ | 39/43 [02:42<00:15,  3.90s/it]
 93%|█████████▎| 40/43 [02:46<00:11,  3.96s/it]
 95%|█████████▌| 41/43 [02:50<00:08,  4.06s/it]
 98%|█████████▊| 42/43 [02:54<00:04,  4.03s/it]
100%|██████████| 43/43 [02:55<00:00,  3.12s/it]
100%|██████████| 43/43 [02:55<00:00,  4.08s/it]
2024-05-06 10:48:49.465 | INFO     | __main__:train:131 - start 21-th epoch training

  0%|          | 0/43 [00:00<?, ?it/s]
  2%|▏         | 1/43 [00:03<02:41,  3.84s/it]
  5%|▍         | 2/43 [00:07<02:39,  3.88s/it]
  7%|▋         | 3/43 [00:11<02:31,  3.78s/it]
  9%|▉         | 4/43 [00:15<02:31,  3.90s/it]
 12%|█▏        | 5/43 [00:19<02:26,  3.85s/it]
 14%|█▍        | 6/43 [00:23<02:21,  3.83s/it]
 16%|█▋        | 7/43 [00:27<02:25,  4.04s/it]
 19%|█▊        | 8/43 [00:32<02:29,  4.26s/it]
 21%|██        | 9/43 [00:36<02:23,  4.23s/it]
 23%|██▎       | 10/43 [00:40<02:17,  4.18s/it]
 26%|██▌       | 11/43 [00:44<02:12,  4.14s/it]
 28%|██▊       | 12/43 [00:48<02:05,  4.06s/it]
 30%|███       | 13/43 [00:52<01:59,  3.97s/it]
 33%|███▎      | 14/43 [00:56<01:57,  4.04s/it]
 35%|███▍      | 15/43 [01:00<01:53,  4.04s/it]
 37%|███▋      | 16/43 [01:04<01:47,  3.99s/it]
 40%|███▉      | 17/43 [01:08<01:42,  3.92s/it]
 42%|████▏     | 18/43 [01:12<01:39,  3.97s/it]
 44%|████▍     | 19/43 [01:16<01:36,  4.04s/it]
 47%|████▋     | 20/43 [01:20<01:31,  3.98s/it]
 49%|████▉     | 21/43 [01:23<01:26,  3.92s/it]
 51%|█████     | 22/43 [01:27<01:22,  3.93s/it]
 53%|█████▎    | 23/43 [01:32<01:20,  4.02s/it]
 56%|█████▌    | 24/43 [01:36<01:16,  4.03s/it]
 58%|█████▊    | 25/43 [01:39<01:10,  3.93s/it]
 60%|██████    | 26/43 [01:44<01:07,  4.00s/it]
 63%|██████▎   | 27/43 [01:48<01:05,  4.10s/it]
 65%|██████▌   | 28/43 [01:52<01:02,  4.14s/it]
 67%|██████▋   | 29/43 [01:56<00:58,  4.20s/it]
 70%|██████▉   | 30/43 [02:00<00:53,  4.10s/it]
 72%|███████▏  | 31/43 [02:04<00:48,  4.05s/it]
 74%|███████▍  | 32/43 [02:08<00:44,  4.02s/it]
 77%|███████▋  | 33/43 [02:12<00:40,  4.03s/it]
 79%|███████▉  | 34/43 [02:17<00:37,  4.16s/it]
 81%|████████▏ | 35/43 [02:21<00:33,  4.19s/it]
 84%|████████▎ | 36/43 [02:25<00:28,  4.04s/it]
 86%|████████▌ | 37/43 [02:29<00:24,  4.00s/it]
 88%|████████▊ | 38/43 [02:33<00:20,  4.14s/it]
 91%|█████████ | 39/43 [02:37<00:16,  4.09s/it]2024-05-06 10:51:31.049 | INFO     | __main__:train:170 - evaluate dev set
2024-05-06 10:51:31.053 | INFO     | __main__:evaluate:207 - ***** Running evaluation *****


  0%|          | 0/2 [00:00<?, ?it/s][A

 50%|█████     | 1/2 [00:08<00:08,  8.16s/it][A

100%|██████████| 2/2 [00:08<00:00,  3.74s/it][A
100%|██████████| 2/2 [00:08<00:00,  4.41s/it]
2024-05-06 10:51:39.867 | INFO     | __main__:evaluate:256 - 

2024-05-06 10:51:39.870 | INFO     | __main__:evaluate:261 - ***** Eval results *****
2024-05-06 10:51:39.870 | INFO     | __main__:evaluate:263 -  acc: 0.7012 - recall: 0.7301 - f1: 0.7154 - loss: 0.1383 
2024-05-06 10:51:39.871 | INFO     | __main__:evaluate:264 - ***** Entity results *****
2024-05-06 10:51:39.871 | INFO     | __main__:evaluate:266 - ******* GPE.NAM results ********
2024-05-06 10:51:39.871 | INFO     | __main__:evaluate:268 -  acc: 0.6857 - recall: 0.9231 - f1: 0.7869 
2024-05-06 10:51:39.871 | INFO     | __main__:evaluate:266 - ******* GPE.NOM results ********
2024-05-06 10:51:39.871 | INFO     | __main__:evaluate:268 -  acc: 0.0000 - recall: 0.0000 - f1: 0.0000 
2024-05-06 10:51:39.872 | INFO     | __main__:evaluate:266 - ******* LOC.NAM results ********
2024-05-06 10:51:39.872 | INFO     | __main__:evaluate:268 -  acc: 0.3571 - recall: 0.8333 - f1: 0.5000 
2024-05-06 10:51:39.872 | INFO     | __main__:evaluate:266 - ******* LOC.NOM results ********
2024-05-06 10:51:39.872 | INFO     | __main__:evaluate:268 -  acc: 0.6667 - recall: 0.3333 - f1: 0.4444 
2024-05-06 10:51:39.872 | INFO     | __main__:evaluate:266 - ******* ORG.NAM results ********
2024-05-06 10:51:39.873 | INFO     | __main__:evaluate:268 -  acc: 0.3902 - recall: 0.3404 - f1: 0.3636 
2024-05-06 10:51:39.873 | INFO     | __main__:evaluate:266 - ******* ORG.NOM results ********
2024-05-06 10:51:39.873 | INFO     | __main__:evaluate:268 -  acc: 0.4444 - recall: 0.8000 - f1: 0.5714 
2024-05-06 10:51:39.873 | INFO     | __main__:evaluate:266 - ******* PER.NAM results ********
2024-05-06 10:51:39.873 | INFO     | __main__:evaluate:268 -  acc: 0.7234 - recall: 0.7556 - f1: 0.7391 
2024-05-06 10:51:39.873 | INFO     | __main__:evaluate:266 - ******* PER.NOM results ********
2024-05-06 10:51:39.874 | INFO     | __main__:evaluate:268 -  acc: 0.7895 - recall: 0.7933 - f1: 0.7914 
2024-05-06 10:51:39.874 | INFO     | __main__:train:172 - evaluate test set
2024-05-06 10:51:39.878 | INFO     | __main__:evaluate:207 - ***** Running evaluation *****


  0%|          | 0/2 [00:00<?, ?it/s][A

 50%|█████     | 1/2 [00:08<00:08,  8.12s/it][A

100%|██████████| 2/2 [00:08<00:00,  3.72s/it][A
100%|██████████| 2/2 [00:08<00:00,  4.38s/it]
2024-05-06 10:51:48.633 | INFO     | __main__:evaluate:256 - 

2024-05-06 10:51:48.634 | INFO     | __main__:evaluate:261 - ***** Eval results *****
2024-05-06 10:51:48.635 | INFO     | __main__:evaluate:263 -  acc: 0.7066 - recall: 0.6981 - f1: 0.7023 - loss: 0.1809 
2024-05-06 10:51:48.635 | INFO     | __main__:evaluate:264 - ***** Entity results *****
2024-05-06 10:51:48.635 | INFO     | __main__:evaluate:266 - ******* GPE.NAM results ********
2024-05-06 10:51:48.635 | INFO     | __main__:evaluate:268 -  acc: 0.8113 - recall: 0.9149 - f1: 0.8600 
2024-05-06 10:51:48.635 | INFO     | __main__:evaluate:266 - ******* GPE.NOM results ********
2024-05-06 10:51:48.636 | INFO     | __main__:evaluate:268 -  acc: 0.0000 - recall: 0.0000 - f1: 0.0000 
2024-05-06 10:51:48.636 | INFO     | __main__:evaluate:266 - ******* LOC.NAM results ********
2024-05-06 10:51:48.636 | INFO     | __main__:evaluate:268 -  acc: 0.4118 - recall: 0.3684 - f1: 0.3889 
2024-05-06 10:51:48.636 | INFO     | __main__:evaluate:266 - ******* LOC.NOM results ********
2024-05-06 10:51:48.636 | INFO     | __main__:evaluate:268 -  acc: 0.6667 - recall: 0.4444 - f1: 0.5333 
2024-05-06 10:51:48.637 | INFO     | __main__:evaluate:266 - ******* ORG.NAM results ********
2024-05-06 10:51:48.637 | INFO     | __main__:evaluate:268 -  acc: 0.6897 - recall: 0.5128 - f1: 0.5882 
2024-05-06 10:51:48.637 | INFO     | __main__:evaluate:266 - ******* ORG.NOM results ********
2024-05-06 10:51:48.637 | INFO     | __main__:evaluate:268 -  acc: 0.7000 - recall: 0.4118 - f1: 0.5185 
2024-05-06 10:51:48.637 | INFO     | __main__:evaluate:266 - ******* PER.NAM results ********
2024-05-06 10:51:48.638 | INFO     | __main__:evaluate:268 -  acc: 0.7213 - recall: 0.7928 - f1: 0.7554 
2024-05-06 10:51:48.638 | INFO     | __main__:evaluate:266 - ******* PER.NOM results ********
2024-05-06 10:51:48.638 | INFO     | __main__:evaluate:268 -  acc: 0.6977 - recall: 0.7059 - f1: 0.7018 

 93%|█████████▎| 40/43 [02:59<00:28,  9.36s/it]
 95%|█████████▌| 41/43 [03:03<00:15,  7.83s/it]
 98%|█████████▊| 42/43 [03:07<00:06,  6.73s/it]
100%|██████████| 43/43 [03:08<00:00,  5.02s/it]
100%|██████████| 43/43 [03:08<00:00,  4.39s/it]
2024-05-06 10:51:58.072 | INFO     | __main__:train:131 - start 22-th epoch training

  0%|          | 0/43 [00:00<?, ?it/s]
  2%|▏         | 1/43 [00:04<03:07,  4.46s/it]
  5%|▍         | 2/43 [00:08<02:57,  4.32s/it]
  7%|▋         | 3/43 [00:12<02:49,  4.24s/it]
  9%|▉         | 4/43 [00:16<02:42,  4.17s/it]
 12%|█▏        | 5/43 [00:20<02:33,  4.04s/it]
 14%|█▍        | 6/43 [00:25<02:33,  4.15s/it]
 16%|█▋        | 7/43 [00:28<02:26,  4.07s/it]
 19%|█▊        | 8/43 [00:33<02:22,  4.08s/it]
 21%|██        | 9/43 [00:36<02:15,  3.99s/it]
 23%|██▎       | 10/43 [00:41<02:13,  4.05s/it]
 26%|██▌       | 11/43 [00:45<02:10,  4.09s/it]
 28%|██▊       | 12/43 [00:49<02:11,  4.23s/it]
 30%|███       | 13/43 [00:53<02:05,  4.18s/it]
 33%|███▎      | 14/43 [00:58<02:03,  4.25s/it]
 35%|███▍      | 15/43 [01:02<01:57,  4.19s/it]
 37%|███▋      | 16/43 [01:06<01:52,  4.18s/it]
 40%|███▉      | 17/43 [01:10<01:47,  4.13s/it]
 42%|████▏     | 18/43 [01:14<01:41,  4.05s/it]
 44%|████▍     | 19/43 [01:18<01:39,  4.15s/it]
 47%|████▋     | 20/43 [01:22<01:34,  4.11s/it]
 49%|████▉     | 21/43 [01:26<01:30,  4.10s/it]
 51%|█████     | 22/43 [01:30<01:26,  4.11s/it]
 53%|█████▎    | 23/43 [01:35<01:23,  4.18s/it]
 56%|█████▌    | 24/43 [01:40<01:23,  4.38s/it]
 58%|█████▊    | 25/43 [01:45<01:22,  4.56s/it]
 60%|██████    | 26/43 [01:49<01:17,  4.58s/it]
 63%|██████▎   | 27/43 [01:53<01:11,  4.47s/it]
 65%|██████▌   | 28/43 [01:58<01:06,  4.44s/it]
 67%|██████▋   | 29/43 [02:03<01:03,  4.53s/it]
 70%|██████▉   | 30/43 [02:07<00:56,  4.37s/it]
 72%|███████▏  | 31/43 [02:11<00:51,  4.27s/it]
 74%|███████▍  | 32/43 [02:15<00:47,  4.33s/it]
 77%|███████▋  | 33/43 [02:20<00:44,  4.41s/it]
 79%|███████▉  | 34/43 [02:24<00:39,  4.41s/it]
 81%|████████▏ | 35/43 [02:28<00:35,  4.39s/it]
 84%|████████▎ | 36/43 [02:32<00:29,  4.25s/it]
 86%|████████▌ | 37/43 [02:37<00:25,  4.24s/it]
 88%|████████▊ | 38/43 [02:40<00:20,  4.13s/it]
 91%|█████████ | 39/43 [02:45<00:17,  4.29s/it]
 93%|█████████▎| 40/43 [02:50<00:13,  4.56s/it]
 95%|█████████▌| 41/43 [02:55<00:09,  4.60s/it]
 98%|█████████▊| 42/43 [02:59<00:04,  4.43s/it]
100%|██████████| 43/43 [03:00<00:00,  3.41s/it]
100%|██████████| 43/43 [03:00<00:00,  4.20s/it]
2024-05-06 10:54:58.600 | INFO     | __main__:train:131 - start 23-th epoch training

  0%|          | 0/43 [00:00<?, ?it/s]
  2%|▏         | 1/43 [00:04<03:05,  4.41s/it]
  5%|▍         | 2/43 [00:08<03:00,  4.41s/it]
  7%|▋         | 3/43 [00:12<02:48,  4.21s/it]
  9%|▉         | 4/43 [00:16<02:43,  4.19s/it]
 12%|█▏        | 5/43 [00:21<02:37,  4.15s/it]
 14%|█▍        | 6/43 [00:25<02:32,  4.12s/it]
 16%|█▋        | 7/43 [00:29<02:25,  4.05s/it]
 19%|█▊        | 8/43 [00:32<02:20,  4.00s/it]
 21%|██        | 9/43 [00:37<02:17,  4.04s/it]
 23%|██▎       | 10/43 [00:40<02:10,  3.97s/it]
 26%|██▌       | 11/43 [00:44<02:08,  4.02s/it]
 28%|██▊       | 12/43 [00:49<02:06,  4.07s/it]
 30%|███       | 13/43 [00:53<02:02,  4.10s/it]
 33%|███▎      | 14/43 [00:57<01:55,  4.00s/it]
 35%|███▍      | 15/43 [01:01<01:53,  4.05s/it]
 37%|███▋      | 16/43 [01:05<01:51,  4.11s/it]
 40%|███▉      | 17/43 [01:09<01:44,  4.00s/it]
 42%|████▏     | 18/43 [01:13<01:41,  4.04s/it]
 44%|████▍     | 19/43 [01:17<01:35,  3.98s/it]
 47%|████▋     | 20/43 [01:22<01:37,  4.22s/it]
 49%|████▉     | 21/43 [01:26<01:37,  4.43s/it]
 51%|█████     | 22/43 [01:30<01:29,  4.24s/it]
 53%|█████▎    | 23/43 [01:34<01:22,  4.14s/it]
 56%|█████▌    | 24/43 [01:38<01:19,  4.17s/it]
 58%|█████▊    | 25/43 [01:43<01:15,  4.18s/it]
 60%|██████    | 26/43 [01:47<01:12,  4.28s/it]
 63%|██████▎   | 27/43 [01:51<01:07,  4.20s/it]
 65%|██████▌   | 28/43 [01:55<01:02,  4.14s/it]
 67%|██████▋   | 29/43 [01:59<00:56,  4.04s/it]
 70%|██████▉   | 30/43 [02:03<00:53,  4.11s/it]
 72%|███████▏  | 31/43 [02:08<00:50,  4.25s/it]
 74%|███████▍  | 32/43 [02:12<00:45,  4.12s/it]
 77%|███████▋  | 33/43 [02:16<00:41,  4.11s/it]
 79%|███████▉  | 34/43 [02:20<00:38,  4.31s/it]
 81%|████████▏ | 35/43 [02:25<00:34,  4.30s/it]
 84%|████████▎ | 36/43 [02:29<00:29,  4.22s/it]
 86%|████████▌ | 37/43 [02:33<00:25,  4.21s/it]
 88%|████████▊ | 38/43 [02:37<00:21,  4.23s/it]
 91%|█████████ | 39/43 [02:41<00:16,  4.21s/it]
 93%|█████████▎| 40/43 [02:45<00:12,  4.17s/it]
 95%|█████████▌| 41/43 [02:49<00:08,  4.11s/it]
 98%|█████████▊| 42/43 [02:54<00:04,  4.15s/it]
100%|██████████| 43/43 [02:55<00:00,  3.24s/it]
100%|██████████| 43/43 [02:55<00:00,  4.08s/it]
2024-05-06 10:57:53.908 | INFO     | __main__:train:131 - start 24-th epoch training

  0%|          | 0/43 [00:00<?, ?it/s]
  2%|▏         | 1/43 [00:04<02:58,  4.25s/it]
  5%|▍         | 2/43 [00:08<02:55,  4.27s/it]
  7%|▋         | 3/43 [00:12<02:51,  4.28s/it]
  9%|▉         | 4/43 [00:16<02:42,  4.16s/it]
 12%|█▏        | 5/43 [00:20<02:34,  4.07s/it]
 14%|█▍        | 6/43 [00:24<02:28,  4.01s/it]
 16%|█▋        | 7/43 [00:28<02:24,  4.02s/it]
 19%|█▊        | 8/43 [00:32<02:17,  3.94s/it]
 21%|██        | 9/43 [00:36<02:17,  4.05s/it]
 23%|██▎       | 10/43 [00:40<02:14,  4.08s/it]2024-05-06 10:58:38.549 | INFO     | __main__:train:170 - evaluate dev set
2024-05-06 10:58:38.552 | INFO     | __main__:evaluate:207 - ***** Running evaluation *****


  0%|          | 0/2 [00:00<?, ?it/s][A

 50%|█████     | 1/2 [00:08<00:08,  8.08s/it][A

100%|██████████| 2/2 [00:08<00:00,  3.70s/it][A
100%|██████████| 2/2 [00:08<00:00,  4.36s/it]
2024-05-06 10:58:47.273 | INFO     | __main__:evaluate:256 - 

2024-05-06 10:58:47.275 | INFO     | __main__:evaluate:261 - ***** Eval results *****
2024-05-06 10:58:47.275 | INFO     | __main__:evaluate:263 -  acc: 0.7007 - recall: 0.7224 - f1: 0.7114 - loss: 0.1351 
2024-05-06 10:58:47.275 | INFO     | __main__:evaluate:264 - ***** Entity results *****
2024-05-06 10:58:47.275 | INFO     | __main__:evaluate:266 - ******* GPE.NAM results ********
2024-05-06 10:58:47.275 | INFO     | __main__:evaluate:268 -  acc: 0.6857 - recall: 0.9231 - f1: 0.7869 
2024-05-06 10:58:47.276 | INFO     | __main__:evaluate:266 - ******* GPE.NOM results ********
2024-05-06 10:58:47.276 | INFO     | __main__:evaluate:268 -  acc: 0.0000 - recall: 0.0000 - f1: 0.0000 
2024-05-06 10:58:47.276 | INFO     | __main__:evaluate:266 - ******* LOC.NAM results ********
2024-05-06 10:58:47.276 | INFO     | __main__:evaluate:268 -  acc: 0.4167 - recall: 0.8333 - f1: 0.5556 
2024-05-06 10:58:47.276 | INFO     | __main__:evaluate:266 - ******* LOC.NOM results ********
2024-05-06 10:58:47.276 | INFO     | __main__:evaluate:268 -  acc: 0.4000 - recall: 0.3333 - f1: 0.3636 
2024-05-06 10:58:47.277 | INFO     | __main__:evaluate:266 - ******* ORG.NAM results ********
2024-05-06 10:58:47.277 | INFO     | __main__:evaluate:268 -  acc: 0.3902 - recall: 0.3404 - f1: 0.3636 
2024-05-06 10:58:47.277 | INFO     | __main__:evaluate:266 - ******* ORG.NOM results ********
2024-05-06 10:58:47.277 | INFO     | __main__:evaluate:268 -  acc: 0.3636 - recall: 0.8000 - f1: 0.5000 
2024-05-06 10:58:47.277 | INFO     | __main__:evaluate:266 - ******* PER.NAM results ********
2024-05-06 10:58:47.277 | INFO     | __main__:evaluate:268 -  acc: 0.7444 - recall: 0.7444 - f1: 0.7444 
2024-05-06 10:58:47.278 | INFO     | __main__:evaluate:266 - ******* PER.NOM results ********
2024-05-06 10:58:47.278 | INFO     | __main__:evaluate:268 -  acc: 0.7874 - recall: 0.7837 - f1: 0.7855 
2024-05-06 10:58:47.278 | INFO     | __main__:train:172 - evaluate test set
2024-05-06 10:58:47.282 | INFO     | __main__:evaluate:207 - ***** Running evaluation *****


  0%|          | 0/2 [00:00<?, ?it/s][A

 50%|█████     | 1/2 [00:08<00:08,  8.01s/it][A

100%|██████████| 2/2 [00:08<00:00,  3.66s/it][A
100%|██████████| 2/2 [00:08<00:00,  4.32s/it]
2024-05-06 10:58:55.914 | INFO     | __main__:evaluate:256 - 

2024-05-06 10:58:55.915 | INFO     | __main__:evaluate:261 - ***** Eval results *****
2024-05-06 10:58:55.915 | INFO     | __main__:evaluate:263 -  acc: 0.7182 - recall: 0.6957 - f1: 0.7067 - loss: 0.1808 
2024-05-06 10:58:55.915 | INFO     | __main__:evaluate:264 - ***** Entity results *****
2024-05-06 10:58:55.916 | INFO     | __main__:evaluate:266 - ******* GPE.NAM results ********
2024-05-06 10:58:55.916 | INFO     | __main__:evaluate:268 -  acc: 0.8113 - recall: 0.9149 - f1: 0.8600 
2024-05-06 10:58:55.916 | INFO     | __main__:evaluate:266 - ******* GPE.NOM results ********
2024-05-06 10:58:55.916 | INFO     | __main__:evaluate:268 -  acc: 0.0000 - recall: 0.0000 - f1: 0.0000 
2024-05-06 10:58:55.916 | INFO     | __main__:evaluate:266 - ******* LOC.NAM results ********
2024-05-06 10:58:55.917 | INFO     | __main__:evaluate:268 -  acc: 0.4375 - recall: 0.3684 - f1: 0.4000 
2024-05-06 10:58:55.917 | INFO     | __main__:evaluate:266 - ******* LOC.NOM results ********
2024-05-06 10:58:55.917 | INFO     | __main__:evaluate:268 -  acc: 0.5714 - recall: 0.4444 - f1: 0.5000 
2024-05-06 10:58:55.917 | INFO     | __main__:evaluate:266 - ******* ORG.NAM results ********
2024-05-06 10:58:55.917 | INFO     | __main__:evaluate:268 -  acc: 0.6774 - recall: 0.5385 - f1: 0.6000 
2024-05-06 10:58:55.917 | INFO     | __main__:evaluate:266 - ******* ORG.NOM results ********
2024-05-06 10:58:55.917 | INFO     | __main__:evaluate:268 -  acc: 0.7273 - recall: 0.4706 - f1: 0.5714 
2024-05-06 10:58:55.918 | INFO     | __main__:evaluate:266 - ******* PER.NAM results ********
2024-05-06 10:58:55.918 | INFO     | __main__:evaluate:268 -  acc: 0.7217 - recall: 0.7477 - f1: 0.7345 
2024-05-06 10:58:55.918 | INFO     | __main__:evaluate:266 - ******* PER.NOM results ********
2024-05-06 10:58:55.918 | INFO     | __main__:evaluate:268 -  acc: 0.7262 - recall: 0.7176 - f1: 0.7219 

 26%|██▌       | 11/43 [01:02<04:57,  9.30s/it]
 28%|██▊       | 12/43 [01:06<04:04,  7.89s/it]
 30%|███       | 13/43 [01:10<03:22,  6.76s/it]
 33%|███▎      | 14/43 [01:15<02:54,  6.03s/it]
 35%|███▍      | 15/43 [01:19<02:34,  5.51s/it]
 37%|███▋      | 16/43 [01:23<02:14,  5.00s/it]
 40%|███▉      | 17/43 [01:27<02:02,  4.70s/it]
 42%|████▏     | 18/43 [01:31<01:54,  4.56s/it]
 44%|████▍     | 19/43 [01:35<01:46,  4.45s/it]
 47%|████▋     | 20/43 [01:40<01:43,  4.49s/it]
 49%|████▉     | 21/43 [01:44<01:38,  4.50s/it]
 51%|█████     | 22/43 [01:49<01:33,  4.46s/it]
 53%|█████▎    | 23/43 [01:53<01:27,  4.39s/it]
 56%|█████▌    | 24/43 [01:57<01:22,  4.35s/it]
 58%|█████▊    | 25/43 [02:01<01:18,  4.33s/it]
 60%|██████    | 26/43 [02:06<01:12,  4.26s/it]
 63%|██████▎   | 27/43 [02:10<01:08,  4.28s/it]
 65%|██████▌   | 28/43 [02:14<01:02,  4.18s/it]
 67%|██████▋   | 29/43 [02:18<00:58,  4.18s/it]
 70%|██████▉   | 30/43 [02:22<00:54,  4.20s/it]
 72%|███████▏  | 31/43 [02:27<00:50,  4.24s/it]
 74%|███████▍  | 32/43 [02:31<00:46,  4.21s/it]
 77%|███████▋  | 33/43 [02:35<00:40,  4.09s/it]
 79%|███████▉  | 34/43 [02:38<00:35,  3.96s/it]
 81%|████████▏ | 35/43 [02:42<00:31,  3.88s/it]
 84%|████████▎ | 36/43 [02:46<00:27,  3.97s/it]
 86%|████████▌ | 37/43 [02:50<00:24,  4.02s/it]
 88%|████████▊ | 38/43 [02:54<00:20,  4.05s/it]
 91%|█████████ | 39/43 [02:59<00:16,  4.15s/it]
 93%|█████████▎| 40/43 [03:03<00:12,  4.25s/it]
 95%|█████████▌| 41/43 [03:08<00:08,  4.28s/it]
 98%|█████████▊| 42/43 [03:12<00:04,  4.36s/it]
100%|██████████| 43/43 [03:13<00:00,  3.44s/it]
100%|██████████| 43/43 [03:13<00:00,  4.51s/it]
2024-05-06 11:01:07.776 | INFO     | __main__:train:131 - start 25-th epoch training

  0%|          | 0/43 [00:00<?, ?it/s]
  2%|▏         | 1/43 [00:04<03:00,  4.29s/it]
  5%|▍         | 2/43 [00:08<02:52,  4.21s/it]
  7%|▋         | 3/43 [00:12<02:47,  4.19s/it]
  9%|▉         | 4/43 [00:16<02:42,  4.18s/it]
 12%|█▏        | 5/43 [00:20<02:38,  4.18s/it]
 14%|█▍        | 6/43 [00:25<02:34,  4.19s/it]
 16%|█▋        | 7/43 [00:29<02:27,  4.09s/it]
 19%|█▊        | 8/43 [00:33<02:21,  4.05s/it]
 21%|██        | 9/43 [00:36<02:15,  3.99s/it]
 23%|██▎       | 10/43 [00:40<02:09,  3.92s/it]
 26%|██▌       | 11/43 [00:44<02:06,  3.96s/it]
 28%|██▊       | 12/43 [00:48<02:02,  3.96s/it]
 30%|███       | 13/43 [00:52<01:58,  3.94s/it]
 33%|███▎      | 14/43 [00:56<01:55,  3.99s/it]
 35%|███▍      | 15/43 [01:00<01:54,  4.09s/it]
 37%|███▋      | 16/43 [01:05<01:51,  4.12s/it]
 40%|███▉      | 17/43 [01:09<01:46,  4.10s/it]
 42%|████▏     | 18/43 [01:13<01:41,  4.06s/it]
 44%|████▍     | 19/43 [01:17<01:36,  4.02s/it]
 47%|████▋     | 20/43 [01:21<01:32,  4.02s/it]
 49%|████▉     | 21/43 [01:25<01:29,  4.08s/it]
 51%|█████     | 22/43 [01:29<01:28,  4.22s/it]
 53%|█████▎    | 23/43 [01:34<01:24,  4.21s/it]
 56%|█████▌    | 24/43 [01:38<01:20,  4.23s/it]
 58%|█████▊    | 25/43 [01:42<01:16,  4.23s/it]
 60%|██████    | 26/43 [01:46<01:10,  4.17s/it]
 63%|██████▎   | 27/43 [01:50<01:07,  4.24s/it]
 65%|██████▌   | 28/43 [01:55<01:02,  4.20s/it]
 67%|██████▋   | 29/43 [01:58<00:57,  4.10s/it]
 70%|██████▉   | 30/43 [02:02<00:52,  4.03s/it]
 72%|███████▏  | 31/43 [02:07<00:49,  4.10s/it]
 74%|███████▍  | 32/43 [02:11<00:44,  4.06s/it]
 77%|███████▋  | 33/43 [02:14<00:39,  3.98s/it]
 79%|███████▉  | 34/43 [02:18<00:35,  3.91s/it]
 81%|████████▏ | 35/43 [02:22<00:30,  3.84s/it]
 84%|████████▎ | 36/43 [02:25<00:26,  3.79s/it]
 86%|████████▌ | 37/43 [02:29<00:22,  3.81s/it]
 88%|████████▊ | 38/43 [02:33<00:18,  3.80s/it]
 91%|█████████ | 39/43 [02:37<00:15,  3.82s/it]
 93%|█████████▎| 40/43 [02:41<00:11,  3.93s/it]
 95%|█████████▌| 41/43 [02:45<00:07,  3.90s/it]
 98%|█████████▊| 42/43 [02:50<00:04,  4.11s/it]
100%|██████████| 43/43 [02:51<00:00,  3.18s/it]
100%|██████████| 43/43 [02:51<00:00,  3.98s/it]
2024-05-06 11:03:58.842 | INFO     | __main__:train:131 - start 26-th epoch training

  0%|          | 0/43 [00:00<?, ?it/s]
  2%|▏         | 1/43 [00:05<03:38,  5.19s/it]
  5%|▍         | 2/43 [00:10<03:24,  4.99s/it]
  7%|▋         | 3/43 [00:14<03:07,  4.68s/it]
  9%|▉         | 4/43 [00:18<02:56,  4.52s/it]
 12%|█▏        | 5/43 [00:22<02:45,  4.35s/it]
 14%|█▍        | 6/43 [00:26<02:32,  4.12s/it]
 16%|█▋        | 7/43 [00:30<02:29,  4.15s/it]
 19%|█▊        | 8/43 [00:34<02:21,  4.05s/it]
 21%|██        | 9/43 [00:38<02:19,  4.10s/it]
 23%|██▎       | 10/43 [00:42<02:17,  4.17s/it]
 26%|██▌       | 11/43 [00:46<02:09,  4.06s/it]
 28%|██▊       | 12/43 [00:50<02:05,  4.03s/it]
 30%|███       | 13/43 [00:54<02:01,  4.03s/it]
 33%|███▎      | 14/43 [00:58<01:57,  4.04s/it]
 35%|███▍      | 15/43 [01:03<01:57,  4.20s/it]
 37%|███▋      | 16/43 [01:07<01:55,  4.29s/it]
 40%|███▉      | 17/43 [01:12<01:50,  4.25s/it]
 42%|████▏     | 18/43 [01:16<01:45,  4.23s/it]
 44%|████▍     | 19/43 [01:20<01:40,  4.17s/it]
 47%|████▋     | 20/43 [01:24<01:35,  4.14s/it]
 49%|████▉     | 21/43 [01:28<01:29,  4.05s/it]
 51%|█████     | 22/43 [01:32<01:24,  4.00s/it]
 53%|█████▎    | 23/43 [01:35<01:19,  3.98s/it]
 56%|█████▌    | 24/43 [01:39<01:14,  3.94s/it]2024-05-06 11:05:42.680 | INFO     | __main__:train:170 - evaluate dev set
2024-05-06 11:05:42.684 | INFO     | __main__:evaluate:207 - ***** Running evaluation *****


  0%|          | 0/2 [00:00<?, ?it/s][A

 50%|█████     | 1/2 [00:07<00:07,  7.94s/it][A

100%|██████████| 2/2 [00:08<00:00,  3.65s/it][A
100%|██████████| 2/2 [00:08<00:00,  4.29s/it]
2024-05-06 11:05:51.267 | INFO     | __main__:evaluate:256 - 

2024-05-06 11:05:51.269 | INFO     | __main__:evaluate:261 - ***** Eval results *****
2024-05-06 11:05:51.270 | INFO     | __main__:evaluate:263 -  acc: 0.7089 - recall: 0.7198 - f1: 0.7143 - loss: 0.1371 
2024-05-06 11:05:51.270 | INFO     | __main__:evaluate:264 - ***** Entity results *****
2024-05-06 11:05:51.270 | INFO     | __main__:evaluate:266 - ******* GPE.NAM results ********
2024-05-06 11:05:51.270 | INFO     | __main__:evaluate:268 -  acc: 0.6316 - recall: 0.9231 - f1: 0.7500 
2024-05-06 11:05:51.271 | INFO     | __main__:evaluate:266 - ******* GPE.NOM results ********
2024-05-06 11:05:51.271 | INFO     | __main__:evaluate:268 -  acc: 0.0000 - recall: 0.0000 - f1: 0.0000 
2024-05-06 11:05:51.271 | INFO     | __main__:evaluate:266 - ******* LOC.NAM results ********
2024-05-06 11:05:51.271 | INFO     | __main__:evaluate:268 -  acc: 0.4545 - recall: 0.8333 - f1: 0.5882 
2024-05-06 11:05:51.271 | INFO     | __main__:evaluate:266 - ******* LOC.NOM results ********
2024-05-06 11:05:51.271 | INFO     | __main__:evaluate:268 -  acc: 0.6667 - recall: 0.3333 - f1: 0.4444 
2024-05-06 11:05:51.272 | INFO     | __main__:evaluate:266 - ******* ORG.NAM results ********
2024-05-06 11:05:51.272 | INFO     | __main__:evaluate:268 -  acc: 0.4324 - recall: 0.3404 - f1: 0.3810 
2024-05-06 11:05:51.272 | INFO     | __main__:evaluate:266 - ******* ORG.NOM results ********
2024-05-06 11:05:51.272 | INFO     | __main__:evaluate:268 -  acc: 0.3636 - recall: 0.8000 - f1: 0.5000 
2024-05-06 11:05:51.272 | INFO     | __main__:evaluate:266 - ******* PER.NAM results ********
2024-05-06 11:05:51.272 | INFO     | __main__:evaluate:268 -  acc: 0.7528 - recall: 0.7444 - f1: 0.7486 
2024-05-06 11:05:51.273 | INFO     | __main__:evaluate:266 - ******* PER.NOM results ********
2024-05-06 11:05:51.273 | INFO     | __main__:evaluate:268 -  acc: 0.7864 - recall: 0.7788 - f1: 0.7826 
2024-05-06 11:05:51.273 | INFO     | __main__:train:172 - evaluate test set
2024-05-06 11:05:51.277 | INFO     | __main__:evaluate:207 - ***** Running evaluation *****


  0%|          | 0/2 [00:00<?, ?it/s][A

 50%|█████     | 1/2 [00:07<00:07,  7.99s/it][A

100%|██████████| 2/2 [00:08<00:00,  3.65s/it][A
100%|██████████| 2/2 [00:08<00:00,  4.30s/it]
2024-05-06 11:05:59.884 | INFO     | __main__:evaluate:256 - 

2024-05-06 11:05:59.885 | INFO     | __main__:evaluate:261 - ***** Eval results *****
2024-05-06 11:05:59.885 | INFO     | __main__:evaluate:263 -  acc: 0.7175 - recall: 0.6932 - f1: 0.7052 - loss: 0.1852 
2024-05-06 11:05:59.886 | INFO     | __main__:evaluate:264 - ***** Entity results *****
2024-05-06 11:05:59.886 | INFO     | __main__:evaluate:266 - ******* GPE.NAM results ********
2024-05-06 11:05:59.886 | INFO     | __main__:evaluate:268 -  acc: 0.7719 - recall: 0.9362 - f1: 0.8462 
2024-05-06 11:05:59.886 | INFO     | __main__:evaluate:266 - ******* GPE.NOM results ********
2024-05-06 11:05:59.886 | INFO     | __main__:evaluate:268 -  acc: 0.0000 - recall: 0.0000 - f1: 0.0000 
2024-05-06 11:05:59.887 | INFO     | __main__:evaluate:266 - ******* LOC.NAM results ********
2024-05-06 11:05:59.887 | INFO     | __main__:evaluate:268 -  acc: 0.4375 - recall: 0.3684 - f1: 0.4000 
2024-05-06 11:05:59.887 | INFO     | __main__:evaluate:266 - ******* LOC.NOM results ********
2024-05-06 11:05:59.887 | INFO     | __main__:evaluate:268 -  acc: 0.8000 - recall: 0.4444 - f1: 0.5714 
2024-05-06 11:05:59.887 | INFO     | __main__:evaluate:266 - ******* ORG.NAM results ********
2024-05-06 11:05:59.887 | INFO     | __main__:evaluate:268 -  acc: 0.6452 - recall: 0.5128 - f1: 0.5714 
2024-05-06 11:05:59.888 | INFO     | __main__:evaluate:266 - ******* ORG.NOM results ********
2024-05-06 11:05:59.888 | INFO     | __main__:evaluate:268 -  acc: 0.7273 - recall: 0.4706 - f1: 0.5714 
2024-05-06 11:05:59.888 | INFO     | __main__:evaluate:266 - ******* PER.NAM results ********
2024-05-06 11:05:59.888 | INFO     | __main__:evaluate:268 -  acc: 0.7321 - recall: 0.7387 - f1: 0.7354 
2024-05-06 11:05:59.888 | INFO     | __main__:evaluate:266 - ******* PER.NOM results ********
2024-05-06 11:05:59.888 | INFO     | __main__:evaluate:268 -  acc: 0.7262 - recall: 0.7176 - f1: 0.7219 

 58%|█████▊    | 25/43 [02:01<02:44,  9.13s/it]
 60%|██████    | 26/43 [02:05<02:10,  7.69s/it]
 63%|██████▎   | 27/43 [02:09<01:47,  6.72s/it]
 65%|██████▌   | 28/43 [02:14<01:30,  6.05s/it]
 67%|██████▋   | 29/43 [02:18<01:16,  5.49s/it]
 70%|██████▉   | 30/43 [02:22<01:06,  5.09s/it]
 72%|███████▏  | 31/43 [02:26<00:57,  4.76s/it]
 74%|███████▍  | 32/43 [02:31<00:51,  4.70s/it]
 77%|███████▋  | 33/43 [02:35<00:45,  4.56s/it]
 79%|███████▉  | 34/43 [02:39<00:40,  4.47s/it]
 81%|████████▏ | 35/43 [02:44<00:35,  4.43s/it]
 84%|████████▎ | 36/43 [02:48<00:30,  4.38s/it]
 86%|████████▌ | 37/43 [02:52<00:25,  4.22s/it]
 88%|████████▊ | 38/43 [02:56<00:20,  4.11s/it]
 91%|█████████ | 39/43 [03:00<00:16,  4.23s/it]
 93%|█████████▎| 40/43 [03:05<00:12,  4.32s/it]
 95%|█████████▌| 41/43 [03:09<00:08,  4.36s/it]
 98%|█████████▊| 42/43 [03:13<00:04,  4.35s/it]
100%|██████████| 43/43 [03:14<00:00,  3.35s/it]
100%|██████████| 43/43 [03:14<00:00,  4.53s/it]
2024-05-06 11:07:13.705 | INFO     | __main__:train:131 - start 27-th epoch training

  0%|          | 0/43 [00:00<?, ?it/s]
  2%|▏         | 1/43 [00:04<03:17,  4.71s/it]
  5%|▍         | 2/43 [00:09<03:05,  4.52s/it]
  7%|▋         | 3/43 [00:13<02:55,  4.39s/it]
  9%|▉         | 4/43 [00:17<02:43,  4.19s/it]
 12%|█▏        | 5/43 [00:21<02:37,  4.14s/it]
 14%|█▍        | 6/43 [00:25<02:28,  4.01s/it]
 16%|█▋        | 7/43 [00:29<02:25,  4.03s/it]
 19%|█▊        | 8/43 [00:33<02:21,  4.03s/it]
 21%|██        | 9/43 [00:37<02:16,  4.02s/it]
 23%|██▎       | 10/43 [00:41<02:14,  4.06s/it]
 26%|██▌       | 11/43 [00:45<02:10,  4.07s/it]
 28%|██▊       | 12/43 [00:49<02:08,  4.14s/it]
 30%|███       | 13/43 [00:53<02:01,  4.04s/it]
 33%|███▎      | 14/43 [00:57<01:55,  3.99s/it]
 35%|███▍      | 15/43 [01:01<01:54,  4.09s/it]
 37%|███▋      | 16/43 [01:05<01:51,  4.13s/it]
 40%|███▉      | 17/43 [01:09<01:45,  4.07s/it]
 42%|████▏     | 18/43 [01:13<01:39,  3.98s/it]
 44%|████▍     | 19/43 [01:18<01:40,  4.17s/it]
 47%|████▋     | 20/43 [01:22<01:37,  4.22s/it]
 49%|████▉     | 21/43 [01:26<01:32,  4.21s/it]
 51%|█████     | 22/43 [01:30<01:27,  4.16s/it]
 53%|█████▎    | 23/43 [01:34<01:21,  4.06s/it]
 56%|█████▌    | 24/43 [01:38<01:17,  4.07s/it]
 58%|█████▊    | 25/43 [01:43<01:15,  4.21s/it]
 60%|██████    | 26/43 [01:47<01:11,  4.22s/it]
 63%|██████▎   | 27/43 [01:51<01:06,  4.15s/it]
 65%|██████▌   | 28/43 [01:55<01:02,  4.17s/it]
 67%|██████▋   | 29/43 [01:59<00:58,  4.17s/it]
 70%|██████▉   | 30/43 [02:04<00:55,  4.30s/it]
 72%|███████▏  | 31/43 [02:08<00:51,  4.25s/it]
 74%|███████▍  | 32/43 [02:13<00:47,  4.31s/it]
 77%|███████▋  | 33/43 [02:17<00:43,  4.32s/it]
 79%|███████▉  | 34/43 [02:21<00:38,  4.32s/it]
 81%|████████▏ | 35/43 [02:25<00:33,  4.20s/it]
 84%|████████▎ | 36/43 [02:29<00:28,  4.12s/it]
 86%|████████▌ | 37/43 [02:33<00:24,  4.03s/it]
 88%|████████▊ | 38/43 [02:37<00:20,  4.02s/it]
 91%|█████████ | 39/43 [02:40<00:15,  3.90s/it]
 93%|█████████▎| 40/43 [02:44<00:11,  3.87s/it]
 95%|█████████▌| 41/43 [02:48<00:07,  3.88s/it]
 98%|█████████▊| 42/43 [02:52<00:03,  3.86s/it]
100%|██████████| 43/43 [02:53<00:00,  3.02s/it]
100%|██████████| 43/43 [02:53<00:00,  4.04s/it]
2024-05-06 11:10:07.274 | INFO     | __main__:train:131 - start 28-th epoch training

  0%|          | 0/43 [00:00<?, ?it/s]
  2%|▏         | 1/43 [00:04<02:52,  4.12s/it]
  5%|▍         | 2/43 [00:08<02:46,  4.06s/it]
  7%|▋         | 3/43 [00:12<02:39,  3.99s/it]
  9%|▉         | 4/43 [00:15<02:34,  3.97s/it]
 12%|█▏        | 5/43 [00:20<02:36,  4.12s/it]
 14%|█▍        | 6/43 [00:24<02:31,  4.10s/it]
 16%|█▋        | 7/43 [00:28<02:30,  4.18s/it]
 19%|█▊        | 8/43 [00:33<02:31,  4.34s/it]
 21%|██        | 9/43 [00:37<02:24,  4.26s/it]
 23%|██▎       | 10/43 [00:41<02:19,  4.23s/it]
 26%|██▌       | 11/43 [00:45<02:12,  4.14s/it]
 28%|██▊       | 12/43 [00:49<02:06,  4.09s/it]
 30%|███       | 13/43 [00:53<01:59,  3.99s/it]
 33%|███▎      | 14/43 [00:57<01:54,  3.96s/it]
 35%|███▍      | 15/43 [01:01<01:51,  3.99s/it]
 37%|███▋      | 16/43 [01:05<01:45,  3.92s/it]
 40%|███▉      | 17/43 [01:09<01:41,  3.92s/it]
 42%|████▏     | 18/43 [01:12<01:37,  3.89s/it]
 44%|████▍     | 19/43 [01:16<01:32,  3.86s/it]
 47%|████▋     | 20/43 [01:21<01:32,  4.01s/it]
 49%|████▉     | 21/43 [01:25<01:29,  4.05s/it]
 51%|█████     | 22/43 [01:29<01:25,  4.07s/it]
 53%|█████▎    | 23/43 [01:33<01:21,  4.07s/it]
 56%|█████▌    | 24/43 [01:37<01:15,  3.99s/it]
 58%|█████▊    | 25/43 [01:40<01:10,  3.93s/it]
 60%|██████    | 26/43 [01:44<01:07,  3.96s/it]
 63%|██████▎   | 27/43 [01:49<01:04,  4.01s/it]
 65%|██████▌   | 28/43 [01:53<01:00,  4.04s/it]
 67%|██████▋   | 29/43 [01:57<00:56,  4.05s/it]
 70%|██████▉   | 30/43 [02:01<00:53,  4.11s/it]
 72%|███████▏  | 31/43 [02:05<00:50,  4.17s/it]
 74%|███████▍  | 32/43 [02:10<00:46,  4.18s/it]
 77%|███████▋  | 33/43 [02:14<00:41,  4.17s/it]
 79%|███████▉  | 34/43 [02:18<00:36,  4.10s/it]
 81%|████████▏ | 35/43 [02:21<00:31,  3.99s/it]
 84%|████████▎ | 36/43 [02:26<00:29,  4.28s/it]
 86%|████████▌ | 37/43 [02:31<00:27,  4.51s/it]
 88%|████████▊ | 38/43 [02:36<00:23,  4.62s/it]2024-05-06 11:12:48.740 | INFO     | __main__:train:170 - evaluate dev set
2024-05-06 11:12:48.744 | INFO     | __main__:evaluate:207 - ***** Running evaluation *****


  0%|          | 0/2 [00:00<?, ?it/s][A

 50%|█████     | 1/2 [00:07<00:07,  7.96s/it][A

100%|██████████| 2/2 [00:08<00:00,  3.63s/it][A
100%|██████████| 2/2 [00:08<00:00,  4.28s/it]
2024-05-06 11:12:57.304 | INFO     | __main__:evaluate:256 - 

2024-05-06 11:12:57.305 | INFO     | __main__:evaluate:261 - ***** Eval results *****
2024-05-06 11:12:57.306 | INFO     | __main__:evaluate:263 -  acc: 0.7172 - recall: 0.7172 - f1: 0.7172 - loss: 0.1340 
2024-05-06 11:12:57.306 | INFO     | __main__:evaluate:264 - ***** Entity results *****
2024-05-06 11:12:57.306 | INFO     | __main__:evaluate:266 - ******* GPE.NAM results ********
2024-05-06 11:12:57.306 | INFO     | __main__:evaluate:268 -  acc: 0.6857 - recall: 0.9231 - f1: 0.7869 
2024-05-06 11:12:57.307 | INFO     | __main__:evaluate:266 - ******* GPE.NOM results ********
2024-05-06 11:12:57.307 | INFO     | __main__:evaluate:268 -  acc: 0.0000 - recall: 0.0000 - f1: 0.0000 
2024-05-06 11:12:57.307 | INFO     | __main__:evaluate:266 - ******* LOC.NAM results ********
2024-05-06 11:12:57.307 | INFO     | __main__:evaluate:268 -  acc: 0.3571 - recall: 0.8333 - f1: 0.5000 
2024-05-06 11:12:57.307 | INFO     | __main__:evaluate:266 - ******* LOC.NOM results ********
2024-05-06 11:12:57.307 | INFO     | __main__:evaluate:268 -  acc: 0.5000 - recall: 0.3333 - f1: 0.4000 
2024-05-06 11:12:57.308 | INFO     | __main__:evaluate:266 - ******* ORG.NAM results ********
2024-05-06 11:12:57.308 | INFO     | __main__:evaluate:268 -  acc: 0.4857 - recall: 0.3617 - f1: 0.4146 
2024-05-06 11:12:57.308 | INFO     | __main__:evaluate:266 - ******* ORG.NOM results ********
2024-05-06 11:12:57.308 | INFO     | __main__:evaluate:268 -  acc: 0.5000 - recall: 0.8000 - f1: 0.6154 
2024-05-06 11:12:57.308 | INFO     | __main__:evaluate:266 - ******* PER.NAM results ********
2024-05-06 11:12:57.308 | INFO     | __main__:evaluate:268 -  acc: 0.7528 - recall: 0.7444 - f1: 0.7486 
2024-05-06 11:12:57.309 | INFO     | __main__:evaluate:266 - ******* PER.NOM results ********
2024-05-06 11:12:57.309 | INFO     | __main__:evaluate:268 -  acc: 0.7843 - recall: 0.7692 - f1: 0.7767 
2024-05-06 11:12:57.309 | INFO     | __main__:train:172 - evaluate test set
2024-05-06 11:12:57.313 | INFO     | __main__:evaluate:207 - ***** Running evaluation *****


  0%|          | 0/2 [00:00<?, ?it/s][A

 50%|█████     | 1/2 [00:07<00:07,  7.96s/it][A

100%|██████████| 2/2 [00:08<00:00,  3.65s/it][A
100%|██████████| 2/2 [00:08<00:00,  4.29s/it]
2024-05-06 11:13:05.900 | INFO     | __main__:evaluate:256 - 

2024-05-06 11:13:05.902 | INFO     | __main__:evaluate:261 - ***** Eval results *****
2024-05-06 11:13:05.902 | INFO     | __main__:evaluate:263 -  acc: 0.7172 - recall: 0.6860 - f1: 0.7012 - loss: 0.1837 
2024-05-06 11:13:05.902 | INFO     | __main__:evaluate:264 - ***** Entity results *****
2024-05-06 11:13:05.903 | INFO     | __main__:evaluate:266 - ******* GPE.NAM results ********
2024-05-06 11:13:05.903 | INFO     | __main__:evaluate:268 -  acc: 0.7925 - recall: 0.8936 - f1: 0.8400 
2024-05-06 11:13:05.903 | INFO     | __main__:evaluate:266 - ******* GPE.NOM results ********
2024-05-06 11:13:05.903 | INFO     | __main__:evaluate:268 -  acc: 0.0000 - recall: 0.0000 - f1: 0.0000 
2024-05-06 11:13:05.903 | INFO     | __main__:evaluate:266 - ******* LOC.NAM results ********
2024-05-06 11:13:05.903 | INFO     | __main__:evaluate:268 -  acc: 0.4667 - recall: 0.3684 - f1: 0.4118 
2024-05-06 11:13:05.904 | INFO     | __main__:evaluate:266 - ******* LOC.NOM results ********
2024-05-06 11:13:05.904 | INFO     | __main__:evaluate:268 -  acc: 0.6667 - recall: 0.4444 - f1: 0.5333 
2024-05-06 11:13:05.904 | INFO     | __main__:evaluate:266 - ******* ORG.NAM results ********
2024-05-06 11:13:05.904 | INFO     | __main__:evaluate:268 -  acc: 0.6452 - recall: 0.5128 - f1: 0.5714 
2024-05-06 11:13:05.904 | INFO     | __main__:evaluate:266 - ******* ORG.NOM results ********
2024-05-06 11:13:05.904 | INFO     | __main__:evaluate:268 -  acc: 0.7273 - recall: 0.4706 - f1: 0.5714 
2024-05-06 11:13:05.905 | INFO     | __main__:evaluate:266 - ******* PER.NAM results ********
2024-05-06 11:13:05.905 | INFO     | __main__:evaluate:268 -  acc: 0.7257 - recall: 0.7387 - f1: 0.7321 
2024-05-06 11:13:05.905 | INFO     | __main__:evaluate:266 - ******* PER.NOM results ********
2024-05-06 11:13:05.905 | INFO     | __main__:evaluate:268 -  acc: 0.7246 - recall: 0.7118 - f1: 0.7181 

 91%|█████████ | 39/43 [02:58<00:39,  9.81s/it]
 93%|█████████▎| 40/43 [03:02<00:24,  8.13s/it]
 95%|█████████▌| 41/43 [03:06<00:13,  6.81s/it]
 98%|█████████▊| 42/43 [03:10<00:06,  6.04s/it]
100%|██████████| 43/43 [03:11<00:00,  4.58s/it]
100%|██████████| 43/43 [03:11<00:00,  4.46s/it]
2024-05-06 11:13:19.251 | INFO     | __main__:train:131 - start 29-th epoch training

  0%|          | 0/43 [00:00<?, ?it/s]
  2%|▏         | 1/43 [00:04<03:05,  4.43s/it]
  5%|▍         | 2/43 [00:08<02:59,  4.38s/it]
  7%|▋         | 3/43 [00:13<03:01,  4.54s/it]
  9%|▉         | 4/43 [00:18<02:58,  4.58s/it]
 12%|█▏        | 5/43 [00:22<02:49,  4.46s/it]
 14%|█▍        | 6/43 [00:26<02:42,  4.40s/it]
 16%|█▋        | 7/43 [00:30<02:33,  4.27s/it]
 19%|█▊        | 8/43 [00:34<02:26,  4.19s/it]
 21%|██        | 9/43 [00:38<02:20,  4.13s/it]
 23%|██▎       | 10/43 [00:42<02:16,  4.15s/it]
 26%|██▌       | 11/43 [00:47<02:14,  4.20s/it]
 28%|██▊       | 12/43 [00:51<02:07,  4.12s/it]
 30%|███       | 13/43 [00:55<02:07,  4.25s/it]
 33%|███▎      | 14/43 [00:59<02:02,  4.21s/it]
 35%|███▍      | 15/43 [01:04<02:00,  4.29s/it]
 37%|███▋      | 16/43 [01:08<01:56,  4.32s/it]
 40%|███▉      | 17/43 [01:12<01:51,  4.30s/it]
 42%|████▏     | 18/43 [01:17<01:47,  4.28s/it]
 44%|████▍     | 19/43 [01:21<01:41,  4.25s/it]
 47%|████▋     | 20/43 [01:25<01:35,  4.16s/it]
 49%|████▉     | 21/43 [01:29<01:29,  4.08s/it]
 51%|█████     | 22/43 [01:33<01:24,  4.02s/it]
 53%|█████▎    | 23/43 [01:37<01:21,  4.07s/it]
 56%|█████▌    | 24/43 [01:41<01:17,  4.10s/it]
 58%|█████▊    | 25/43 [01:45<01:12,  4.03s/it]
 60%|██████    | 26/43 [01:49<01:07,  3.99s/it]
 63%|██████▎   | 27/43 [01:52<01:03,  3.94s/it]
 65%|██████▌   | 28/43 [01:57<01:00,  4.03s/it]
 67%|██████▋   | 29/43 [02:01<00:55,  3.98s/it]
 70%|██████▉   | 30/43 [02:05<00:52,  4.01s/it]
 72%|███████▏  | 31/43 [02:08<00:46,  3.90s/it]
 74%|███████▍  | 32/43 [02:12<00:42,  3.85s/it]
 77%|███████▋  | 33/43 [02:17<00:40,  4.04s/it]
 79%|███████▉  | 34/43 [02:21<00:36,  4.09s/it]
 81%|████████▏ | 35/43 [02:25<00:32,  4.08s/it]
 84%|████████▎ | 36/43 [02:28<00:27,  3.97s/it]
 86%|████████▌ | 37/43 [02:32<00:23,  3.92s/it]
 88%|████████▊ | 38/43 [02:36<00:19,  3.87s/it]
 91%|█████████ | 39/43 [02:40<00:15,  3.85s/it]
 93%|█████████▎| 40/43 [02:44<00:11,  3.85s/it]
 95%|█████████▌| 41/43 [02:48<00:08,  4.03s/it]
 98%|█████████▊| 42/43 [02:52<00:04,  4.00s/it]
100%|██████████| 43/43 [02:54<00:00,  3.29s/it]
100%|██████████| 43/43 [02:54<00:00,  4.05s/it]
2024-05-06 11:16:13.507 | INFO     | __main__:train:131 - start 30-th epoch training

  0%|          | 0/43 [00:00<?, ?it/s]
  2%|▏         | 1/43 [00:04<03:07,  4.46s/it]
  5%|▍         | 2/43 [00:08<02:50,  4.17s/it]
  7%|▋         | 3/43 [00:12<02:44,  4.12s/it]
  9%|▉         | 4/43 [00:16<02:40,  4.11s/it]
 12%|█▏        | 5/43 [00:20<02:33,  4.04s/it]
 14%|█▍        | 6/43 [00:24<02:29,  4.03s/it]
 16%|█▋        | 7/43 [00:28<02:24,  4.02s/it]
 19%|█▊        | 8/43 [00:32<02:20,  4.01s/it]
 21%|██        | 9/43 [00:36<02:14,  3.96s/it]
 23%|██▎       | 10/43 [00:40<02:12,  4.01s/it]
 26%|██▌       | 11/43 [00:44<02:05,  3.94s/it]
 28%|██▊       | 12/43 [00:48<02:07,  4.12s/it]
 30%|███       | 13/43 [00:52<02:02,  4.09s/it]
 33%|███▎      | 14/43 [00:57<01:59,  4.14s/it]
 35%|███▍      | 15/43 [01:01<01:54,  4.09s/it]
 37%|███▋      | 16/43 [01:05<01:53,  4.19s/it]
 40%|███▉      | 17/43 [01:09<01:45,  4.07s/it]
 42%|████▏     | 18/43 [01:13<01:44,  4.17s/it]
 44%|████▍     | 19/43 [01:18<01:41,  4.25s/it]
 47%|████▋     | 20/43 [01:22<01:41,  4.42s/it]
 49%|████▉     | 21/43 [01:27<01:36,  4.37s/it]
 51%|█████     | 22/43 [01:31<01:31,  4.37s/it]
 53%|█████▎    | 23/43 [01:35<01:26,  4.32s/it]
 56%|█████▌    | 24/43 [01:39<01:21,  4.30s/it]
 58%|█████▊    | 25/43 [01:44<01:16,  4.23s/it]
 60%|██████    | 26/43 [01:47<01:10,  4.14s/it]
 63%|██████▎   | 27/43 [01:52<01:06,  4.18s/it]
 65%|██████▌   | 28/43 [01:57<01:05,  4.40s/it]
 67%|██████▋   | 29/43 [02:01<01:00,  4.32s/it]
 70%|██████▉   | 30/43 [02:05<00:55,  4.23s/it]
 72%|███████▏  | 31/43 [02:09<00:50,  4.24s/it]
 74%|███████▍  | 32/43 [02:13<00:46,  4.22s/it]
 77%|███████▋  | 33/43 [02:17<00:41,  4.17s/it]
 79%|███████▉  | 34/43 [02:22<00:37,  4.19s/it]
 81%|████████▏ | 35/43 [02:26<00:34,  4.28s/it]
 84%|████████▎ | 36/43 [02:30<00:30,  4.31s/it]
 86%|████████▌ | 37/43 [02:34<00:25,  4.22s/it]
 88%|████████▊ | 38/43 [02:39<00:21,  4.25s/it]
 91%|█████████ | 39/43 [02:43<00:16,  4.12s/it]
 93%|█████████▎| 40/43 [02:47<00:12,  4.16s/it]
 95%|█████████▌| 41/43 [02:51<00:08,  4.22s/it]
 98%|█████████▊| 42/43 [02:55<00:04,  4.24s/it]
100%|██████████| 43/43 [02:56<00:00,  3.27s/it]
100%|██████████| 43/43 [02:56<00:00,  4.12s/it]
2024-05-06 11:19:10.467 | INFO     | __main__:train:192 - best f1 of test is 0.7175999999999999, dev is 0.7069408740359897
2024-05-06 11:19:10.470 | INFO     | processors.processor:get_dev_data:47 - loading dev data

  0%|          | 0/270 [00:00<?, ?it/s]
 26%|██▌       | 69/270 [00:00<00:00, 689.67it/s]
 51%|█████     | 138/270 [00:00<00:00, 669.67it/s]
 76%|███████▋  | 206/270 [00:00<00:00, 605.85it/s]
 99%|█████████▉| 268/270 [00:00<00:00, 606.82it/s]
100%|██████████| 270/270 [00:00<00:00, 616.27it/s]
2024-05-06 11:19:11.004 | INFO     | processors.processor:get_dev_data:59 - len of dev data:270
2024-05-06 11:19:11.007 | INFO     | processors.processor:get_test_data:63 - loading test data

  0%|          | 0/270 [00:00<?, ?it/s]
 26%|██▋       | 71/270 [00:00<00:00, 705.40it/s]
 53%|█████▎    | 142/270 [00:00<00:00, 692.68it/s]
 79%|███████▊  | 212/270 [00:00<00:00, 647.72it/s]
100%|██████████| 270/270 [00:00<00:00, 630.77it/s]
2024-05-06 11:19:11.517 | INFO     | processors.processor:get_test_data:75 - len of test data:270
2024-05-06 11:19:13.810 | INFO     | __main__:evaluate:207 - ***** Running evaluation *****

  0%|          | 0/2 [00:00<?, ?it/s]
 50%|█████     | 1/2 [00:07<00:07,  7.95s/it]
100%|██████████| 2/2 [00:08<00:00,  3.63s/it]
100%|██████████| 2/2 [00:08<00:00,  4.28s/it]
2024-05-06 11:19:22.373 | INFO     | __main__:evaluate:256 - 

2024-05-06 11:19:22.375 | INFO     | __main__:evaluate:261 - ***** Eval results *****
2024-05-06 11:19:22.375 | INFO     | __main__:evaluate:263 -  acc: 0.7069 - recall: 0.7069 - f1: 0.7069 - loss: 0.1093 
2024-05-06 11:19:22.375 | INFO     | __main__:evaluate:264 - ***** Entity results *****
2024-05-06 11:19:22.375 | INFO     | __main__:evaluate:266 - ******* GPE.NAM results ********
2024-05-06 11:19:22.375 | INFO     | __main__:evaluate:268 -  acc: 0.6216 - recall: 0.8846 - f1: 0.7302 
2024-05-06 11:19:22.376 | INFO     | __main__:evaluate:266 - ******* GPE.NOM results ********
2024-05-06 11:19:22.376 | INFO     | __main__:evaluate:268 -  acc: 0.0000 - recall: 0.0000 - f1: 0.0000 
2024-05-06 11:19:22.376 | INFO     | __main__:evaluate:266 - ******* LOC.NAM results ********
2024-05-06 11:19:22.376 | INFO     | __main__:evaluate:268 -  acc: 0.5556 - recall: 0.8333 - f1: 0.6667 
2024-05-06 11:19:22.376 | INFO     | __main__:evaluate:266 - ******* LOC.NOM results ********
2024-05-06 11:19:22.377 | INFO     | __main__:evaluate:268 -  acc: 0.6000 - recall: 0.5000 - f1: 0.5455 
2024-05-06 11:19:22.377 | INFO     | __main__:evaluate:266 - ******* ORG.NAM results ********
2024-05-06 11:19:22.377 | INFO     | __main__:evaluate:268 -  acc: 0.3846 - recall: 0.3191 - f1: 0.3488 
2024-05-06 11:19:22.377 | INFO     | __main__:evaluate:266 - ******* ORG.NOM results ********
2024-05-06 11:19:22.377 | INFO     | __main__:evaluate:268 -  acc: 0.8000 - recall: 0.8000 - f1: 0.8000 
2024-05-06 11:19:22.377 | INFO     | __main__:evaluate:266 - ******* PER.NAM results ********
2024-05-06 11:19:22.378 | INFO     | __main__:evaluate:268 -  acc: 0.7412 - recall: 0.7000 - f1: 0.7200 
2024-05-06 11:19:22.378 | INFO     | __main__:evaluate:266 - ******* PER.NOM results ********
2024-05-06 11:19:22.378 | INFO     | __main__:evaluate:268 -  acc: 0.7751 - recall: 0.7788 - f1: 0.7770 
2024-05-06 11:19:22.378 | INFO     | __main__:main:348 - devset precision:0.7069408740359897, recall:0.7069408740359897, f1:0.7069408740359897, loss:0.10932657122612
2024-05-06 11:19:22.383 | INFO     | __main__:evaluate:207 - ***** Running evaluation *****

  0%|          | 0/2 [00:00<?, ?it/s]
 50%|█████     | 1/2 [00:08<00:08,  8.07s/it]
100%|██████████| 2/2 [00:08<00:00,  3.66s/it]
100%|██████████| 2/2 [00:08<00:00,  4.32s/it]
2024-05-06 11:19:31.025 | INFO     | __main__:evaluate:256 - 

2024-05-06 11:19:31.026 | INFO     | __main__:evaluate:261 - ***** Eval results *****
2024-05-06 11:19:31.027 | INFO     | __main__:evaluate:263 -  acc: 0.7383 - recall: 0.6884 - f1: 0.7125 - loss: 0.1641 
2024-05-06 11:19:31.027 | INFO     | __main__:evaluate:264 - ***** Entity results *****
2024-05-06 11:19:31.027 | INFO     | __main__:evaluate:266 - ******* GPE.NAM results ********
2024-05-06 11:19:31.027 | INFO     | __main__:evaluate:268 -  acc: 0.8182 - recall: 0.9574 - f1: 0.8824 
2024-05-06 11:19:31.027 | INFO     | __main__:evaluate:266 - ******* GPE.NOM results ********
2024-05-06 11:19:31.028 | INFO     | __main__:evaluate:268 -  acc: 0.0000 - recall: 0.0000 - f1: 0.0000 
2024-05-06 11:19:31.028 | INFO     | __main__:evaluate:266 - ******* LOC.NAM results ********
2024-05-06 11:19:31.028 | INFO     | __main__:evaluate:268 -  acc: 0.5385 - recall: 0.3684 - f1: 0.4375 
2024-05-06 11:19:31.028 | INFO     | __main__:evaluate:266 - ******* LOC.NOM results ********
2024-05-06 11:19:31.028 | INFO     | __main__:evaluate:268 -  acc: 0.6667 - recall: 0.4444 - f1: 0.5333 
2024-05-06 11:19:31.028 | INFO     | __main__:evaluate:266 - ******* ORG.NAM results ********
2024-05-06 11:19:31.029 | INFO     | __main__:evaluate:268 -  acc: 0.6129 - recall: 0.4872 - f1: 0.5429 
2024-05-06 11:19:31.029 | INFO     | __main__:evaluate:266 - ******* ORG.NOM results ********
2024-05-06 11:19:31.029 | INFO     | __main__:evaluate:268 -  acc: 1.0000 - recall: 0.3529 - f1: 0.5217 
2024-05-06 11:19:31.029 | INFO     | __main__:evaluate:266 - ******* PER.NAM results ********
2024-05-06 11:19:31.029 | INFO     | __main__:evaluate:268 -  acc: 0.7642 - recall: 0.7297 - f1: 0.7465 
2024-05-06 11:19:31.029 | INFO     | __main__:evaluate:266 - ******* PER.NOM results ********
2024-05-06 11:19:31.029 | INFO     | __main__:evaluate:268 -  acc: 0.7278 - recall: 0.7235 - f1: 0.7257 
2024-05-06 11:19:31.030 | INFO     | __main__:main:353 - testset precision:0.7383419689119171, recall:0.6981057971014492, f1:0.7175999999999999, loss:0.16408860683441162
